# Supplementary material for: Repurposing the antipsychotic drug amisulpride for targeting synovial fibroblast activation in arthritis
Source: JCI Insight. 2023 May 8;8(9):e165024. doi: 10.1172/jci.insight.165024 (PMC10243819; doi:10.1172/jci.insight.165024)
Supplement: Supplemental data set 1 [file jciinsight-8-165024-s080.xlsx]

## Sheet: Data File 1-filtered_all_out_WU
chromosome	start	end	gene_id	gc_content	strand	gene_name	biotype	p.value_deseq	FDR_deseq	natural_normalized_fold_change_WU_vs_TU	log2_normalized_fold_change_WU_vs_TU	natural_normalized_mean_counts_WU	log2_normalized_mean_counts_WU	rpgm_normalized_mean_counts_WU	natural_normalized_mean_counts_TU	log2_normalized_mean_counts_TU	rpgm_normalized_mean_counts_TU	natural_normalized_counts_WU1	natural_normalized_counts_WU2	natural_normalized_counts_WU3	log2_normalized_counts_WU1	log2_normalized_counts_WU2	log2_normalized_counts_WU3	rpgm_normalized_counts_WU1	rpgm_normalized_counts_WU2	rpgm_normalized_counts_WU3	natural_normalized_counts_TU1	natural_normalized_counts_TU2	natural_normalized_counts_TU3	log2_normalized_counts_TU1	log2_normalized_counts_TU2	log2_normalized_counts_TU3	rpgm_normalized_counts_TU1	rpgm_normalized_counts_TU2	rpgm_normalized_counts_TU3	LN	AR	MD	MN	QN	KN	CM	BT
chr3	108107280	108146146	ENSMUSG00000000001	0.4165	-	Gnai3	protein_coding	0.775136	1	1.35702	0.440444	196	7.62073	0.0454862	266	7.95274	0.0618086	208	189	191	7.70736	7.56986	7.58496	0.0482711	0.0438617	0.0443258	417	169	213	8.70736	7.40939	7.74147	0.0967742	0.0392202	0.0494314	0	0	0	0	0	0	0	0
chr16	18780447	18811987	ENSMUSG00000000028	0.4623	-	Cdc45	protein_coding	0.582652	1	0.5	-1	14	3.92575	0.00394206	7	2.26912	0.00183352	14	12	17	3.90689	3.70044	4.16993	0.00385039	0.00330033	0.00467547	0	7	13	0	3	3.80735	0	0.00192519	0.00357536	0	0	0	0	0	0	0	0
chr7	142575529	142578143	ENSMUSG00000000031	0.5583	-	H19	lincRNA	0.000101848	0.00572904	0.354701	-1.49533	155	7.23645	0.0548867	54	5.6201	0.0192398	215	124	126	7.75489	6.96578	6.98868	0.0761331	0.0439093	0.0446176	87	51	25	6.45943	5.70044	4.70044	0.0308074	0.0180595	0.00885269	0	0	0	0	0	0	0	0
chrX	161117193	161258213	ENSMUSG00000000037	0.3789	+	Scml2	protein_coding	1	1	0.727273	-0.459432	3	1.52832	0.000457483	2	1.10731	0.000285927	5	0	3	2.58496	0	2	0.00085778	0	0.000514668	0	1	4	0	1	2.32193	0	0.000171556	0.000686224	0	0	0	0	0	0	0	0
chr11	108343354	108414396	ENSMUSG00000000049	0.4383	+	Apoh	protein_coding	0.568621	1	0.545455	-0.874469	3	1.33333	0.000680619	1	0.861654	0.000255232	0	1	7	0	1	3	0	0.000255232	0.00178663	0	1	2	0	1	1.58496	0	0.000255232	0.000510465	0	0	0	0	0	0	0	0
chr11	121237253	121255856	ENSMUSG00000000056	0.4696	+	Narf	protein_coding	0.606251	1	1.13	0.176323	66	6.05319	0.00980685	74	6.22272	0.0111012	74	60	63	6.22882	5.93074	6	0.0110514	0.00896057	0.0094086	62	86	75	5.97728	6.44294	6.24793	0.00925926	0.0128435	0.0112007	0	0	0	0	0	0	0	0
chr6	17281185	17289115	ENSMUSG00000000058	0.3977	+	Cav2	protein_coding	0.567705	1	0.829978	-0.268856	148	7.21202	0.0286046	123	6.91238	0.0237083	168	132	144	7.40088	7.05528	7.17991	0.03247	0.0255122	0.0278315	106	164	98	6.74147	7.36632	6.62936	0.0204871	0.0316969	0.0189409	0	0	0	0	0	0	0	0
chr13	5861489	5870393	ENSMUSG00000000078	0.4341	+	Klf6	protein_coding	0.42512	1	2.20293	1.13943	272	7.90104	0.0622518	600	8.75764	0.137412	467	212	136	8.87036	7.73471	7.09803	0.107012	0.0485793	0.0311641	1295	290	214	10.3399	8.18488	7.74819	0.296746	0.0664528	0.0490376	0	0	0	0	0	0	0	0
chr4	120405281	120530186	ENSMUSG00000000085	0.3989	+	Scmh1	protein_coding	0.153507	0.890907	1.55556	0.63743	41	5.36693	0.00563884	64	6.02357	0.00884793	38	52	33	5.2854	5.72792	5.08746	0.00522624	0.0071517	0.00453858	56	68	69	5.83289	6.10852	6.12928	0.00770183	0.00935222	0.00948975	0	0	0	0	0	0	0	0
chr9	57521274	57532426	ENSMUSG00000000088	0.4275	+	Cox5a	protein_coding	0.136247	0.863201	1.82365	0.866832	315	8.28472	0.0859275	575	9.06555	0.156927	248	349	347	7.96	8.45121	8.44294	0.0677226	0.0953031	0.094757	847	330	547	9.72792	8.37069	9.09803	0.231294	0.0901147	0.149372	0	0	0	0	0	0	0	0
chr11	85832551	85841948	ENSMUSG00000000093	0.5536	+	Tbx2	protein_coding	0.47603	1	0.3125	-1.67807	4	2.37643	0.0019805	1	0.528321	0.000304692	6	4	3	2.80735	2.32193	2	0.00274223	0.00182815	0.00137112	0	0	2	0	0	1.58496	0	0	0.000914077	0	0	0	0	0	0	0	0
chr11	85886422	85916097	ENSMUSG00000000094	0.5074	+	Tbx4	protein_coding	0.480801	1	0.760563	-0.39486	46	5.52997	0.0177795	35	5.14303	0.0134305	61	42	36	5.9542	5.42626	5.20945	0.0234075	0.0161167	0.0138143	37	42	26	5.24793	5.42626	4.75489	0.014198	0.0161167	0.00997698	0	0	0	0	0	0	0	0
chr11	95568818	95587735	ENSMUSG00000000120	0.5362	-	Ngfr	protein_coding	0.499165	1	1.52	0.604071	24	4.5236	0.00740969	37	5.16489	0.0114233	35	25	12	5.16993	4.70044	3.70044	0.0108058	0.00771843	0.00370485	56	29	26	5.83289	4.90689	4.75489	0.0172893	0.00895338	0.00802717	0	0	0	0	0	0	0	0
chr11	59306928	59333552	ENSMUSG00000000126	0.5253	+	Wnt9a	protein_coding	0.756002	1	1.03333	0.0473057	19	4.31307	0.00553774	20	4.30004	0.00573205	21	20	16	4.45943	4.39232	4.08746	0.00612066	0.0058292	0.00466336	12	27	20	3.70044	4.80735	4.39232	0.00349752	0.00786943	0.0058292	0	0	0	0	0	0	0	0
chr17	63896018	64139494	ENSMUSG00000000127	0.401	+	Fer	protein_coding	0.573854	1	1.18367	0.243271	15	3.74294	0.00885808	18	4.18614	0.0105912	4	19	23	2.32193	4.32193	4.58496	0.0023108	0.0109763	0.0132871	12	15	28	3.70044	4	4.85798	0.00693241	0.00866551	0.0161756	0	0	0	0	0	0	0	0
chr7	126101715	126200501	ENSMUSG00000000131	0.4353	-	Xpo6	protein_coding	0.826417	1	1.29655	0.37468	96	6.55479	0.00338224	124	6.88656	0.00439573	116	105	66	6.87036	6.72792	6.06609	0.00410111	0.00371221	0.00233339	187	98	88	7.55459	6.62936	6.47573	0.00661128	0.00346473	0.00311119	0	0	0	0	0	0	0	0
chrX	7762560	7775202	ENSMUSG00000000134	0.5175	+	Tfe3	protein_coding	0.0735248	0.663333	1.34962	0.432558	176	7.40395	0.0130183	238	7.61362	0.0175957	124	152	253	6.96578	7.25739	7.98868	0.00915467	0.0112219	0.0186785	93	179	443	6.55459	7.49185	8.79442	0.006866	0.0132152	0.0327058	0	0	0	0	0	0	0	0
chr11	108920349	108950783	ENSMUSG00000000142	0.5394	+	Axin2	protein_coding	0.776051	1	0.9375	-0.0931094	4	2.16395	0.000824768	4	1.86165	0.000761325	9	2	2	3.32193	1.58496	1.58496	0.00171298	0.000380662	0.000380662	0	7	5	0	3	2.58496	0	0.00133232	0.000951656	0	0	0	0	0	0	0	0
chr5	140705011	140719379	ENSMUSG00000000148	0.5156	+	Brat1	protein_coding	0.649049	1	1.04667	0.0658021	49	5.63535	0.00391124	51	5.61533	0.00409749	50	55	42	5.67243	5.80735	5.42626	0.00399106	0.00439017	0.00335249	75	49	30	6.24793	5.64386	4.9542	0.00598659	0.00391124	0.00239464	0	0	0	0	0	0	0	0
chr5	140758408	140830431	ENSMUSG00000000149	0.4749	-	Gna12	protein_coding	0.465832	1	1.04854	0.068387	68	6.0947	0.0199313	71	6.03016	0.0209131	59	69	75	5.90689	6.12928	6.24793	0.0173785	0.020324	0.0220913	37	64	112	5.24793	6.02237	6.82018	0.0108984	0.0188513	0.0329897	0	0	0	0	0	0	0	0
chr7	143473736	143499334	ENSMUSG00000000154	0.52	+	Slc22a18	protein_coding	0.195915	0.961609	0.509259	-0.973528	35	4.94666	0.00366992	17	3.7924	0.00181748	46	12	47	5.55459	3.70044	5.58496	0.00482332	0.00125826	0.00492817	6	37	9	2.80735	5.24793	3.32193	0.000629129	0.00387963	0.000943693	0	0	0	0	0	0	0	0
chr16	96361668	96525580	ENSMUSG00000000159	0.4545	+	Igsf5	protein_coding	0.136796	0.863511	0.230769	-2.11548	3	1.44064	0.000692569	0	0	0	1	0	9	1	0	3.32193	0.000207771	0	0.00186994	0	0	0	0	0	0	0	0	0	0	0	0	0	0	0	0	0
chr9	50617321	50625000	ENSMUSG00000000167	0.4352	+	Pih1d2	protein_coding	0.135269	0.861694	0.596491	-0.745427	18	4.14765	0.00267419	10	3.3023	0.00153519	28	15	11	4.85798	4	3.58496	0.00415986	0.0022285	0.00163423	19	7	5	4.32193	3	2.58496	0.00282276	0.00103996	0.000742832	0	0	0	0	0	0	0	0
chr9	50634633	50659780	ENSMUSG00000000168	0.441	-	Dlat	protein_coding	0.726294	1	1.20805	0.272685	98	6.61177	0.0120433	119	6.88387	0.0145744	123	91	81	6.9542	6.52356	6.35755	0.0150643	0.0111451	0.00992039	143	122	92	7.16993	6.94251	6.53916	0.0175138	0.0149418	0.0112676	0	0	0	0	0	0	0	0
chr9	50596357	50603812	ENSMUSG00000000171	0.4509	-	Sdhd	protein_coding	0.085864	0.712796	0.775453	-0.366888	238	7.89725	0.120081	184	7.34105	0.0930037	262	229	223	8.03892	7.84549	7.80735	0.13219	0.11554	0.112513	262	218	73	8.03892	7.77479	6.20945	0.13219	0.10999	0.0368315	0	0	0	0	0	0	0	0
chr6	127125162	127152193	ENSMUSG00000000184	0.4926	-	Ccnd2	protein_coding	0.112348	0.801977	1.63418	0.708566	4756	12.2054	0.360629	7773	12.8888	0.58938	4101	5508	4660	12.0021	12.4276	12.1864	0.310941	0.417621	0.353325	5929	7262	10129	12.5338	12.8263	13.3063	0.449541	0.55061	0.767988	0	0	0	0	0	0	0	0
chr2	31152316	31218775	ENSMUSG00000000194	0.4901	+	Gpr107	protein_coding	0.396551	1	1.07931	0.11011	482	8.87745	0.0303297	521	8.89415	0.0327402	352	469	626	8.46352	8.87652	9.29232	0.0221342	0.0294913	0.0393636	311	408	843	8.2854	8.67596	9.7211	0.0195561	0.0256555	0.0530089	0	0	0	0	0	0	0	0
chr11	83175186	83190216	ENSMUSG00000000204	0.433	+	Slfn4	protein_coding	1	1	1	0	0	0	0	0	0	0	0	0	0	0	0	0	0	0	0	0	0	0	0	0	0	0	0	0	0	0	0	0	0	0	0	0
chrX	134404551	134456573	ENSMUSG00000000223	0.4454	+	Drp2	protein_coding	0.271912	1	0.42029	-1.25054	22	4.48374	0.00344774	9	2.99243	0.0013582	24	27	15	4.64386	4.80735	4	0.00376117	0.00423131	0.00235073	6	3	17	2.80735	2	4.16993	0.000940291	0.000470146	0.00266416	0	0	0	0	0	0	0	0
chr7	143005046	143019644	ENSMUSG00000000244	0.5307	+	Tspan32	protein_coding	0.261291	1	2	1	1	1.19499	0.000141919	4	1.79744	0.000390279	2	1	1	1.58496	1	1	0.000212879	0.00010644	0.00010644	0	6	5	0	2.80735	2.58496	0	0.000638638	0.000532198	0	0	0	0	0	0	0	0
chr2	38339281	38369733	ENSMUSG00000000247	0.5	+	Lhx2	protein_coding	0.0350603	0.449802	0.166667	-2.58496	5	2.57142	0.000606208	0	0	0	5	4	6	2.58496	2.32193	2.80735	0.000606208	0.000484966	0.000727449	0	0	0	0	0	0	0	0	0	0	0	0	0	0	0	0	0
chr13	45507444	45546382	ENSMUSG00000000253	0.488	+	Gmpr	protein_coding	0.411332	1	1.89157	0.919581	27	4.58133	0.00891266	51	5.54145	0.0171569	19	48	13	4.32193	5.61471	3.80735	0.00635027	0.0160428	0.00434492	87	40	27	6.45943	5.35755	4.80735	0.0290775	0.013369	0.00902406	0	0	0	0	0	0	0	0
chrX	140664599	140767715	ENSMUSG00000000266	0.4018	+	Mid2	protein_coding	0.0235776	0.354645	0.259259	-1.94753	26	4.68724	0.00342285	6	2.80735	0.000789889	37	17	24	5.24793	4.16993	4.64386	0.00487098	0.00223802	0.00315956	6	6	6	2.80735	2.80735	2.80735	0.000789889	0.000789889	0.000789889	0	0	0	0	0	0	0	0
chr11	88999376	89020293	ENSMUSG00000000275	0.4845	+	Trim25	protein_coding	0.293298	1	1.2493	0.32112	118	6.88538	0.0189224	148	7.17968	0.0236797	101	119	134	6.67243	6.90689	7.07682	0.0161963	0.0190827	0.0214881	112	138	193	6.82018	7.11894	7.59991	0.0179602	0.0221296	0.0309493	0	0	0	0	0	0	0	0
chr11	89035179	89066850	ENSMUSG00000000276	0.4385	-	Dgke	protein_coding	0.695228	1	1.07273	0.101283	17	4.13363	0.00153814	19	4.23442	0.00165646	15	12	25	4	3.70044	4.70044	0.00133109	0.00106487	0.00221848	12	18	26	3.70044	4.24793	4.75489	0.00106487	0.0015973	0.00230721	0	0	0	0	0	0	0	0
chr11	88924020	88955465	ENSMUSG00000000278	0.4722	-	Scpep1	protein_coding	0.272589	1	0.698671	-0.517316	450	8.77252	0.237518	314	8.28594	0.165788	317	444	590	8.31288	8.79766	9.20701	0.167194	0.234177	0.311181	280	283	380	8.13443	8.14975	8.57365	0.147679	0.149262	0.200422	0	0	0	0	0	0	0	0
chr11	74830920	74845725	ENSMUSG00000000282	0.5649	+	Mnt	protein_coding	0.101777	0.772661	0.616352	-0.698173	105	6.70045	0.0213719	64	6.01306	0.0130945	79	108	128	6.32193	6.76818	7.01123	0.0160798	0.0219825	0.0260533	69	73	51	6.12928	6.20945	5.70044	0.0140444	0.0148585	0.0103806	0	0	0	0	0	0	0	0
chr10	77530252	77565708	ENSMUSG00000000290	0.5026	+	Itgb2	protein_coding	1.84514e-05	0.00132364	12.2727	3.61738	3	1.72331	0.000180497	44	5.17157	0.0029782	2	5	1	1.58496	2.58496	1	0.000135373	0.000338432	6.76865e-05	87	18	27	6.45943	4.24793	4.80735	0.00588872	0.00121836	0.00182753	0	0	0	0	0	0	0	0
chr10	31313383	31328204	ENSMUSG00000000295	0.4209	+	Hddc2	protein_coding	0.349644	1	1.10753	0.147342	61	5.88735	0.0116948	68	5.62554	0.0129729	39	60	84	5.32193	5.93074	6.40939	0.00747699	0.0115031	0.0161043	12	88	103	3.70044	6.47573	6.70044	0.00230061	0.0168712	0.0197469	0	0	0	0	0	0	0	0
chr10	31332376	31445958	ENSMUSG00000000296	0.4019	-	Tpd52l1	protein_coding	0.600488	1	0.928571	-0.106915	4	2.05664	0.00199492	3	1.93578	0.00181357	5	1	5	2.58496	1	2.58496	0.00272035	0.00054407	0.00272035	6	3	1	2.80735	2	1	0.00326442	0.00163221	0.00054407	0	0	0	0	0	0	0	0
chr11	59970614	60046489	ENSMUSG00000000301	0.4974	-	Pemt	protein_coding	1	1	1.11765	0.160465	5	2.48374	0.000886188	5	2.52075	0.00101279	6	4	4	2.80735	2.32193	2.32193	0.00113938	0.00075959	0.00075959	6	8	2	2.80735	3.16993	1.58496	0.00113938	0.00151918	0.000379795	0	0	0	0	0	0	0	0
chr8	106603351	106670246	ENSMUSG00000000303	0.4703	+	Cdh1	protein_coding	1	1	0.724138	-0.465664	9	3.24207	0.0020939	6	2.21462	0.00144963	10	10	6	3.45943	3.45943	2.80735	0.00241604	0.00241604	0.00144963	0	9	9	0	3.32193	3.32193	0	0.00217444	0.00217444	0	0	0	0	0	0	0	0
chr2	121357714	121363737	ENSMUSG00000000308	0.4809	+	Ckmt1	protein_coding	0.390469	1	3.66667	1.87447	0	0	0	3	1.46411	0.000434523	0	0	0	0	0	0	0	0	0	6	0	2	2.80735	0	1.58496	0.000977676	0	0.000325892	0	0	0	0	0	0	0	0
chr11	70224128	70229798	ENSMUSG00000000317	0.5138	-	Bcl6b	protein_coding	0.0212624	0.329902	3.84615	1.94342	3	1.66667	0.000744713	16	3.8049	0.00350015	0	3	7	0	2	3	0	0.000670241	0.0015639	6	12	29	2.80735	3.70044	4.90689	0.00134048	0.00268097	0.006479	0	0	0	0	0	0	0	0
chr11	70156197	70170834	ENSMUSG00000000318	0.4728	+	Clec10a	protein_coding	0.00926323	0.191077	4.4	2.1375	1	0.528321	0.000113456	6	1.44064	0.00107783	0	2	0	0	1.58496	0	0	0.000340368	0	0	0	19	0	0	4.32193	0	0	0.00323349	0	0	0	0	0	0	0	0
chr11	70241457	70255353	ENSMUSG00000000320	0.4886	-	Alox12	protein_coding	0.184734	0.947919	0.333333	-1.58496	6	2.61725	0.00133097	1	1	0.00029577	2	6	10	1.58496	2.80735	3.45943	0.000443656	0.00133097	0.00221828	0	3	1	0	2	1	0	0.000665484	0.000221828	0	0	0	0	0	0	0	0
chr16	18348182	18407076	ENSMUSG00000000325	0.5036	+	Arvcf	protein_coding	0.592207	1	1.14844	0.199672	298	8.18374	0.0256742	342	8.40569	0.029498	331	355	207	8.37504	8.47573	7.70044	0.0285492	0.0306193	0.0178541	330	411	285	8.37069	8.6865	8.15987	0.028463	0.0354494	0.0245817	0	0	0	0	0	0	0	0
chr16	18406886	18426852	ENSMUSG00000000326	0.4868	-	Comt	protein_coding	0.591875	1	1.15022	0.201915	296	8.17845	0.0856702	341	8.40166	0.0985834	333	349	207	8.3837	8.45121	7.70044	0.0962706	0.100896	0.0598439	330	409	284	8.37069	8.67948	8.15482	0.0954033	0.118242	0.0821047	0	0	0	0	0	0	0	0
chr3	116488963	116508208	ENSMUSG00000000339	0.4309	-	Rtca	protein_coding	0.811459	1	1.08609	0.119147	49	5.6372	0.00497512	54	5.71324	0.00541213	46	60	42	5.55459	5.93074	5.42626	0.00463897	0.00605083	0.00423558	75	49	37	6.24793	5.64386	5.24793	0.00756353	0.00494151	0.00373134	0	0	0	0	0	0	0	0
chr3	116513070	116549981	ENSMUSG00000000340	0.4405	+	Dbt	protein_coding	0.517556	1	0.976471	-0.0343515	56	5.82285	0.00702153	54	5.70968	0.00685335	52	58	57	5.72792	5.88264	5.85798	0.00655903	0.00731584	0.00718971	81	45	37	6.35755	5.52356	5.24793	0.010217	0.00567608	0.004667	0	0	0	0	0	0	0	0
chr15	100615628	100620731	ENSMUSG00000000346	0.4928	+	Dazap2	protein_coding	0.330245	1	1.10428	0.143101	568	9.11031	0.228204	627	9.13122	0.252042	388	641	675	8.60363	9.32643	9.40088	0.155886	0.257533	0.271193	405	403	1074	8.66534	8.65821	10.0701	0.162716	0.161912	0.431499	0	0	0	0	0	0	0	0
chrX	38600578	38613426	ENSMUSG00000000355	0.3789	+	Mcts1	protein_coding	0.74176	1	0.926453	-0.11021	561	9.12259	0.144364	520	9.02171	0.133728	478	551	654	8.90388	9.10852	9.35535	0.123006	0.141791	0.168296	504	563	492	8.98014	9.13955	8.94544	0.129696	0.144879	0.126608	0	0	0	0	0	0	0	0
chr2	152626951	152635198	ENSMUSG00000000359	0.5213	+	Rem1	protein_coding	0.811175	1	0.818182	-0.289507	6	2.49728	0.00211888	5	2.04309	0.0016728	3	14	2	2	3.90689	1.58496	0.00100368	0.00468384	0.00066912	0	6	9	0	2.80735	3.32193	0	0.00200736	0.00301104	0	0	0	0	0	0	0	0
chr14	56402697	56525032	ENSMUSG00000000365	0.3864	+	Rnf17	protein_coding	0.377835	1	1.25	0.321928	3	1.60245	0.00121261	4	1.23348	0.00161681	6	0	3	2.80735	0	2	0.00242522	0	0.00121261	12	0	0	3.70044	0	0	0.00485044	0	0	0	0	0	0	0	0	0	0
chr10	78186725	78244642	ENSMUSG00000000374	0.4802	-	Trappc10	protein_coding	0.946172	1	1.07865	0.109229	88	6.38365	0.0368973	95	6.51574	0.0398323	109	107	48	6.78136	6.75489	5.61471	0.0457023	0.0448637	0.0201258	118	110	57	6.89482	6.79442	5.85798	0.0494759	0.0461216	0.0238994	0	0	0	0	0	0	0	0
chr11	6546887	6596744	ENSMUSG00000000378	0.4775	+	Ccm2	protein_coding	0.391305	1	1.18902	0.249778	54	5.75795	0.00684175	64	5.96	0.0081591	64	52	45	6.02237	5.72792	5.52356	0.0081591	0.00662927	0.00573687	56	45	91	5.83289	5.52356	6.52356	0.00713921	0.00573687	0.0116012	0	0	0	0	0	0	0	0
chr11	6615598	6626067	ENSMUSG00000000384	0.5138	-	Tbrg4	protein_coding	0.227383	0.993587	1.152	0.204141	249	7.95681	0.0152368	287	8.0068	0.0175621	215	249	283	7.75489	7.96578	8.14975	0.0131563	0.0152368	0.0173173	137	270	454	7.10852	8.08215	8.82972	0.00838331	0.0165218	0.0277812	0	0	0	0	0	0	0	0
chr2	62500943	62574075	ENSMUSG00000000392	0.3839	-	Fap	protein_coding	0.817803	1	0.710843	-0.492396	27	4.75423	0.00354751	19	4.22591	0.00248326	25	35	20	4.70044	5.16993	4.39232	0.00332579	0.00465611	0.00266064	12	17	27	3.70044	4.16993	4.80735	0.00159638	0.00226154	0.00359186	0	0	0	0	0	0	0	0
chr6	126821721	126849136	ENSMUSG00000000399	0.4575	-	Ndufa9	protein_coding	0.808415	1	1.11178	0.152875	109	6.76267	0.0389641	122	6.93302	0.0433595	136	88	104	7.09803	6.47573	6.71425	0.0484676	0.0313614	0.0370634	137	112	116	7.10852	6.82018	6.87036	0.0488239	0.0399145	0.04134	0	0	0	0	0	0	0	0
chrX	166523007	166585720	ENSMUSG00000000402	0.4254	-	Egfl6	protein_coding	4.77357e-06	0.000418727	0.253906	-1.97763	170	7.38779	0.080487	42	5.19487	0.0200822	157	136	216	7.30378	7.09803	7.76155	0.0744782	0.0645161	0.102467	62	51	14	5.97728	5.70044	3.90689	0.0294118	0.0241935	0.00664137	0	0	0	0	0	0	0	0
chr4	129548344	129573641	ENSMUSG00000000409	0.4813	-	Lck	protein_coding	0.846203	1	1.25	0.321928	2	1.19499	0.000244343	2	1.26912	0.000342081	3	2	0	2	1.58496	0	0.000439818	0.000293212	0	6	0	1	2.80735	0	1	0.000879636	0	0.000146606	0	0	0	0	0	0	0	0
chr4	129489014	129491022	ENSMUSG00000000411	0.5281	-	Tssk3	protein_coding	0.282661	1	0.689895	-0.53555	95	6.55337	0.0722095	65	6.04262	0.0495805	116	96	72	6.87036	6.59991	6.18982	0.0884821	0.0732265	0.0549199	69	65	61	6.12928	6.04439	5.9542	0.0526316	0.0495805	0.0465294	0	0	0	0	0	0	0	0
chr6	18366478	18514843	ENSMUSG00000000416	0.407	-	Cttnbp2	protein_coding	0.00838302	0.176622	0.118644	-3.07529	19	4.17875	0.000661259	1	1	4.72328e-05	21	9	26	4.45943	3.32193	4.75489	0.000743916	0.000318821	0.000921039	0	3	1	0	2	1	0	0.000106274	3.54246e-05	0	0	0	0	0	0	0	0
chr18	24205344	24286818	ENSMUSG00000000420	0.4082	+	Galnt1	protein_coding	0.842661	1	0.930396	-0.104083	521	9.0206	0.0430685	485	8.89154	0.040065	509	591	463	8.99435	9.20945	8.85798	0.0420765	0.0488551	0.038274	367	470	617	8.52356	8.87958	9.27146	0.0303381	0.0388526	0.0510044	0	0	0	0	0	0	0	0
chr10	107482908	107486134	ENSMUSG00000000435	0.4332	-	Myf5	protein_coding	0.685383	1	1.25	0.321928	2	1.10731	0.000704424	2	1.26912	0.000986193	1	0	4	1	0	2.32193	0.000422654	0	0.00169062	0	1	6	0	1	2.80735	0	0.000422654	0.00253593	0	0	0	0	0	0	0	0
chr6	115601902	115622624	ENSMUSG00000000439	0.4704	+	Mkrn2	protein_coding	0.313901	1	0.754098	-0.407175	121	6.87717	0.0139804	91	6.50499	0.0105142	107	168	88	6.75489	7.40088	6.47573	0.0123628	0.0194107	0.0101675	112	77	84	6.82018	6.2854	6.40939	0.0129405	0.00889659	0.00970537	0	0	0	0	0	0	0	0
chr6	115360951	115490399	ENSMUSG00000000440	0.3951	+	Pparg	protein_coding	0.00916787	0.189551	0.134615	-2.89308	16	4.0641	0.00252291	1	1	0.000205952	12	14	23	3.70044	3.90689	4.58496	0.00185357	0.0021625	0.00355267	0	3	1	0	2	1	0	0.000463392	0.000154464	0	0	0	0	0	0	0	0
chr6	115618067	115676635	ENSMUSG00000000441	0.4275	-	Raf1	protein_coding	0.707363	1	0.968553	-0.0460964	158	7.2739	0.014699	153	7.23687	0.0142339	157	203	114	7.30378	7.67243	6.84549	0.014606	0.0188855	0.0106056	199	131	129	7.64386	7.04439	7.02237	0.0185134	0.0121872	0.0120011	0	0	0	0	0	0	0	0
chr7	127214447	127233130	ENSMUSG00000000486	0.4819	-	2001-09-01	protein_coding	0.847436	1	0.805556	-0.311944	11	3.5026	0.00190344	9	2.49728	0.00149968	15	6	12	4	2.80735	3.70044	0.0025956	0.00103824	0.00207648	0	9	17	0	3.32193	4.16993	0	0.00155736	0.00294169	0	0	0	0	0	0	0	0
chr15	79995900	80014808	ENSMUSG00000000489	0.5541	-	Pdgfb	protein_coding	0.00295562	0.0841972	5.42857	2.44057	4	2.21462	0.00100871	24	4.53074	0.00669418	4	4	3	2.32193	2.32193	2	0.00110041	0.00110041	0.000825309	37	12	24	5.24793	3.70044	4.64386	0.0101788	0.00330124	0.00660248	0	0	0	0	0	0	0	0
chr15	101128522	101145336	ENSMUSG00000000530	0.523	+	Acvrl1	protein_coding	0.00322027	0.0897168	1.94879	0.962576	123	6.92859	0.0148148	240	7.79875	0.0289855	154	108	106	7.27612	6.76818	6.74147	0.018599	0.0130435	0.0128019	125	259	336	6.97728	8.02237	8.3966	0.0150966	0.0312802	0.0405797	0	0	0	0	0	0	0	0
chr15	101224207	101232755	ENSMUSG00000000531	0.5566	+	Grasp	protein_coding	0.404443	1	0.914286	-0.129283	104	6.68392	0.0521826	95	5.92974	0.0476668	96	134	82	6.59991	7.07682	6.37504	0.0481686	0.0672353	0.041144	12	98	175	3.70044	6.62936	7.45943	0.00602107	0.0491721	0.0878073	0	0	0	0	0	0	0	0
chr15	101174067	101213679	ENSMUSG00000000532	0.4944	+	Acvr1b	protein_coding	0.377333	1	0.690476	-0.534336	27	4.8049	0.00663228	18	4.17875	0.0045034	29	27	25	4.90689	4.80735	4.70044	0.00712356	0.00663228	0.006141	19	26	10	4.32193	4.75489	3.45943	0.00466716	0.00638664	0.0024564	0	0	0	0	0	0	0	0
chr11	60226714	60352905	ENSMUSG00000000538	0.4654	-	Tom1l2	protein_coding	0.433149	1	1.17065	0.227312	306	8.25622	0.0366331	358	8.2593	0.0429051	310	332	275	8.28077	8.37938	8.10852	0.0371524	0.0397891	0.0329578	629	288	157	9.29921	8.17493	7.30378	0.0753835	0.0345158	0.0188159	0	0	0	0	0	0	0	0
chr15	103313895	103340086	ENSMUSG00000000552	0.5068	-	Zfp385a	protein_coding	0.265154	1	1.34343	0.425926	32	4.79252	0.0135939	43	5.36746	0.0184084	10	44	42	3.45943	5.49185	5.42626	0.00424809	0.0186916	0.017842	25	40	65	4.70044	5.35755	6.04439	0.0106202	0.0169924	0.0276126	0	0	0	0	0	0	0	0
chr15	103344286	103366763	ENSMUSG00000000555	0.5081	-	Itga5	protein_coding	0.237386	1	1.50411	0.58891	121	6.87671	0.00353147	182	7.3612	0.00532647	167	91	104	7.39232	6.52356	6.71425	0.00488747	0.00266323	0.00304369	168	288	90	7.40088	8.17493	6.50779	0.00491674	0.00842869	0.00263397	0	0	0	0	0	0	0	0
chr3	105959369	105970037	ENSMUSG00000000561	0.4483	+	Wdr77	protein_coding	0.951299	1	1.10579	0.145075	333	8.37819	0.0266549	368	8.51338	0.0294832	305	320	374	8.25739	8.32643	8.55075	0.0244137	0.0256143	0.0299368	405	405	295	8.66534	8.66534	8.20945	0.0324182	0.0324182	0.0236132	0	0	0	0	0	0	0	0
chr3	105942698	105960099	ENSMUSG00000000563	0.4023	-	Atp5f1	protein_coding	0.73936	1	0.927224	-0.109011	246	7.93755	0.0247298	228	7.81959	0.0229227	220	294	225	7.7879	8.20457	7.82018	0.0220861	0.0295151	0.0225881	224	279	182	7.81378	8.12928	7.5157	0.0224877	0.0280092	0.0182713	0	0	0	0	0	0	0	0
chr11	112782224	112787760	ENSMUSG00000000567	0.5095	+	Sox9	protein_coding	8.09028e-10	2.27542e-07	0.129138	-2.95301	1620	10.6287	0.462329	208	7.67861	0.0594559	1160	1761	1939	10.1812	10.783	10.9218	0.33105	0.502568	0.553368	174	272	179	7.45121	8.09276	7.49185	0.0496575	0.0776256	0.0510845	0	0	0	0	0	0	0	0
chr5	99955935	99978938	ENSMUSG00000000568	0.3855	-	Hnrnpd	protein_coding	0.700982	1	1.03116	0.0442703	117	6.85475	0.00808389	120	6.87888	0.00833795	96	107	147	6.59991	6.75489	7.20945	0.00665188	0.00741408	0.0101857	81	140	140	6.35755	7.13955	7.13955	0.00561253	0.00970067	0.00970067	0	0	0	0	0	0	0	0
chr17	6601671	6609774	ENSMUSG00000000579	0.4756	+	Dynlt1c	protein_coding	0.139359	0.868432	0.641221	-0.641106	43	5.43393	0.00901472	27	4.67958	0.00570463	50	35	43	5.67243	5.16993	5.45943	0.0105641	0.00739489	0.00908515	44	16	21	5.49185	4.08746	4.45943	0.00929643	0.00338052	0.00443693	0	0	0	0	0	0	0	0
chr11	17257579	17269176	ENSMUSG00000000581	0.3725	+	C1d	protein_coding	0.395547	1	0.952978	-0.0694851	105	6.70554	0.0165151	100	6.59365	0.0157312	100	83	133	6.65821	6.39232	7.06609	0.0156789	0.0130135	0.0208529	143	91	67	7.16993	6.52356	6.08746	0.0224208	0.0142678	0.0105049	0	0	0	0	0	0	0	0
chr11	55098115	55113029	ENSMUSG00000000594	0.4896	+	Gm2a	protein_coding	0.256181	1	0.569705	-0.811713	248	7.91732	0.0521404	141	6.93309	0.029614	170	280	293	7.41785	8.13443	8.19967	0.0357895	0.0589474	0.0616842	87	80	255	6.45943	6.33985	8	0.0183158	0.0168421	0.0536842	0	0	0	0	0	0	0	0
chr5	3803184	3845564	ENSMUSG00000000600	0.3651	+	Krit1	protein_coding	0.431737	1	0.808458	-0.306756	133	7.06574	0.00580685	107	6.75481	0.00468623	137	132	130	7.10852	7.05528	7.03342	0.00598149	0.00576319	0.00567586	118	107	97	6.89482	6.75489	6.61471	0.00515194	0.00467167	0.00423507	0	0	0	0	0	0	0	0
chr7	7282309	7300851	ENSMUSG00000000605	0.4723	-	Clcn4	protein_coding	0.606231	1	1.35135	0.434403	233	7.85416	0.0165532	316	8.25348	0.0223941	285	220	195	8.15987	7.7879	7.61471	0.0202185	0.0156073	0.0138337	436	283	228	8.77149	8.14975	7.8392	0.0309308	0.0200766	0.0161748	0	0	0	0	0	0	0	0
chr6	82911885	82939769	ENSMUSG00000000627	0.4776	-	Sema4f	protein_coding	0.596332	1	2.11765	1.08246	10	3.49728	0.000840245	23	4.31709	0.00187022	9	11	11	3.32193	3.58496	3.58496	0.000731826	0.000894454	0.000894454	44	15	10	5.49185	4	3.45943	0.00357782	0.00121971	0.00081314	0	0	0	0	0	0	0	0
chr6	82725025	82774454	ENSMUSG00000000628	0.4908	-	Hk2	protein_coding	0.0354878	0.453032	4.005	2.0018	66	5.7556	0.0137005	266	7.22358	0.0554976	127	43	27	7	5.45943	4.80735	0.026497	0.00897142	0.00563322	617	145	36	9.27146	7.18982	5.20945	0.128729	0.0302525	0.00751095	0	0	0	0	0	0	0	0
chr11	77763246	77865980	ENSMUSG00000000631	0.5178	+	Myo18a	protein_coding	0.103008	0.777009	1.2968	0.37496	145	7.1368	0.0116428	188	7.27411	0.0151223	103	133	199	6.70044	7.06609	7.64386	0.00827044	0.0106793	0.0159788	69	153	343	6.12928	7.26679	8.42626	0.00554039	0.0122852	0.0275414	0	0	0	0	0	0	0	0
chr11	77930800	77979048	ENSMUSG00000000632	0.5155	+	Sez6	protein_coding	0.0709258	0.652975	1.34653	0.429251	33	5.02561	0.00251185	44	3.86197	0.00340895	23	44	31	4.58496	5.49185	5	0.00176855	0.00338331	0.0023837	0	28	105	0	4.85798	6.72792	0	0.00215302	0.00807382	0	0	0	0	0	0	0	0
chr17	83831356	83846790	ENSMUSG00000000673	0.5087	-	Haao	protein_coding	1	1	1	0	0	0	0	0	0	0	0	0	0	0	0	0	0	0	0	0	0	0	0	0	0	0	0	0	0	0	0	0	0	0	0	0
chr4	134082448	134095082	ENSMUSG00000000682	0.4953	-	Cd52	protein_coding	5.9545e-15	5.27539e-12	10.5439	3.39833	37	4.51087	0.00935998	400	8.5063	0.101105	4	78	29	2.32193	6.30378	4.90689	0.00101189	0.0197318	0.0073362	386	202	611	8.59619	7.66534	9.25739	0.0976474	0.0511004	0.154566	0	0	0	0	0	0	0	0
chr11	77515121	77538607	ENSMUSG00000000686	0.4332	+	Abhd15	protein_coding	0.879256	1	0.714286	-0.485427	8	3.16926	0.00209433	6	2.13077	0.00142414	6	7	12	2.80735	3	3.70044	0.00150792	0.00175924	0.00301583	0	11	6	0	3.58496	2.80735	0	0.00276451	0.00150792	0	0	0	0	0	0	0	0
chr6	83034173	83052562	ENSMUSG00000000693	0.499	+	Loxl3	protein_coding	1.91606e-05	0.00136898	3.44121	1.78292	263	8.02562	0.0464321	906	9.80532	0.160214	224	320	244	7.81378	8.32643	7.93664	0.039597	0.0565671	0.0431324	953	708	1058	9.89785	9.46964	10.0485	0.168464	0.125155	0.187025	0	0	0	0	0	0	0	0
chr17	53566861	53672720	ENSMUSG00000000708	0.4346	+	Kat2b	protein_coding	0.463355	1	1.75362	0.810339	22	4.51531	0.0023986	39	5.23108	0.00428841	22	19	25	4.52356	4.32193	4.70044	0.0023986	0.00207152	0.00272569	62	28	28	5.97728	4.85798	4.85798	0.0067597	0.00305277	0.00305277	0	0	0	0	0	0	0	0
chr10	128677193	128696268	ENSMUSG00000000711	0.4444	-	Rab5b	protein_coding	0.792532	1	0.984211	-0.0229611	189	7.49969	0.0526316	186	7.5386	0.0517962	241	212	114	7.91886	7.73471	6.84549	0.0671122	0.0590365	0.031746	162	211	185	7.34873	7.72792	7.53916	0.0451128	0.058758	0.0515177	0	0	0	0	0	0	0	0
chr11	77718615	77725283	ENSMUSG00000000724	0.4274	-	Cryba1	protein_coding	1	1	1.55172	0.633872	9	3.18741	0.00621712	14	3.69759	0.010043	5	8	13	2.58496	3.16993	3.80735	0.0035868	0.00573888	0.00932568	25	11	6	4.70044	3.58496	2.80735	0.017934	0.00789096	0.00430416	0	0	0	0	0	0	0	0
chr10	78041947	78063622	ENSMUSG00000000730	0.5017	+	Dnmt3l	protein_coding	0.335394	1	1.57407	0.654503	17	4.10505	0.00421314	27	4.80454	0.00677406	13	25	13	3.80735	4.70044	3.80735	0.00322181	0.00619579	0.00322181	31	21	30	5	4.45943	4.9542	0.00768278	0.00520446	0.00743494	0	0	0	0	0	0	0	0
chr10	78030022	78043610	ENSMUSG00000000731	0.5202	-	Aire	protein_coding	0.647916	1	1.42857	0.514573	4	2	0.000223659	6	2.42226	0.000345655	7	3	1	3	2	1	0.000426985	0.000182994	6.09979e-05	6	10	1	2.80735	3.45943	1	0.000365988	0.000609979	6.09979e-05	0	0	0	0	0	0	0	0
chr10	78069360	78079525	ENSMUSG00000000732	0.5133	+	Icosl	protein_coding	0.575033	1	0.5	-1	4	2.0148	0.00150672	2	1.10731	0.000579509	2	1	10	1.58496	1	3.45943	0.00069541	0.000347705	0.00347705	0	1	4	0	1	2.32193	0	0.000347705	0.00139082	0	0	0	0	0	0	0	0
chr8	123062942	123097760	ENSMUSG00000000738	0.4871	+	Spg7	protein_coding	0.0135955	0.248862	1.91781	0.939458	96	6.54825	0.00936093	186	7.42629	0.0180417	61	112	116	5.9542	6.82018	6.87036	0.00592751	0.0108833	0.011272	149	114	294	7.22882	6.84549	8.20457	0.0144787	0.0110776	0.0285687	0	0	0	0	0	0	0	0
chr8	123140192	123158315	ENSMUSG00000000739	0.4992	-	Sult5a1	protein_coding	0.111178	0.801123	0.458333	-1.12553	7	3	0.000550488	3	1.46411	0.00020971	7	7	7	3	3	3	0.000550488	0.000550488	0.000550488	6	0	2	2.80735	0	1.58496	0.000471846	0	0.000157282	0	0	0	0	0	0	0	0
chr8	123102350	123105244	ENSMUSG00000000740	0.5434	+	Rpl13	protein_coding	0.919018	1	0.915494	-0.127378	6038	12.5095	1.58728	5528	12.3587	1.45312	4291	5648	8175	12.0674	12.4638	12.9972	1.12802	1.48475	2.14905	3525	5284	7774	11.7838	12.3677	12.9246	0.926656	1.38906	2.04364	0	0	0	0	0	0	0	0
chr8	123204264	123212763	ENSMUSG00000000743	0.5356	-	Chmp1a	protein_coding	0.894891	1	0.896774	-0.157183	619	9.27425	0.118514	555	9.01054	0.106261	656	579	622	9.35975	9.17991	9.28309	0.125598	0.110856	0.119089	293	759	613	8.19967	9.56986	9.26209	0.056098	0.145319	0.117365	0	0	0	0	0	0	0	0
chr11	75298166	75348324	ENSMUSG00000000751	0.4489	-	Rpa1	protein_coding	0.65756	1	0.918239	-0.123058	105	6.59751	0.0152152	96	6.32019	0.0139593	51	117	147	5.70044	6.88264	7.20945	0.00739023	0.0169541	0.0213013	37	74	178	5.24793	6.22882	7.48382	0.00536154	0.0107231	0.0257934	0	0	0	0	0	0	0	0
chr11	75409769	75422701	ENSMUSG00000000753	0.4944	-	Serpinf1	protein_coding	0.718485	1	0.806304	-0.310604	2918	11.5084	0.345082	2352	11.1629	0.278218	2772	2808	3173	11.4372	11.4558	11.6321	0.327853	0.332111	0.375281	2024	1896	3137	10.9837	10.8895	11.6156	0.239385	0.224246	0.371023	0	0	0	0	0	0	0	0
chr8	12614277	12672248	ENSMUSG00000000759	0.4698	-	Tubgcp3	protein_coding	0.494969	1	0.888	-0.171368	124	6.91357	0.00624591	110	6.75883	0.00554072	173	105	94	7.44294	6.72792	6.56986	0.00871405	0.00528887	0.0047348	143	104	83	7.16993	6.71425	6.39232	0.00720294	0.0052385	0.00418073	0	0	0	0	0	0	0	0
chr10	6758506	7038198	ENSMUSG00000000766	0.4052	+	Oprm1	protein_coding	0.77579	1	0.795987	-0.329184	896	9.79005	0.032418	713	9.4313	0.0257969	746	1097	845	9.54496	10.1007	9.72451	0.0269908	0.0396903	0.0305727	480	755	904	8.90989	9.56224	9.82177	0.0173668	0.0273165	0.0327074	0	0	0	0	0	0	0	0
chr14	70438748	70443471	ENSMUSG00000000776	0.5176	-	Polr3d	protein_coding	0.729604	1	1.01742	0.0249176	95	6.57376	0.0482501	96	6.5727	0.0490996	97	83	104	6.61471	6.39232	6.71425	0.0494393	0.0423038	0.0530071	69	110	110	6.12928	6.79442	6.79442	0.0351682	0.0560652	0.0560652	0	0	0	0	0	0	0	0
chr11	52252371	52283014	ENSMUSG00000000782	0.5281	-	Tcf7	protein_coding	0.959866	1	0.833333	-0.263034	3	2	0.0010846	2	1.44064	0.000843577	3	3	3	2	2	2	0.0010846	0.0010846	0.0010846	0	3	4	0	2	2.32193	0	0.0010846	0.00144613	0	0	0	0	0	0	0	0
chrX	13280970	13294052	ENSMUSG00000000787	0.3975	+	Ddx3x	protein_coding	0.545769	1	0.914299	-0.129261	691	9.41989	0.0912531	632	9.28833	0.0834213	595	835	644	9.21917	9.70736	9.33316	0.0785375	0.110216	0.0850053	772	589	535	9.59432	9.20457	9.06609	0.101901	0.0777455	0.0706177	0	0	0	0	0	0	0	0
chr8	70808449	70821424	ENSMUSG00000000791	0.529	+	Il12rb1	protein_coding	0.978858	1	0.896552	-0.157541	18	4.01843	0.00394096	16	4.03377	0.00351103	31	18	6	5	4.24793	2.80735	0.0066638	0.0038693	0.00128977	12	25	12	3.70044	4.70044	3.70044	0.00257954	0.00537403	0.00257954	0	0	0	0	0	0	0	0
chr8	70882889	70892757	ENSMUSG00000000792	0.5485	-	Slc5a5	protein_coding	1	1	1	0	0	0.333333	0.000149544	0	0.333333	0.000149544	0	0	1	0	0	1	0	0	0.000448632	0	1	0	0	1	0	0	0.000448632	0	0	0	0	0	0	0	0	0
chr11	84984442	85140161	ENSMUSG00000000804	0.391	-	Usp32	protein_coding	0.364733	1	1.2844	0.361099	35	5.12956	0.00162864	46	5.48288	0.00210494	25	32	49	4.70044	5.04439	5.64386	0.00115234	0.00147499	0.00225858	31	42	64	5	5.42626	6.02237	0.0014289	0.00193593	0.00294999	0	0	0	0	0	0	0	0
chr6	89643988	89675529	ENSMUSG00000000811	0.4725	+	Txnrd3	protein_coding	0.305136	1	1.13333	0.180572	14	3.89081	0.00704935	16	3.52329	0.00805639	16	11	15	4.08746	3.58496	4	0.00805639	0.00553877	0.00755287	37	7	4	5.24793	3	2.32193	0.0186304	0.00352467	0.0020141	0	0	0	0	0	0	0	0
chr2	181582103	181592803	ENSMUSG00000000823	0.5358	-	Zfp512b	protein_coding	0.664419	1	1.01111	0.0159415	89	6.45702	0.00729807	90	6.44095	0.00738007	118	73	76	6.89482	6.20945	6.26679	0.0096761	0.00598606	0.00623206	131	68	71	7.04439	6.10852	6.16993	0.0107421	0.00557606	0.00582206	0	0	0	0	0	0	0	0
chr2	181520485	181555133	ENSMUSG00000000826	0.4298	+	Dnajc5	protein_coding	0.672765	1	1.10806	0.14803	338	8.3903	0.040427	375	8.54332	0.0448082	407	325	283	8.67243	8.34873	8.14975	0.0486319	0.0388338	0.0338153	355	441	329	8.47573	8.7879	8.36632	0.0424184	0.0526945	0.0393117	0	0	0	0	0	0	0	0
chr2	181497142	181517966	ENSMUSG00000000827	0.4451	+	Tpd52l2	protein_coding	0.747015	1	1.19623	0.25849	176	7.44858	0.0142079	210	7.71032	0.0170118	203	141	183	7.67243	7.14975	7.52356	0.0164186	0.0114041	0.014801	249	202	180	7.96578	7.66534	7.49985	0.0201391	0.0163378	0.0145584	0	0	0	0	0	0	0	0
chrX	68678541	68717963	ENSMUSG00000000838	0.3506	+	Fmr1	protein_coding	0.118386	0.817058	0.605556	-0.723669	59	5.87109	0.00478896	35	5.11453	0.00286797	78	53	46	6.30378	5.75489	5.55459	0.00633117	0.00430195	0.00373377	44	41	21	5.49185	5.39232	4.45943	0.00357143	0.00332792	0.00170455	0	0	0	0	0	0	0	0
chr11	24078056	24174123	ENSMUSG00000000861	0.4553	+	Bcl11a	protein_coding	0.169635	0.920318	0.26087	-1.9386	7	2.83062	0.000693577	1	0.861654	0.000104037	9	8	3	3.32193	3.16993	2	0.00093633	0.000832293	0.00031211	0	1	2	0	1	1.58496	0	0.000104037	0.000208073	0	0	0	0	0	0	0	0
chr11	53602982	53618669	ENSMUSG00000000869	0.4709	-	Il4	protein_coding	0.512428	1	0.45	-1.152	6	2.54312	0.00216947	2	1.33333	0.000765697	10	2	5	3.45943	1.58496	2.58496	0.00382848	0.000765697	0.00191424	0	3	3	0	2	2	0	0.00114855	0.00114855	0	0	0	0	0	0	0	0
chr2	154585758	154603708	ENSMUSG00000000876	0.4738	-	Pxmp4	protein_coding	0.951593	1	0.947761	-0.0774045	44	5.41913	0.00909533	41	5.35581	0.00860932	33	35	63	5.08746	5.16993	6	0.00687357	0.00729015	0.0131223	31	36	57	5	5.20945	5.85798	0.00645699	0.00749844	0.0118725	0	0	0	0	0	0	0	0
chrX	100767722	100818410	ENSMUSG00000000881	0.4689	+	Dlg3	protein_coding	0.104729	0.781671	0.630292	-0.665909	353	8.46185	0.0604299	222	7.73744	0.0380252	397	352	311	8.63662	8.46352	8.2854	0.0678981	0.0602018	0.0531897	206	312	149	7.69349	8.29002	7.22882	0.0352317	0.0533607	0.0254832	0	0	0	0	0	0	0	0
chr16	18498768	18566679	ENSMUSG00000000884	0.4771	+	Gnb1l	protein_coding	0.768345	1	0.964286	-0.0524674	8	2.95679	0.000849647	8	2.93578	0.000815661	12	2	11	3.70044	1.58496	3.58496	0.00122349	0.000203915	0.00112153	6	3	15	2.80735	2	4	0.000611746	0.000305873	0.00152936	0	0	0	0	0	0	0	0
chr10	75923222	75932502	ENSMUSG00000000901	0.5397	-	Mmp11	protein_coding	0.57884	1	0.691892	-0.531381	61	5.92773	0.0185639	42	5.38473	0.0127499	75	55	52	6.24793	5.80735	5.72792	0.0229498	0.0168299	0.0159119	31	42	52	5	5.42626	5.72792	0.00948592	0.0128519	0.0159119	0	0	0	0	0	0	0	0
chr10	75896769	75921617	ENSMUSG00000000902	0.4804	-	Smarcb1	protein_coding	0.903555	1	0.790051	-0.339983	394	8.62377	0.0511789	311	8.16483	0.0404067	358	411	414	8.48784	8.6865	8.69697	0.0464633	0.053342	0.0537313	162	317	455	7.34873	8.31288	8.83289	0.0210253	0.0411421	0.0590526	0	0	0	0	0	0	0	0
chr5	123973628	124005558	ENSMUSG00000000915	0.5459	+	Hip1r	protein_coding	0.821956	1	0.814815	-0.295456	62	5.97018	0.00405733	50	5.64562	0.00329385	58	71	57	5.88264	6.16993	5.85798	0.00379556	0.00464629	0.00373012	44	40	67	5.49185	5.35755	6.08746	0.00287939	0.00261763	0.00438453	0	0	0	0	0	0	0	0
chr5	135369953	135376805	ENSMUSG00000000916	0.5136	+	Nsun5	protein_coding	0.90033	1	1.08592	0.118916	139	7.09092	0.0188868	151	7.24	0.0205212	172	100	144	7.43463	6.65821	7.17991	0.0234269	0.0136203	0.0196132	168	145	139	7.40088	7.18982	7.12928	0.022882	0.0197494	0.0189322	0	0	0	0	0	0	0	0
chr15	75657035	75678800	ENSMUSG00000000934	0.5257	-	Top1mt	protein_coding	0.916525	1	0.779221	-0.359896	25	4.63688	0.0185324	19	4.2644	0.014275	34	21	19	5.12928	4.45943	4.32193	0.0255447	0.0157776	0.014275	12	20	25	3.70044	4.39232	4.70044	0.00901578	0.0150263	0.0187829	0	0	0	0	0	0	0	0
chr6	52231197	52240854	ENSMUSG00000000938	0.5046	-	Hoxa10	protein_coding	0.745774	1	0.743516	-0.427565	230	7.62632	0.0898686	171	7.10718	0.0667187	102	183	406	6.6865	7.52356	8.66888	0.0397971	0.0714007	0.158408	81	93	339	6.35755	6.55459	8.40939	0.0316036	0.0362856	0.132267	0	0	0	0	0	0	0	0
chr6	52189671	52191753	ENSMUSG00000000942	0.5727	-	Hoxa4	protein_coding	1	1	1	0	9	3.18741	0.00450216	9	3.1606	0.00450216	8	13	5	3.16993	3.80735	2.58496	0.00415584	0.00675325	0.0025974	12	4	10	3.70044	2.32193	3.45943	0.00623377	0.00207792	0.00519481	0	0	0	0	0	0	0	0
chr7	59974149	60005064	ENSMUSG00000000948	0.3542	-	Gm38393	protein_coding	0.492554	1	0.766667	-0.383329	19	4.12211	0.00190667	14	3.89608	0.00143837	29	7	21	4.90689	3	4.45943	0.00291019	0.000702459	0.00210738	19	10	14	4.32193	3.45943	3.90689	0.00190667	0.00100351	0.00140492	0	0	0	0	0	0	0	0
chr14	54431612	54441265	ENSMUSG00000000957	0.5371	+	Mmp14	protein_coding	0.264316	1	1.13114	0.17778	1044	9.92849	0.150601	1181	9.9785	0.17037	573	1117	1441	9.16491	10.1267	10.4939	0.082684	0.161183	0.207937	511	973	2058	9	9.92778	11.0077	0.0737374	0.140404	0.29697	0	0	0	0	0	0	0	0
chr14	54369442	54417780	ENSMUSG00000000958	0.4712	-	Slc7a7	protein_coding	0.7515	1	1.33846	0.420576	21	4.3933	0.00306127	28	4.81587	0.00414753	19	28	15	4.32193	4.85798	4	0.0028144	0.00414753	0.00222189	37	27	20	5.24793	4.80735	4.39232	0.00548067	0.00399941	0.00296252	0	0	0	0	0	0	0	0
chr14	54360841	54369673	ENSMUSG00000000959	0.4795	+	Oxa1l	protein_coding	0.612106	1	0.915179	-0.127875	74	6.21783	0.0147806	67	6.06075	0.0135099	68	82	71	6.10852	6.37504	6.16993	0.0136437	0.0164526	0.0142456	87	51	64	6.45943	5.70044	6.02237	0.0174559	0.0102327	0.0128411	0	0	0	0	0	0	0	0
chr11	83753696	83783754	ENSMUSG00000000976	0.4593	+	Heatr6	protein_coding	0.884923	1	1.08108	0.112475	48	5.56953	0.00685774	52	5.67314	0.00742527	67	44	34	6.08746	5.49185	5.12928	0.00950624	0.00624291	0.00482406	75	45	37	6.24793	5.52356	5.24793	0.0106413	0.00638479	0.00524972	0	0	0	0	0	0	0	0
chr11	83647844	83649355	ENSMUSG00000000982	0.463	-	Ccl3	protein_coding	1	1	1.57143	0.652077	1	0.773976	0.000801764	3	1.60245	0.00160353	0	4	0	0	2.32193	0	0	0.00240529	0	6	1	1	2.80735	1	1	0.00360794	0.000601323	0.000601323	0	0	0	0	0	0	0	0
chr9	21029373	21030595	ENSMUSG00000001014	0.583	+	Icam4	protein_coding	0.713586	1	2.4	1.26303	1	0.666667	0.000446229	3	1.60245	0.00200803	1	1	0	1	1	0	0.000669344	0.000669344	0	6	3	0	2.80735	2	0	0.00401606	0.00200803	0	0	0	0	0	0	0	0	0
chr3	90476126	90488379	ENSMUSG00000001016	0.4232	+	Ilf2	protein_coding	0.917887	1	1.05647	0.0792468	182	7.5031	0.025889	192	7.58865	0.0273589	199	198	149	7.64386	7.63662	7.22882	0.0283073	0.028165	0.0211949	218	176	183	7.77479	7.46761	7.52356	0.03101	0.0250356	0.0260313	0	0	0	0	0	0	0	0
chr3	90498956	90509498	ENSMUSG00000001017	0.4219	-	Chtop	protein_coding	0.670804	1	0.91637	-0.125998	374	8.52595	0.0793685	342	8.41203	0.0727131	439	397	285	8.78136	8.63662	8.15987	0.0932455	0.0843246	0.0605353	405	313	309	8.66534	8.29462	8.27612	0.0860238	0.0664826	0.065633	0	0	0	0	0	0	0	0
chr3	90488026	90491033	ENSMUSG00000001018	0.4535	-	Snapin	protein_coding	0.86206	1	1.07171	0.0999084	171	7.41469	0.0345245	183	7.51989	0.0370146	175	195	143	7.45943	7.61471	7.16993	0.0353321	0.0393701	0.0288714	206	164	180	7.69349	7.36632	7.49985	0.041591	0.0331112	0.0363416	0	0	0	0	0	0	0	0
chr3	90603771	90606045	ENSMUSG00000001020	0.4853	+	S100a4	protein_coding	0.848678	1	1.00245	0.00353458	30574	14.8828	20.8554	30649	14.872	20.9065	35079	32341	24302	15.0984	14.9811	14.5688	23.9284	22.0607	16.5771	23125	38677	30145	14.4972	15.2392	14.8797	15.7742	26.3827	20.5628	0	0	0	0	0	0	0	0
chr3	90560578	90602702	ENSMUSG00000001021	0.4586	+	S100a3	protein_coding	0.04117	0.495242	4	2	0	0.333333	0.000116754	4	2.37643	0.00151781	0	1	0	0	1	0	0	0.000350263	0	6	3	4	2.80735	2	2.32193	0.00210158	0.00105079	0.00140105	0	0	0	0	0	0	0	0
chr3	90612882	90624181	ENSMUSG00000001025	0.4742	+	S100a6	protein_coding	0.149789	0.881763	1.87996	0.910699	31862	14.947	7.39437	59901	15.5079	13.9013	26231	35829	33527	14.679	15.1289	15.0331	6.08749	8.31492	7.78069	22042	38520	119140	14.428	15.2334	16.8623	5.11534	8.93943	27.6491	0	0	0	0	0	0	0	0
chr11	61488812	61494406	ENSMUSG00000001034	0.5478	-	Mapk7	protein_coding	0.831346	1	1.03756	0.0531929	70	6.096	0.0158838	73	6.15508	0.0164889	52	60	98	5.72792	5.93074	6.62936	0.0117994	0.0136147	0.0222373	93	49	76	6.55459	5.64386	6.26679	0.0211028	0.0111187	0.0172453	0	0	0	0	0	0	0	0
chr11	61517249	61579687	ENSMUSG00000001036	0.4569	-	Epn2	protein_coding	0.454103	1	1.09195	0.126912	57	5.80541	0.00573671	62	5.79645	0.00627348	53	40	78	5.75489	5.35755	6.30378	0.00533414	0.00402576	0.00785024	25	70	92	4.70044	6.14975	6.53916	0.0025161	0.00704509	0.00925926	0	0	0	0	0	0	0	0
chr11	61505144	61512931	ENSMUSG00000001039	0.4878	+	B9d1	protein_coding	0.625242	1	0.6875	-0.540568	20	4.40477	0.00768746	14	3.7766	0.00516698	17	21	23	4.16993	4.45943	4.58496	0.00642722	0.00793951	0.00869565	12	8	21	3.70044	3.16993	4.45943	0.00453686	0.00302457	0.00793951	0	0	0	0	0	0	0	0
chr3	129982759	130061553	ENSMUSG00000001052	0.442	-	Sec24b	protein_coding	0.621777	1	1.08898	0.122981	78	6.27187	0.00894468	85	6.39155	0.00975085	58	84	91	5.88264	6.40939	6.52356	0.00667972	0.00967408	0.0104802	62	92	100	5.97728	6.53916	6.65821	0.00714039	0.0105954	0.0115168	0	0	0	0	0	0	0	0
chr11	51643063	51650842	ENSMUSG00000001053	0.5675	-	N4bp3	protein_coding	0.778615	1	0.793103	-0.334419	9	3.09513	0.00276802	7	2.92821	0.00212925	3	12	11	2	3.70044	3.58496	0.00095816	0.00383264	0.00351325	6	8	6	2.80735	3.16993	2.80735	0.00191632	0.00255509	0.00191632	0	0	0	0	0	0	0	0
chr11	51623671	51635896	ENSMUSG00000001054	0.5038	-	Rmnd5b	protein_coding	0.100384	0.768727	1.50864	0.59325	134	7.07626	0.0257445	203	7.63848	0.0389369	135	138	129	7.08746	7.11894	7.02237	0.0259366	0.026513	0.0247839	187	159	262	7.55459	7.32193	8.03892	0.035927	0.0305476	0.0503362	0	0	0	0	0	0	0	0
chr11	51619735	51623714	ENSMUSG00000001056	0.5038	+	Nhp2	protein_coding	0.0515644	0.556242	1.5443	0.626957	104	6.71447	0.059585	162	7.25827	0.0923282	93	110	110	6.55459	6.79442	6.79442	0.0531125	0.0628212	0.0628212	106	137	242	6.74147	7.10852	7.92481	0.0605368	0.078241	0.138207	0	0	0	0	0	0	0	0
chr8	123242356	123254348	ENSMUSG00000001062	0.5485	-	Vps9d1	protein_coding	0.384528	1	1.39726	0.482601	23	4.4031	0.00138674	33	5.08217	0.00196125	40	20	10	5.35755	4.39232	3.45943	0.00237727	0.00118864	0.000594318	37	30	32	5.24793	4.9542	5.04439	0.00219898	0.00178295	0.00190182	0	0	0	0	0	0	0	0
chr8	123254195	123269745	ENSMUSG00000001065	0.5154	+	Zfp276	protein_coding	0.55799	1	0.900433	-0.151309	76	6.24201	0.00938503	68	6.08915	0.0084383	88	57	83	6.47573	5.85798	6.39232	0.0108669	0.00703878	0.0102494	81	73	51	6.35755	6.20945	5.70044	0.0100025	0.00901457	0.00629785	0	0	0	0	0	0	0	0
chr15	99084686	99087817	ENSMUSG00000001076	0.5297	-	C1ql4	protein_coding	1	1	0.8	-0.321928	1	0.666667	0.000504286	0	0.333333	0.000252143	1	0	1	1	0	1	0.00075643	0	0.00075643	0	0	1	0	0	1	0	0	0.00075643	0	0	0	0	0	0	0	0
chr5	34633642	34637212	ENSMUSG00000001082	0.5797	-	Mfsd10	protein_coding	0.712903	1	1.17452	0.232074	261	7.9976	0.0335565	306	8.12417	0.0394353	280	315	187	8.13443	8.30378	7.55459	0.0360453	0.040551	0.0240731	504	229	186	8.98014	7.84549	7.54689	0.0648816	0.0294799	0.0239444	0	0	0	0	0	0	0	0
chr4	136469761	136554780	ENSMUSG00000001089	0.4042	+	Luzp1	protein_coding	0.224697	0.989417	1.23313	0.302324	162	7.34571	0.0180723	200	7.56911	0.0223115	153	156	177	7.26679	7.29462	7.47573	0.0170683	0.0174029	0.0197456	143	157	300	7.16993	7.30378	8.23362	0.0159527	0.0175145	0.0334672	0	0	0	0	0	0	0	0
chr11	78397087	78422217	ENSMUSG00000001095	0.4999	-	Slc13a2	protein_coding	0.872179	1	0.625	-0.678072	2	0.861654	0.000898473	1	0.528321	0.000359389	0	0	5	0	0	2.58496	0	0	0.00269542	0	2	0	0	1.58496	0	0	0.00107817	0	0	0	0	0	0	0	0	0
chr5	114363567	114380508	ENSMUSG00000001098	0.5426	-	Kctd10	protein_coding	0.190202	0.952031	1.50481	0.589579	138	7.10482	0.0168792	208	7.6862	0.0254618	158	138	117	7.31288	7.11894	6.88264	0.0193722	0.0169201	0.0143453	243	164	216	7.93074	7.36632	7.76155	0.029794	0.0201079	0.0264836	0	0	0	0	0	0	0	0
chr11	78512193	78522736	ENSMUSG00000001100	0.4881	+	Poldip2	protein_coding	0.148948	0.880972	1.34996	0.432914	393	8.61724	0.0474353	531	9.0275	0.0640778	394	437	349	8.62571	8.77479	8.45121	0.0475157	0.0527014	0.0420888	392	573	629	8.61839	9.16491	9.29921	0.0472745	0.0691027	0.0758562	0	0	0	0	0	0	0	0
chr11	78536361	78541737	ENSMUSG00000001105	0.4718	+	Ift20	protein_coding	0.92482	1	1.03677	0.0520921	960	9.90575	0.594427	995	9.95917	0.616305	1000	879	1001	9.96723	9.78136	9.96867	0.619195	0.544272	0.619814	990	1050	946	9.95274	10.0375	9.88722	0.613003	0.650155	0.585759	0	0	0	0	0	0	0	0
chr10	76708792	76726168	ENSMUSG00000001119	0.5416	-	Col6a1	protein_coding	0.0674257	0.639584	0.628126	-0.670873	1412	10.443	0.431043	886	9.73533	0.270636	1593	1556	1086	10.6384	10.6046	10.0861	0.486412	0.475115	0.331603	1227	617	815	10.2621	9.27146	9.67243	0.374656	0.188397	0.248855	0	0	0	0	0	0	0	0
chr10	76761857	76961887	ENSMUSG00000001120	0.4507	-	Pcbp3	protein_coding	0.939341	1	0.767857	-0.38109	18	4.13823	0.00308373	13	3.70976	0.00232734	12	27	14	3.70044	4.80735	3.90689	0.00209461	0.00471286	0.00244371	6	19	15	2.80735	4.32193	4	0.0010473	0.00331646	0.00261826	0	0	0	0	0	0	0	0
chr11	78962974	78984946	ENSMUSG00000001123	0.4847	-	Lgals9	protein_coding	0.11949	0.818857	2.05319	1.03787	30	4.95353	0.0103562	63	5.88814	0.0216229	33	34	24	5.08746	5.12928	4.64386	0.0112666	0.0116081	0.00819392	93	33	64	6.55459	5.08746	6.02237	0.0317515	0.0112666	0.0218505	0	0	0	0	0	0	0	0
chrX	20797814	20860519	ENSMUSG00000001127	0.4271	+	Araf	protein_coding	0.71308	1	1.02202	0.0314231	438	8.77739	0.0281238	448	8.77236	0.0287445	457	426	431	8.8392	8.73809	8.75489	0.0293438	0.0273533	0.0276743	561	461	321	9.13443	8.85175	8.33092	0.0360216	0.0296006	0.0206113	0	0	0	0	0	0	0	0
chrX	20925454	20931555	ENSMUSG00000001128	0.4782	-	Cfp	protein_coding	0.00189552	0.058844	3.15873	1.65934	20	4.16993	0.0137836	65	5.95933	0.0450264	8	17	35	3.16993	4.16993	5.16993	0.00551344	0.0117161	0.0241213	44	52	100	5.49185	5.72792	6.65821	0.0303239	0.0358374	0.068918	0	0	0	0	0	0	0	0
chrX	20870166	20874735	ENSMUSG00000001131	0.4696	+	Timp1	protein_coding	0.0321882	0.428095	2.13029	1.09105	1757	10.7098	1.29452	3743	11.8503	2.75854	2563	1305	1402	11.3242	10.3509	10.4543	1.88873	0.96168	1.03316	4241	4088	2901	12.0505	11.9975	11.5028	3.12528	3.01253	2.1378	0	0	0	0	0	0	0	0
chrX	20941722	20962017	ENSMUSG00000001134	0.4212	-	Uxt	protein_coding	0.357325	1	0.8	-0.321928	12	3.7119	0.00231655	10	3.10731	0.00181568	14	14	9	3.90689	3.90689	3.32193	0.0026296	0.0026296	0.00169046	19	3	7	4.32193	2	3	0.00356875	0.000563486	0.0013148	0	0	0	0	0	0	0	0
chr1	36511867	36528237	ENSMUSG00000001138	0.5274	+	Cnnm3	protein_coding	0.95178	1	0.789137	-0.341652	103	6.67821	0.01311	81	6.21395	0.0103189	80	129	101	6.33985	7.02237	6.67243	0.0101497	0.0163664	0.012814	37	91	116	5.24793	6.52356	6.87036	0.00469424	0.0115453	0.0147171	0	0	0	0	0	0	0	0
chr1	36419871	36445271	ENSMUSG00000001143	0.4729	-	Lman2l	protein_coding	0.602691	1	1.23077	0.29956	25	4.61451	0.00203417	31	4.98476	0.00252238	27	14	34	4.80735	3.90689	5.12928	0.00219691	0.00113914	0.00276648	25	36	32	4.70044	5.20945	5.04439	0.00203417	0.00292921	0.00260374	0	0	0	0	0	0	0	0
chr10	76468971	76515856	ENSMUSG00000001150	0.4596	+	Mcm3ap	protein_coding	0.729159	1	1.0696	0.0970674	90	6.50165	0.0656934	96	6.57235	0.0703163	99	79	92	6.64386	6.32193	6.53916	0.0722628	0.0576642	0.0671533	75	125	89	6.24793	6.97728	6.49185	0.0547445	0.0912409	0.0649635	0	0	0	0	0	0	0	0
chr10	76351254	76442912	ENSMUSG00000001151	0.4763	-	Pcnt	protein_coding	0.210498	0.970548	0.724919	-0.464108	102	6.66108	0.0586544	74	6.15828	0.0423615	130	91	85	7.03342	6.52356	6.42626	0.0747556	0.0523289	0.0488787	87	89	45	6.45943	6.49185	5.52356	0.0500288	0.0511788	0.0258769	0	0	0	0	0	0	0	0
chr10	76575648	76590338	ENSMUSG00000001155	0.501	+	Ftcd	protein_coding	1	1	1	0	0	0	0	0	0	0	0	0	0	0	0	0	0	0	0	0	0	0	0	0	0	0	0	0	0	0	0	0	0	0	0	0
chr6	86647042	86669161	ENSMUSG00000001156	0.4843	-	Mxd1	protein_coding	0.0859265	0.712796	0.548023	-0.867693	58	5.81059	0.00588534	31	4.97227	0.00317944	84	39	51	6.40939	5.32193	5.70044	0.00852359	0.00395738	0.00517504	37	36	21	5.24793	5.20945	4.45943	0.00375444	0.00365297	0.0021309	0	0	0	0	0	0	0	0
chr6	86691768	86733383	ENSMUSG00000001157	0.4335	-	Gmcl1	protein_coding	0.256849	1	0.627787	-0.671652	193	7.59932	0.0365815	121	6.89751	0.022895	205	199	176	7.6865	7.64386	7.46761	0.038789	0.0376537	0.0333018	87	146	130	6.45943	7.19967	7.03342	0.0164617	0.0276254	0.0245979	0	0	0	0	0	0	0	0
chr6	86675151	86684522	ENSMUSG00000001158	0.4333	-	Snrnp27	protein_coding	0.620514	1	1.05163	0.0726278	122	6.9239	0.0356167	128	6.94202	0.0374707	111	107	147	6.80735	6.75489	7.20945	0.0324941	0.0313232	0.0430328	187	95	102	7.55459	6.58496	6.6865	0.0547424	0.0278103	0.0298595	0	0	0	0	0	0	0	0
chr5	120800194	120812514	ENSMUSG00000001166	0.5026	-	Oas1c	protein_coding	0.688766	1	1.45455	0.540568	6	2.2049	0.00137621	10	3.09513	0.00210054	0	6	13	0	2.80735	3.80735	0	0.00130378	0.00282486	12	2	15	3.70044	1.58496	4	0.00260756	0.000434594	0.00325945	0	0	0	0	0	0	0	0
chrX	47912387	47965868	ENSMUSG00000001173	0.42	+	Ocrl	protein_coding	0.555779	1	1.40288	0.488389	45	5.51249	0.00484072	64	5.97737	0.00683396	40	57	39	5.35755	5.85798	5.32193	0.00427122	0.00608649	0.00416444	87	48	57	6.45943	5.61471	5.85798	0.00928991	0.00512547	0.00608649	0	0	0	0	0	0	0	0
chr12	100199435	100209806	ENSMUSG00000001175	0.4794	+	Calm1	protein_coding	0.0249859	0.367712	1.97436	0.981384	1260	10.2911	0.214067	2489	11.2799	0.422811	1081	1427	1272	10.0795	10.4798	10.314	0.183656	0.24244	0.216106	2385	2416	2665	11.2204	11.239	11.3805	0.405199	0.410466	0.452769	0	0	0	0	0	0	0	0
chr10	78269178	78352489	ENSMUSG00000001211	0.5047	-	Agpat3	protein_coding	0.301214	1	1.2487	0.320432	63	5.99196	0.00760487	79	6.14085	0.0095261	76	53	61	6.26679	5.75489	5.9542	0.00912584	0.00636407	0.00732469	37	133	68	5.24793	7.06609	6.10852	0.00444284	0.0159702	0.00816523	0	0	0	0	0	0	0	0
chr12	31390871	31473917	ENSMUSG00000001225	0.4202	+	Slc26a3	protein_coding	0.847351	1	1.85714	0.893085	1	1	5.46695e-05	3	1.93578	0.000136674	0	1	3	0	1	2	0	4.10021e-05	0.000123006	6	3	1	2.80735	2	1	0.000246013	0.000123006	4.10021e-05	0	0	0	0	0	0	0	0
chr17	56123085	56140343	ENSMUSG00000001227	0.5644	-	Sema6b	protein_coding	0.129095	0.848457	4	2	1	0.666667	0.00030722	6	2.57142	0.00261137	1	0	1	1	0	1	0.000460829	0	0.000460829	6	9	2	2.80735	3.32193	1.58496	0.00276498	0.00414747	0.000921659	0	0	0	0	0	0	0	0
chr17	56303321	56323486	ENSMUSG00000001228	0.5244	+	Uhrf1	protein_coding	0.78764	1	0.839286	-0.252766	36	5.09216	0.00740137	30	4.94324	0.00617913	17	44	48	4.16993	5.49185	5.61471	0.00346303	0.00896313	0.00977796	25	27	39	4.70044	4.80735	5.32193	0.00509269	0.0055001	0.00794459	0	0	0	0	0	0	0	0
chr17	56186682	56218889	ENSMUSG00000001229	0.5404	-	Dpp9	protein_coding	0.867764	1	1	0	96	6.56396	0.0492873	96	6.57669	0.0492873	108	110	69	6.76818	6.79442	6.12928	0.0556414	0.0566718	0.0355487	118	86	83	6.89482	6.44294	6.39232	0.0607934	0.0443071	0.0427615	0	0	0	0	0	0	0	0
chr11	101246028	101259546	ENSMUSG00000001240	0.4862	+	Ramp2	protein_coding	1	1	0.767939	-0.380937	217	7.7438	0.023025	167	7.18197	0.0176572	172	274	206	7.43463	8.10329	7.69349	0.0182223	0.0290285	0.0218243	81	126	293	6.35755	6.98868	8.19967	0.00858142	0.0133489	0.0310414	0	0	0	0	0	0	0	0
chr7	30957770	30973464	ENSMUSG00000001247	0.5038	-	Lsr	protein_coding	0.749772	1	1.21374	0.27946	43	5.42941	0.016385	52	5.71049	0.0199693	53	38	37	5.75489	5.2854	5.24793	0.0203533	0.0145929	0.0142089	62	52	42	5.97728	5.72792	5.42626	0.0238095	0.0199693	0.016129	0	0	0	0	0	0	0	0
chr7	31130127	31155896	ENSMUSG00000001248	0.5222	-	Gramd1a	protein_coding	0.480912	1	0.955923	-0.0650339	241	7.90696	0.0139978	230	7.66176	0.0133783	216	286	221	7.76155	8.16491	7.79442	0.0125457	0.0166115	0.0128362	100	220	371	6.65821	7.7879	8.53916	0.00580821	0.0127781	0.0215485	0	0	0	0	0	0	0	0
chr7	31098725	31115290	ENSMUSG00000001249	0.5194	-	Hpn	protein_coding	0.720334	1	0.5625	-0.830075	4	2.37643	0.000372279	2	1.33333	0.000171821	6	4	3	2.80735	2.32193	2	0.000515464	0.000343643	0.000257732	0	3	3	0	2	2	0	0.000257732	0.000257732	0	0	0	0	0	0	0	0
chr12	111669355	111672338	ENSMUSG00000001270	0.6186	-	Ckb	protein_coding	8.18435e-11	2.6367e-08	6.2161	2.63601	78	6.04656	0.0531236	488	8.80017	0.333789	30	136	67	4.9542	7.09803	6.08746	0.0205198	0.0930233	0.0458276	411	275	778	8.6865	8.10852	9.60548	0.281122	0.188098	0.532148	0	0	0	0	0	0	0	0
chr15	102406143	102436404	ENSMUSG00000001280	0.4207	+	Sp1	protein_coding	0.291848	1	0.793223	-0.334201	383	8.57668	0.0451524	303	8.23101	0.0357915	420	396	332	8.71768	8.633	8.37938	0.0495575	0.0467257	0.039174	367	295	248	8.52356	8.20945	7.96	0.0433038	0.0348083	0.0292625	0	0	0	0	0	0	0	0
chr15	102215995	102231935	ENSMUSG00000001281	0.4953	-	Itgb7	protein_coding	0.679177	1	0.716247	-0.481471	145	7.12466	0.0541215	103	6.60802	0.0386582	190	152	92	7.57743	7.25739	6.53916	0.0710812	0.0568649	0.0344183	56	137	117	5.83289	7.10852	6.88264	0.0209502	0.0512533	0.043771	0	0	0	0	0	0	0	0
chr15	102331709	102338139	ENSMUSG00000001285	0.4942	+	Myg1	protein_coding	0.956652	1	0.920765	-0.119095	121	6.90371	0.0222713	111	6.76757	0.0204921	90	130	143	6.50779	7.03342	7.16993	0.0165654	0.0239278	0.0263206	75	126	133	6.24793	6.98868	7.06609	0.0138045	0.0231916	0.02448	0	0	0	0	0	0	0	0
chr15	102234938	102257517	ENSMUSG00000001288	0.5353	-	Rarg	protein_coding	0.853319	1	0.949791	-0.0743183	158	7.23946	0.0326326	150	7.14878	0.0309838	98	156	221	6.62936	7.29462	7.79442	0.0201979	0.0321517	0.0455482	112	108	231	6.82018	6.76818	7.85798	0.0230833	0.0222589	0.0476092	0	0	0	0	0	0	0	0
chr15	102326116	102331873	ENSMUSG00000001289	0.4743	+	Pfdn5	protein_coding	0.883699	1	0.798561	-0.324525	879	9.75886	0.207292	702	9.33005	0.165488	731	803	1104	9.5157	9.65105	10.1098	0.172324	0.189298	0.260255	405	589	1112	8.66534	9.20457	10.1202	0.0954738	0.13885	0.26214	0	0	0	0	0	0	0	0
chr8	8617434	8661242	ENSMUSG00000001300	0.4521	-	Efnb2	protein_coding	0.704943	1	1.22449	0.292181	15	3.93458	0.00270381	19	4.31098	0.00335038	12	10	24	3.70044	3.45943	4.64386	0.00211603	0.00176336	0.00423206	19	16	22	4.32193	4.08746	4.52356	0.00335038	0.00282137	0.00387939	0	0	0	0	0	0	0	0
chr1	186720978	186749358	ENSMUSG00000001305	0.452	-	Rrp15	protein_coding	0.503486	1	0.761538	-0.393011	42	5.39989	0.0252134	32	5.02561	0.019059	55	31	41	5.80735	5	5.39232	0.0327576	0.0184634	0.0244193	31	39	26	5	5.32193	4.75489	0.0184634	0.0232281	0.0154854	0	0	0	0	0	0	0	0
chr11	101464999	101471853	ENSMUSG00000001313	0.5498	+	Rnd2	protein_coding	0.469087	1	0.4375	-1.19265	10	3.27657	0.0048285	4	1.79744	0.0018315	4	12	13	2.32193	3.70044	3.80735	0.001998	0.00599401	0.00649351	0	6	5	0	2.80735	2.58496	0	0.002997	0.0024975	0	0	0	0	0	0	0	0
chr11	74906359	74925948	ENSMUSG00000001323	0.4341	-	Srr	protein_coding	0.928904	1	1.11979	0.16323	447	8.78878	0.059481	501	8.90856	0.0666223	550	381	410	9.10591	8.57743	8.68299	0.073187	0.0506986	0.0545576	629	560	313	9.29921	9.13186	8.29462	0.0836993	0.0745176	0.04165	0	0	0	0	0	0	0	0
chr4	129287617	129308559	ENSMUSG00000001333	0.472	+	Sync	protein_coding	0.508318	1	1.65079	0.72316	20	4.38431	0.0066335	34	4.92903	0.0111664	21	22	17	4.45943	4.52356	4.16993	0.00696517	0.00729685	0.00563847	56	15	30	5.83289	4	4.9542	0.0185738	0.00497512	0.00995025	0	0	0	0	0	0	0	0
chr4	129136999	129144593	ENSMUSG00000001334	0.5306	+	Fndc5	protein_coding	0.47579	1	0.428571	-1.22239	11	3.52957	0.00322548	4	1.87157	0.00120956	10	9	13	3.45943	3.32193	3.80735	0.00302389	0.0027215	0.00393106	0	6	6	0	2.80735	2.80735	0	0.00181433	0.00181433	0	0	0	0	0	0	0	0
chr9	22126727	22135711	ENSMUSG00000001348	0.5233	-	Acp5	protein_coding	7.41552e-08	1.16279e-05	4.88991	2.28981	35	3.86664	0.0126145	177	7.398	0.0630727	7	96	3	3	6.59991	2	0.00249911	0.0342735	0.00107105	174	110	246	7.45121	6.79442	7.94837	0.0621207	0.0392717	0.0878258	0	0	0	0	0	0	0	0
chr9	22099216	22109630	ENSMUSG00000001349	0.5199	+	Cnn1	protein_coding	0.623131	1	1.25529	0.328024	267	7.94786	0.0639182	335	8.35721	0.0802972	143	265	392	7.16993	8.05528	8.61839	0.0342761	0.0635187	0.0939597	392	237	376	8.61839	7.89482	8.55842	0.0939597	0.0568073	0.0901246	0	0	0	0	0	0	0	0
chr9	78081499	78109065	ENSMUSG00000001366	0.44	-	Fbxo9	protein_coding	0.770364	1	0.92437	-0.113458	78	6.3045	0.0129992	72	6.19113	0.0120035	88	75	72	6.47573	6.24793	6.18982	0.0146034	0.0124461	0.0119482	81	66	70	6.35755	6.06609	6.14975	0.0134418	0.0109525	0.0116163	0	0	0	0	0	0	0	0
chr6	3498382	3603531	ENSMUSG00000001376	0.3955	+	Vps50	protein_coding	0.37648	1	0.743003	-0.428561	130	6.99559	0.0140283	96	6.57775	0.0103953	170	123	97	7.41785	6.9542	6.61471	0.0183447	0.0132729	0.0104672	93	121	75	6.55459	6.93074	6.24793	0.0100356	0.0130571	0.00809323	0	0	0	0	0	0	0	0
chr18	36766530	36783205	ENSMUSG00000001380	0.4411	-	Hars	protein_coding	0.662627	1	1.27411	0.349492	65	5.95103	0.0402657	83	6.36497	0.0514736	36	80	78	5.20945	6.33985	6.30378	0.0224159	0.0498132	0.0485679	100	65	83	6.65821	6.04439	6.39232	0.0622665	0.0404732	0.0516812	0	0	0	0	0	0	0	0
chr18	36793923	36799660	ENSMUSG00000001383	0.4554	+	Zmat2	protein_coding	0.468497	1	0.914662	-0.128689	1011	9.95014	0.34947	924	9.51548	0.319617	781	1302	949	9.61102	10.3476	9.89178	0.270055	0.450207	0.328147	305	740	1728	8.25739	9.53333	10.7557	0.105463	0.255878	0.59751	0	0	0	0	0	0	0	0
chr2	164769898	164778822	ENSMUSG00000001403	0.5081	+	Ube2c	protein_coding	0.585405	1	0.77809	-0.361991	118	6.63532	0.026436	91	6.40132	0.0205197	47	96	210	5.58496	6.59991	7.7211	0.0105594	0.0215682	0.0471804	44	121	109	5.49185	6.93074	6.78136	0.00988542	0.0271849	0.0244889	0	0	0	0	0	0	0	0
chr3	88336260	88362338	ENSMUSG00000001415	0.4912	+	Smg5	protein_coding	0.938223	1	0.966667	-0.0489096	39	5.275	0.00289082	38	5.21627	0.00279198	42	26	49	5.42626	4.75489	5.64386	0.00311319	0.00192721	0.00363205	25	51	37	4.70044	5.70044	5.24793	0.00185309	0.0037803	0.00274257	0	0	0	0	0	0	0	0
chr3	88297116	88321767	ENSMUSG00000001416	0.4327	+	Cct3	protein_coding	0.913302	1	1.11859	0.161687	227	7.82444	0.0404401	254	7.97522	0.0452572	255	203	222	8	7.67243	7.8009	0.0454951	0.0362177	0.0396075	311	223	227	8.2854	7.80735	7.83289	0.0554862	0.0397859	0.0404996	0	0	0	0	0	0	0	0
chr3	88325023	88331313	ENSMUSG00000001418	0.5168	+	Glmp	protein_coding	0.574039	1	0.920188	-0.12	212	7.71258	0.0261277	195	7.58714	0.0240325	242	232	162	7.92481	7.86419	7.34873	0.029825	0.0285926	0.0199655	249	179	157	7.96578	7.49185	7.30378	0.0306877	0.0220606	0.0193493	0	0	0	0	0	0	0	0
chr3	88142372	88172086	ENSMUSG00000001419	0.5266	+	Mef2d	protein_coding	0.630399	1	1.01703	0.0243567	293	8.19632	0.0468942	298	8.19108	0.0476953	306	299	273	8.26209	8.22882	8.09803	0.0490306	0.047909	0.043743	218	313	362	7.77479	8.29462	8.50383	0.0349303	0.0501522	0.0580035	0	0	0	0	0	0	0	0
chr3	88328655	88336148	ENSMUSG00000001420	0.5149	-	Tmem79	protein_coding	0.608354	1	0.933898	-0.0986626	196	7.59728	0.0547779	183	7.4915	0.0511385	228	209	150	7.8392	7.71425	7.2384	0.0638298	0.0585106	0.0419933	237	158	153	7.89482	7.31288	7.26679	0.0663494	0.0442329	0.0428331	0	0	0	0	0	0	0	0
chr6	28475139	28935162	ENSMUSG00000001424	0.4379	+	Snd1	protein_coding	0.945214	1	0.934609	-0.0975648	208	7.6736	0.00850681	194	7.57039	0.00794787	159	196	269	7.32193	7.62205	8.07682	0.0065028	0.00801603	0.0110016	143	186	254	7.16993	7.54689	7.99435	0.00584843	0.00760705	0.0103881	0	0	0	0	0	0	0	0
chr10	77052178	77166548	ENSMUSG00000001435	0.5081	-	Col18a1	protein_coding	0.609392	1	1.15116	0.203092	142	7.08306	0.0297893	164	7.32243	0.034324	83	156	188	6.39232	7.29462	7.56224	0.0173713	0.0326496	0.039347	162	116	214	7.34873	6.87036	7.74819	0.0339054	0.0242779	0.0447886	0	0	0	0	0	0	0	0
chr10	77032241	77061002	ENSMUSG00000001436	0.5238	+	Slc19a1	protein_coding	0.767847	1	0.796438	-0.328367	130	7.01993	0.0131499	103	6.67444	0.0104525	156	116	118	7.29462	6.87036	6.89482	0.0157799	0.0117338	0.0119361	75	113	122	6.24793	6.83289	6.94251	0.00758649	0.0114303	0.0123407	0	0	0	0	0	0	0	0
chr11	97159714	97187881	ENSMUSG00000001440	0.4411	-	Kpnb1	protein_coding	0.827659	1	1.2242	0.291834	299	8.21311	0.0546728	367	8.49566	0.0669711	299	243	356	8.22882	7.93074	8.47978	0.0546119	0.0443836	0.0650228	461	350	289	8.85175	8.45533	8.17991	0.0842009	0.0639269	0.0527854	0	0	0	0	0	0	0	0
chr11	97205842	97280638	ENSMUSG00000001441	0.4118	-	Npepps	protein_coding	0.107089	0.789561	1.24848	0.320178	934	9.8387	0.04112	1166	9.92623	0.0513487	682	1100	1020	9.41574	10.1046	9.99577	0.0300255	0.0484283	0.0449062	486	889	2124	8.92778	9.79766	11.0532	0.0213965	0.0391389	0.0935106	0	0	0	0	0	0	0	0
chr11	97041560	97049213	ENSMUSG00000001445	0.4868	+	Mrpl10	protein_coding	0.587706	1	0.895652	-0.15899	382	8.58038	0.179331	342	8.16732	0.160569	355	388	404	8.47573	8.60363	8.66178	0.16651	0.181989	0.189493	131	301	595	7.04439	8.2384	9.21917	0.0614447	0.141182	0.279081	0	0	0	0	0	0	0	0
chr5	4081145	4104746	ENSMUSG00000001467	0.4239	-	Cyp51	protein_coding	0.472875	1	0.776976	-0.364058	923	9.83346	0.156464	717	9.47123	0.121531	817	817	1134	9.67596	9.67596	10.1485	0.138545	0.138545	0.192301	579	831	740	9.17991	9.70044	9.53333	0.0981855	0.140919	0.125488	0	0	0	0	0	0	0	0
chr8	123373753	123403835	ENSMUSG00000001472	0.5022	+	Tcf25	protein_coding	0.144107	0.874717	1.49006	0.575372	536	9.04951	0.0657663	799	9.62974	0.0980561	427	549	631	8.74147	9.10329	9.30378	0.0524248	0.0674033	0.0774708	760	686	950	9.57175	9.42417	9.8933	0.0933088	0.0842234	0.116636	0	0	0	0	0	0	0	0
chr18	67390717	67402748	ENSMUSG00000001473	0.4835	+	Tubb6	protein_coding	0.235298	1	1.8	0.847997	74	6.12124	0.0455105	134	7.02589	0.0824108	38	92	92	5.2854	6.53916	6.53916	0.0233702	0.0565806	0.0565806	187	108	107	7.55459	6.76818	6.75489	0.115006	0.0664207	0.0658057	0	0	0	0	0	0	0	0
chr8	123423527	123463270	ENSMUSG00000001482	0.4955	+	Def8	protein_coding	0.714832	1	1.01212	0.0173821	54	5.77824	0.00746062	55	5.75445	0.00755273	57	49	56	5.85798	5.64386	5.83289	0.0078751	0.00676983	0.00773694	75	44	45	6.24793	5.49185	5.52356	0.010362	0.00607903	0.00621719	0	0	0	0	0	0	0	0
chr11	101877510	101894374	ENSMUSG00000001493	0.5114	-	Meox1	protein_coding	0.0189641	0.308847	0.170213	-2.55459	15	3.96139	0.00623848	2	1.19499	0.000708918	14	13	17	3.90689	3.80735	4.16993	0.00595491	0.00552956	0.00723097	0	3	2	0	2	1.58496	0	0.00127605	0.000850702	0	0	0	0	0	0	0	0
chr12	56531958	56536908	ENSMUSG00000001496	0.5861	-	Nkx2-1	protein_coding	0.62992	1	0.615385	-0.70044	3	1.86165	0.00143	2	1.19499	0.000715001	1	2	7	1	1.58496	3	0.000429	0.000858001	0.003003	0	3	2	0	2	1.58496	0	0.001287	0.000858001	0	0	0	0	0	0	0	0
chr12	56691767	56712822	ENSMUSG00000001497	0.4349	+	Pax9	protein_coding	0.660599	1	0.914286	-0.129283	22	4.48588	0.005357	20	4.37696	0.00487727	14	24	29	3.90689	4.64386	4.90689	0.00335812	0.00575678	0.0069561	25	22	14	4.70044	4.52356	3.90689	0.00599664	0.00527704	0.00335812	0	0	0	0	0	0	0	0
chr13	72628820	72634198	ENSMUSG00000001504	0.5425	+	Irx2	protein_coding	0.894717	1	1.3	0.378512	9	3.05161	0.00194805	12	3.59379	0.0025974	18	4	5	4.24793	2.32193	2.58496	0.0038961	0.000865801	0.00108225	19	10	7	4.32193	3.45943	3	0.00411255	0.0021645	0.00151515	0	0	0	0	0	0	0	0
chr11	94936224	94953042	ENSMUSG00000001506	0.5392	+	Col1a1	protein_coding	0.59058	1	0.801828	-0.318636	19442	14.2291	3.01936	15589	13.9265	2.42098	17585	16872	23868	14.1021	14.0424	14.5429	2.73101	2.62028	3.70679	16542	14635	15589	14.0139	13.8372	13.9283	2.56903	2.27287	2.42103	0	0	0	0	0	0	0	0
chr11	95044474	95076801	ENSMUSG00000001507	0.5082	-	Itga3	protein_coding	0.53933	1	0.533333	-0.906891	29	4.79744	0.00395311	15	3.03092	0.00204471	15	41	31	4	5.39232	5	0.00204471	0.00558888	0.00422574	0	20	25	0	4.39232	4.70044	0	0.00272628	0.00340785	0	0	0	0	0	0	0	0
chr11	94962791	94976327	ENSMUSG00000001508	0.5093	-	Sgca	protein_coding	0.117611	0.815801	0.277778	-1.848	5	1.90015	0.001703	1	0.666667	0.000227066	0	3	12	0	2	3.70044	0	0.0010218	0.00408719	0	1	1	0	1	1	0	0.000340599	0.000340599	0	0	0	0	0	0	0	0
chr11	95120119	95125296	ENSMUSG00000001510	0.5554	+	Dlx3	protein_coding	0.137535	0.864794	0.304348	-1.71621	14	3.9293	0.00513004	4	1.63563	0.00131234	15	12	16	4	3.70044	4.08746	0.00536865	0.00429492	0.00572656	0	9	2	0	3.32193	1.58496	0	0.00322119	0.00071582	0	0	0	0	0	0	0	0
chr6	128362967	128376146	ENSMUSG00000001517	0.5028	+	Foxm1	protein_coding	0.261993	1	0.624277	-0.679741	57	5.80466	0.00573549	35	5.11985	0.00354251	41	53	76	5.39232	5.75489	6.26679	0.0041498	0.00536437	0.00769231	25	48	32	4.70044	5.61471	5.04439	0.00253036	0.0048583	0.00323887	0	0	0	0	0	0	0	0
chr6	128409444	128424931	ENSMUSG00000001518	0.4725	-	Itfg2	protein_coding	0.795327	1	0.851852	-0.231326	53	5.74984	0.00497372	45	5.50705	0.00422297	59	48	52	5.90689	5.61471	5.72792	0.00553679	0.0045045	0.00487988	37	54	44	5.24793	5.78136	5.49185	0.00347222	0.00506757	0.00412913	0	0	0	0	0	0	0	0
chr6	128399296	128416427	ENSMUSG00000001520	0.5009	+	Nrip2	protein_coding	0.788616	1	1.12658	0.171953	25	4.70707	0.00326334	29	4.84864	0.00369273	29	26	21	4.90689	4.75489	4.45943	0.00373567	0.00334922	0.00270514	25	39	22	4.70044	5.32193	4.52356	0.0032204	0.00502383	0.00283396	0	0	0	0	0	0	0	0
chr6	128321161	128355851	ENSMUSG00000001521	0.4691	-	Tulp3	protein_coding	0.159969	0.904459	0.632332	-0.661246	232	7.8195	0.0254498	146	7.19718	0.0160524	317	196	183	8.31288	7.62205	7.52356	0.034774	0.0215007	0.0200746	143	164	132	7.16993	7.36632	7.05528	0.0156867	0.0179903	0.01448	0	0	0	0	0	0	0	0
chr17	35667730	35673739	ENSMUSG00000001524	0.5246	-	Gtf2h4	protein_coding	1	1	0.721088	-0.471752	48	5.58557	0.00420168	34	4.86961	0.00300537	61	46	37	5.9542	5.55459	5.24793	0.00533964	0.00402661	0.0032388	12	30	61	3.70044	4.9542	5.9542	0.00105042	0.00262605	0.00533964	0	0	0	0	0	0	0	0
chr17	35833921	35838306	ENSMUSG00000001525	0.5162	-	Tubb5	protein_coding	0.915338	1	1.1318	0.178625	8327	12.9876	1.37025	9425	13.1123	1.55087	5874	9239	9868	12.5204	13.1737	13.2687	0.966595	1.52032	1.62383	12295	5274	10705	13.5859	12.365	13.3861	2.0232	0.867862	1.76156	0	0	0	0	0	0	0	0
chr13	75707484	75772356	ENSMUSG00000001542	0.3995	+	Ell2	protein_coding	0.074118	0.666264	1.61838	0.69455	213	7.71601	0.075693	345	8.37107	0.12272	167	207	265	7.39232	7.70044	8.05528	0.0593461	0.0735608	0.094172	343	223	470	8.42626	7.80735	8.87958	0.121891	0.0792466	0.167022	0	0	0	0	0	0	0	0
chr11	100368958	100397763	ENSMUSG00000001552	0.5225	-	Jup	protein_coding	0.353801	1	1.01685	0.0241125	177	7.40336	0.0244104	180	7.35018	0.0248242	218	208	105	7.77479	7.70736	6.72792	0.0300648	0.0286857	0.0144808	81	217	242	6.35755	7.76818	7.92481	0.0111709	0.0299269	0.0333747	0	0	0	0	0	0	0	0
chr11	100415697	100424824	ENSMUSG00000001555	0.5202	+	Fkbp10	protein_coding	0.711514	1	0.864568	-0.209948	2096	11.0042	0.348173	1812	10.493	0.300997	1559	2163	2566	10.6073	11.0795	11.3259	0.25897	0.359302	0.426246	542	1754	3140	9.08481	10.7773	11.617	0.0900332	0.291362	0.521595	0	0	0	0	0	0	0	0
chr11	100441917	100457022	ENSMUSG00000001558	0.4603	+	Klhl10	protein_coding	0.656409	1	0.857143	-0.222392	57	5.80258	0.0220598	49	5.63434	0.0188534	83	44	45	6.39232	5.49185	5.52356	0.0319354	0.0169296	0.0173144	56	49	42	5.83289	5.64386	5.42626	0.0215467	0.0188534	0.0161601	0	0	0	0	0	0	0	0
chr5	29473034	29478470	ENSMUSG00000001566	0.5409	-	Mnx1	protein_coding	0.401463	1	2.66667	1.41504	0	0	0	2	0.861654	0.00079783	0	0	0	0	0	0	0	0	0	0	0	5	0	0	2.58496	0	0	0.00239349	0	0	0	0	0	0	0	0
chr5	29434664	29457843	ENSMUSG00000001569	0.4493	+	Nom1	protein_coding	0.140171	0.868432	1.41711	0.502954	61	5.94399	0.00670456	87	6.36623	0.00954671	50	60	74	5.67243	5.93074	6.22882	0.00546568	0.00655881	0.0080892	50	85	127	5.67243	6.42626	7	0.00546568	0.00929165	0.0138828	0	0	0	0	0	0	0	0
chr17	26561489	26656931	ENSMUSG00000001576	0.5043	+	Ergic1	protein_coding	0.128457	0.846462	1.32351	0.404374	655	9.35349	0.0721812	868	9.70065	0.0955685	723	651	592	9.49985	9.34873	9.21189	0.0796343	0.0717039	0.0652054	579	831	1193	9.17991	9.70044	10.2216	0.0637735	0.0915299	0.131402	0	0	0	0	0	0	0	0
chr11	69851005	69858730	ENSMUSG00000001583	0.5286	-	Tnk1	protein_coding	0.848116	1	1.01449	0.0207586	321	8.32733	0.0541681	326	8.34186	0.0549556	300	353	310	8.23362	8.46761	8.28077	0.0506244	0.059568	0.0523118	318	283	376	8.31741	8.14975	8.55842	0.0536618	0.0477557	0.0634492	0	0	0	0	0	0	0	0
chr11	69881567	69895539	ENSMUSG00000001588	0.499	-	Acap1	protein_coding	1	1	1	0	0	0.333333	8.726e-05	0	0.333333	8.726e-05	0	1	0	0	1	0	0	0.00026178	0	0	1	0	0	1	0	0	0.00026178	0	0	0	0	0	0	0	0	0
chr4	136247729	136274898	ENSMUSG00000001604	0.4996	+	Tcea3	protein_coding	0.542537	1	0.72619	-0.46158	27	4.62806	0.00697314	19	4.27657	0.00499311	20	14	47	4.39232	3.90689	5.58496	0.00516529	0.0036157	0.0121384	12	27	19	3.70044	4.80735	4.32193	0.00309917	0.00697314	0.00490702	0	0	0	0	0	0	0	0
chr12	40201567	40248504	ENSMUSG00000001627	0.4154	-	Ifrd1	protein_coding	0.372103	1	0.643001	-0.637107	2816	11.4174	0.1867	1810	10.7822	0.120025	3707	2695	2046	11.8564	11.3966	10.9993	0.245773	0.178678	0.135649	1264	2250	1917	10.3049	11.1364	10.9054	0.083803	0.149175	0.127097	0	0	0	0	0	0	0	0
chr6	146724995	146778812	ENSMUSG00000001630	0.4234	+	Stk38l	protein_coding	0.459685	1	1.46305	0.548983	67	6.06872	0.0119069	98	6.60352	0.0175031	57	65	78	5.85798	6.04439	6.30378	0.0101804	0.0116092	0.0139311	125	88	81	6.97728	6.47573	6.35755	0.0223254	0.0157171	0.0144669	0	0	0	0	0	0	0	0
chr6	113307137	113324860	ENSMUSG00000001632	0.4833	+	Brpf1	protein_coding	0.16523	0.912678	1.4878	0.573185	67	6.07467	0.0151107	101	6.62644	0.0225913	69	53	80	6.12928	5.75489	6.33985	0.0154847	0.0118941	0.0179533	93	75	134	6.55459	6.24793	7.07682	0.0208707	0.0168312	0.0300718	0	0	0	0	0	0	0	0
chr6	34302434	34317478	ENSMUSG00000001642	0.4981	-	Akr1b3	protein_coding	0.230384	0.997307	1.76087	0.816288	30	4.90443	0.00447259	53	5.72524	0.00799035	36	32	21	5.20945	5.04439	4.45943	0.00542741	0.00482436	0.00316599	69	46	44	6.12928	5.55459	5.49185	0.0104025	0.00693502	0.0066335	0	0	0	0	0	0	0	0
chr15	102921103	102928814	ENSMUSG00000001655	0.4774	+	Hoxc13	protein_coding	0.0112191	0.217496	0.333333	-1.58496	51	5.67989	0.0192963	16	4.07627	0.00617985	52	40	61	5.72792	5.35755	5.9542	0.0196746	0.0151343	0.0230798	19	19	11	4.32193	4.32193	3.58496	0.0071888	0.0071888	0.00416194	0	0	0	0	0	0	0	0
chr15	102954427	102957708	ENSMUSG00000001656	0.571	+	Hoxc11	protein_coding	0.0531104	0.565203	0.294737	-1.7625	31	4.94921	0.0135633	8	2.26045	0.00368568	26	41	25	4.75489	5.39232	4.70044	0.0114993	0.0181336	0.0110571	0	21	4	0	4.45943	2.32193	0	0.00928793	0.00176913	0	0	0	0	0	0	0	0
chr15	102990607	102994111	ENSMUSG00000001657	0.5016	+	Hoxc8	protein_coding	0.343901	1	1.30556	0.384664	23	4.34813	0.00662061	30	4.75295	0.00873153	15	11	43	4	3.58496	5.45943	0.00431779	0.00316638	0.0123777	12	28	51	3.70044	4.85798	5.70044	0.00345423	0.00805987	0.0146805	0	0	0	0	0	0	0	0
chr15	102998257	103011881	ENSMUSG00000001661	0.4924	+	Hoxc6	protein_coding	0.528645	1	1.5	0.584963	6	2.72331	0.00123135	9	3.2049	0.00195567	7	5	5	3	2.58496	2.58496	0.00152108	0.00108648	0.00108648	6	15	6	2.80735	4	2.80735	0.00130378	0.00325945	0.00130378	0	0	0	0	0	0	0	0
chr10	75783813	75798584	ENSMUSG00000001663	0.4662	-	Gstt1	protein_coding	0.764196	1	1.24194	0.31259	82	6.35407	0.0298708	102	6.66406	0.0371861	66	85	94	6.06609	6.42626	6.56986	0.0241405	0.03109	0.0343819	125	92	88	6.97728	6.53916	6.47573	0.0457206	0.0336503	0.0321873	0	0	0	0	0	0	0	0
chr10	75774115	75781414	ENSMUSG00000001665	0.4912	-	Gstt3	protein_coding	0.111364	0.801791	0.694545	-0.525859	274	8.08134	0.0448225	190	7.45785	0.0310813	344	236	242	8.43045	7.88874	7.92481	0.0562735	0.0386062	0.0395878	212	262	96	7.73471	8.03892	6.59991	0.0346802	0.0428595	0.0157042	0	0	0	0	0	0	0	0
chr10	75771230	75773414	ENSMUSG00000001666	0.5332	-	Ddt	protein_coding	0.548505	1	0.809195	-0.30544	144	7.17879	0.0987654	116	6.86977	0.0797897	137	144	151	7.10852	7.17991	7.24793	0.0939643	0.0987654	0.103567	106	129	114	6.74147	7.02237	6.84549	0.0727023	0.0884774	0.0781893	0	0	0	0	0	0	0	0
chr8	109990437	109999803	ENSMUSG00000001670	0.4534	+	Tat	protein_coding	0.505	1	3.33333	1.73697	0	0	0	2	1.26912	0.000681862	0	0	0	0	0	0	0	0	0	6	0	1	2.80735	0	1	0.00175336	0	0.000292227	0	0	0	0	0	0	0	0
chr1	121553835	121567989	ENSMUSG00000001674	0.463	-	Ddx18	protein_coding	0.310536	1	1.08	0.111031	49	5.522	0.00946494	53	5.38644	0.0102376	76	44	27	6.26679	5.49185	4.80735	0.0146803	0.00849913	0.00521538	106	35	18	6.74147	5.16993	4.24793	0.0204752	0.00676067	0.00347692	0	0	0	0	0	0	0	0
chr5	148504635	148552789	ENSMUSG00000001687	0.4233	-	Ubl3	protein_coding	0.817005	1	1.32439	0.405328	136	7.07505	0.0257334	180	7.41881	0.0341426	106	144	157	6.74147	7.17991	7.30378	0.0201062	0.0273141	0.02978	268	124	148	8.07146	6.96578	7.21917	0.0508346	0.0235205	0.0280728	0	0	0	0	0	0	0	0
chr18	56432132	56503792	ENSMUSG00000001700	0.4417	+	Gramd3	protein_coding	0.758399	1	0.745726	-0.423281	155	7.28427	0.0641291	115	6.75711	0.0477176	147	162	156	7.20945	7.34873	7.29462	0.0608192	0.0670252	0.0645428	75	91	180	6.24793	6.52356	7.49985	0.0310302	0.03765	0.0744725	0	0	0	0	0	0	0	0
chr13	38645698	38659028	ENSMUSG00000001707	0.4403	-	Eef1e1	protein_coding	0.949564	1	1.03261	0.0462937	30	4.86849	0.0171881	31	4.98181	0.0177675	18	40	31	4.24793	5.35755	5	0.0104287	0.023175	0.0179606	31	28	33	5	4.85798	5.08746	0.0179606	0.0162225	0.0191194	0	0	0	0	0	0	0	0
chr12	112653821	112674884	ENSMUSG00000001729	0.577	-	Akt1	protein_coding	0.818569	1	1.02646	0.0376786	604	9.22027	0.0618448	620	9.24908	0.0634839	696	644	471	9.44501	9.33316	8.88264	0.0713042	0.0659768	0.0482533	785	590	484	9.61839	9.20701	8.92184	0.0804221	0.0604446	0.0495851	0	0	0	0	0	0	0	0
chr5	136966616	136975858	ENSMUSG00000001739	0.516	+	Cldn15	protein_coding	0.460031	1	0.36	-1.47393	7	2.92712	0.0033394	2	1.19499	0.000910747	10	3	9	3.45943	2	3.32193	0.00455373	0.00136612	0.00409836	0	1	5	0	1	2.58496	0	0.000455373	0.00227687	0	0	0	0	0	0	0	0
chr7	83642825	83745726	ENSMUSG00000001741	0.4512	-	Il16	protein_coding	0.0587898	0.596438	0.59417	-0.751051	296	8.19689	0.0187209	176	7.41863	0.0110978	352	301	236	8.46352	8.2384	7.88874	0.0222377	0.0190157	0.0149093	187	221	119	7.55459	7.79442	6.90689	0.0118138	0.0139617	0.00751785	0	0	0	0	0	0	0	0
chr19	3896050	3907133	ENSMUSG00000001750	0.5389	-	Tcirg1	protein_coding	0.00159189	0.0517555	2.95419	1.56276	341	8.37896	0.0205943	1009	9.84686	0.0609574	444	328	251	8.79766	8.36194	7.97728	0.0268148	0.0198092	0.0151588	1277	1272	479	10.3197	10.314	8.90689	0.0771228	0.0768209	0.0289286	0	0	0	0	0	0	0	0
chr11	101070012	101077672	ENSMUSG00000001751	0.5306	+	Naglu	protein_coding	0.401689	1	1.14044	0.189585	137	7.00851	0.0460157	156	7.11211	0.0525253	74	158	178	6.22882	7.31288	7.48382	0.0249158	0.0531987	0.0599327	125	78	265	6.97728	6.30378	8.05528	0.0420875	0.0262626	0.0892256	0	0	0	0	0	0	0	0
chr11	101082565	101086619	ENSMUSG00000001755	0.5544	+	Coasy	protein_coding	0.943519	1	0.897914	-0.155352	446	8.79846	0.109637	401	8.62132	0.0984197	482	470	387	8.91588	8.87958	8.59991	0.118398	0.115451	0.0950626	299	417	486	8.22882	8.70736	8.92778	0.0734463	0.102432	0.119381	0	0	0	0	0	0	0	0
chr6	29735503	29761365	ENSMUSG00000001761	0.4836	+	Smo	protein_coding	0.064395	0.627966	0.559395	-0.83806	153	7.25236	0.042735	85	6.4241	0.023783	140	132	188	7.13955	7.05528	7.56224	0.039019	0.0367893	0.0523969	81	98	77	6.35755	6.62936	6.2854	0.0225753	0.0273133	0.0214604	0	0	0	0	0	0	0	0
chr2	145917479	145935014	ENSMUSG00000001767	0.4323	-	Crnkl1	protein_coding	0.655669	1	0.761062	-0.393914	74	6.21414	0.0157921	56	5.80407	0.011968	57	82	84	5.85798	6.37504	6.40939	0.0121096	0.0174209	0.0178458	44	50	75	5.49185	5.67243	6.24793	0.00934778	0.0106225	0.0159337	0	0	0	0	0	0	0	0
chr2	145784734	145887616	ENSMUSG00000001768	0.4527	+	Rin2	protein_coding	0.208796	0.968648	0.592793	-0.7544	184	7.44332	0.0103949	109	6.66886	0.00613901	103	212	237	6.70044	7.73471	7.89482	0.00581888	0.0119767	0.0133891	87	69	170	6.45943	6.12928	7.41785	0.00491498	0.00389808	0.00960398	0	0	0	0	0	0	0	0
chr9	18292125	18317442	ENSMUSG00000001774	0.3771	+	Chordc1	protein_coding	0.96227	1	1.07623	0.105991	222	7.79526	0.0153686	239	7.89979	0.0165455	195	239	232	7.61471	7.90689	7.86419	0.0134995	0.0165455	0.0160609	262	248	207	8.03892	7.96	7.70044	0.0181378	0.0171686	0.0143302	0	0	0	0	0	0	0	0
chr10	85938637	85957823	ENSMUSG00000001783	0.4368	-	Rtcb	protein_coding	0.885274	1	0.862722	-0.213032	1143	10.1487	0.396346	986	9.86113	0.341889	1055	1344	1029	10.0444	10.3934	10.0084	0.365938	0.466181	0.35692	604	938	1415	9.24079	9.87498	10.4676	0.209504	0.325356	0.490808	0	0	0	0	0	0	0	0
chr10	85871831	85889103	ENSMUSG00000001785	0.4484	+	Pwp1	protein_coding	0.596761	1	1.15068	0.202493	48	5.56384	0.0215199	55	5.78302	0.0248307	34	47	62	5.12928	5.58496	5.97728	0.0153499	0.021219	0.027991	44	52	69	5.49185	5.72792	6.12928	0.0198646	0.0234763	0.0311512	0	0	0	0	0	0	0	0
chr10	86021972	86051873	ENSMUSG00000001786	0.4216	+	Fbxo7	protein_coding	0.495845	1	0.614706	-0.702032	112	6.81757	0.0082121	69	5.95692	0.00501986	126	112	99	6.98868	6.82018	6.64386	0.0092112	0.00818773	0.00723737	31	69	106	5	6.12928	6.74147	0.00226625	0.00504423	0.0077491	0	0	0	0	0	0	0	0
chr7	30186936	30198811	ENSMUSG00000001794	0.5001	-	Capns1	protein_coding	0.10966	0.797392	1.34272	0.425156	615	9.22723	0.199632	826	9.56789	0.268161	427	728	689	8.74147	9.50978	9.43045	0.138681	0.23644	0.223774	542	603	1332	9.08481	9.2384	10.3805	0.176031	0.195843	0.432608	0	0	0	0	0	0	0	0
chr7	35200027	35215498	ENSMUSG00000001802	0.5468	-	Lrp3	protein_coding	0.169456	0.920318	0.405797	-1.30117	22	4.4954	0.00592672	8	3.19624	0.00224497	26	16	24	4.75489	4.08746	4.64386	0.00700431	0.00431034	0.00646552	6	9	10	2.80735	3.32193	3.45943	0.00161638	0.00242457	0.00269397	0	0	0	0	0	0	0	0
chr2	74652991	74659557	ENSMUSG00000001815	0.5078	-	Evx2	protein_coding	0.941681	1	1.05128	0.0721498	12	3.63563	0.00309358	13	3.69227	0.00326545	14	15	7	3.90689	4	3	0.00360918	0.00386698	0.00180459	19	8	11	4.32193	3.16993	3.58496	0.00489817	0.00206239	0.00283578	0	0	0	0	0	0	0	0
chr2	74668310	74671599	ENSMUSG00000001819	0.4617	+	Hoxd13	protein_coding	0.411857	1	0.711111	-0.491853	134	7.07038	0.0493191	95	6.57418	0.034965	152	128	122	7.25739	7.01123	6.94251	0.0559441	0.0471108	0.0449025	87	86	112	6.45943	6.44294	6.82018	0.0320206	0.0316526	0.0412219	0	0	0	0	0	0	0	0
chr2	74675013	74677705	ENSMUSG00000001823	0.5421	+	Hoxd12	protein_coding	0.745215	1	0.972973	-0.0395284	11	3.44064	0.00389864	11	3.35805	0.00378397	15	4	15	4	2.32193	4	0.00515996	0.00137599	0.00515996	6	6	21	2.80735	2.80735	4.45943	0.00206398	0.00206398	0.00722394	0	0	0	0	0	0	0	0
chr7	101858331	101870788	ENSMUSG00000001827	0.4635	-	Folr1	protein_coding	0.216145	0.97676	1.8	0.847997	1	0.528321	0.00011892	2	0.935785	0.000356761	2	0	0	1.58496	0	0	0.000356761	0	0	0	0	6	0	0	2.80735	0	0	0.00107028	0	0	0	0	0	0	0	0
chr7	101663633	101795506	ENSMUSG00000001829	0.4632	+	Clpb	protein_coding	0.875295	1	0.971074	-0.0423463	80	6.32145	0.00392853	77	6.25534	0.00381347	71	95	73	6.16993	6.58496	6.20945	0.00350116	0.00468465	0.00359978	56	98	78	5.83289	6.62936	6.30378	0.00276148	0.00483259	0.00384634	0	0	0	0	0	0	0	0
chr9	25252439	25308571	ENSMUSG00000001833	0.3594	+	2007-09-01	protein_coding	0.581526	1	0.925639	-0.111478	429	8.74394	0.049326	397	8.6184	0.0456495	454	456	378	8.82972	8.83605	8.56605	0.0521599	0.0523897	0.0434283	486	379	327	8.92778	8.56986	8.35755	0.0558364	0.0435432	0.0375689	0	0	0	0	0	0	0	0
chr5	143316489	143329256	ENSMUSG00000001844	0.498	-	Zdhhc4	protein_coding	0.579545	1	0.878676	-0.186596	90	6.43717	0.012924	79	6.28517	0.0113385	129	76	64	7.02237	6.26679	6.02237	0.0185933	0.0109542	0.00922456	93	86	57	6.55459	6.44294	5.85798	0.0134044	0.0123955	0.00821562	0	0	0	0	0	0	0	0
chr5	143503634	143528036	ENSMUSG00000001847	0.4712	-	Rac1	protein_coding	0.552714	1	0.93659	-0.0945112	1166	10.1842	0.196495	1092	10.0584	0.184024	1265	1048	1185	10.3061	10.0348	10.2119	0.213178	0.176609	0.199697	1308	1194	774	10.3542	10.2228	9.59805	0.220425	0.201213	0.130435	0	0	0	0	0	0	0	0
chr2	31974436	32053975	ENSMUSG00000001855	0.4588	+	Nup214	protein_coding	0.740062	1	0.748954	-0.417051	79	6.30811	0.00742068	59	5.79798	0.00553407	76	70	90	6.26679	6.14975	6.50779	0.00716913	0.00660315	0.00848977	31	68	77	5	6.10852	6.2854	0.00292425	0.00641449	0.00726347	0	0	0	0	0	0	0	0
chr2	31950139	31973442	ENSMUSG00000001864	0.5211	+	Aif1l	protein_coding	1.69399e-05	0.00124032	4.825	2.27053	12	3.66667	0.00246371	63	5.91857	0.0126515	15	7	15	4	3	4	0.0029964	0.00139832	0.0029964	37	63	90	5.24793	6	6.50779	0.00739113	0.0125849	0.0179784	0	0	0	0	0	0	0	0
chr17	75005568	75392512	ENSMUSG00000001870	0.4266	+	Ltbp1	protein_coding	0.729277	1	1.1	0.137504	212	7.71407	0.0283716	234	7.805	0.0312222	256	165	216	8.00562	7.37504	7.76155	0.0342063	0.022047	0.0288616	330	217	154	8.37069	7.76818	7.27612	0.0440941	0.0289952	0.0205772	0	0	0	0	0	0	0	0
chr11	21321138	21371201	ENSMUSG00000001891	0.396	-	Ugp2	protein_coding	0.127874	0.845451	0.699413	-0.515782	226	7.82291	0.105862	158	7.27979	0.0739008	246	234	199	7.94837	7.87652	7.64386	0.115061	0.109448	0.0930776	199	158	117	7.64386	7.31288	6.88264	0.0930776	0.0739008	0.054724	0	0	0	0	0	0	0	0
chr11	106008124	106034549	ENSMUSG00000001901	0.5092	+	Kcnh6	protein_coding	0.665162	1	1.0625	0.0874628	10	2.83062	0.00146	10	3.42226	0.00156069	23	4	2	4.58496	2.32193	1.58496	0.0034738	0.000604138	0.000302069	6	15	10	2.80735	4	3.45943	0.000906208	0.00226552	0.00151035	0	0	0	0	0	0	0	0
chr8	84686307	84699808	ENSMUSG00000001909	0.5134	+	Trmt1	protein_coding	0.827101	1	0.968579	-0.046058	243	7.91818	0.0173052	235	7.85101	0.0167592	209	233	287	7.71425	7.87036	8.16993	0.0148839	0.0165931	0.0204387	174	235	297	7.45121	7.88264	8.21917	0.0123914	0.0167355	0.0211508	0	0	0	0	0	0	0	0
chr8	84670483	84687862	ENSMUSG00000001910	0.5062	-	Nacc1	protein_coding	0.615326	1	1.05085	0.0715533	78	6.25953	0.0203689	82	6.29891	0.021418	58	73	102	5.88264	6.20945	6.6865	0.0152111	0.019145	0.0267506	50	86	109	5.67243	6.44294	6.78136	0.013113	0.0225544	0.0285864	0	0	0	0	0	0	0	0
chr8	84699876	84800344	ENSMUSG00000001911	0.5314	-	Nfix	protein_coding	0.981739	1	0.913901	-0.12989	1114	10.1075	0.144151	1018	9.93382	0.131729	935	1076	1331	9.87036	10.0728	10.3794	0.120989	0.139234	0.172231	859	753	1442	9.74819	9.55842	10.4949	0.111154	0.0974379	0.186594	0	0	0	0	0	0	0	0
chr7	16781340	16798274	ENSMUSG00000001918	0.5063	+	Slc1a5	protein_coding	0.63181	1	0.877193	-0.189034	151	7.16742	0.0257328	132	7.02721	0.0225517	204	89	160	7.67948	6.49185	7.33092	0.0347648	0.015167	0.0272665	125	170	102	6.97728	7.41785	6.6865	0.021302	0.0289707	0.0173824	0	0	0	0	0	0	0	0
chrX	20658326	20683179	ENSMUSG00000001924	0.4694	+	Uba1	protein_coding	0.335612	1	1.28209	0.358494	721	9.45485	0.10395	925	9.82682	0.133314	509	738	916	8.99435	9.52943	9.84078	0.0733852	0.106401	0.132065	859	739	1176	9.74819	9.53138	10.2009	0.123847	0.106546	0.16955	0	0	0	0	0	0	0	0
chr6	125546774	125686679	ENSMUSG00000001930	0.4813	+	Vwf	protein_coding	0.345829	1	2.5	1.32193	0	0.333333	1.43086e-05	2	1.26912	0.00010016	1	0	0	1	0	0	4.29258e-05	0	0	0	6	1	0	2.80735	1	0	0.000257555	4.29258e-05	0	0	0	0	0	0	0	0
chr9	37555698	37649655	ENSMUSG00000001942	0.4236	+	Siae	protein_coding	0.768873	1	0.757252	-0.401155	436	8.70788	0.0452876	330	8.22567	0.0342689	270	509	528	8.08215	8.99435	9.04712	0.0280665	0.0529106	0.0548857	181	275	533	7.50779	8.10852	9.0607	0.018815	0.0285863	0.0554054	0	0	0	0	0	0	0	0
chr9	37528078	37538319	ENSMUSG00000001946	0.4841	+	Esam	protein_coding	0.762659	1	1.4	0.485427	1	0.666667	9.61446e-05	1	1	0.000192289	1	0	1	1	0	1	0.000144217	0	0.000144217	0	3	1	0	2	1	0	0.000432651	0.000144217	0	0	0	0	0	0	0	0
chr9	37603290	37613722	ENSMUSG00000001948	0.3821	-	Spa17	protein_coding	0.197733	0.962445	0.403509	-1.30933	18	4.21274	0.00687548	7	2.90475	0.00254647	14	16	24	3.90689	4.08746	4.64386	0.00534759	0.00611154	0.0091673	6	5	9	2.80735	2.58496	3.32193	0.00229183	0.00190985	0.00343774	0	0	0	0	0	0	0	0
chrX	74313033	74320149	ENSMUSG00000001962	0.4898	+	Fam50a	protein_coding	0.5557	1	0.717703	-0.47854	69	6.11862	0.0255361	49	5.50727	0.0182224	62	70	74	5.97728	6.14975	6.22882	0.0230569	0.026032	0.0275195	25	76	46	4.70044	6.26679	5.55459	0.00929714	0.0282633	0.0171067	0	0	0	0	0	0	0	0
chrX	74254687	74261548	ENSMUSG00000001964	0.4656	+	Emd	protein_coding	0.469104	1	0.82133	-0.283965	1212	10.2157	0.162248	995	9.94617	0.133235	1549	1115	971	10.5981	10.1241	9.92481	0.207418	0.149304	0.130021	1071	1106	808	10.0661	10.1124	9.66	0.143412	0.148099	0.108195	0	0	0	0	0	0	0	0
chr11	106066061	106073612	ENSMUSG00000001983	0.4669	+	Taco1	protein_coding	0.753889	1	0.6	-0.736966	7	2.99243	0.00468584	4	1.77398	0.00255591	11	6	5	3.58496	2.80735	2.58496	0.00702875	0.00383387	0.00319489	0	9	3	0	3.32193	2	0	0.0057508	0.00191693	0	0	0	0	0	0	0	0
chr4	125490700	125714173	ENSMUSG00000001985	0.5031	+	Grik3	protein_coding	0.357667	1	0.642857	-0.63743	22	4.50061	0.00304435	14	3.7618	0.0019084	24	15	28	4.64386	4	4.85798	0.00327154	0.00204471	0.00381679	12	23	7	3.70044	4.58496	3	0.00163577	0.00313522	0.000954198	0	0	0	0	0	0	0	0
chrX	41400854	41678601	ENSMUSG00000001986	0.3876	+	Gria3	protein_coding	0.404569	1	0.963855	-0.0531113	165	7.29733	0.0148515	159	7.2317	0.0143114	227	100	168	7.83289	6.65821	7.40088	0.020432	0.0090009	0.0151215	243	120	114	7.93074	6.91886	6.84549	0.0218722	0.0108011	0.010261	0	0	0	0	0	0	0	0
chr7	16455721	16477728	ENSMUSG00000001988	0.5276	-	Npas1	protein_coding	0.906064	1	0.842693	-0.246921	1044	10.0255	0.398042	879	9.66288	0.335367	1145	1001	985	10.1624	9.96867	9.94544	0.43669	0.38177	0.375667	448	973	1217	8.81057	9.92778	10.2503	0.170862	0.371091	0.46415	0	0	0	0	0	0	0	0
chr8	125418063	125569808	ENSMUSG00000001995	0.4931	-	Sipa1l2	protein_coding	0.412133	1	1.32075	0.401363	17	4.12574	0.00464253	22	4.43715	0.00622098	18	13	19	4.24793	3.80735	4.32193	0.00501393	0.00362117	0.00529248	12	33	22	3.70044	5.08746	4.52356	0.00334262	0.0091922	0.00612813	0	0	0	0	0	0	0	0
chr2	127008717	127067909	ENSMUSG00000001998	0.4128	+	Ap4e1	protein_coding	0.3974	1	1.18889	0.249614	29	4.86212	0.00116051	35	5.06921	0.00138728	40	23	24	5.35755	4.58496	4.64386	0.0016007	0.000920405	0.000960423	19	42	43	4.32193	5.42626	5.45943	0.000760335	0.00168074	0.00172076	0	0	0	0	0	0	0	0
chr2	127070665	127097084	ENSMUSG00000001999	0.44	+	Blvra	protein_coding	0.523573	1	1.48936	0.574694	46	5.53427	0.00714286	69	6.06157	0.0107143	38	57	43	5.2854	5.85798	5.45943	0.00590062	0.00885093	0.00667702	100	49	58	6.65821	5.64386	5.88264	0.015528	0.0076087	0.00900621	0	0	0	0	0	0	0	0
chrX	73793359	73824969	ENSMUSG00000002006	0.458	-	Pdzd4	protein_coding	0.0330295	0.435214	0.463277	-1.11005	58	5.86286	0.0254721	26	4.69582	0.0115649	53	49	72	5.75489	5.64386	6.18982	0.0232762	0.0215195	0.0316206	31	33	15	5	5.08746	4	0.0136144	0.0144928	0.00658762	0	0	0	0	0	0	0	0
chrX	73774405	73778925	ENSMUSG00000002007	0.5368	+	Srpk3	protein_coding	0.212399	0.972814	1.06642	0.0927704	265	7.95479	0.168041	283	7.61897	0.179243	141	333	321	7.14975	8.3837	8.33092	0.0894103	0.21116	0.203551	56	240	552	5.83289	7.91289	9.11114	0.0355105	0.152188	0.350032	0	0	0	0	0	0	0	0
chrX	73778963	73786897	ENSMUSG00000002010	0.4741	-	Idh3g	protein_coding	0.204369	0.965976	1.08763	0.121191	535	8.96989	0.0813329	582	8.76331	0.0884736	289	673	644	8.17991	9.3966	9.33316	0.0439076	0.102249	0.0978426	149	494	1104	7.22882	8.95128	10.1098	0.0226375	0.0750532	0.16773	0	0	0	0	0	0	0	0
chrX	73655994	73660117	ENSMUSG00000002012	0.5725	-	Pnck	protein_coding	0.957078	1	0.733333	-0.447459	9	3.19624	0.00230356	6	2.26045	0.00162102	4	10	13	2.32193	3.45943	3.80735	0.0010238	0.00255951	0.00332736	0	10	9	0	3.45943	3.32193	0	0.00255951	0.00230356	0	0	0	0	0	0	0	0
chrX	73787028	73790830	ENSMUSG00000002014	0.5096	+	Ssr4	protein_coding	0.397907	1	0.846874	-0.239781	1209	10.2335	0.302107	1024	9.96703	0.255808	1341	1242	1045	10.3902	10.2796	10.0307	0.334999	0.310267	0.261054	1208	1135	729	10.2396	10.1497	9.51175	0.301774	0.283537	0.182113	0	0	0	0	0	0	0	0
chrX	73686178	73716175	ENSMUSG00000002015	0.4349	-	Bcap31	protein_coding	0.351812	1	1.09071	0.125273	620	9.18864	0.379669	676	9.2775	0.414166	354	847	659	8.47168	9.72792	9.36632	0.216779	0.518677	0.403552	424	514	1091	8.73132	9.00843	10.0928	0.259645	0.314758	0.668096	0	0	0	0	0	0	0	0
chr17	75537086	75551946	ENSMUSG00000002017	0.4235	-	Fam98a	protein_coding	0.0690515	0.645318	1.64957	0.722092	77	6.26167	0.0157852	128	6.97788	0.0261719	58	86	87	5.88264	6.44294	6.45943	0.0118901	0.0176302	0.0178352	93	142	148	6.55459	7.15987	7.21917	0.0190652	0.0291103	0.0303403	0	0	0	0	0	0	0	0
chr12	84783212	84876532	ENSMUSG00000002020	0.4992	-	Ltbp2	protein_coding	0.00423116	0.109289	2.13335	1.09312	1656	10.642	0.226647	3535	11.6327	0.483671	1303	1349	2317	10.3487	10.3987	11.1787	0.178298	0.184592	0.31705	1875	2954	5775	10.8734	11.5289	12.4959	0.256568	0.404215	0.79023	0	0	0	0	0	0	0	0
chr9	44803355	44881296	ENSMUSG00000002028	0.4568	-	Kmt2a	protein_coding	0.657567	1	1.04437	0.062631	194	7.50941	0.00622464	203	7.54604	0.00650224	300	156	127	8.23362	7.29462	7	0.00960922	0.0049968	0.00406791	280	229	100	8.13443	7.84549	6.65821	0.00896861	0.00733504	0.00320307	0	0	0	0	0	0	0	0
chr9	44767908	44793447	ENSMUSG00000002031	0.4524	+	Ift46	protein_coding	0.750826	1	0.704782	-0.504752	159	7.18856	0.0114283	112	6.46009	0.00803328	83	148	247	6.39232	7.21917	7.9542	0.00595323	0.0106154	0.0177163	37	81	218	5.24793	6.35755	7.77479	0.00265385	0.00580978	0.0156362	0	0	0	0	0	0	0	0
chr9	44793769	44799307	ENSMUSG00000002032	0.5241	-	Tmem25	protein_coding	0.804755	1	0.909091	-0.137504	3	1.72331	0.000296296	2	1.44064	0.000259259	5	1	2	2.58496	1	1.58496	0.000555556	0.000111111	0.000222222	0	3	4	0	2	2.32193	0	0.000333333	0.000444444	0	0	0	0	0	0	0	0
chr7	19508395	19516145	ENSMUSG00000002043	0.5291	+	Trappc6a	protein_coding	0.655161	1	0.864629	-0.209847	152	7.20814	0.0206969	131	6.76263	0.0178766	113	206	136	6.83289	7.69349	7.09803	0.0154203	0.0281114	0.018559	44	126	223	5.49185	6.98868	7.80735	0.00600437	0.0171943	0.0304312	0	0	0	0	0	0	0	0
chr11	78206746	78245987	ENSMUSG00000002052	0.4639	-	Supt6	protein_coding	0.579521	1	1.27381	0.34915	167	7.38704	0.0798661	213	7.72927	0.101865	182	148	171	7.5157	7.21917	7.42626	0.0870397	0.0707795	0.0817791	249	209	181	7.96578	7.71425	7.50779	0.119082	0.0999522	0.0865615	0	0	0	0	0	0	0	0
chr11	78301529	78322457	ENSMUSG00000002055	0.4573	+	Spag5	protein_coding	0.131008	0.849838	0.451327	-1.14775	37	5.18658	0.00356333	16	3.99528	0.00155491	45	41	24	5.52356	5.39232	4.64386	0.00437318	0.00398445	0.00233236	12	25	11	3.70044	4.70044	3.58496	0.00116618	0.00242954	0.001069	0	0	0	0	0	0	0	0
chr11	78343482	78349164	ENSMUSG00000002058	0.5647	+	Unc119	protein_coding	0.80963	1	0.89375	-0.162057	52	5.72565	0.0122188	47	5.57195	0.0108958	48	47	62	5.61471	5.58496	5.97728	0.0112071	0.0109736	0.0144758	44	45	51	5.49185	5.52356	5.70044	0.0102732	0.0105067	0.0119075	0	0	0	0	0	0	0	0
chr11	78188430	78192193	ENSMUSG00000002059	0.5664	+	Rab34	protein_coding	0.512972	1	0.70235	-0.509738	510	8.98792	0.114045	358	8.35859	0.0800328	435	557	537	8.76818	9.12412	9.07146	0.0973372	0.124636	0.120161	174	479	420	7.45121	8.90689	8.71768	0.0389349	0.107183	0.0939808	0	0	0	0	0	0	0	0
chr11	78245746	78255496	ENSMUSG00000002064	0.4457	+	Sdf2	protein_coding	0.950577	1	0.82135	-0.283931	755	9.54851	0.462135	620	9.11705	0.379465	619	793	852	9.27612	9.633	9.7364	0.379057	0.485609	0.521739	305	563	991	8.25739	9.13955	9.9542	0.186773	0.344764	0.606859	0	0	0	0	0	0	0	0
chr7	38097984	38107534	ENSMUSG00000002068	0.4745	-	Ccne1	protein_coding	1	1	1.13333	0.180572	104	6.70735	0.0178571	118	6.85957	0.020261	113	109	90	6.83289	6.78136	6.50779	0.0194025	0.0187157	0.0154533	156	104	94	7.29462	6.71425	6.56986	0.0267857	0.0178571	0.0161401	0	0	0	0	0	0	0	0
chr7	16308393	16318205	ENSMUSG00000002083	0.5765	+	Bbc3	protein_coding	1	1	1.07589	0.105534	74	6.15308	0.0155645	79	6.2895	0.0167617	105	67	49	6.72792	6.08746	5.64386	0.0221847	0.0141559	0.0103528	106	62	70	6.74147	5.97728	6.14975	0.0223959	0.0130995	0.0147898	0	0	0	0	0	0	0	0
chr2	91118144	91136516	ENSMUSG00000002100	0.5308	+	Mybpc3	protein_coding	1	1	1	0	0	0	0	0	0	0	0	0	0	0	0	0	0	0	0	0	0	0	0	0	0	0	0	0	0	0	0	0	0	0	0	0
chr2	91054009	91066369	ENSMUSG00000002102	0.5195	+	Psmc3	protein_coding	0.894291	1	0.839865	-0.25177	1088	10.0845	0.13308	913	9.76889	0.11175	979	1159	1125	9.93664	10.1799	10.137	0.119785	0.141808	0.137648	554	1113	1073	9.11634	10.1215	10.0688	0.0677842	0.13618	0.131286	0	0	0	0	0	0	0	0
chr2	91202885	91214098	ENSMUSG00000002103	0.4584	+	Acp2	protein_coding	0.634787	1	1.15236	0.204592	154	7.2685	0.0184301	178	7.47521	0.0212563	136	146	181	7.09803	7.19967	7.50779	0.0162407	0.0174349	0.0216145	181	153	200	7.50779	7.26679	7.65105	0.0216145	0.0182708	0.0238834	0	0	0	0	0	0	0	0
chr2	91035620	91045729	ENSMUSG00000002104	0.503	+	Rapsn	protein_coding	0.646998	1	1.28571	0.36257	1	1.05664	0.000887115	2	0.935785	0.00133067	0	2	2	0	1.58496	1.58496	0	0.00133067	0.00133067	6	0	0	2.80735	0	0	0.00399202	0	0	0	0	0	0	0	0	0	0
chr2	91061791	91070417	ENSMUSG00000002105	0.5374	-	Slc39a13	protein_coding	0.798283	1	0.904163	-0.145346	343	8.41713	0.0339531	310	8.20771	0.0306896	401	301	328	8.65105	8.2384	8.36194	0.0396559	0.0297666	0.0324367	187	331	413	7.55459	8.37504	8.69349	0.0184929	0.0327334	0.0408426	0	0	0	0	0	0	0	0
chr2	6539694	7509563	ENSMUSG00000002107	0.4013	-	Celf2	protein_coding	0.414198	1	1.24586	0.317145	281	8.12956	0.0106921	350	8.4436	0.0133303	239	319	285	7.90689	8.32193	8.15987	0.00909402	0.012138	0.0108443	361	289	401	8.49985	8.17991	8.65105	0.0137362	0.0109965	0.0152582	0	0	0	0	0	0	0	0
chr2	91184061	91202834	ENSMUSG00000002108	0.4651	-	Nr1h3	protein_coding	0.0561977	0.582429	0.421488	-1.24644	39	5.30147	0.00974321	16	4.07627	0.00396334	44	28	46	5.49185	4.85798	5.55459	0.0108992	0.00693584	0.0113946	19	15	14	4.32193	4	3.90689	0.00470647	0.00371563	0.00346792	0	0	0	0	0	0	0	0
chr2	91211572	91236982	ENSMUSG00000002109	0.4201	-	Ddb2	protein_coding	0.435036	1	1.08456	0.117108	90	6.49179	0.0550102	97	6.51345	0.0597137	77	88	104	6.2854	6.47573	6.71425	0.0472393	0.0539877	0.0638037	56	90	146	5.83289	6.50779	7.19967	0.0343558	0.0552147	0.0895706	0	0	0	0	0	0	0	0
chr2	91082390	91115756	ENSMUSG00000002111	0.4989	+	Spi1	protein_coding	0.000669146	0.0267041	4.54167	2.18322	7	2.95058	0.0013016	35	5.18161	0.00656998	5	10	6	2.58496	3.45943	2.80735	0.000929714	0.00185943	0.00111566	37	33	36	5.24793	5.08746	5.20945	0.00687988	0.00613611	0.00669394	0	0	0	0	0	0	0	0
chr11	4160350	4182541	ENSMUSG00000002129	0.4656	+	Sf3a1	protein_coding	0.436457	1	1.13344	0.180702	216	7.73315	0.0291476	245	7.89503	0.0330549	158	232	259	7.31288	7.86419	8.02237	0.0212881	0.0312584	0.0348963	187	210	339	7.55459	7.7211	8.40939	0.0251954	0.0282943	0.045675	0	0	0	0	0	0	0	0
chr10	127642986	127660957	ENSMUSG00000002147	0.5023	+	Stat6	protein_coding	1	1	0.927096	-0.109209	273	8.08133	0.0456164	253	7.96809	0.0422786	214	301	305	7.74819	8.2384	8.25739	0.0357143	0.0502336	0.0509012	193	280	287	7.59991	8.13443	8.16993	0.0322096	0.046729	0.0478972	0	0	0	0	0	0	0	0
chr7	44572380	44586862	ENSMUSG00000002204	0.4777	+	Napsa	protein_coding	0.000495249	0.0210945	7.33333	2.87447	1	0.861654	0.000153681	14	3.85693	0.0021003	0	2	1	0	1.58496	1	0	0.000307361	0.000153681	12	12	17	3.70044	3.70044	4.16993	0.00184417	0.00184417	0.00261257	0	0	0	0	0	0	0	0
chr7	44748413	44777515	ENSMUSG00000002205	0.4901	+	Vrk3	protein_coding	0.907081	1	0.826966	-0.2741	147	7.20274	0.0087288	122	6.87142	0.00720817	124	164	154	6.96578	7.36632	7.27612	0.00734641	0.00971622	0.00912376	75	131	159	6.24793	7.04439	7.32193	0.00444339	0.00776112	0.00941999	0	0	0	0	0	0	0	0
chr7	24399619	24422778	ENSMUSG00000002210	0.5274	+	Smg9	protein_coding	0.153218	0.890123	1.49721	0.582273	59	5.89222	0.0087956	88	6.44283	0.0132434	58	52	66	5.88264	5.72792	6.06609	0.00869565	0.0077961	0.00989505	62	109	94	5.97728	6.78136	6.56986	0.00929535	0.0163418	0.014093	0	0	0	0	0	0	0	0
chr5	27740080	27791691	ENSMUSG00000002221	0.4606	-	Paxip1	protein_coding	0.276264	1	0.569444	-0.812373	47	5.54923	0.00347865	26	4.72508	0.00194903	61	45	35	5.9542	5.52356	5.16993	0.00451484	0.00333062	0.00259048	19	36	24	4.32193	5.20945	4.64386	0.00140626	0.0026645	0.00177633	0	0	0	0	0	0	0	0
chr6	71388634	71440637	ENSMUSG00000002222	0.4099	-	Rmnd5a	protein_coding	0.0106944	0.211253	0.543094	-0.880725	320	8.28136	0.0457208	173	7.34484	0.0247654	381	364	215	8.57743	8.51175	7.75489	0.0544363	0.0520074	0.0307187	237	189	94	7.89482	7.56986	6.56986	0.033862	0.0270039	0.0134305	0	0	0	0	0	0	0	0
chr3	104794836	104818563	ENSMUSG00000002227	0.4862	-	Mov10	protein_coding	0.114116	0.806408	1.35919	0.442745	3166	11.6072	0.126139	4304	11.8513	0.17146	2432	3418	3649	11.2485	11.7394	11.8337	0.0968847	0.136164	0.145367	1881	3611	7420	10.8781	11.8186	12.8574	0.0749343	0.143853	0.295594	0	0	0	0	0	0	0	0
chr3	104781056	104786018	ENSMUSG00000002228	0.5589	+	Ppm1j	protein_coding	0.0190172	0.309428	4.75	2.24793	0	0.333333	0.000234742	5	1.93578	0.00375587	0	0	1	0	0	1	0	0	0.000704225	0	3	13	0	2	3.80735	0	0.00211268	0.00915493	0	0	0	0	0	0	0	0
chr3	104788375	104794459	ENSMUSG00000002233	0.5527	+	Rhoc	protein_coding	0.113824	0.806408	1.35735	0.440798	3149	11.5996	1.01189	4275	11.8398	1.37361	2423	3403	3621	11.2432	11.733	11.8226	0.778599	1.09351	1.16356	1862	3579	7383	10.8634	11.8057	12.8502	0.598329	1.15006	2.37243	0	0	0	0	0	0	0	0
chr17	28331671	28350805	ENSMUSG00000002249	0.5635	-	Tead3	protein_coding	0.47597	1	0.78019	-0.358103	982	9.93532	0.204046	766	9.58039	0.159149	1033	1046	866	10.014	10.032	9.75989	0.214716	0.217418	0.180004	722	821	754	9.49785	9.68299	9.56033	0.150073	0.170651	0.156724	0	0	0	0	0	0	0	0
chr17	28232754	28301469	ENSMUSG00000002250	0.5287	+	Ppard	protein_coding	0.686518	1	1.1	0.137504	46	5.52796	0.00688166	50	5.57142	0.00758489	46	37	54	5.55459	5.24793	5.78136	0.00693189	0.00557565	0.00813743	31	79	41	5	6.32193	5.39232	0.00467149	0.0119048	0.00617842	0	0	0	0	0	0	0	0
chr17	28207778	28228608	ENSMUSG00000002257	0.5073	+	Def6	protein_coding	0.572687	1	1.35227	0.435386	58	5.85564	0.0203985	78	6.2948	0.027709	62	45	66	5.97728	5.52356	6.06609	0.0219314	0.0159179	0.0233463	93	77	65	6.55459	6.2854	6.04439	0.0328971	0.0272374	0.0229926	0	0	0	0	0	0	0	0
chr7	6703892	6730431	ENSMUSG00000002265	0.4495	-	Peg3	protein_coding	0.0335747	0.43966	0.31	-1.68966	32	5.01803	0.00250413	9	3.16926	0.000722842	44	26	27	5.49185	4.75489	4.80735	0.00340768	0.00201363	0.00209108	12	3	13	3.70044	2	3.80735	0.000929368	0.000232342	0.00100682	0	0	0	0	0	0	0	0
chr7	6671269	6696450	ENSMUSG00000002266	0.4387	-	Zim1	protein_coding	0.530166	1	5	2.32193	0	0	0	4	1.23348	0.000490076	0	0	0	0	0	0	0	0	0	12	0	0	3.70044	0	0	0.00147023	0	0	0	0	0	0	0	0	0	0
chr17	25794571	25797136	ENSMUSG00000002274	0.5939	-	Metrn	protein_coding	0.61048	1	0.575342	-0.797507	96	6.60474	0.0581021	55	4.22281	0.0331725	96	95	98	6.59991	6.58496	6.62936	0.0579011	0.0572979	0.0591074	0	61	104	0	5.9542	6.71425	0	0.0367913	0.0627262	0	0	0	0	0	0	0	0
chr17	25579174	25662826	ENSMUSG00000002279	0.5165	+	Lmf1	protein_coding	0.875732	1	1.34028	0.422532	47	5.52644	0.00277811	63	5.79636	0.00374355	67	35	39	6.08746	5.16993	5.32193	0.00396028	0.0020688	0.00230524	112	48	30	6.82018	5.61471	4.9542	0.00662017	0.00283721	0.00177326	0	0	0	0	0	0	0	0
chr17	25773776	25783332	ENSMUSG00000002280	0.547	+	Narfl	protein_coding	0.3857	1	1.04631	0.0653134	193	7.55723	0.0232876	202	7.46009	0.0243716	136	191	253	7.09803	7.58496	7.98868	0.0163816	0.0230065	0.0304746	87	182	338	6.45943	7.5157	8.40514	0.0104794	0.0219224	0.0407131	0	0	0	0	0	0	0	0
chr17	33773750	33781575	ENSMUSG00000002289	0.4877	-	Angptl4	protein_coding	0.549914	1	0.766917	-0.382857	309	8.13455	0.0392306	237	7.87857	0.0300571	484	285	159	8.92184	8.15987	7.32193	0.0613824	0.0361446	0.0201649	212	289	210	7.73471	8.17991	7.7211	0.0268865	0.0366519	0.0266328	0	0	0	0	0	0	0	0
chr5	8396973	8422716	ENSMUSG00000002297	0.3901	-	Dbf4	protein_coding	0.665294	1	0.804217	-0.314343	110	6.74405	0.0124579	88	6.43202	0.00999659	137	118	74	7.10852	6.89482	6.22882	0.0155629	0.0134045	0.00840623	69	120	75	6.12928	6.91886	6.24793	0.00783824	0.0136317	0.00851982	0	0	0	0	0	0	0	0
chr17	33909414	33915589	ENSMUSG00000002307	0.5363	+	Daxx	protein_coding	0.76152	1	0.92381	-0.114333	139	7.12253	0.0262661	128	6.95137	0.0242504	136	157	124	7.09803	7.30378	6.96578	0.0256992	0.0296674	0.0234316	87	118	180	6.45943	6.89482	7.49985	0.0164399	0.0222978	0.0340136	0	0	0	0	0	0	0	0
chr17	33843091	33849774	ENSMUSG00000002308	0.4984	+	Cd320	protein_coding	0.716223	1	0.690691	-0.533888	110	6.75335	0.0285418	76	5.90246	0.0196333	79	108	143	6.32193	6.76818	7.16993	0.0204982	0.0280228	0.0371043	19	86	122	4.32193	6.44294	6.94251	0.00492994	0.0223145	0.0316554	0	0	0	0	0	0	0	0
chr14	55625400	55637895	ENSMUSG00000002319	0.5277	-	Ipo4	protein_coding	0.998119	1	0.891098	-0.166345	385	8.57282	0.0125671	343	8.37975	0.011195	306	452	396	8.26209	8.82337	8.633	0.00999706	0.0147669	0.0129374	230	394	404	7.85175	8.62571	8.66178	0.00751413	0.012872	0.0131987	0	0	0	0	0	0	0	0
chr14	55635965	55643806	ENSMUSG00000002320	0.4875	-	Tm9sf1	protein_coding	0.517069	1	0.827225	-0.273648	126	6.95548	0.0119239	104	6.69487	0.00984741	111	100	168	6.80735	6.65821	7.40088	0.0104766	0.00943841	0.0158565	112	79	122	6.82018	6.32193	6.94251	0.010571	0.00745635	0.0115149	0	0	0	0	0	0	0	0
chr14	55618037	55625395	ENSMUSG00000002324	0.5205	+	Rec8	protein_coding	0.981955	1	0.895548	-0.159157	194	7.58639	0.0510186	173	7.40317	0.0456621	154	228	199	7.27612	7.8392	7.64386	0.040569	0.0600632	0.0524236	118	194	208	6.89482	7.60733	7.70736	0.0310854	0.0511064	0.0547945	0	0	0	0	0	0	0	0
chr14	55603571	55610030	ENSMUSG00000002325	0.5048	+	Irf9	protein_coding	0.606105	1	1.18012	0.238939	214	7.53766	0.0448785	252	7.98316	0.0530001	330	84	227	8.37069	6.40939	7.83289	0.0693132	0.0176434	0.0476791	262	260	235	8.03892	8.02791	7.88264	0.0550305	0.0546104	0.0493594	0	0	0	0	0	0	0	0
chr14	55672235	55678750	ENSMUSG00000002326	0.4317	+	Gmpr2	protein_coding	0.330404	1	1.28962	0.366943	60	5.90723	0.0377121	78	6.23996	0.0488163	46	72	62	5.55459	6.18982	5.97728	0.0289126	0.0452546	0.0389692	50	101	82	5.67243	6.67243	6.37504	0.0314268	0.0634821	0.0515399	0	0	0	0	0	0	0	0
chr14	55657879	55660508	ENSMUSG00000002329	0.4852	-	Mdp1	protein_coding	0.72013	1	0.738938	-0.436475	376	8.5448	0.159316	277	7.97042	0.117614	310	423	394	8.28077	8.72792	8.62571	0.131467	0.179389	0.167091	125	332	375	6.97728	8.37938	8.55459	0.053011	0.140797	0.159033	0	0	0	0	0	0	0	0
chr14	55739020	55745690	ENSMUSG00000002332	0.493	-	Dhrs1	protein_coding	0.572711	1	0.748718	-0.417506	324	8.31188	0.213439	242	7.91046	0.15964	358	381	233	8.48784	8.57743	7.87036	0.235837	0.250988	0.153491	193	261	273	7.59991	8.03342	8.09803	0.127141	0.171937	0.179842	0	0	0	0	0	0	0	0
chr8	70093085	70120873	ENSMUSG00000002341	0.5075	-	Ncan	protein_coding	0.295226	1	0.482143	-1.05247	18	4.19295	0.00393555	8	3.1504	0.00178213	22	13	18	4.52356	3.80735	4.24793	0.00490087	0.00289597	0.0040098	6	9	9	2.80735	3.32193	3.32193	0.0013366	0.0020049	0.0020049	0	0	0	0	0	0	0	0
chr8	70172356	70183681	ENSMUSG00000002342	0.5157	+	Tmem161a	protein_coding	0.838441	1	0.996337	-0.0052943	272	8.0846	0.0275583	271	8.08086	0.0274569	309	238	269	8.27612	7.90087	8.07682	0.031307	0.0241135	0.0272543	237	277	299	7.89482	8.11894	8.22882	0.0240122	0.0280648	0.0302938	0	0	0	0	0	0	0	0
chr8	70220172	70234466	ENSMUSG00000002343	0.4974	-	Armc6	protein_coding	0.855353	1	0.844828	-0.243271	18	4.24377	0.00332789	15	3.98908	0.00278332	15	24	16	4	4.64386	4.08746	0.00272282	0.00435651	0.00290434	12	21	13	3.70044	4.45943	3.80735	0.00217825	0.00381194	0.00235977	0	0	0	0	0	0	0	0
chr8	70139499	70167488	ENSMUSG00000002345	0.521	+	Borcs8	protein_coding	0.677125	1	0.770245	-0.376611	176	7.41789	0.0256149	135	7.07274	0.0196963	234	172	122	7.87652	7.43463	6.94251	0.0340562	0.0250327	0.0177558	106	149	151	6.74147	7.22882	7.24793	0.0154272	0.0216853	0.0219764	0	0	0	0	0	0	0	0
chr8	70184340	70212305	ENSMUSG00000002346	0.5079	-	Slc25a42	protein_coding	0.739223	1	1.14118	0.190522	27	4.81844	0.00463985	31	5.01389	0.00531885	31	26	25	5	4.75489	4.70044	0.00526226	0.00441351	0.00424376	31	33	30	5	5.08746	4.9542	0.00526226	0.00560177	0.00509251	0	0	0	0	0	0	0	0
chr17	5841328	5931033	ENSMUSG00000002365	0.4721	+	Snx9	protein_coding	0.212753	0.973348	0.834225	-0.261492	61	5.93491	0.0367265	51	5.47553	0.0305389	79	52	53	6.32193	5.72792	5.75489	0.0473054	0.0311377	0.0317365	75	60	18	6.24793	5.93074	4.24793	0.0449102	0.0359281	0.0107784	0	0	0	0	0	0	0	0
chr17	56673225	56711769	ENSMUSG00000002372	0.5166	+	Ranbp3	protein_coding	0.764015	1	0.887931	-0.17148	38	5.23393	0.0177338	33	4.65826	0.0156937	26	41	46	4.75489	5.39232	5.55459	0.0122411	0.0193032	0.0216573	6	45	49	2.80735	5.52356	5.64386	0.00282486	0.0211864	0.0230697	0	0	0	0	0	0	0	0
chr17	56717762	56724248	ENSMUSG00000002379	0.5624	+	Ndufa11	protein_coding	0.35976	1	0.984306	-0.0228207	530	9.04086	0.155653	522	8.66632	0.153206	442	602	546	8.79116	9.23601	9.0954	0.129809	0.176799	0.160352	137	555	873	7.10852	9.11894	9.77149	0.0402349	0.162996	0.256388	0	0	0	0	0	0	0	0
chr8	71374123	71381960	ENSMUSG00000002393	0.5982	-	Nr2f6	protein_coding	0.455756	1	0.97989	-0.0293078	181	7.50711	0.0415998	178	7.30887	0.0407586	178	198	168	7.48382	7.63662	7.40088	0.0408351	0.0454233	0.0385409	81	172	280	6.35755	7.43463	8.13443	0.0185822	0.0394586	0.0642349	0	0	0	0	0	0	0	0
chr8	71366848	71369732	ENSMUSG00000002395	0.5463	+	Use1	protein_coding	0.550983	1	0.848221	-0.237488	458	8.84002	0.0849722	388	8.60339	0.072047	422	471	481	8.72451	8.88264	8.91289	0.0782931	0.087384	0.0892393	386	411	368	8.59619	8.6865	8.52748	0.0716141	0.0762523	0.0682746	0	0	0	0	0	0	0	0
chr8	71371298	71379361	ENSMUSG00000002396	0.5676	+	Ocel1	protein_coding	0.40278	1	1.01997	0.0285221	199	7.64248	0.0235396	203	7.52463	0.024012	191	220	187	7.58496	7.7879	7.55459	0.0225555	0.0259802	0.0220831	100	194	316	6.65821	7.60733	8.30834	0.0118092	0.0229098	0.037317	0	0	0	0	0	0	0	0
chr7	28179469	28187294	ENSMUSG00000002409	0.5819	+	Dyrk1b	protein_coding	0.345341	1	1.29688	0.375039	20	4.30079	0.0125128	27	4.55541	0.0164103	10	28	23	3.45943	4.85798	4.58496	0.00615385	0.0172308	0.0141538	19	12	49	4.32193	3.70044	5.64386	0.0116923	0.00738462	0.0301538	0	0	0	0	0	0	0	0
chr6	39603237	39725463	ENSMUSG00000002413	0.387	-	Braf	protein_coding	0.966061	1	1.06522	0.0911479	76	6.20186	0.00564045	81	6.33185	0.00601317	105	52	70	6.72792	5.72792	6.14975	0.00782706	0.00387626	0.00521804	100	74	68	6.65821	6.22882	6.10852	0.00745434	0.00551621	0.00506895	0	0	0	0	0	0	0	0
chr6	39592574	39603382	ENSMUSG00000002416	0.4457	+	Ndufb2	protein_coding	0.769072	1	0.934673	-0.0974658	198	7.6252	0.0259774	185	7.53679	0.0242718	219	164	211	7.78136	7.36632	7.72792	0.0287326	0.0215167	0.027683	199	173	183	7.64386	7.44294	7.52356	0.0261086	0.0226975	0.0240094	0	0	0	0	0	0	0	0
chr3	20057811	20118490	ENSMUSG00000002428	0.3841	+	Hltf	protein_coding	0.883003	1	1.14151	0.190943	34	5.13291	0.00332978	39	5.30994	0.0038147	35	39	29	5.16993	5.32193	4.90689	0.00339443	0.00378237	0.00281253	50	33	35	5.67243	5.08746	5.16993	0.00484919	0.00320047	0.00339443	0	0	0	0	0	0	0	0
chr2	181591868	181655660	ENSMUSG00000002455	0.44	+	Prpf6	protein_coding	0.574789	1	1.18612	0.24625	210	7.69329	0.0546604	250	7.9672	0.0648822	157	214	260	7.30378	7.74819	8.02791	0.0408004	0.0556133	0.0675676	230	264	255	7.85175	8.04985	8	0.0597713	0.0686071	0.0662682	0	0	0	0	0	0	0	0
chr2	181688419	181693977	ENSMUSG00000002458	0.5391	-	Rgs19	protein_coding	0.193061	0.957884	1.76744	0.821663	42	5.41335	0.0168202	75	6.18962	0.030036	35	49	42	5.16993	5.64386	5.42626	0.0140168	0.0196235	0.0168202	100	49	76	6.65821	5.64386	6.26679	0.0400481	0.0196235	0.0304365	0	0	0	0	0	0	0	0
chr1	4909576	5070285	ENSMUSG00000002459	0.4108	-	Rgs20	protein_coding	0.438047	1	1.09091	0.125531	6	2.86165	0.000862617	7	2.34079	0.000953419	7	7	5	3	3	2.58496	0.000953419	0.000953419	0.000681013	0	9	12	0	3.32193	3.70044	0	0.00122582	0.00163443	0	0	0	0	0	0	0	0
chr18	10644411	10706771	ENSMUSG00000002475	0.4105	-	Abhd3	protein_coding	0.0361324	0.457307	0.416667	-1.26303	7	3	0.00368421	2	1.26912	0.00122807	7	7	7	3	3	3	0.00368421	0.00368421	0.00368421	6	0	1	2.80735	0	1	0.00315789	0	0.000526316	0	0	0	0	0	0	0	0
chr18	10617796	10628230	ENSMUSG00000002477	0.4205	+	Snrpd1	protein_coding	0.942015	1	1.02722	0.0387483	599	9.2285	0.371128	615	9.25954	0.381247	616	595	586	9.26913	9.21917	9.19722	0.38166	0.368649	0.363073	673	646	527	9.3966	9.33762	9.04439	0.416976	0.400248	0.326518	0	0	0	0	0	0	0	0
chr5	114707760	114722327	ENSMUSG00000002486	0.5374	+	Tchp	protein_coding	0.716526	1	1.15	0.201634	19	4.25093	0.00254794	22	4.5072	0.00295025	28	13	16	4.85798	3.80735	4.08746	0.00375486	0.00174333	0.00214563	19	27	20	4.32193	4.80735	4.39232	0.00254794	0.00362076	0.00268204	0	0	0	0	0	0	0	0
chr16	89787111	89980080	ENSMUSG00000002489	0.4761	-	Tiam1	protein_coding	0.049708	0.544697	2.12389	1.08671	74	6.14126	0.00681332	159	7.23649	0.0145738	107	73	43	6.75489	6.20945	5.45943	0.00980752	0.00669111	0.00394134	212	174	91	7.73471	7.45121	6.52356	0.0194317	0.0159487	0.00834097	0	0	0	0	0	0	0	0
chr17	24595937	24632629	ENSMUSG00000002496	0.5245	-	Tsc2	protein_coding	0.273795	1	1.19853	0.261265	226	7.81545	0.117412	271	8.02744	0.140826	241	191	245	7.91886	7.58496	7.94251	0.12539	0.0993757	0.127471	174	289	349	7.45121	8.17991	8.45121	0.0905307	0.150364	0.181582	0	0	0	0	0	0	0	0
chr17	24639282	24650305	ENSMUSG00000002504	0.5616	-	Slc9a3r2	protein_coding	0.0934406	0.742146	0.401316	-1.31719	100	6.65004	0.045544	40	3.9443	0.0180057	107	82	112	6.75489	6.37504	6.82018	0.0485701	0.037222	0.0508398	0	63	56	0	6	5.83289	0	0.0285974	0.0254199	0	0	0	0	0	0	0	0
chr15	76070184	76080946	ENSMUSG00000002524	0.5438	-	Puf60	protein_coding	0.652022	1	1.17986	0.238621	294	8.19368	0.210062	347	8.4402	0.247973	248	313	320	7.96	8.29462	8.32643	0.177396	0.223891	0.228898	361	353	326	8.49985	8.46761	8.35315	0.258226	0.252504	0.23319	0	0	0	0	0	0	0	0
chr2	32287384	32307921	ENSMUSG00000002546	0.5159	+	Golga2	protein_coding	0.916557	1	0.801872	-0.318555	1530	10.5721	0.172414	1227	10.0636	0.138232	1421	1765	1404	10.4737	10.7863	10.4564	0.160131	0.198896	0.158215	504	1275	1901	8.98014	10.3174	10.8933	0.0567951	0.143678	0.214221	0	0	0	0	0	0	0	0
chr2	32255002	32260159	ENSMUSG00000002550	0.558	-	Uck1	protein_coding	0.497447	1	0.733025	-0.448066	215	7.70545	0.0512271	157	7.26916	0.0374871	295	191	159	8.20945	7.58496	7.32193	0.0702883	0.0455087	0.0378842	118	206	148	6.89482	7.69349	7.21917	0.0281153	0.0490827	0.0352633	0	0	0	0	0	0	0	0
chr12	40059769	40134228	ENSMUSG00000002565	0.4033	-	Scin	protein_coding	1	1	2.25	1.16993	0	0.333333	0.000167926	2	0.935785	0.00100756	0	1	0	0	1	0	0	0.000503778	0	6	0	0	2.80735	0	0	0.00302267	0	0	0	0	0	0	0	0	0	0
chr10	128630843	128645991	ENSMUSG00000002578	0.4983	-	Ikzf4	protein_coding	0.88504	1	0.787879	-0.343954	10	3.44327	0.000735835	8	3.09974	0.00056414	12	8	10	3.70044	3.16993	3.45943	0.000883002	0.000588668	0.000735835	6	8	9	2.80735	3.16993	3.32193	0.000441501	0.000588668	0.000662252	0	0	0	0	0	0	0	0
chr11	98437708	98438991	ENSMUSG00000002580	0.5421	-	Mien1	protein_coding	0.783232	1	0.849481	-0.235346	192	7.57077	0.119196	163	7.06382	0.101161	150	204	221	7.2384	7.67948	7.79442	0.0932836	0.126866	0.137438	50	181	257	5.67243	7.50779	8.01123	0.0310945	0.112562	0.159826	0	0	0	0	0	0	0	0
chr6	5168090	5193946	ENSMUSG00000002588	0.433	-	Pon1	protein_coding	1	1	1	0	0	0	0	0	0	0	0	0	0	0	0	0	0	0	0	0	0	0	0	0	0	0	0	0	0	0	0	0	0	0	0	0
chr7	25757273	25788705	ENSMUSG00000002602	0.5035	-	Axl	protein_coding	1.82978e-09	4.56645e-07	5.625	2.49185	138	7.09192	0.0135405	779	9.55734	0.0766204	123	174	116	6.9542	7.45121	6.87036	0.012098	0.0171142	0.0114095	791	530	1016	9.62936	9.05257	9.9901	0.0778007	0.0521294	0.0999311	0	0	0	0	0	0	0	0
chr7	25687002	25705077	ENSMUSG00000002603	0.5108	+	Tgfb1	protein_coding	0.0695149	0.646012	1.8	0.847997	17	4.13928	0.00201926	32	4.71996	0.00372787	18	11	23	4.24793	3.58496	4.58496	0.00209692	0.00128145	0.0026794	12	21	63	3.70044	4.45943	6	0.00139795	0.00244641	0.00733924	0	0	0	0	0	0	0	0
chr7	25711106	25719088	ENSMUSG00000002608	0.5323	-	Ccdc97	protein_coding	0.548197	1	0.852357	-0.23047	268	7.95513	0.031557	228	7.80167	0.0268805	425	204	174	8.73471	7.67948	7.45121	0.0501061	0.0240509	0.020514	243	280	161	7.93074	8.13443	7.33985	0.0286489	0.0330111	0.0189814	0	0	0	0	0	0	0	0
chr17	23173869	23193252	ENSMUSG00000002617	0.3673	-	Zfp40	protein_coding	0.821801	1	0.642857	-0.63743	4	2.16395	0.000716986	2	1.33333	0.000391083	2	4	5	1.58496	2.32193	2.58496	0.000391083	0.000782167	0.000977708	0	3	3	0	2	2	0	0.000586625	0.000586625	0	0	0	0	0	0	0	0
chr17	32321425	32350581	ENSMUSG00000002625	0.4585	-	Akap8l	protein_coding	0.52044	1	0.915385	-0.12755	42	5.38573	0.0320464	39	3.84977	0.0292708	29	41	57	4.90689	5.39232	5.85798	0.0219531	0.0310371	0.0431491	0	36	80	0	5.20945	6.33985	0	0.0272521	0.0605602	0	0	0	0	0	0	0	0
chr7	34184499	34196661	ENSMUSG00000002635	0.4676	-	Pdcd2l	protein_coding	0.445522	1	0.733032	-0.448053	73	6.16347	0.0180225	53	5.73265	0.0131448	82	86	50	6.37504	6.44294	5.67243	0.0203373	0.0213294	0.0124008	50	66	43	5.67243	6.06609	5.45943	0.0124008	0.016369	0.0106647	0	0	0	0	0	0	0	0
chr17	57003405	57011288	ENSMUSG00000002658	0.5122	-	Gtf2f1	protein_coding	0.996329	1	0.994286	-0.00826762	57	5.8582	0.0449321	57	5.85784	0.0446708	49	60	63	5.64386	5.93074	6	0.0384013	0.0470219	0.049373	56	57	58	5.83289	5.85798	5.88264	0.0438871	0.0446708	0.0454545	0	0	0	0	0	0	0	0
chr17	56990264	56996371	ENSMUSG00000002660	0.508	+	Clpp	protein_coding	0.0762723	0.674049	1.36554	0.449467	127	6.92711	0.0802704	173	7.21122	0.109844	76	154	150	6.26679	7.27612	7.2384	0.0481622	0.0975919	0.095057	75	138	307	6.24793	7.11894	8.26679	0.0475285	0.0874525	0.19455	0	0	0	0	0	0	0	0
chr17	56997339	56999322	ENSMUSG00000002661	0.5489	+	Alkbh7	protein_coding	1	1	1.44156	0.527629	25	4.6662	0.0166217	36	4.87903	0.0242588	23	30	21	4.58496	4.9542	4.45943	0.0154987	0.0202156	0.0141509	69	12	27	6.12928	3.70044	4.80735	0.046496	0.00808625	0.0181941	0	0	0	0	0	0	0	0
chr17	56999457	57000018	ENSMUSG00000002664	0.5836	-	Pspn	protein_coding	1	1	1.44156	0.527629	25	4.6662	0.0196704	36	4.87903	0.0287081	23	30	21	4.58496	4.9542	4.45943	0.0183413	0.0239234	0.0167464	69	12	27	6.12928	3.70044	4.80735	0.0550239	0.00956938	0.0215311	0	0	0	0	0	0	0	0
chr17	57066056	57078510	ENSMUSG00000002668	0.5057	-	Dennd1c	protein_coding	0.00768621	0.164428	5	2.32193	1	1	0.00101859	11	3.29012	0.00814871	0	3	1	0	2	1	0	0.00229183	0.000763942	12	3	17	3.70044	2	4.16993	0.0091673	0.00229183	0.012987	0	0	0	0	0	0	0	0
chr12	81573557	81595008	ENSMUSG00000002679	0.4058	-	Med6	protein_coding	0.988531	1	0.958333	-0.0614005	39	5.28659	0.00947982	37	5.23406	0.0090747	52	32	33	5.72792	5.04439	5.08746	0.0126398	0.00777832	0.00802139	31	48	33	5	5.61471	5.08746	0.00753525	0.0116675	0.00802139	0	0	0	0	0	0	0	0
chr12	50341231	50649223	ENSMUSG00000002688	0.3923	-	Prkd1	protein_coding	0.673811	1	1.27907	0.355095	13	3.80313	0.00658436	17	4.17387	0.00855967	16	15	9	4.08746	4	3.32193	0.00790123	0.00740741	0.00444444	19	20	13	4.32193	4.39232	3.80735	0.00938272	0.00987654	0.00641975	0	0	0	0	0	0	0	0
chr11	34046920	34092295	ENSMUSG00000002699	0.4494	+	Lcp2	protein_coding	1.2879e-07	1.89738e-05	12	3.58496	4	2.3023	0.000687167	59	5.64769	0.0101357	4	5	3	2.32193	2.58496	2	0.000687167	0.000858959	0.000515375	69	19	89	6.12928	4.32193	6.49185	0.0118536	0.00326404	0.0152895	0	0	0	0	0	0	0	0
chr2	166906040	166946389	ENSMUSG00000002718	0.4276	+	Cse1l	protein_coding	0.79404	1	0.988245	-0.0170591	396	8.62731	0.0220086	391	8.59802	0.0217492	348	428	412	8.44708	8.74483	8.69	0.0193409	0.023787	0.0228978	417	448	309	8.70736	8.81057	8.27612	0.0231757	0.0248986	0.0171733	0	0	0	0	0	0	0	0
chr2	145902099	145916425	ENSMUSG00000002728	0.4217	+	Naa20	protein_coding	0.341453	1	1.8125	0.857981	47	5.55385	0.00538188	86	6.31407	0.0098477	37	43	61	5.24793	5.45943	5.9542	0.0042368	0.00492385	0.006985	137	49	72	7.10852	5.64386	6.18982	0.0156876	0.0056109	0.00824459	0	0	0	0	0	0	0	0
chr2	76629898	76648015	ENSMUSG00000002731	0.4286	-	Prkra	protein_coding	0.246134	1	0.616162	-0.698619	263	8.04201	0.0870573	162	7.29961	0.0535143	260	246	283	8.02791	7.94837	8.14975	0.0860642	0.08143	0.0936776	112	163	210	6.82018	7.35755	7.7211	0.0370738	0.0539556	0.0695134	0	0	0	0	0	0	0	0
chr2	76663044	76673116	ENSMUSG00000002732	0.4084	-	Fkbp7	protein_coding	0.811153	1	0.890722	-0.166953	161	7.30775	0.0313986	143	7.13603	0.0279461	120	165	197	6.91886	7.37504	7.62936	0.0234512	0.0322455	0.0384991	137	108	184	7.10852	6.76818	7.53138	0.0267735	0.0211061	0.0359586	0	0	0	0	0	0	0	0
chr2	76675281	76696828	ENSMUSG00000002733	0.4429	+	Plekha3	protein_coding	0.743438	1	1.13722	0.185509	176	7.43246	0.045992	201	7.54351	0.0523387	222	181	126	7.8009	7.50779	6.98868	0.057903	0.0472092	0.0328638	311	171	120	8.2854	7.42626	6.91886	0.0811163	0.0446009	0.0312989	0	0	0	0	0	0	0	0
chr11	5955693	5967780	ENSMUSG00000002741	0.4793	+	Ykt6	protein_coding	0.2601	1	0.697994	-0.518714	1262	10.2842	0.297282	880	9.76176	0.20743	1551	1142	1092	10.5999	10.1586	10.0941	0.365457	0.269086	0.257304	816	1096	729	9.67419	10.0993	9.51175	0.192271	0.258247	0.171772	0	0	0	0	0	0	0	0
chr5	135187264	135246129	ENSMUSG00000002748	0.4316	+	Baz1b	protein_coding	0.655668	1	0.833078	-0.263476	217	7.76258	0.0273017	180	7.47729	0.0227235	237	212	201	7.89482	7.73471	7.65821	0.0298639	0.0267137	0.0253276	149	229	163	7.22882	7.84549	7.35755	0.0187752	0.0288558	0.0205393	0	0	0	0	0	0	0	0
chr17	46711463	46725541	ENSMUSG00000002763	0.5343	+	Pex6	protein_coding	0.170301	0.920538	1.16197	0.216575	46	5.53534	0.0116445	54	5.26867	0.0135712	34	56	49	5.12928	5.83289	5.64386	0.00854486	0.0140739	0.0123147	12	38	112	3.70044	5.2854	6.82018	0.00301583	0.00955014	0.0281478	0	0	0	0	0	0	0	0
chr17	46646229	46650139	ENSMUSG00000002767	0.4968	+	Mrpl2	protein_coding	0.514986	1	1.02639	0.0375723	125	6.93222	0.0461293	129	6.91217	0.0473562	83	155	138	6.39232	7.2854	7.11894	0.0305484	0.0570482	0.0507913	81	105	200	6.35755	6.72792	7.65105	0.0298123	0.0386456	0.0736106	0	0	0	0	0	0	0	0
chr17	46681137	46683105	ENSMUSG00000002768	0.5444	+	Mea1	protein_coding	0.700411	1	0.949204	-0.07521	439	8.76401	0.294605	416	8.60846	0.279606	353	455	508	8.46761	8.83289	8.99152	0.237072	0.305574	0.341169	237	421	591	7.89482	8.7211	9.20945	0.159167	0.28274	0.396911	0	0	0	0	0	0	0	0
chr17	46725664	46729168	ENSMUSG00000002769	0.5324	-	Gnmt	protein_coding	0.160668	0.90628	1.17986	0.238611	45	5.49733	0.0326139	54	5.25618	0.0386091	32	56	48	5.04439	5.83289	5.61471	0.0230216	0.0402878	0.0345324	12	37	112	3.70044	5.24793	6.82018	0.00863309	0.0266187	0.0805755	0	0	0	0	0	0	0	0
chr7	45831883	45878378	ENSMUSG00000002771	0.5201	-	Grin2d	protein_coding	0.735033	1	0.535714	-0.900464	8	3.16794	0.00244738	4	1.77398	0.00117474	5	10	10	2.58496	3.45943	3.45943	0.00146843	0.00293686	0.00293686	0	3	9	0	2	3.32193	0	0.000881057	0.00264317	0	0	0	0	0	0	0	0
chr7	45872772	45883732	ENSMUSG00000002778	0.4936	+	Kdelr1	protein_coding	0.631151	1	0.804025	-0.314688	2533	11.2672	0.777573	2037	10.9896	0.625128	3184	2631	1785	11.6371	11.3619	10.8025	0.977287	0.807551	0.547882	1906	2224	1980	10.8971	11.1196	10.952	0.585021	0.682627	0.607735	0	0	0	0	0	0	0	0
chr7	45896941	45917413	ENSMUSG00000002781	0.5009	+	Tmem143	protein_coding	0.666284	1	1.08238	0.114212	760	9.5676	0.0891105	822	9.68198	0.0964614	732	835	712	9.51767	9.70736	9.47776	0.0858651	0.0979472	0.0835191	747	841	879	9.54689	9.71768	9.78136	0.0876246	0.098651	0.103109	0	0	0	0	0	0	0	0
chr17	32076083	32107350	ENSMUSG00000002791	0.5058	-	Pdxk-ps	transcribed_unprocessed_pseudogene	0.504349	1	1.6	0.678072	1	0.528321	0.000177211	2	0.861654	0.000443027	0	2	0	0	1.58496	0	0	0.000531632	0	0	0	5	0	0	2.58496	0	0	0.00132908	0	0	0	0	0	0	0	0
chr6	54982580	54992950	ENSMUSG00000002797	0.4386	-	Ggct	protein_coding	0.0141981	0.255877	2.05224	1.0372	44	5.45653	0.00527121	91	6.48888	0.0109448	41	55	35	5.39232	5.80735	5.16993	0.0049493	0.0066393	0.00422501	69	89	114	6.12928	6.49185	6.84549	0.00832931	0.0107436	0.0137615	0	0	0	0	0	0	0	0
chr12	112976482	112978930	ENSMUSG00000002803	0.59	+	Btbd6	protein_coding	0.470568	1	0.733333	-0.447459	14	3.84053	0.00849515	10	3.23348	0.00606796	9	20	13	3.32193	4.39232	3.80735	0.00546117	0.0121359	0.00788835	12	15	3	3.70044	4	2	0.00728155	0.00910194	0.00182039	0	0	0	0	0	0	0	0
chr12	112934733	112942118	ENSMUSG00000002804	0.5497	-	Nudt14	protein_coding	0.991104	1	0.853107	-0.229201	58	5.87145	0.0435763	49	5.5415	0.0370649	48	64	62	5.61471	6.02237	5.97728	0.0360631	0.0480841	0.0465815	25	57	66	4.70044	5.85798	6.06609	0.0187829	0.0428249	0.0495868	0	0	0	0	0	0	0	0
chr13	19591709	19619830	ENSMUSG00000002808	0.4054	-	Epdr1	protein_coding	0.0584545	0.594238	0.744565	-0.42553	183	7.51371	0.0678532	136	6.94958	0.0504264	185	208	156	7.53916	7.70736	7.29462	0.0685947	0.0771227	0.057842	224	108	76	7.81378	6.76818	6.26679	0.0830552	0.0400445	0.0281795	0	0	0	0	0	0	0	0
chr11	60714123	60727263	ENSMUSG00000002812	0.5404	-	Flii	protein_coding	0.349895	1	0.73003	-0.453973	1681	10.7074	0.42527	1227	10.2596	0.310391	1650	1916	1476	10.6891	10.9046	10.5285	0.41751	0.484818	0.373482	1177	1321	1182	10.2021	10.3685	10.2082	0.297824	0.334261	0.299089	0	0	0	0	0	0	0	0
chr11	60740058	60777365	ENSMUSG00000002814	0.4535	-	Top3a	protein_coding	0.561208	1	1.25806	0.331206	20	4.2878	0.00328106	25	4.70044	0.00417084	26	22	11	4.75489	4.52356	3.58496	0.00433767	0.00367034	0.00183517	25	25	25	4.70044	4.70044	4.70044	0.00417084	0.00417084	0.00417084	0	0	0	0	0	0	0	0
chr9	21265293	21277772	ENSMUSG00000002820	0.5154	+	Atg4d	protein_coding	0.422264	1	1.08854	0.122397	63	5.97145	0.0066801	69	6.02773	0.00728095	72	71	46	6.18982	6.16993	5.55459	0.0076344	0.00752836	0.00487753	37	86	83	5.24793	6.44294	6.39232	0.00392323	0.00911886	0.00880076	0	0	0	0	0	0	0	0
chr9	21411837	21420274	ENSMUSG00000002825	0.5114	+	Qtrt1	protein_coding	0.367064	1	0.965739	-0.0502951	155	7.24092	0.0194134	149	6.70964	0.018744	119	208	137	6.90689	7.70736	7.10852	0.0149366	0.0261077	0.0171959	25	179	244	4.70044	7.49185	7.93664	0.00313794	0.0224677	0.0306263	0	0	0	0	0	0	0	0
chr17	56100591	56109803	ENSMUSG00000002831	0.5519	-	Plin4	protein_coding	0.0435324	0.510689	0.414392	-1.27093	536	9.05486	0.200874	222	7.46097	0.0830212	514	454	641	9.00843	8.82972	9.32643	0.192509	0.170037	0.240075	62	233	370	5.97728	7.87036	8.53528	0.023221	0.0872659	0.138577	0	0	0	0	0	0	0	0
chr17	56079657	56100596	ENSMUSG00000002833	0.4988	+	Hdgfrp2	protein_coding	0.0457831	0.521356	0.41599	-1.26538	533	9.04608	0.381293	221	7.45685	0.158196	513	453	632	9.00562	8.82655	9.30606	0.367215	0.324266	0.452398	62	231	370	5.97728	7.85798	8.53528	0.0443808	0.165354	0.264853	0	0	0	0	0	0	0	0
chr17	56040416	56068026	ENSMUSG00000002835	0.4805	+	Chaf1a	protein_coding	0.949955	1	0.920661	-0.119258	201	7.64677	0.115992	185	7.52184	0.106744	176	195	231	7.46761	7.61471	7.85798	0.101734	0.112717	0.133526	149	197	208	7.22882	7.62936	7.70736	0.0861272	0.113873	0.120231	0	0	0	0	0	0	0	0
chr16	38445399	38452689	ENSMUSG00000002844	0.4896	-	Adprh	protein_coding	0.806634	1	1.15233	0.20455	235	7.86554	0.152319	271	8.07012	0.17562	237	281	188	7.89482	8.13955	7.56224	0.153398	0.181877	0.121683	336	238	240	8.3966	7.90087	7.91289	0.217476	0.154045	0.15534	0	0	0	0	0	0	0	0
chr16	38558698	38592162	ENSMUSG00000002845	0.4206	+	Tmem39a	protein_coding	0.972876	1	0.824716	-0.27803	263	8.03982	0.0261685	217	7.70292	0.0215641	281	280	229	8.13955	8.13443	7.84549	0.0279241	0.0278247	0.0227566	143	207	301	7.16993	7.70044	8.2384	0.0142105	0.0205704	0.0299116	0	0	0	0	0	0	0	0
chr16	38498347	38522663	ENSMUSG00000002846	0.4502	-	Timmdc1	protein_coding	0.354964	1	1.52688	0.610588	30	4.93309	0.00969619	46	5.55276	0.0149752	35	23	32	5.16993	4.58496	5.04439	0.0113122	0.00743374	0.0103426	50	51	38	5.67243	5.70044	5.2854	0.0161603	0.0164835	0.0122818	0	0	0	0	0	0	0	0
chr16	38396119	38433145	ENSMUSG00000002847	0.4528	-	Pla1a	protein_coding	0.645795	1	1.125	0.169925	7	2.95058	0.00441362	8	3.06656	0.00504414	5	10	6	2.58496	3.45943	2.80735	0.00315259	0.00630517	0.0037831	6	5	13	2.80735	2.58496	3.80735	0.0037831	0.00315259	0.00819672	0	0	0	0	0	0	0	0
chr6	88883474	88898780	ENSMUSG00000002870	0.5193	-	Mcm2	protein_coding	0.317284	1	0.633333	-0.658963	59	5.85928	0.00560197	37	5.19741	0.0035131	39	72	66	5.32193	6.18982	6.06609	0.003703	0.00683631	0.00626662	25	49	37	4.70044	5.64386	5.24793	0.00237372	0.00465249	0.0035131	0	0	0	0	0	0	0	0
chr6	88902251	88912238	ENSMUSG00000002871	0.5551	+	Tpra1	protein_coding	0.218737	0.980615	1.82781	0.87012	49	5.653	0.00494967	91	6.42448	0.00913013	51	49	48	5.70044	5.64386	5.61471	0.00511689	0.00491622	0.00481589	137	55	81	7.10852	5.80735	6.35755	0.0137454	0.00551821	0.00812682	0	0	0	0	0	0	0	0
chr1	52457294	52500679	ENSMUSG00000002881	0.4106	-	Nab1	protein_coding	0.0476251	0.531831	1.93141	0.949653	91	6.50289	0.0205013	177	7.45425	0.0398055	69	110	95	6.12928	6.79442	6.58496	0.0154882	0.0246914	0.0213244	206	134	192	7.69349	7.07682	7.59246	0.0462402	0.0300786	0.0430976	0	0	0	0	0	0	0	0
chr8	83723251	83741326	ENSMUSG00000002885	0.5098	-	Adgre5	protein_coding	0.525262	1	1.29653	0.374656	210	7.72305	0.0270074	273	8.08223	0.0350539	214	204	213	7.74819	7.67948	7.74147	0.0274782	0.0261941	0.0273498	330	233	256	8.37069	7.87036	8.00562	0.0423729	0.0299178	0.0328711	0	0	0	0	0	0	0	0
chr6	120463247	120487559	ENSMUSG00000002897	0.4953	+	Il17ra	protein_coding	0.148265	0.879909	0.655271	-0.609837	467	8.85671	0.0615851	306	8.25125	0.0403095	464	390	547	8.86109	8.61102	9.09803	0.0611895	0.0514308	0.072135	280	356	281	8.13443	8.47978	8.13955	0.0369247	0.0469471	0.0370566	0	0	0	0	0	0	0	0
chr12	31265234	31329644	ENSMUSG00000002900	0.4581	+	Lamb1	protein_coding	1	1	0.972488	-0.040247	2156	11.0267	0.192608	2096	11.0331	0.187306	2967	1830	1670	11.5353	10.8384	10.7065	0.2651	0.16351	0.149214	2074	2211	2004	11.0189	11.1111	10.9694	0.185311	0.197552	0.179056	0	0	0	0	0	0	0	0
chr8	70842049	70863258	ENSMUSG00000002908	0.543	-	Kcnn1	protein_coding	0.574767	1	0.810976	-0.30227	54	5.66988	0.00848887	43	5.41944	0.00685437	64	28	69	6.02237	4.85798	6.12928	0.0101234	0.00442898	0.0109143	50	28	52	5.67243	4.85798	5.72792	0.00790889	0.00442898	0.00822525	0	0	0	0	0	0	0	0
chr8	70835129	70839720	ENSMUSG00000002910	0.5486	-	Arrdc2	protein_coding	0.870322	1	0.783784	-0.351472	11	3.56681	0.00232909	9	3.2049	0.00178107	15	12	7	4	3.70044	3	0.00308261	0.00246609	0.00143855	6	13	7	2.80735	3.80735	3	0.00123305	0.0026716	0.00143855	0	0	0	0	0	0	0	0
chr5	17781690	17888801	ENSMUSG00000002944	0.3716	-	Cd36	protein_coding	0.0208118	0.325331	4.8	2.26303	1	0.528321	0.000159949	7	2.7618	0.00167946	0	2	0	0	1.58496	0	0	0.000479846	0	12	2	7	3.70044	1.58496	3	0.00287908	0.000479846	0.00167946	0	0	0	0	0	0	0	0
chr8	4238740	4247897	ENSMUSG00000002948	0.5441	+	Map2k7	protein_coding	1	1	1.44706	0.533124	169	7.31988	0.0376141	245	7.71414	0.0545293	256	137	114	8.00562	7.10852	6.84549	0.0569775	0.0304919	0.0253728	411	226	98	8.6865	7.82655	6.62936	0.0914756	0.0503005	0.0218117	0	0	0	0	0	0	0	0
chr8	4259731	4275913	ENSMUSG00000002949	0.4806	-	Timm44	protein_coding	0.31732	1	0.751429	-0.412292	116	6.82957	0.0204358	87	6.35636	0.0153121	150	111	86	7.2384	6.80735	6.44294	0.0265018	0.0196113	0.0151943	87	124	49	6.45943	6.96578	5.64386	0.015371	0.0219081	0.00865724	0	0	0	0	0	0	0	0
chr7	141562173	141633011	ENSMUSG00000002957	0.4767	+	Ap2a2	protein_coding	0.196195	0.961716	1.13447	0.182018	351	8.4584	0.0649519	398	8.43029	0.0737108	342	341	370	8.42206	8.41785	8.53528	0.0632865	0.0631014	0.0684678	174	346	675	7.45121	8.43879	9.40088	0.0321984	0.0640266	0.124907	0	0	0	0	0	0	0	0
chr7	44857139	44862992	ENSMUSG00000002963	0.5555	+	Pnkp	protein_coding	0.763242	1	0.831618	-0.266008	452	8.82191	0.0282867	376	8.527	0.0235132	471	471	415	8.88264	8.88264	8.70044	0.0294541	0.0294541	0.0259521	343	298	487	8.42626	8.224	8.93074	0.0214496	0.0186355	0.0304546	0	0	0	0	0	0	0	0
chr7	44876765	44892712	ENSMUSG00000002968	0.5475	-	Med25	protein_coding	0.20178	0.964483	1.38967	0.474744	70	6.10825	0.00421357	98	6.61244	0.00587893	63	94	53	6	6.56986	5.75489	0.00379221	0.00565822	0.00319027	81	101	111	6.35755	6.67243	6.80735	0.0048757	0.00607958	0.00668151	0	0	0	0	0	0	0	0
chr7	19756131	19771016	ENSMUSG00000002980	0.5387	-	Bcam	protein_coding	0.0825533	0.700222	2.7	1.43296	2	1.72331	0.000349197	8	2.93578	0.00119725	2	2	3	1.58496	1.58496	2	0.000299312	0.000299312	0.000448967	6	3	15	2.80735	2	4	0.000897935	0.000448967	0.00224484	0	0	0	0	0	0	0	0
chr7	19631571	19665033	ENSMUSG00000002981	0.5059	-	Clptm1	protein_coding	0.40506	1	0.802	-0.318326	166	7.37635	0.019666	133	7.05711	0.0157487	183	151	163	7.52356	7.24793	7.35755	0.0217236	0.017925	0.0193495	149	122	127	7.22882	6.94251	7	0.0176876	0.0144824	0.015076	0	0	0	0	0	0	0	0
chr7	19606217	19629438	ENSMUSG00000002983	0.4994	-	Relb	protein_coding	0.0544534	0.573098	1.92395	0.944075	87	6.35162	0.00849423	168	7.37928	0.0164331	92	121	47	6.53916	6.93074	5.58496	0.00901696	0.0118593	0.00460649	206	156	141	7.69349	7.29462	7.14975	0.0201901	0.0152896	0.0138195	0	0	0	0	0	0	0	0
chr7	19701313	19715438	ENSMUSG00000002984	0.518	-	Tomm40	protein_coding	0.162812	0.909431	2.131	1.09153	75	6.22367	0.0164376	162	7.14428	0.0352753	98	67	61	6.62936	6.08746	5.9542	0.0213834	0.0146192	0.0133101	262	155	68	8.03892	7.2854	6.10852	0.0571678	0.0338206	0.0148374	0	0	0	0	0	0	0	0
chr7	19696109	19699188	ENSMUSG00000002985	0.5464	-	Apoe	protein_coding	4.21475e-07	5.18619e-05	0.216802	-2.20555	245	7.3991	0.0704428	52	5.55385	0.015047	40	283	412	5.35755	8.14975	8.69	0.0115009	0.0813686	0.118459	75	21	61	6.24793	4.45943	5.9542	0.0215641	0.00603795	0.0175388	0	0	0	0	0	0	0	0
chr7	19671579	19677941	ENSMUSG00000002992	0.5383	-	Apoc2	protein_coding	0.507752	1	1.66667	0.736966	0	0	0	1	0.666667	0.000464253	0	0	0	0	0	0	0	0	0	0	1	1	0	1	1	0	0.000696379	0.000696379	0	0	0	0	0	0	0	0
chr12	31926254	31950535	ENSMUSG00000002996	0.4021	-	Hbp1	protein_coding	0.530199	1	0.914855	-0.128385	183	7.50096	0.0165356	167	7.35742	0.01512	217	191	141	7.76818	7.58496	7.14975	0.0196078	0.0172585	0.0127406	224	140	138	7.81378	7.13955	7.11894	0.0202404	0.0126502	0.0124695	0	0	0	0	0	0	0	0
chr12	31958476	32061296	ENSMUSG00000002997	0.4271	-	Prkar2b	protein_coding	0.0560618	0.582303	0.4947	-1.01538	93	6.52418	0.0294706	46	5.53093	0.0144195	67	116	97	6.08746	6.87036	6.61471	0.0211557	0.0366277	0.0306284	50	37	50	5.67243	5.24793	5.67243	0.0157878	0.011683	0.0157878	0	0	0	0	0	0	0	0
chr6	134920401	134925513	ENSMUSG00000003031	0.4381	+	Cdkn1b	protein_coding	0.430521	1	0.852041	-0.231006	64	5.9971	0.0137084	55	5.73742	0.0116486	46	71	76	5.55459	6.16993	6.26679	0.00980183	0.0151289	0.0161943	75	36	53	6.24793	5.20945	5.75489	0.0159812	0.007671	0.0112934	0	0	0	0	0	0	0	0
chr4	55527143	55532466	ENSMUSG00000003032	0.5276	-	Klf4	protein_coding	0.00862113	0.179927	2.68605	1.42548	56	5.47123	0.0156525	153	7.20748	0.0425118	96	14	59	6.59991	3.90689	5.90689	0.0266741	0.00388997	0.0163934	218	125	116	7.77479	6.97728	6.87036	0.0605724	0.0347319	0.0322312	0	0	0	0	0	0	0	0
chr8	72240018	72257385	ENSMUSG00000003033	0.5196	+	Ap1m1	protein_coding	0.644388	1	1.01622	0.0232074	122	6.90385	0.015564	124	6.89932	0.0158185	166	105	96	7.3837	6.72792	6.59991	0.0211196	0.0133588	0.0122137	174	119	80	7.45121	6.90689	6.33985	0.0221374	0.0151399	0.0101781	0	0	0	0	0	0	0	0
chr8	72161200	72183904	ENSMUSG00000003037	0.4927	+	Rab8a	protein_coding	0.659124	1	0.833333	-0.263034	229	7.78673	0.0353996	191	7.57459	0.0294739	307	229	151	8.26679	7.84549	7.24793	0.0474571	0.0353996	0.0233421	181	219	172	7.50779	7.78136	7.43463	0.0279796	0.0338538	0.0265883	0	0	0	0	0	0	0	0
chr4	133964738	133968650	ENSMUSG00000003038	0.5259	-	Hmgn2	protein_coding	0.0040109	0.105132	0.386986	-1.36965	388	8.43921	0.163578	150	7.19099	0.0630441	182	373	610	7.5157	8.54689	9.25503	0.0766639	0.157119	0.25695	112	135	202	6.82018	7.08746	7.66534	0.0471778	0.056866	0.0850885	0	0	0	0	0	0	0	0
chr8	72219730	72224418	ENSMUSG00000003039	0.4922	+	Fam32a	protein_coding	0.888404	1	0.956906	-0.0635508	301	8.18265	0.0878628	288	8.16775	0.0840639	404	293	205	8.66178	8.19967	7.6865	0.11806	0.0856224	0.0599065	324	270	269	8.3443	8.08215	8.07682	0.0946815	0.0789012	0.078609	0	0	0	0	0	0	0	0
chr1	135253575	135258568	ENSMUSG00000003051	0.5475	-	Elf3	protein_coding	1	1	1.66667	0.736966	1	0.666667	0.000312598	2	1.26912	0.000729395	0	0	3	0	0	2	0	0	0.000937793	6	0	1	2.80735	0	1	0.00187559	0	0.000312598	0	0	0	0	0	0	0	0
chr19	39269405	39330713	ENSMUSG00000003053	0.3735	+	Cyp2c29	protein_coding	1	1	1	0	0	0	0	0	0	0	0	0	0	0	0	0	0	0	0	0	0	0	0	0	0	0	0	0	0	0	0	0	0	0	0	0
chr13	19357676	19395795	ENSMUSG00000003062	0.4285	-	Stard3nl	protein_coding	0.102129	0.773845	2.88571	1.52893	11	3.4698	0.00133634	33	4.91725	0.00409254	16	9	7	4.08746	3.32193	3	0.00200451	0.00112754	0.000876973	56	21	21	5.83289	4.45943	4.45943	0.00701579	0.00263092	0.00263092	0	0	0	0	0	0	0	0
chr10	80115803	80130682	ENSMUSG00000003068	0.5515	+	Stk11	protein_coding	0.718358	1	1.0384	0.0543623	624	9.28211	0.0400103	648	9.32742	0.0415491	548	658	666	9.10066	9.36413	9.38154	0.0351372	0.0421903	0.0427033	523	696	725	9.03342	9.44501	9.50383	0.0335342	0.0446268	0.0464863	0	0	0	0	0	0	0	0
chr10	80179482	80190010	ENSMUSG00000003070	0.5551	+	Efna2	protein_coding	0.110745	0.800715	0.407725	-1.29433	77	6.23223	0.030989	31	4.76211	0.0123956	54	102	74	5.78136	6.6865	6.22882	0.021827	0.0412288	0.0299111	12	28	52	3.70044	4.85798	5.72792	0.00485044	0.0113177	0.0210186	0	0	0	0	0	0	0	0
chr10	80138632	80145818	ENSMUSG00000003072	0.5593	+	Atp5d	protein_coding	0.961532	1	0.98829	-0.0169931	711	9.46197	0.250853	702	9.44905	0.247912	847	621	664	9.72792	9.28077	9.37721	0.298976	0.219202	0.234381	642	816	649	9.32867	9.67419	9.3443	0.226615	0.288034	0.229086	0	0	0	0	0	0	0	0
chr7	17004640	17027924	ENSMUSG00000003099	0.5291	-	Ppp5c	protein_coding	0.440741	1	0.792271	-0.335935	68	6.02838	0.00732522	54	5.74528	0.00578118	78	87	39	6.30378	6.45943	5.32193	0.00840246	0.00937197	0.00420123	69	44	48	6.12928	5.49185	5.61471	0.00743294	0.00473985	0.00517074	0	0	0	0	0	0	0	0
chr11	98203059	98278504	ENSMUSG00000003119	0.3995	+	Cdk12	protein_coding	0.54598	1	1.33333	0.415037	18	4.21462	0.00212993	24	4.48288	0.00287934	24	15	15	4.64386	4	4	0.0028399	0.00177494	0.00177494	19	42	12	4.32193	5.42626	3.70044	0.00224825	0.00496983	0.00141995	0	0	0	0	0	0	0	0
chr7	25379527	25398710	ENSMUSG00000003123	0.5242	-	Lipe	protein_coding	0.425221	1	1.47826	0.563901	14	3.88637	0.00218596	22	4.26263	0.00330436	10	20	13	3.45943	4.39232	3.80735	0.00152509	0.00305018	0.00198261	25	7	33	4.70044	3	5.08746	0.00381272	0.00106756	0.00503279	0	0	0	0	0	0	0	0
chr9	45962859	46012690	ENSMUSG00000003131	0.4408	-	Pafah1b2	protein_coding	0.72561	1	0.872822	-0.19624	573	9.15324	0.0513809	500	8.93609	0.044835	657	581	481	9.36194	9.18488	8.91289	0.0589132	0.0520983	0.0431313	430	656	414	8.75154	9.35975	8.69697	0.0385581	0.0588235	0.0371234	0	0	0	0	0	0	0	0
chr1	39371492	39478755	ENSMUSG00000003134	0.473	-	Tbc1d8	protein_coding	0.777484	1	0.951574	-0.0716125	687	9.38408	0.0316802	654	9.35055	0.0301438	502	650	910	8.97441	9.34651	9.83131	0.0231379	0.0299594	0.0419432	679	581	702	9.40939	9.18488	9.45738	0.0312961	0.0267791	0.0323562	0	0	0	0	0	0	0	0
chr1	39534992	39546889	ENSMUSG00000003135	0.4597	+	Cnot11	protein_coding	0.787305	1	0.968198	-0.0466262	93	6.53657	0.031887	90	6.4483	0.0308621	80	82	118	6.33985	6.37504	6.89482	0.0273317	0.028015	0.0403143	56	98	117	5.83289	6.62936	6.88264	0.0191322	0.0334814	0.0399727	0	0	0	0	0	0	0	0
chr6	122727809	122801640	ENSMUSG00000003153	0.4539	-	Slc2a3	protein_coding	0.171627	0.92194	1.77778	0.830075	5	2.54795	0.000375432	10	2.63161	0.000725835	4	7	4	2.32193	3	2.32193	0.000300345	0.000525604	0.000300345	0	13	16	0	3.80735	4.08746	0	0.000976123	0.00120138	0	0	0	0	0	0	0	0
chr6	122819914	122845366	ENSMUSG00000003154	0.4931	+	Foxj2	protein_coding	1	1	0.771386	-0.374474	225	7.76948	0.0448029	173	7.1702	0.0345148	149	242	284	7.22882	7.92481	8.15482	0.0296695	0.048188	0.0565512	62	155	303	5.97728	7.2854	8.24793	0.0123457	0.0308642	0.0603345	0	0	0	0	0	0	0	0
chr5	8046078	8069379	ENSMUSG00000003161	0.4284	+	Sri	protein_coding	0.538756	1	1.40645	0.49206	257	8.00853	0.0318088	362	8.42097	0.0447878	274	269	229	8.10329	8.07682	7.84549	0.033869	0.0332509	0.0283066	461	420	206	8.85175	8.71768	7.69349	0.0569839	0.0519159	0.0254635	0	0	0	0	0	0	0	0
chr16	17839482	17894145	ENSMUSG00000003166	0.4644	-	Dgcr2	protein_coding	0.744809	1	0.896694	-0.157312	160	7.32998	0.0190058	144	7.17472	0.0170302	155	149	177	7.2854	7.22882	7.47573	0.0183736	0.0176624	0.0209815	143	135	153	7.16993	7.08746	7.26679	0.0169512	0.0160028	0.0181366	0	0	0	0	0	0	0	0
chr7	44997648	45002848	ENSMUSG00000003184	0.5376	+	Irf3	protein_coding	0.767792	1	1.15166	0.203713	69	6.13202	0.0118498	80	6.33624	0.0136729	69	63	76	6.12928	6	6.26679	0.0117929	0.0107674	0.0129892	87	73	80	6.45943	6.20945	6.33985	0.0148693	0.0124765	0.0136729	0	0	0	0	0	0	0	0
chr7	44991222	44998712	ENSMUSG00000003190	0.5316	-	Bcl2l12	protein_coding	0.989249	1	1.18367	0.243271	15	3.90689	0.00232288	18	4.22591	0.00277736	14	8	24	3.90689	3.16993	4.64386	0.00212089	0.00121194	0.00363581	25	17	13	4.70044	4.16993	3.80735	0.0037873	0.00257537	0.0019694	0	0	0	0	0	0	0	0
chr17	55892120	55898928	ENSMUSG00000003198	0.3937	+	Zfp959	protein_coding	0.681612	1	1.78788	0.838249	10	3.40274	0.00625782	19	4.13646	0.0116813	12	6	12	3.70044	2.80735	3.70044	0.00750939	0.00375469	0.00750939	31	16	9	5	4.08746	3.32193	0.0193992	0.0100125	0.00563204	0	0	0	0	0	0	0	0
chr17	56005711	56016790	ENSMUSG00000003199	0.5153	+	Mpnd	protein_coding	0.545608	1	0.860831	-0.216199	593	9.21011	0.0768932	510	8.99356	0.0661739	654	581	544	9.35535	9.18488	9.09011	0.0848029	0.0753371	0.0705394	554	520	457	9.11634	9.02514	8.8392	0.0718361	0.0674274	0.0592583	0	0	0	0	0	0	0	0
chr17	56016753	56036637	ENSMUSG00000003200	0.5359	-	Sh3gl1	protein_coding	0.611724	1	0.847826	-0.23816	474	8.89209	0.232402	402	8.65427	0.196962	491	477	455	8.94251	8.90087	8.83289	0.240568	0.233709	0.22293	392	414	400	8.61839	8.69697	8.64746	0.192063	0.202842	0.195982	0	0	0	0	0	0	0	0
chr17	55952623	55957021	ENSMUSG00000003206	0.5138	+	Ebi3	protein_coding	1.72516e-05	0.00124768	13.6	3.76553	1	0.666667	0.000445038	22	4.48511	0.0144637	0	1	1	0	1	1	0	0.000667557	0.000667557	25	17	23	4.70044	4.16993	4.58496	0.0166889	0.0113485	0.0153538	0	0	0	0	0	0	0	0
chr17	55959187	55967949	ENSMUSG00000003208	0.5298	+	Ccdc94	protein_coding	0.677528	1	0.952381	-0.0703893	13	3.80029	0.00828553	12	2.85662	0.00786063	12	12	15	3.70044	3.70044	4	0.00764818	0.00764818	0.00956023	0	19	18	0	4.32193	4.24793	0	0.0121096	0.0114723	0	0	0	0	0	0	0	0
chr10	58446852	58494155	ENSMUSG00000003226	0.3723	+	Ranbp2	protein_coding	0.915878	1	1.16459	0.21982	133	7.04471	0.0920657	155	7.26175	0.107333	106	136	156	6.74147	7.09803	7.29462	0.07356	0.0943789	0.108258	193	134	137	7.59991	7.07682	7.10852	0.133935	0.092991	0.0950729	0	0	0	0	0	0	0	0
chr10	58600789	58675654	ENSMUSG00000003227	0.4766	-	Edar	protein_coding	0.931533	1	1.25	0.321928	2	1.10731	0.000500952	2	1.26912	0.000701333	4	0	1	2.32193	0	1	0.00120228	0	0.000300571	6	0	1	2.80735	0	1	0.00180343	0	0.000300571	0	0	0	0	0	0	0	0
chr19	60889749	61092553	ENSMUSG00000003228	0.4359	+	Grk5	protein_coding	0.0720984	0.654712	1.37879	0.463401	109	6.70581	0.0600551	151	7.11232	0.0830119	158	72	97	7.31288	6.18982	6.61471	0.0870523	0.0396694	0.0534435	75	156	221	6.24793	7.29462	7.79442	0.0413223	0.0859504	0.121763	0	0	0	0	0	0	0	0
chr16	20516982	20532520	ENSMUSG00000003233	0.5195	+	Dvl3	protein_coding	0.556166	1	2	1	2	1.38998	0.000406405	4	2.32576	0.00105665	2	2	1	1.58496	1.58496	1	0.000487686	0.000487686	0.000243843	6	5	2	2.80735	2.58496	1.58496	0.00146306	0.00121921	0.000487686	0	0	0	0	0	0	0	0
chr16	20548577	20561379	ENSMUSG00000003234	0.4796	+	Abcf3	protein_coding	0.656053	1	1.05238	0.073657	69	6.11338	0.0141655	73	6.15892	0.0149182	63	60	84	6	5.93074	6.40939	0.0129337	0.0123178	0.0172449	56	63	99	5.83289	6	6.64386	0.0114966	0.0129337	0.0203244	0	0	0	0	0	0	0	0
chr16	20498817	20509955	ENSMUSG00000003235	0.4831	+	Eif2b5	protein_coding	0.555427	1	0.860013	-0.21757	513	8.96858	0.230815	441	8.17066	0.198441	368	524	648	8.52748	9.03617	9.34207	0.165468	0.235612	0.291367	75	348	901	6.24793	8.44708	9.81698	0.033723	0.156475	0.405126	0	0	0	0	0	0	0	0
chr7	45806637	45814581	ENSMUSG00000003269	0.5527	-	Cyth2	protein_coding	0.26028	1	0.902903	-0.147357	332	8.3604	0.0356147	300	8.07316	0.0321462	367	370	259	8.52356	8.53528	8.02237	0.0393692	0.0396911	0.0277837	424	342	133	8.73132	8.42206	7.06609	0.0454838	0.0366874	0.0142673	0	0	0	0	0	0	0	0
chr7	45729983	45784669	ENSMUSG00000003271	0.494	-	Sult2b1	protein_coding	0.722025	1	0.5	-1	3	1.86165	0.000474608	1	0.861654	0.000158203	1	3	5	1	2	2.58496	0.000158203	0.000474608	0.000791014	0	1	2	0	1	1.58496	0	0.000158203	0.000316406	0	0	0	0	0	0	0	0
chr7	45699843	45704682	ENSMUSG00000003273	0.5552	+	Car11	protein_coding	0.973531	1	1.29231	0.36995	21	4.37492	0.00725655	27	4.53043	0.00948034	28	21	13	4.85798	4.45943	3.80735	0.00983146	0.0073736	0.00456461	50	10	21	5.67243	3.45943	4.45943	0.0175562	0.00351124	0.0073736	0	0	0	0	0	0	0	0
chr17	69969073	70821413	ENSMUSG00000003279	0.4158	+	Dlgap1	protein_coding	0.757518	1	1.13043	0.176878	7	2.59379	0.00044016	8	3.08893	0.000506184	9	1	10	3.32193	1	3.45943	0.000594216	6.6024e-05	0.00066024	6	7	10	2.80735	3	3.45943	0.000396144	0.000462168	0.00066024	0	0	0	0	0	0	0	0
chr4	3900996	3938423	ENSMUSG00000003282	0.3919	-	Plag1	protein_coding	0.892282	1	0.875	-0.192645	2	1.10731	0.000155429	1	1	0.000124343	0	4	1	0	2.32193	1	0	0.00037303	9.32575e-05	0	1	3	0	1	2	0	9.32575e-05	0.000279772	0	0	0	0	0	0	0	0
chr2	153108468	153151441	ENSMUSG00000003283	0.4781	+	Hck	protein_coding	0.0024574	0.0725713	4.08571	2.03059	11	3.4698	0.00689953	47	5.4867	0.0301854	7	16	9	3	4.08746	3.32193	0.00452781	0.0103493	0.00582147	62	26	52	5.97728	4.75489	5.72792	0.0401035	0.0168176	0.0336352	0	0	0	0	0	0	0	0
chr9	21002738	21008839	ENSMUSG00000003299	0.5139	+	Mrpl4	protein_coding	0.235829	1	0.823529	-0.280108	78	6.26271	0.0144154	64	5.95978	0.011839	53	100	82	5.75489	6.65821	6.37504	0.0097534	0.0184026	0.0150902	93	56	44	6.55459	5.83289	5.49185	0.0171145	0.0103055	0.00809717	0	0	0	0	0	0	0	0
chr9	21229730	21239361	ENSMUSG00000003308	0.5348	-	Keap1	protein_coding	0.815658	1	0.898836	-0.15387	371	8.48398	0.106705	334	8.3414	0.0958812	490	379	245	8.93958	8.56986	7.94251	0.140805	0.108908	0.0704023	224	381	396	7.81378	8.57743	8.633	0.0643678	0.109483	0.113793	0	0	0	0	0	0	0	0
chr8	111154421	111259216	ENSMUSG00000003316	0.4182	-	Glg1	protein_coding	0.74146	1	1.14983	0.201423	593	9.18761	0.0291702	682	9.40359	0.0335481	748	561	470	9.54882	9.13443	8.87958	0.0367947	0.027596	0.0231197	810	628	608	9.66356	9.29692	9.2503	0.0398446	0.0308918	0.029908	0	0	0	0	0	0	0	0
chr10	80642617	80657071	ENSMUSG00000003344	0.5569	-	Btbd2	protein_coding	1	1	0.935185	-0.096676	35	5.14126	0.00748663	33	5.04848	0.00698752	26	36	43	4.75489	5.20945	5.45943	0.0055615	0.00770053	0.00919786	25	33	40	4.70044	5.08746	5.35755	0.00534759	0.00705882	0.00855615	0	0	0	0	0	0	0	0
chr10	80622780	80640771	ENSMUSG00000003345	0.5572	+	Csnk1g2	protein_coding	0.279453	1	1.06182	0.0865368	549	9.10219	0.281683	583	8.97052	0.299128	519	566	562	9.02237	9.1472	9.13699	0.26629	0.290405	0.288353	249	507	993	7.96578	8.98868	9.9571	0.127758	0.260133	0.509492	0	0	0	0	0	0	0	0
chr10	80583654	80590341	ENSMUSG00000003346	0.5779	-	Abhd17a	protein_coding	0.25678	1	1.21379	0.279523	96	6.57886	0.0319635	116	6.82028	0.0388685	113	96	78	6.83289	6.59991	6.30378	0.0377548	0.0320748	0.0260608	81	109	159	6.35755	6.78136	7.32193	0.0270631	0.0364183	0.053124	0	0	0	0	0	0	0	0
chr10	80685256	80701820	ENSMUSG00000003348	0.5163	-	Mob3a	protein_coding	0.234381	1	1.64	0.713696	24	4.54675	0.00763845	40	5.319	0.0127307	15	20	37	4	4.39232	5.24793	0.00477403	0.00636537	0.0117759	37	30	53	5.24793	4.9542	5.75489	0.0117759	0.00954806	0.0168682	0	0	0	0	0	0	0	0
chr15	98632220	98644530	ENSMUSG00000003352	0.5578	+	Cacnb3	protein_coding	0.185139	0.947919	2.625	1.39232	36	5.15892	0.0164181	97	6.29414	0.0438319	49	23	37	5.64386	4.58496	5.24793	0.0221419	0.0103931	0.0167194	193	52	46	7.59991	5.72792	5.55459	0.0872119	0.0234975	0.0207863	0	0	0	0	0	0	0	0
chr15	98708207	98723326	ENSMUSG00000003354	0.4813	+	Ccdc65	protein_coding	0.283809	1	0.346154	-1.53051	8	2.86165	0.0052048	2	0.935785	0.00135777	5	15	3	2.58496	4	2	0.00339443	0.0101833	0.00203666	0	6	0	0	2.80735	0	0	0.00407332	0	0	0	0	0	0	0	0	0
chr15	98724373	98728198	ENSMUSG00000003355	0.5259	-	Fkbp11	protein_coding	0.497956	1	0.882771	-0.179889	187	7.52345	0.147446	165	7.29257	0.130068	181	144	235	7.50779	7.17991	7.88264	0.14297	0.113744	0.185624	156	235	103	7.29462	7.88264	6.70044	0.123223	0.185624	0.0813586	0	0	0	0	0	0	0	0
chr15	98645134	98662889	ENSMUSG00000003360	0.5034	-	Ddx23	protein_coding	0.13022	0.849838	2.29365	1.19765	41	5.36971	0.00590608	95	6.43249	0.0137328	50	32	41	5.67243	5.04439	5.39232	0.00720254	0.00460962	0.00590608	162	58	66	7.34873	5.88264	6.06609	0.0233362	0.00835494	0.00950735	0	0	0	0	0	0	0	0
chr7	27532000	27553218	ENSMUSG00000003363	0.4975	-	Pld3	protein_coding	0.95108	1	0.8801	-0.18426	530	9.04841	0.067276	466	8.82321	0.0591944	567	548	475	9.14975	9.10066	8.89482	0.0719726	0.0695608	0.0602945	361	402	636	8.49985	8.65464	9.31515	0.0458238	0.0510282	0.0807312	0	0	0	0	0	0	0	0
chr7	25009849	25072346	ENSMUSG00000003378	0.5149	-	Grik5	protein_coding	0.891386	1	0.966667	-0.0489096	29	4.81015	0.00124101	28	4.74594	0.00119822	45	19	23	5.52356	4.32193	4.58496	0.00192571	0.000813078	0.000984252	19	45	20	4.32193	5.52356	4.39232	0.000813078	0.00192571	0.000855871	0	0	0	0	0	0	0	0
chr7	24969752	24972754	ENSMUSG00000003380	0.5588	-	Rabac1	protein_coding	0.753138	1	0.822271	-0.282314	607	9.24473	0.226622	499	8.93692	0.186278	558	626	636	9.1267	9.29232	9.31515	0.208442	0.233844	0.237579	399	461	636	8.64386	8.85175	9.31515	0.149047	0.172208	0.237579	0	0	0	0	0	0	0	0
chr3	87525407	87540156	ENSMUSG00000003382	0.4797	+	Etv3	protein_coding	0.508586	1	1.39216	0.477322	16	3.92821	0.00208714	23	4.42226	0.00295678	27	8	13	4.80735	3.16993	3.80735	0.00352205	0.00104357	0.0016958	31	10	27	5	3.45943	4.80735	0.00404383	0.00130446	0.00352205	0	0	0	0	0	0	0	0
chr9	22002806	22014222	ENSMUSG00000003402	0.5391	+	Prkcsh	protein_coding	0.264961	1	1.23316	0.302361	256	7.99263	0.0504991	316	8.26155	0.0623194	212	255	302	7.73471	8	8.24317	0.0417652	0.0502364	0.0594957	218	317	414	7.77479	8.31288	8.69697	0.0429472	0.0624507	0.0815603	0	0	0	0	0	0	0	0
chr9	22015005	22052023	ENSMUSG00000003410	0.5042	-	Elavl3	protein_coding	0.936208	1	0.8125	-0.29956	4	2.33333	0.000550964	3	1.70976	0.000423819	3	3	7	2	2	3	0.000381437	0.000381437	0.000890019	0	4	6	0	2.32193	2.80735	0	0.000508582	0.000762873	0	0	0	0	0	0	0	0
chr4	108879063	108943324	ENSMUSG00000003411	0.4534	+	Rab3b	protein_coding	0.156808	0.898477	3.5	1.80735	4	2.32576	0.00115095	18	3.75677	0.00469234	6	2	5	2.80735	1.58496	2.58496	0.00159363	0.000531208	0.00132802	37	4	12	5.24793	2.32193	3.70044	0.00982736	0.00106242	0.00318725	0	0	0	0	0	0	0	0
chr7	45092990	45103851	ENSMUSG00000003420	0.5036	-	Fcgrt	protein_coding	0.044502	0.515379	0.575955	-0.795973	409	8.65068	0.0627235	235	7.85447	0.0360609	299	482	447	8.22882	8.91588	8.80735	0.0458167	0.0738584	0.0684952	280	172	254	8.13443	7.43463	7.99435	0.0429053	0.0263561	0.0389212	0	0	0	0	0	0	0	0
chr7	45062429	45078210	ENSMUSG00000003421	0.5028	+	Nosip	protein_coding	0.715298	1	0.922207	-0.116838	235	7.83342	0.0375888	216	7.60109	0.0346521	166	226	312	7.3837	7.82655	8.29002	0.0265898	0.0362005	0.049976	106	195	348	6.74147	7.61471	8.44708	0.016979	0.031235	0.0557424	0	0	0	0	0	0	0	0
chr7	45154303	45160065	ENSMUSG00000003423	0.5327	+	Pih1d1	protein_coding	0.807561	1	0.903509	-0.146389	113	6.83187	0.021353	102	6.67663	0.0192744	119	111	109	6.90689	6.80735	6.78136	0.0224868	0.0209751	0.0205971	106	86	114	6.74147	6.44294	6.84549	0.0200302	0.0162509	0.021542	0	0	0	0	0	0	0	0
chr7	45122379	45124439	ENSMUSG00000003429	0.5473	-	Rps11	protein_coding	0.395003	1	0.972692	-0.0399453	768	9.56056	0.29113	747	9.42342	0.283169	979	692	633	9.93664	9.43671	9.30834	0.371114	0.26232	0.239955	1084	772	385	10.0835	9.59432	8.59246	0.410917	0.292646	0.145944	0	0	0	0	0	0	0	0
chr7	28314891	28338746	ENSMUSG00000003435	0.4971	-	Supt5	protein_coding	0.601552	1	1.06661	0.093037	414	8.67487	0.0116481	442	8.76033	0.0124259	316	443	484	8.30834	8.79442	8.92184	0.00888364	0.012454	0.0136066	349	407	570	8.45121	8.67243	9.15735	0.00981136	0.0114419	0.0160243	0	0	0	0	0	0	0	0
chr7	28392951	28399388	ENSMUSG00000003437	0.4859	+	Paf1	protein_coding	0.368256	1	1.16528	0.220677	320	8.29984	0.0401793	373	8.48744	0.046841	266	287	406	8.0607	8.16993	8.66888	0.0334339	0.0360734	0.0510307	280	310	528	8.13443	8.28077	9.04712	0.0351936	0.0389643	0.066365	0	0	0	0	0	0	0	0
chr7	28305516	28312072	ENSMUSG00000003438	0.5397	-	Timm50	protein_coding	0.591462	1	1.03715	0.0526269	107	6.69896	0.0159609	111	6.70689	0.0165594	88	83	149	6.47573	6.39232	7.22882	0.0131677	0.0124196	0.0222954	62	115	155	5.97728	6.85798	7.2854	0.00927727	0.0172078	0.0231932	0	0	0	0	0	0	0	0
chr7	28386146	28392708	ENSMUSG00000003444	0.5127	-	Med29	protein_coding	0.488186	1	1.13497	0.182653	53	5.68892	0.0282187	61	5.77846	0.0320988	43	38	79	5.45943	5.2854	6.32193	0.0227513	0.0201058	0.0417989	44	34	104	5.49185	5.12928	6.71425	0.0232804	0.0179894	0.0550265	0	0	0	0	0	0	0	0
chr6	149408886	149563329	ENSMUSG00000003452	0.372	+	Bicd1	protein_coding	0.33675	1	1.71429	0.777608	1	1	9.4623e-05	3	1.60245	0.000212902	0	3	1	0	2	1	0	0.000212902	7.09673e-05	0	6	3	0	2.80735	2	0	0.000425804	0.000212902	0	0	0	0	0	0	0	0
chr1	172066013	172082795	ENSMUSG00000003458	0.4695	-	Ncstn	protein_coding	0.935623	1	1.36735	0.451379	32	5.00173	0.00155373	44	5.3368	0.00214252	41	28	26	5.39232	4.85798	4.75489	0.00201168	0.00137383	0.0012757	69	40	22	6.12928	5.35755	4.52356	0.00338551	0.00196261	0.00107944	0	0	0	0	0	0	0	0
chr1	172126755	172136493	ENSMUSG00000003464	0.4676	+	Pex19	protein_coding	0.740925	1	1.0689	0.0961331	188	7.54399	0.0259962	201	7.6321	0.027797	224	156	183	7.81378	7.29462	7.52356	0.0310292	0.0216096	0.0253498	212	153	237	7.73471	7.26679	7.89482	0.0293669	0.0211941	0.03283	0	0	0	0	0	0	0	0
chr14	70457476	70468832	ENSMUSG00000003469	0.5302	+	Phyhip	protein_coding	0.332382	1	7.33333	2.87447	0	0	0	6	1.44064	0.00158136	0	0	0	0	0	0	0	0	0	19	0	0	4.32193	0	0	0.00474407	0	0	0	0	0	0	0	0	0	0
chr6	55170626	55175043	ENSMUSG00000003477	0.5124	-	Inmt	protein_coding	1	1	1	0	0	0	0	0	0	0	0	0	0	0	0	0	0	0	0	0	0	0	0	0	0	0	0	0	0	0	0	0	0	0	0	0
chr8	71988482	72009626	ENSMUSG00000003484	0.4681	-	Cyp4f18	protein_coding	0.853229	1	1.71429	0.777608	1	1	0.000515597	3	1.79744	0.00116009	0	1	3	0	1	2	0	0.000386698	0.00116009	6	1	2	2.80735	1	1.58496	0.00232019	0.000386698	0.000773395	0	0	0	0	0	0	0	0
chr6	29200434	29216364	ENSMUSG00000003500	0.5352	-	Impdh1	protein_coding	0.861824	1	1.01299	0.0186157	50	5.66711	0.00846507	51	5.68067	0.00857719	61	45	45	5.9542	5.52356	5.52356	0.010259	0.00756811	0.00756811	62	50	41	5.97728	5.67243	5.39232	0.0104272	0.00840901	0.00689539	0	0	0	0	0	0	0	0
chr11	101971143	101987013	ENSMUSG00000003518	0.5003	-	Dusp3	protein_coding	0.00595601	0.136699	2.78283	1.47655	65	6.01922	0.0104434	183	7.46678	0.0293488	83	57	55	6.39232	5.85798	5.80735	0.0133355	0.0091581	0.00883676	255	158	135	8	7.31288	7.08746	0.0409704	0.0253856	0.0216902	0	0	0	0	0	0	0	0
chr16	18060357	18090203	ENSMUSG00000003526	0.5119	-	Prodh	protein_coding	0.364911	1	0.666667	-0.584963	86	6.41768	0.00797996	57	5.80501	0.00528904	70	79	109	6.14975	6.32193	6.78136	0.00649531	0.00733043	0.0101141	37	72	62	5.24793	6.18982	5.97728	0.00343324	0.00668089	0.00575299	0	0	0	0	0	0	0	0
chr16	17900711	17911348	ENSMUSG00000003527	0.5086	-	Dgcr14	protein_coding	0.82983	1	1.02727	0.0388192	36	5.19062	0.0137869	37	5.22649	0.0141734	32	40	35	5.04439	5.35755	5.16993	0.0123695	0.0154619	0.0135292	31	40	39	5	5.35755	5.32193	0.011983	0.0154619	0.0150754	0	0	0	0	0	0	0	0
chr16	17925211	17928219	ENSMUSG00000003528	0.5926	-	Slc25a1	protein_coding	0.319688	1	1.45833	0.544321	183	7.5155	0.0325739	267	8.02364	0.0475851	167	211	171	7.39232	7.72792	7.42626	0.0297259	0.0375578	0.0304379	349	189	264	8.45121	7.56986	8.04985	0.0621218	0.0336419	0.0469918	0	0	0	0	0	0	0	0
chr16	18052860	18071632	ENSMUSG00000003531	0.4741	+	Dgcr6	protein_coding	0.358091	1	0.665399	-0.587708	87	6.42876	0.0195503	57	5.81155	0.0129333	71	79	110	6.16993	6.32193	6.79442	0.0160162	0.0178209	0.0248139	37	73	62	5.24793	6.20945	5.97728	0.00834649	0.0164674	0.013986	0	0	0	0	0	0	0	0
chr17	35681567	35704621	ENSMUSG00000003534	0.53	-	Ddr1	protein_coding	0.39966	1	0.660476	-0.598422	699	9.40752	0.0473577	461	8.80447	0.0312556	935	645	517	9.87036	9.33539	9.01681	0.0633469	0.0436992	0.0350271	305	547	532	8.25739	9.09803	9.05799	0.020664	0.0370596	0.0360434	0	0	0	0	0	0	0	0
chr17	35821684	35822923	ENSMUSG00000003541	0.5452	+	Ier3	protein_coding	0.00558	0.131837	2.09776	1.06885	1087	9.93728	0.582039	2281	11.128	1.22157	1717	991	552	10.7465	9.9542	9.11114	0.919657	0.530798	0.295661	1763	2855	2224	10.7846	11.4798	11.1196	0.944296	1.52919	1.19122	0	0	0	0	0	0	0	0
chr7	19302696	19310051	ENSMUSG00000003545	0.5481	-	Fosb	protein_coding	0.56441	1	0.463415	-1.10962	13	3.27126	0.00263012	5	2.10731	0.00110742	29	4	5	4.90689	2.32193	2.58496	0.00602159	0.000830565	0.00103821	0	9	7	0	3.32193	3	0	0.00186877	0.00145349	0	0	0	0	0	0	0	0
chr17	46630631	46645144	ENSMUSG00000003546	0.5148	-	Klc4	protein_coding	0.596061	1	0.683258	-0.549498	73	6.13658	0.0441474	49	5.59651	0.0299716	102	68	48	6.6865	6.10852	5.61471	0.0619684	0.0413123	0.0291616	31	58	59	5	5.88264	5.90689	0.0188335	0.0352369	0.0358445	0	0	0	0	0	0	0	0
chr7	19344778	19356524	ENSMUSG00000003549	0.5267	+	Ercc1	protein_coding	0.453016	1	1.19565	0.257798	152	7.25347	0.013122	182	7.50851	0.0157062	139	174	144	7.12928	7.45121	7.17991	0.0119735	0.0149884	0.0124042	156	208	183	7.29462	7.70736	7.52356	0.0134378	0.0179171	0.0157636	0	0	0	0	0	0	0	0
chr19	46707443	46741095	ENSMUSG00000003559	0.4519	+	As3mt	protein_coding	0.235693	1	1.78571	0.836501	4	2.21462	0.00205877	7	2.87157	0.00411754	4	4	3	2.32193	2.32193	2	0.00224593	0.00224593	0.00168445	6	3	13	2.80735	2	3.80735	0.00336889	0.00168445	0.00729927	0	0	0	0	0	0	0	0
chr8	70282827	70294361	ENSMUSG00000003573	0.5345	+	Homer3	protein_coding	0.541914	1	0.957907	-0.0620429	292	8.19084	0.0548872	280	7.98093	0.0525689	264	316	296	8.04985	8.30834	8.21432	0.0496241	0.0593985	0.0556391	137	267	435	7.10852	8.06609	8.76818	0.0257519	0.050188	0.0817669	0	0	0	0	0	0	0	0
chr8	70382355	70439579	ENSMUSG00000003575	0.5317	-	Crtc1	protein_coding	2.82683e-09	6.26107e-07	0.100135	-3.31998	5668	12.4364	0.645191	567	9.01804	0.0645039	5336	4371	7297	12.3818	12.0941	12.8333	0.607399	0.497553	0.83062	293	853	554	8.19967	9.73809	9.11634	0.0333523	0.0970973	0.063062	0	0	0	0	0	0	0	0
chr11	4135202	4141172	ENSMUSG00000003581	0.5446	+	Rnf215	protein_coding	0.846437	1	1.02867	0.0407771	197	7.62236	0.0581166	202	7.65642	0.0597912	218	192	180	7.77479	7.59246	7.49985	0.0644208	0.0567376	0.0531915	181	239	187	7.50779	7.90689	7.55459	0.053487	0.0706265	0.05526	0	0	0	0	0	0	0	0
chr11	4097039	4123415	ENSMUSG00000003585	0.5096	-	Sec14l2	protein_coding	0.744112	1	1	0	6	2.44064	0.000902048	6	2.16395	0.000902048	1	9	7	1	3.32193	3	0.000159185	0.00143266	0.00111429	0	8	9	0	3.16993	3.32193	0	0.00127348	0.00143266	0	0	0	0	0	0	0	0
chr2	112492964	112634573	ENSMUSG00000003604	0.4231	+	Aven	protein_coding	0.710197	1	1.06289	0.0879965	52	5.66537	0.00840472	55	5.77108	0.00894348	75	42	39	6.24793	5.42626	5.32193	0.0121222	0.00678843	0.00630354	44	76	46	5.49185	6.26679	5.55459	0.00711169	0.0122838	0.00743494	0	0	0	0	0	0	0	0
chr3	19957054	20009145	ENSMUSG00000003617	0.3946	+	Cp	protein_coding	0.108365	0.793019	1.68354	0.751502	25	4.67076	0.00119542	43	5.24691	0.0020448	17	26	33	4.16993	4.75489	5.08746	0.00080219	0.00122688	0.00155719	25	25	80	4.70044	4.70044	6.33985	0.00117969	0.00117969	0.00377501	0	0	0	0	0	0	0	0
chr5	8966033	8997324	ENSMUSG00000003623	0.408	-	Crot	protein_coding	0.396066	1	1.21951	0.286304	54	5.68823	0.0117151	66	5.98188	0.0143346	30	65	66	4.9542	6.04439	6.06609	0.00654879	0.014189	0.0144073	50	49	98	5.67243	5.64386	6.62936	0.0109146	0.0106964	0.0213927	0	0	0	0	0	0	0	0
chr4	133847290	133887797	ENSMUSG00000003644	0.5231	-	Rps6ka1	protein_coding	0.891759	1	0.961538	-0.0565835	16	4.11328	0.00282681	16	4.02225	0.00271143	17	17	15	4.16993	4.16993	4	0.00294219	0.00294219	0.00259605	12	14	21	3.70044	3.90689	4.45943	0.00207684	0.00242298	0.00363448	0	0	0	0	0	0	0	0
chr8	110137502	110168210	ENSMUSG00000003657	0.4898	-	Calb2	protein_coding	0.355152	1	2.5	1.32193	0	0.333333	0.00010004	2	1.26912	0.00070028	1	0	0	1	0	0	0.00030012	0	0	0	6	1	0	2.80735	1	0	0.00180072	0.00030012	0	0	0	0	0	0	0	0
chr2	127208386	127240451	ENSMUSG00000003660	0.4513	+	Snrnp200	protein_coding	0.146811	0.877348	0.688923	-0.537586	438	8.76911	0.0795957	302	8.22181	0.0547788	512	413	390	9.00282	8.69349	8.61102	0.0929726	0.0749955	0.070819	336	335	234	8.3966	8.39232	7.87652	0.0610133	0.0608317	0.0424914	0	0	0	0	0	0	0	0
chr2	127240938	127247816	ENSMUSG00000003662	0.4464	-	Ciao1	protein_coding	0.322245	1	0.782636	-0.353587	533	9.04829	0.0777843	417	8.69339	0.060845	630	491	477	9.3015	8.94251	8.90087	0.0919977	0.0716998	0.0696554	461	448	341	8.85175	8.81057	8.41785	0.0673189	0.0654206	0.0497956	0	0	0	0	0	0	0	0
chr17	17843328	17855188	ENSMUSG00000003665	0.4484	-	Has1	protein_coding	0.0108437	0.213014	8.33333	3.05889	1	0.861654	0.000645161	16	3.33333	0.0101075	2	1	0	1.58496	1	0	0.00129032	0.000645161	0	31	15	1	5	4	1	0.02	0.00967742	0.000645161	0	0	0	0	0	0	0	0
chr19	8772522	8786417	ENSMUSG00000003680	0.4871	-	Taf6l	protein_coding	0.714229	1	0.918317	-0.122936	134	7.0687	0.0169714	123	6.94555	0.0155747	149	127	125	7.22882	7	6.97728	0.0189182	0.0161249	0.015871	137	117	114	7.10852	6.88264	6.84549	0.0173946	0.0148553	0.0144744	0	0	0	0	0	0	0	0
chr1	121304353	121332589	ENSMUSG00000003721	0.4261	-	Insig2	protein_coding	0.368226	1	0.670412	-0.57688	266	8.04929	0.0332708	178	7.42482	0.0222639	228	310	260	7.8392	8.28077	8.02791	0.0285178	0.0387742	0.0325203	112	218	204	6.82018	7.77479	7.67948	0.0140088	0.027267	0.0255159	0	0	0	0	0	0	0	0
chr4	129643980	129672767	ENSMUSG00000003731	0.4562	-	Kpna6	protein_coding	0.550071	1	1.30412	0.383081	64	5.99336	0.00619205	83	6.39522	0.00810478	56	55	80	5.83289	5.80735	6.33985	0.00544641	0.00534915	0.00778059	87	87	76	6.45943	6.45943	6.26679	0.00846139	0.00846139	0.00739156	0	0	0	0	0	0	0	0
chr10	53904788	54075796	ENSMUSG00000003746	0.3987	-	Man1a	protein_coding	0.514466	1	1.48	0.565597	32	4.98941	0.00389511	48	5.55518	0.00582259	46	30	21	5.55459	4.9542	4.45943	0.0055415	0.00361402	0.00252982	62	54	29	5.97728	5.78136	4.90689	0.00746898	0.00650524	0.00349355	0	0	0	0	0	0	0	0
chr7	27207172	27228661	ENSMUSG00000003752	0.4905	-	Itpkc	protein_coding	0.369785	1	0.72043	-0.47307	30	4.90324	0.00620989	21	4.38113	0.00441592	41	28	21	5.39232	4.85798	4.45943	0.00848686	0.0057959	0.00434693	25	28	11	4.70044	4.85798	3.58496	0.00517491	0.0057959	0.00227696	0	0	0	0	0	0	0	0
chr7	27233023	27257950	ENSMUSG00000003762	0.4884	+	Coq8b	protein_coding	0.606941	1	0.86711	-0.205714	99	6.58621	0.012852	86	5.97526	0.0111269	62	127	109	5.97728	7	6.78136	0.00802174	0.0164316	0.0141027	19	74	165	4.32193	6.22882	7.37504	0.00245827	0.00957433	0.0213482	0	0	0	0	0	0	0	0
chr18	34598615	34624601	ENSMUSG00000003778	0.4214	-	Brd8	protein_coding	0.11161	0.801791	0.781818	-0.355095	274	8.08727	0.0311505	214	7.61244	0.0243292	293	219	310	8.19967	7.78136	8.28077	0.0333106	0.0248977	0.0352433	286	255	101	8.16491	8	6.67243	0.0325148	0.0289905	0.0114825	0	0	0	0	0	0	0	0
chr18	34624624	34633265	ENSMUSG00000003779	0.4689	+	Kif20a	protein_coding	0.248683	1	0.735395	-0.443408	193	7.54021	0.101366	142	7.11026	0.0744048	244	213	122	7.93664	7.74147	6.94251	0.128151	0.11187	0.0640756	156	174	95	7.29462	7.45121	6.58496	0.0819328	0.0913866	0.049895	0	0	0	0	0	0	0	0
chr8	84856989	84869257	ENSMUSG00000003808	0.4851	+	Farsa	protein_coding	0.204208	0.965976	1.09074	0.125302	1402	10.4418	0.108919	1530	10.2882	0.118809	1598	1451	1158	10.643	10.5038	10.1787	0.124117	0.112699	0.0899417	511	1453	2625	9	10.5058	11.3587	0.0396893	0.112854	0.203883	0	0	0	0	0	0	0	0
chr8	84886393	84893921	ENSMUSG00000003809	0.4867	-	Gcdh	protein_coding	0.571752	1	0.748744	-0.417456	65	6.05118	0.0112605	49	5.54038	0.00838791	66	63	67	6.06609	6	6.08746	0.0113754	0.0108583	0.0115477	31	74	41	5	6.22882	5.39232	0.00534299	0.0127542	0.00706653	0	0	0	0	0	0	0	0
chr4	116306762	116464183	ENSMUSG00000003810	0.4052	-	Mast2	protein_coding	0.358495	1	1.45	0.536053	12	3.57142	0.000888633	18	4.22207	0.00132094	19	5	13	4.32193	2.58496	3.80735	0.00136897	0.000360257	0.000936667	12	24	19	3.70044	4.64386	4.32193	0.000864616	0.00172923	0.00136897	0	0	0	0	0	0	0	0
chr8	84908560	84922915	ENSMUSG00000003812	0.5204	+	Dnase2a	protein_coding	0.998734	1	1.06349	0.0888093	41	5.34559	0.00489202	44	5.47242	0.0052102	27	48	48	4.80735	5.61471	5.61471	0.00322157	0.00572724	0.00572724	50	38	43	5.67243	5.2854	5.45943	0.00596588	0.00453407	0.00513065	0	0	0	0	0	0	0	0
chr8	84834019	84840665	ENSMUSG00000003813	0.5222	-	Rad23a	protein_coding	0.722711	1	0.908371	-0.138646	294	8.19591	0.0467697	267	8.0579	0.0424696	261	288	332	8.03342	8.17493	8.37938	0.0415671	0.0458672	0.0528747	249	303	248	7.96578	8.24793	7.96	0.039656	0.0482561	0.0394967	0	0	0	0	0	0	0	0
chr8	84841850	84846934	ENSMUSG00000003814	0.4879	-	Calr	protein_coding	1	1	0.973248	-0.0391205	2815	11.4468	0.61746	2740	11.4154	0.600936	3034	3104	2307	11.5675	11.6004	11.1724	0.665497	0.680851	0.506032	2597	3063	2559	11.3432	11.5812	11.3219	0.569642	0.671858	0.561307	0	0	0	0	0	0	0	0
chr8	84872111	84888221	ENSMUSG00000003824	0.4512	+	Syce2	protein_coding	0.539337	1	0.737201	-0.439869	97	6.60826	0.026484	71	6.01634	0.0194521	91	97	102	6.52356	6.61471	6.6865	0.0249315	0.0265753	0.0279452	37	116	60	5.24793	6.87036	5.93074	0.010137	0.0317808	0.0164384	0	0	0	0	0	0	0	0
chr8	107293470	107379517	ENSMUSG00000003847	0.3809	+	Nfat5	protein_coding	0.962869	1	1.29182	0.369407	178	7.44256	0.00610835	231	7.68163	0.0079009	243	152	140	7.93074	7.25739	7.13955	0.00832334	0.00520637	0.00479534	355	235	102	8.47573	7.88264	6.6865	0.0121596	0.00804932	0.00349375	0	0	0	0	0	0	0	0
chr8	107412486	107425051	ENSMUSG00000003848	0.4872	-	Nob1	protein_coding	1	1	1.06294	0.0880562	47	5.55526	0.00562588	50	5.65492	0.00598754	56	37	47	5.83289	5.24793	5.58496	0.00675105	0.00446052	0.00566606	56	50	43	5.83289	5.67243	5.45943	0.00675105	0.00602773	0.00518385	0	0	0	0	0	0	0	0
chr8	107388225	107403206	ENSMUSG00000003849	0.4688	-	Nqo1	protein_coding	0.515136	1	0.961538	-0.0565835	42	5.38691	0.0229076	41	5.25288	0.0220058	59	36	32	5.90689	5.20945	5.04439	0.0319264	0.0194805	0.017316	62	39	21	5.97728	5.32193	4.45943	0.0335498	0.0211039	0.0113636	0	0	0	0	0	0	0	0
chr7	45339122	45367019	ENSMUSG00000003863	0.5164	-	Ppfia3	protein_coding	0.195891	0.961609	0.35	-1.51457	12	3.62806	0.00276905	4	1.63563	0.00082323	14	6	17	3.90689	2.80735	4.16993	0.00314324	0.0013471	0.00381679	0	9	2	0	3.32193	1.58496	0	0.00202066	0.000449035	0	0	0	0	0	0	0	0
chr7	45434844	45456619	ENSMUSG00000003865	0.4963	+	Gys1	protein_coding	0.00283218	0.081203	1.8553	0.891654	1241	10.2523	0.22819	2303	10.6784	0.423518	929	1442	1351	9.86109	10.4949	10.4009	0.170866	0.26522	0.248483	554	1704	4650	9.11634	10.7356	12.1833	0.101894	0.313408	0.855251	0	0	0	0	0	0	0	0
chr7	45421760	45438096	ENSMUSG00000003868	0.5418	-	Ruvbl2	protein_coding	0.335161	1	1.83721	0.877516	13	3.78877	0.00246321	25	4.66478	0.00468009	10	11	19	3.45943	3.58496	4.32193	0.0018474	0.00203214	0.00351007	31	29	16	5	4.90689	4.08746	0.00572695	0.00535747	0.00295585	0	0	0	0	0	0	0	0
chr7	45367891	45370583	ENSMUSG00000003872	0.5707	-	Lin7b	protein_coding	0.186022	0.948186	0.285714	-1.80735	6	2.63563	0.00118953	1	0.666667	0.000198255	3	4	11	2	2.32193	3.58496	0.000594766	0.000793021	0.00218081	0	0	3	0	0	2	0	0	0.000594766	0	0	0	0	0	0	0	0
chr7	45461697	45466898	ENSMUSG00000003873	0.516	-	Bax	protein_coding	0.0352028	0.450692	1.4492	0.535252	724	9.37669	0.178765	1050	9.54079	0.259177	436	580	1156	8.77149	9.18239	10.1762	0.107654	0.14321	0.285432	224	910	2015	7.81378	9.83131	10.9773	0.0553086	0.224691	0.497531	0	0	0	0	0	0	0	0
chr10	71225464	71238280	ENSMUSG00000003923	0.4375	-	Tfam	protein_coding	0.170206	0.920538	1.81081	0.856636	36	5.18845	0.00642513	66	6.00913	0.0117794	43	28	37	5.45943	4.85798	5.24793	0.00767446	0.00499732	0.00660361	87	43	68	6.45943	5.45943	6.10852	0.0155274	0.00767446	0.0121364	0	0	0	0	0	0	0	0
chr17	33329342	33358878	ENSMUSG00000003929	0.3889	-	Zfp81	protein_coding	0.871818	1	1.18868	0.249359	17	4.12889	0.00270783	20	4.26045	0.00324939	20	14	16	4.39232	3.90689	4.08746	0.00324939	0.00227457	0.00259951	31	19	10	5	4.32193	3.45943	0.00503656	0.00308692	0.0016247	0	0	0	0	0	0	0	0
chr11	90249456	90278589	ENSMUSG00000003948	0.4533	+	Mmd	protein_coding	0.182789	0.944393	0.624549	-0.679114	91	6.47868	0.0180145	57	5.84412	0.0111769	60	101	113	5.93074	6.67243	6.83289	0.0118343	0.0199211	0.022288	50	62	58	5.67243	5.97728	5.88264	0.00986193	0.0122288	0.0114398	0	0	0	0	0	0	0	0
chr11	90336536	90390895	ENSMUSG00000003949	0.4673	-	Hlf	protein_coding	0.716787	1	1.375	0.459432	2	1.33333	0.000202143	3	1.33333	0.000323428	1	1	3	1	1	2	0.000121286	0.000121286	0.000363857	0	7	1	0	3	1	0	0.000848999	0.000121286	0	0	0	0	0	0	0	0
chr16	36043844	36071515	ENSMUSG00000003955	0.4569	-	Fam162a	protein_coding	0.00572455	0.133629	2.65775	1.41021	373	8.54575	0.264727	993	9.90431	0.704755	360	394	365	8.49586	8.62571	8.5157	0.2555	0.279631	0.259049	1320	983	676	10.3674	9.94251	9.40301	0.936835	0.697658	0.479773	0	0	0	0	0	0	0	0
chr15	76904071	76906318	ENSMUSG00000003970	0.5311	+	Rpl8	protein_coding	0.852898	1	0.856204	-0.223974	3954	11.9332	3.05775	3385	11.5283	2.61794	3152	4345	4364	11.6225	12.0855	12.0918	2.43774	3.3604	3.3751	1352	3821	4982	10.4019	11.9001	12.2828	1.04563	2.95514	3.85305	0	0	0	0	0	0	0	0
chr13	91460283	91703429	ENSMUSG00000003992	0.3964	+	Ssbp2	protein_coding	0.122733	0.830903	2.01042	1.00749	31	4.99856	0.00220955	63	5.91878	0.00451414	32	32	29	5.04439	5.04439	4.90689	0.00228083	0.00228083	0.002067	87	36	67	6.45943	5.20945	6.08746	0.006201	0.00256593	0.00477548	0	0	0	0	0	0	0	0
chr11	26386135	26471876	ENSMUSG00000004018	0.3912	+	Fancl	protein_coding	0.147022	0.877995	0.597222	-0.74366	119	6.85131	0.0222555	71	6.15638	0.0132161	76	146	135	6.26679	7.19967	7.08746	0.0142136	0.027305	0.0252478	69	63	80	6.12928	6	6.33985	0.0129044	0.0117823	0.0149617	0	0	0	0	0	0	0	0
chr3	107895821	107898686	ENSMUSG00000004032	0.4937	+	Gstm5	protein_coding	0.0680678	0.642041	0.617476	-0.695546	342	8.41019	0.0420971	211	7.6844	0.0259469	410	309	308	8.68299	8.27612	8.27146	0.0504181	0.037998	0.0378751	274	149	210	8.10329	7.22882	7.7211	0.033694	0.0183227	0.0258239	0	0	0	0	0	0	0	0
chr3	107926334	107931817	ENSMUSG00000004035	0.5053	-	Gstm7	protein_coding	1	1	0.733333	-0.447459	4	2.10731	0.00127632	3	1.52832	0.000850883	1	4	7	1	2.32193	3	0.000319081	0.00127632	0.00223357	0	3	5	0	2	2.58496	0	0.000957243	0.00159541	0	0	0	0	0	0	0	0
chr3	107963696	107969283	ENSMUSG00000004038	0.4961	-	Gstm3	protein_coding	0.469464	1	3.33333	1.73697	0	0	0	2	1.26912	0.001322	0	0	0	0	0	0	0	0	0	6	0	1	2.80735	0	1	0.00339943	0	0.000566572	0	0	0	0	0	0	0	0
chr11	100885098	100939540	ENSMUSG00000004040	0.4651	-	Stat3	protein_coding	0.810708	1	1.01743	0.0249284	458	8.81003	0.0305557	466	8.84134	0.0310895	600	397	377	9.23122	8.63662	8.56224	0.0400294	0.0264861	0.0251518	592	425	381	9.21189	8.73471	8.57743	0.0394956	0.0283541	0.0254186	0	0	0	0	0	0	0	0
chr11	100859351	100885169	ENSMUSG00000004043	0.4986	+	Stat5a	protein_coding	0.594616	1	0.655431	-0.609485	88	6.46175	0.0118232	57	5.62422	0.00770299	105	75	84	6.72792	6.24793	6.40939	0.0141072	0.0100766	0.0112858	19	79	74	4.32193	6.32193	6.22882	0.00255273	0.010614	0.00994223	0	0	0	0	0	0	0	0
chr11	100956733	100970887	ENSMUSG00000004044	0.5287	-	Ptrf	protein_coding	0.657272	1	0.60797	-0.717927	15966	13.9406	3.62954	9707	12.8555	2.20656	12315	16789	18795	13.5882	14.0353	14.1981	2.7995	3.81655	4.27256	2759	8056	18305	11.4305	12.976	14.16	0.627188	1.83133	4.16117	0	0	0	0	0	0	0	0
chr19	5689131	5702862	ENSMUSG00000004054	0.5505	+	Map3k11	protein_coding	0.031719	0.423667	2.16327	1.11321	15	4.00746	0.00865312	34	5.00427	0.0193755	15	12	19	4	3.70044	4.32193	0.00846501	0.00677201	0.0107223	19	28	56	4.32193	4.85798	5.83289	0.0107223	0.0158014	0.0316027	0	0	0	0	0	0	0	0
chr7	27591552	27640826	ENSMUSG00000004056	0.5071	+	Akt2	protein_coding	0.0442113	0.513649	0.635557	-0.653906	938	9.75171	0.0811707	596	9.12183	0.0515571	1479	789	547	10.5314	9.62571	9.09803	0.127941	0.0682526	0.0473183	835	622	331	9.70736	9.28309	8.37504	0.0722318	0.0538062	0.0286332	0	0	0	0	0	0	0	0
chr16	4639989	4707695	ENSMUSG00000004069	0.4834	+	Dnaja3	protein_coding	0.932647	1	0.930818	-0.10343	52	5.6824	0.00881057	48	5.62048	0.00818931	35	65	56	5.16993	6.04439	5.83289	0.00593019	0.0110132	0.00948831	44	48	53	5.49185	5.61471	5.75489	0.0074551	0.00813284	0.00898001	0	0	0	0	0	0	0	0
chr16	4726361	4766742	ENSMUSG00000004070	0.4362	+	Hmox2	protein_coding	0.172489	0.924201	1.36207	0.4458	154	7.2685	0.0432742	210	7.68466	0.0590444	137	165	159	7.10852	7.37504	7.32193	0.0385807	0.0464658	0.0447761	174	178	277	7.45121	7.48382	8.11894	0.0490003	0.0501267	0.0780062	0	0	0	0	0	0	0	0
chr16	4750348	4790292	ENSMUSG00000004071	0.4469	-	Cdip1	protein_coding	0.144788	0.874717	1.36961	0.453765	161	7.34033	0.0227775	221	7.75316	0.0312485	149	172	163	7.22882	7.43463	7.35755	0.0210363	0.0242835	0.0230128	174	189	301	7.45121	7.56986	8.2384	0.0245659	0.0266836	0.0424961	0	0	0	0	0	0	0	0
chr2	72285637	72442610	ENSMUSG00000004085	0.4311	+	Zak	protein_coding	0.983247	1	0.967391	-0.0478285	183	7.52338	0.0137264	177	7.47021	0.0132763	180	182	187	7.49985	7.5157	7.55459	0.0135014	0.0136514	0.0140264	156	192	183	7.29462	7.59246	7.52356	0.0117012	0.0144014	0.0137264	0	0	0	0	0	0	0	0
chr9	14500617	14510577	ENSMUSG00000004096	0.4146	+	Cwc15	protein_coding	0.186211	0.948186	1.51496	0.599277	155	7.27411	0.0562409	235	7.86739	0.0853895	135	148	182	7.08746	7.21917	7.5157	0.048984	0.053701	0.0660377	255	186	265	8	7.54689	8.05528	0.0925254	0.0674891	0.0961538	0	0	0	0	0	0	0	0
chr9	20770050	20815067	ENSMUSG00000004098	0.5121	-	Col5a3	protein_coding	3.82556e-09	7.97472e-07	4.93517	2.3031	277	8.09481	0.0840166	1369	10.3273	0.415832	348	245	237	8.44708	7.94251	7.89482	0.105679	0.0744002	0.0719708	754	1593	1761	9.56033	10.6384	10.783	0.228971	0.483753	0.534771	0	0	0	0	0	0	0	0
chr9	20907209	20959888	ENSMUSG00000004099	0.5027	-	Dnmt1	protein_coding	0.503365	1	0.880859	-0.183016	170	7.27558	0.0416462	149	7.15038	0.0366552	278	100	131	8.12412	6.65821	7.04439	0.0682376	0.0245459	0.0321551	168	194	86	7.40088	7.60733	6.44294	0.0412371	0.047619	0.0211095	0	0	0	0	0	0	0	0
chr9	20888175	20892178	ENSMUSG00000004100	0.5597	+	Ppan	protein_coding	0.0184613	0.303437	2.07311	1.0518	140	7.14052	0.0190231	292	8.15346	0.0395825	150	141	130	7.2384	7.14975	7.03342	0.0203335	0.0191135	0.0176223	355	201	320	8.47573	7.65821	8.32643	0.0481225	0.0272468	0.0433781	0	0	0	0	0	0	0	0
chr2	33216069	33247717	ENSMUSG00000004105	0.5079	+	Angptl2	protein_coding	0.0639337	0.626571	1.93788	0.954477	385	8.56011	0.0597694	748	9.42541	0.115971	495	369	292	8.9542	8.53138	8.19476	0.0767799	0.0572359	0.0452924	872	1000	371	9.76984	9.96723	8.53916	0.135257	0.155111	0.0575461	0	0	0	0	0	0	0	0
chr2	24603887	24763152	ENSMUSG00000004113	0.4666	-	Cacna1b	protein_coding	0.0455613	0.520504	0.535714	-0.900464	18	4.04309	0.00130333	9	2.77398	0.000663962	31	13	9	5	3.80735	3.32193	0.00228698	0.000959056	0.000663962	19	7	1	4.32193	3	1	0.0014017	0.000516415	7.37735e-05	0	0	0	0	0	0	0	0
chr3	138143448	138159821	ENSMUSG00000004127	0.4135	+	Trmt10a	protein_coding	0.873312	1	1.05714	0.0801703	46	5.51269	0.00571119	48	5.62048	0.00604469	38	39	60	5.2854	5.32193	5.93074	0.00475238	0.00487744	0.00750375	44	48	53	5.49185	5.61471	5.75489	0.00550275	0.006003	0.00662831	0	0	0	0	0	0	0	0
chr12	38779380	38868215	ENSMUSG00000004151	0.3851	+	Etv1	protein_coding	0.740897	1	1.33333	0.415037	3	2	0.000394581	4	2.37643	0.00056995	3	3	3	2	2	2	0.000394581	0.000394581	0.000394581	6	3	4	2.80735	2	2.32193	0.000789162	0.000394581	0.000526108	0	0	0	0	0	0	0	0
chr15	76660641	76668196	ENSMUSG00000004187	0.5365	+	Kifc2	protein_coding	0.733141	1	0.842105	-0.247928	24	4.66195	0.0122155	20	4.37643	0.0102075	25	25	23	4.70044	4.70044	4.58496	0.0125502	0.0125502	0.0115462	19	27	15	4.32193	4.80735	4	0.00953815	0.0135542	0.00753012	0	0	0	0	0	0	0	0
chr10	60277627	60302597	ENSMUSG00000004207	0.5099	+	Psap	protein_coding	0.368839	1	0.955071	-0.0663207	4413	12.0211	2.0798	4215	11.8589	1.98633	6568	3788	2884	12.6815	11.8876	11.4944	3.09519	1.78511	1.3591	6814	3909	1922	12.7345	11.933	10.9091	3.21112	1.84213	0.905749	0	0	0	0	0	0	0	0
chrX	74393290	74453854	ENSMUSG00000004221	0.4362	+	Ikbkg	protein_coding	0.866808	1	1.07989	0.110884	120	6.8737	0.00763407	130	7.00804	0.00824904	131	148	81	7.04439	7.21917	6.35755	0.00833386	0.00941536	0.005153	137	152	100	7.10852	7.25739	6.65821	0.00871557	0.00966983	0.00636173	0	0	0	0	0	0	0	0
chr3	99141068	99239186	ENSMUSG00000004233	0.4231	+	Wars2	protein_coding	0.187811	0.948907	0.489796	-1.02975	32	5.00173	0.00212172	15	3.9667	0.00100503	41	26	28	5.39232	4.75489	4.85798	0.00274707	0.00174204	0.00187605	12	20	13	3.70044	4.39232	3.80735	0.00080402	0.00134003	0.000871022	0	0	0	0	0	0	0	0
chr6	124742544	124756524	ENSMUSG00000004263	0.5311	-	Atn1	protein_coding	0.697171	1	1.13043	0.176878	30	4.90443	0.00691531	34	5.08893	0.00784771	32	21	36	5.04439	4.45943	5.20945	0.00745921	0.0048951	0.00839161	31	27	43	5	4.80735	5.45943	0.00722611	0.00629371	0.0100233	0	0	0	0	0	0	0	0
chr6	124712336	124716950	ENSMUSG00000004264	0.5326	+	Phb2	protein_coding	0.729472	1	0.792966	-0.334669	918	9.8269	0.169216	728	9.47496	0.134144	952	1070	733	9.89633	10.0647	9.51964	0.175419	0.197162	0.135065	517	860	807	9.01681	9.74987	9.65821	0.0952644	0.158467	0.148701	0	0	0	0	0	0	0	0
chr6	124720707	124738714	ENSMUSG00000004266	0.5061	-	Ptpn6	protein_coding	8.22183e-07	9.39887e-05	19.3333	4.27302	1	0.861654	0.000125423	38	4.95298	0.00472428	2	1	0	1.58496	1	0	0.000250847	0.000125423	0	75	16	22	6.24793	4.08746	4.52356	0.00940675	0.00200677	0.00275931	0	0	0	0	0	0	0	0
chr6	124760053	124769673	ENSMUSG00000004267	0.5261	-	Eno2	protein_coding	0.843988	1	0.770115	-0.376854	57	5.74854	0.0049773	44	4.8049	0.00381302	29	69	73	4.90689	6.12928	6.20945	0.00253231	0.00602515	0.00637443	12	15	104	3.70044	4	6.71425	0.00104785	0.00130981	0.00908138	0	0	0	0	0	0	0	0
chr6	124704085	124712178	ENSMUSG00000004268	0.4638	-	Emg1	protein_coding	0.817707	1	1.00685	0.00984168	535	9.04988	0.129303	538	9.0682	0.130189	503	644	457	8.97728	9.33316	8.8392	0.121644	0.155744	0.11052	511	491	613	9	8.94251	9.26209	0.123579	0.118742	0.148247	0	0	0	0	0	0	0	0
chr6	124663027	124704418	ENSMUSG00000004270	0.4724	+	Lpcat3	protein_coding	0.940263	1	1.09149	0.126305	258	8.00203	0.0207028	281	8.1246	0.0226043	244	306	223	7.93664	8.26209	7.80735	0.0196047	0.0245862	0.0179174	343	243	258	8.42626	7.93074	8.01681	0.0275591	0.0195243	0.0207296	0	0	0	0	0	0	0	0
chr6	29467718	29470512	ENSMUSG00000004285	0.4998	+	Atp6v1f	protein_coding	0.240573	1	1.15646	0.209712	804	9.62589	0.536938	930	9.70999	0.62105	594	902	917	9.21675	9.81858	9.84235	0.396529	0.602136	0.61215	511	747	1533	9	9.54689	10.5831	0.341121	0.498665	1.02336	0	0	0	0	0	0	0	0
chrX	7153810	7319358	ENSMUSG00000004317	0.4082	-	Clcn5	protein_coding	0.810287	1	0.695312	-0.524267	42	5.39997	0.00381039	29	4.65064	0.00262155	35	40	50	5.16993	5.35755	5.67243	0.00320073	0.00365798	0.00457247	12	22	52	3.70044	4.52356	5.72792	0.00109739	0.00201189	0.00475537	0	0	0	0	0	0	0	0
chr8	60910389	60983300	ENSMUSG00000004319	0.3797	-	Clcn3	protein_coding	0.0254257	0.371752	2.125	1.08746	42	5.32415	0.00540284	90	6.4653	0.0116269	46	56	23	5.55459	5.83289	4.58496	0.00596473	0.00726141	0.00298237	87	116	66	6.45943	6.87036	6.06609	0.0112811	0.0150415	0.00855809	0	0	0	0	0	0	0	0
chr7	17031507	17062427	ENSMUSG00000004328	0.4979	-	Hif3a	protein_coding	1	1	1.71429	0.777608	1	1.19499	0.000161342	3	1.79744	0.00036302	1	2	1	1	1.58496	1	0.000121007	0.000242014	0.000121007	6	2	1	2.80735	1.58496	1	0.000726041	0.000242014	0.000121007	0	0	0	0	0	0	0	0
chr6	56069804	56569103	ENSMUSG00000004347	0.404	-	Pde1c	protein_coding	0.296363	1	1.25	0.321928	3	1.38998	0.000133191	4	1.23348	0.000177588	0	1	8	0	1	3.16993	0	4.43971e-05	0.000355177	12	0	0	3.70044	0	0	0.000532765	0	0	0	0	0	0	0	0	0	0
chr10	88746607	88826814	ENSMUSG00000004356	0.437	-	Utp20	protein_coding	0.348547	1	1.13103	0.177643	96	6.54102	0.0616806	108	6.39932	0.0698474	130	91	66	7.03342	6.52356	6.06609	0.0838169	0.0586718	0.0425532	199	96	30	7.64386	6.59991	4.9542	0.128304	0.0618956	0.0193424	0	0	0	0	0	0	0	0
chr10	88674772	88685015	ENSMUSG00000004359	0.4328	-	Spic	protein_coding	0.429998	1	0.4	-1.32193	2	1.38998	0.00047824	0	0.333333	6.832e-05	0	2	5	0	1.58496	2.58496	0	0.00040992	0.0010248	0	1	0	0	1	0	0	0.00020496	0	0	0	0	0	0	0	0	0
chr1	80264923	80340480	ENSMUSG00000004364	0.3579	-	Cul3	protein_coding	0.895583	1	1.18082	0.239791	121	6.91467	0.0125944	143	7.0889	0.0148906	137	100	125	7.10852	6.65821	6.97728	0.0142991	0.0104373	0.0130467	212	114	102	7.73471	6.84549	6.6865	0.0221271	0.0118985	0.0106461	0	0	0	0	0	0	0	0
chr7	4772373	4782857	ENSMUSG00000004371	0.5362	-	Il11	protein_coding	0.031676	0.423667	2.14583	1.10154	15	3.89783	0.00612745	33	4.86509	0.0136166	22	8	15	4.52356	3.16993	4	0.00898693	0.00326797	0.00612745	12	55	33	3.70044	5.80735	5.08746	0.00490196	0.0224673	0.0134804	0	0	0	0	0	0	0	0
chr8	72814599	73353540	ENSMUSG00000004383	0.4155	-	Large1	protein_coding	0.085837	0.712796	1.54887	0.631218	88	6.45152	0.0234842	136	7.0506	0.0365211	74	81	108	6.22882	6.35755	6.76818	0.0198232	0.0216984	0.0289312	106	113	190	6.74147	6.83289	7.57743	0.0283954	0.0302706	0.0508974	0	0	0	0	0	0	0	0
chr11	6258919	6267772	ENSMUSG00000004393	0.5047	-	Ddx56	protein_coding	0.257707	1	1.30296	0.381794	145	7.10507	0.0275357	190	7.53977	0.0359353	81	171	184	6.35755	7.42626	7.53138	0.0153467	0.0323986	0.0348617	137	196	236	7.10852	7.62205	7.88874	0.0259568	0.0371353	0.0447139	0	0	0	0	0	0	0	0
chr11	6270369	6274870	ENSMUSG00000004394	0.4729	-	Tmed4	protein_coding	0.743371	1	1.16623	0.221849	125	6.84507	0.0329825	146	7.03936	0.0385088	200	107	69	7.65105	6.75489	6.12928	0.0526316	0.0281579	0.0181579	237	130	72	7.89482	7.03342	6.18982	0.0623684	0.0342105	0.0189474	0	0	0	0	0	0	0	0
chr6	120891930	120916853	ENSMUSG00000004446	0.4971	-	Bid	protein_coding	0.0719827	0.654707	1.59483	0.6734	115	6.84256	0.0138138	184	7.51616	0.0221021	135	94	116	7.08746	6.56986	6.87036	0.0162162	0.0112913	0.0139339	156	175	221	7.29462	7.45943	7.79442	0.0187387	0.021021	0.0265465	0	0	0	0	0	0	0	0
chr1	119470305	119504794	ENSMUSG00000004451	0.4816	-	Ralb	protein_coding	0.829661	1	0.995	-0.00723157	132	7.05807	0.0247908	132	7.03827	0.0246659	127	132	138	7	7.05528	7.11894	0.0237917	0.0247284	0.0258524	112	127	156	6.82018	7	7.29462	0.0209816	0.0237917	0.0292244	0	0	0	0	0	0	0	0
chr5	122158278	122175273	ENSMUSG00000004455	0.4896	+	Ppp1cc	protein_coding	0.558039	1	1.34146	0.423808	67	6.08136	0.0109148	91	6.4912	0.0146971	71	55	76	6.16993	5.80735	6.26679	0.0115092	0.00891555	0.0123197	100	105	67	6.65821	6.72792	6.08746	0.0162101	0.0170206	0.0108608	0	0	0	0	0	0	0	0
chr16	22857845	22879634	ENSMUSG00000004460	0.4476	+	Dnajb11	protein_coding	0.563785	1	1.27256	0.347737	184	7.49791	0.0410887	234	7.85402	0.052349	140	233	178	7.13955	7.87036	7.48382	0.0313199	0.0521253	0.039821	286	185	231	8.16491	7.53916	7.85798	0.0639821	0.041387	0.0516779	0	0	0	0	0	0	0	0
chr16	22813215	22857569	ENSMUSG00000004462	0.4323	-	Tbccd1	protein_coding	0.166082	0.913915	0.505882	-0.983126	56	5.81496	0.018384	28	4.78741	0.00913694	62	58	47	5.97728	5.88264	5.58496	0.0204756	0.0191546	0.0155218	19	38	26	4.32193	5.2854	4.75489	0.00627477	0.0125495	0.00858653	0	0	0	0	0	0	0	0
chr7	44302687	44306902	ENSMUSG00000004473	0.5384	-	Clec11a	protein_coding	1.64677e-07	2.24454e-05	0.261626	-1.93442	995	9.90924	0.320249	260	7.71601	0.0835478	1379	858	749	10.4305	9.74651	9.55075	0.443694	0.276062	0.240991	411	292	76	8.6865	8.19476	6.26679	0.132239	0.0939511	0.024453	0	0	0	0	0	0	0	0
chr7	12965838	12974236	ENSMUSG00000004500	0.5058	+	Zfp324	protein_coding	0.67679	1	0.522388	-0.936806	21	4.46927	0.00287434	11	2.661	0.00143717	25	18	21	4.70044	4.24793	4.45943	0.00336836	0.00242522	0.00282943	0	10	22	0	3.45943	4.52356	0	0.00134735	0.00296416	0	0	0	0	0	0	0	0
chr7	97081586	97308946	ENSMUSG00000004508	0.4036	+	Gab2	protein_coding	0.00353418	0.0958992	2.08642	1.06103	80	6.32807	0.015441	168	7.33934	0.0324262	89	85	66	6.49185	6.42626	6.06609	0.0171782	0.0164061	0.0127389	112	161	231	6.82018	7.33985	7.85798	0.0216174	0.0310751	0.044586	0	0	0	0	0	0	0	0
chr5	113842436	113908758	ENSMUSG00000004530	0.498	-	Coro1c	protein_coding	0.0995302	0.765109	1.75683	0.812976	963	9.79832	0.0785722	1692	10.6664	0.1381	1531	709	648	10.5812	9.47168	9.34207	0.124959	0.0578681	0.0528893	1912	2094	1070	10.9016	11.0327	10.0647	0.156056	0.170911	0.0873327	0	0	0	0	0	0	0	0
chr6	52713729	52766780	ENSMUSG00000004535	0.3865	+	Tax1bp1	protein_coding	0.820106	1	1.19833	0.261022	278	8.11646	0.0336399	333	8.35609	0.0403356	310	241	283	8.28077	7.91886	8.14975	0.0375121	0.0291626	0.0342449	405	347	248	8.66534	8.44294	7.96	0.0490077	0.0419894	0.0300097	0	0	0	0	0	0	0	0
chr14	51905271	51913488	ENSMUSG00000004558	0.5169	-	Ndrg2	protein_coding	5.2043e-05	0.003247	2.96429	1.56768	46	5.52628	0.0215104	137	6.89944	0.0646883	37	55	45	5.24793	5.80735	5.52356	0.0174282	0.0259067	0.0211964	62	112	238	5.97728	6.82018	7.90087	0.029204	0.0527555	0.112106	0	0	0	0	0	0	0	0
chr14	51884842	51893039	ENSMUSG00000004561	0.4732	+	Mettl17	protein_coding	0.111031	0.800715	0.797872	-0.32577	62	5.96885	0.00377443	49	5.45142	0.00299914	59	62	64	5.90689	5.97728	6.02237	0.00361121	0.00379483	0.00391725	87	33	27	6.45943	5.08746	4.80735	0.00532501	0.00201983	0.00165259	0	0	0	0	0	0	0	0
chr14	51984719	52006251	ENSMUSG00000004562	0.5109	+	Arhgef40	protein_coding	0.803125	1	1.01603	0.0229459	332	8.34885	0.0107013	337	8.38818	0.0108734	429	291	275	8.74819	8.18982	8.10852	0.0138418	0.00938922	0.00887297	293	400	318	8.19967	8.64746	8.31741	0.00945375	0.0129061	0.0102604	0	0	0	0	0	0	0	0
chr8	3515384	3544267	ENSMUSG00000004565	0.482	+	Pnpla6	protein_coding	0.771944	1	1.62069	0.696608	28	4.79556	0.00165358	46	5.37303	0.00271659	33	17	34	5.08746	4.16993	5.12928	0.00194886	0.00100396	0.00200791	81	27	30	6.35755	4.80735	4.9542	0.00478356	0.00159452	0.00177169	0	0	0	0	0	0	0	0
chr8	3500457	3515232	ENSMUSG00000004567	0.4943	+	Mcoln1	protein_coding	0.891485	1	0.825	-0.277534	79	6.28573	0.0142548	65	5.95017	0.0117286	69	63	105	6.12928	6	6.72792	0.0124504	0.0113677	0.0189462	44	51	100	5.49185	5.70044	6.65821	0.00793937	0.00920245	0.018044	0	0	0	0	0	0	0	0
chr8	3393006	3456601	ENSMUSG00000004568	0.4789	+	Arhgef18	protein_coding	0.837856	1	0.854962	-0.226068	43	5.43259	0.00511836	36	5.21191	0.00435861	52	39	37	5.72792	5.32193	5.24793	0.006238	0.0046785	0.00443858	31	42	36	5	5.42626	5.20945	0.00371881	0.00503839	0.00431862	0	0	0	0	0	0	0	0
chr3	142790902	142882004	ENSMUSG00000004591	0.3664	-	Pkn2	protein_coding	0.878522	1	1.18317	0.242655	66	6.04719	0.00217223	79	6.25386	0.00257611	50	69	80	5.67243	6.12928	6.33985	0.00163736	0.00225955	0.00261977	112	68	56	6.82018	6.10852	5.83289	0.00366768	0.00222681	0.00183384	0	0	0	0	0	0	0	0
chr7	43524216	43544428	ENSMUSG00000004609	0.4428	-	Cd33	protein_coding	0.0148297	0.262244	5	2.32193	4	1.9183	0.000436093	22	4.39876	0.0026562	1	8	2	1	3.16993	1.58496	0.000118934	0.000951475	0.000237869	37	18	12	5.24793	4.24793	3.70044	0.00440057	0.00214082	0.00142721	0	0	0	0	0	0	0	0
chr7	43444083	43457800	ENSMUSG00000004610	0.4983	+	Etfb	protein_coding	0.851491	1	0.885992	-0.174635	549	9.07946	0.207514	486	8.81558	0.183812	421	578	647	8.7211	9.17742	9.33985	0.159228	0.218608	0.244705	274	454	730	8.10329	8.82972	9.51373	0.103631	0.17171	0.276097	0	0	0	0	0	0	0	0
chr8	3630955	3643644	ENSMUSG00000004626	0.5132	+	Stxbp2	protein_coding	0.0659459	0.634494	1.5188	0.602929	88	6.4179	0.0065506	134	7.03543	0.0099878	122	76	65	6.94251	6.26679	6.04439	0.00911604	0.00567885	0.00485691	93	151	157	6.55459	7.24793	7.30378	0.00694911	0.011283	0.0117313	0	0	0	0	0	0	0	0
chr8	3623371	3625545	ENSMUSG00000004630	0.5126	-	Pcp2	protein_coding	0.259488	1	1.74242	0.801096	21	4.37729	0.00898588	37	5.25651	0.0159749	15	16	32	4	4.08746	5.04439	0.00641849	0.00684638	0.0136928	37	41	34	5.24793	5.39232	5.12928	0.0158323	0.0175439	0.0145486	0	0	0	0	0	0	0	0
chr6	4674350	4747207	ENSMUSG00000004631	0.3994	-	Sgce	protein_coding	0.185977	0.948186	0.650538	-0.620296	61	5.94378	0.00413111	39	5.30994	0.00266378	64	68	51	6.02237	6.10852	5.70044	0.00433428	0.00460517	0.00345388	50	35	33	5.67243	5.16993	5.08746	0.00338616	0.00237031	0.00223486	0	0	0	0	0	0	0	0
chr6	54039554	54301810	ENSMUSG00000004633	0.4502	+	Chn2	protein_coding	0.75538	1	0.538462	-0.893085	3	1.70976	0.000361102	1	0.773976	0.000144441	0	4	6	0	2.32193	2.80735	0	0.000433323	0.000649984	0	0	4	0	0	2.32193	0	0	0.000433323	0	0	0	0	0	0	0	0
chr8	114439655	115352708	ENSMUSG00000004637	0.4583	+	Wwox	protein_coding	0.34145	1	1.45	0.536053	19	4.29726	0.00136563	28	4.85073	0.00201251	15	24	18	4	4.64386	4.24793	0.00107813	0.00172501	0.00129375	25	27	32	4.70044	4.80735	5.04439	0.00179688	0.00194063	0.00230001	0	0	0	0	0	0	0	0
chr5	33634952	33652574	ENSMUSG00000004642	0.4411	-	Slbp	protein_coding	0.737834	1	0.848485	-0.237039	65	6.02634	0.00637192	55	5.80407	0.00539163	74	51	70	6.22882	5.70044	6.14975	0.00725419	0.00499951	0.00686207	50	59	56	5.67243	5.90689	5.83289	0.00490148	0.00578375	0.00548966	0	0	0	0	0	0	0	0
chr7	87424771	87493512	ENSMUSG00000004651	0.3474	-	Tyr	protein_coding	0.286925	1	2.33333	1.22239	2	1.58496	0.000248756	6	2.61725	0.000746269	2	2	2	1.58496	1.58496	1.58496	0.000248756	0.000248756	0.000248756	6	10	2	2.80735	3.45943	1.58496	0.000746269	0.00124378	0.000248756	0	0	0	0	0	0	0	0
chr6	55336432	55348555	ENSMUSG00000004655	0.5291	+	Aqp1	protein_coding	0.829759	1	0.822733	-0.281503	245	7.87412	0.081452	202	7.42698	0.0669544	351	220	165	8.45943	7.7879	7.37504	0.116534	0.0730412	0.0547809	100	370	135	6.65821	8.53528	7.08746	0.0332005	0.122842	0.0448207	0	0	0	0	0	0	0	0
chr9	57790353	57836793	ENSMUSG00000004661	0.4671	-	Arid3b	protein_coding	0.31927	1	0.380952	-1.39232	6	2.77398	0.000478927	2	1.19499	0.000133035	7	4	7	3	2.32193	3	0.000558748	0.000319285	0.000558748	0	3	2	0	2	1.58496	0	0.000239464	0.000159642	0	0	0	0	0	0	0	0
chr10	79988584	79996062	ENSMUSG00000004665	0.5391	+	Cnn2	protein_coding	0.331449	1	1.24712	0.318602	375	8.55361	0.138909	468	8.86257	0.173328	346	390	390	8.43879	8.61102	8.61102	0.128053	0.144338	0.144338	386	509	510	8.59619	8.99435	8.99718	0.142857	0.188379	0.188749	0	0	0	0	0	0	0	0
chr10	80035949	80039795	ENSMUSG00000004667	0.556	-	Polr2e	protein_coding	0.251197	1	1.30683	0.386076	238	7.86439	0.0911179	311	8.26144	0.119193	168	287	259	7.40088	8.16993	8.02237	0.0643185	0.109877	0.0991577	274	263	397	8.10329	8.04439	8.63662	0.1049	0.100689	0.151991	0	0	0	0	0	0	0	0
chr8	71272714	71360713	ENSMUSG00000004677	0.4985	+	Myo9b	protein_coding	0.291364	1	1.09117	0.125873	116	6.83922	0.0308183	127	6.67427	0.0336521	86	118	144	6.44294	6.89482	7.17991	0.022848	0.0313496	0.0382572	37	130	213	5.24793	7.03342	7.74147	0.00982997	0.0345377	0.0565887	0	0	0	0	0	0	0	0
chr12	34047580	34917095	ENSMUSG00000004698	0.3896	-	Hdac9	protein_coding	0.790992	1	0.910256	-0.135655	25	4.44662	0.00159969	23	4.2494	0.00145039	11	47	17	3.58496	5.58496	4.16993	0.000703865	0.00300742	0.00108779	19	7	42	4.32193	3	5.42626	0.00121577	0.000447914	0.00268748	0	0	0	0	0	0	0	0
chr1	171588624	171607410	ENSMUSG00000004707	0.4385	-	Ly9	protein_coding	0.00442903	0.111952	5.75	2.52356	0	0.333333	2.17808e-05	7	2.79744	0.000435616	0	1	0	0	1	0	0	6.53424e-05	0	6	3	11	2.80735	2	3.58496	0.000392054	0.000196027	0.000718766	0	0	0	0	0	0	0	0
chr1	171559193	171609746	ENSMUSG00000004709	0.4426	+	Cd244	protein_coding	0.480814	1	1.05882	0.0824622	5	2.44064	0.000584942	5	1.90015	0.000626723	7	4	3	3	2.32193	2	0.000877413	0.000501379	0.000376034	12	3	0	3.70044	2	0	0.00150414	0.000376034	0	0	0	0	0	0	0	0	0
chr17	57358686	57483529	ENSMUSG00000004730	0.4116	+	Adgre1	protein_coding	0.010146	0.202909	3.80645	1.92845	9	3.08264	0.00561235	38	5.15235	0.0230507	3	18	7	2	4.24793	3	0.00180397	0.0108238	0.00420926	62	20	33	5.97728	4.39232	5.08746	0.037282	0.0120265	0.0198437	0	0	0	0	0	0	0	0
chr11	4091480	4095445	ENSMUSG00000004748	0.5229	-	Mtfp1	protein_coding	0.777648	1	0.7	-0.514573	19	4.31819	0.00583717	13	2.72331	0.00399386	17	20	20	4.16993	4.39232	4.39232	0.00522273	0.00614439	0.00614439	0	31	8	0	5	3.16993	0	0.00952381	0.00245776	0	0	0	0	0	0	0	0
chr1	33719887	33742564	ENSMUSG00000004768	0.46	+	Rab23	protein_coding	0.313885	1	1.55828	0.639957	53	5.65342	0.00380762	84	6.30775	0.0059732	83	45	32	6.39232	5.52356	5.04439	0.00592561	0.00321268	0.00228457	100	106	45	6.65821	6.74147	5.52356	0.00713929	0.00756764	0.00321268	0	0	0	0	0	0	0	0
chr9	64715299	64737758	ENSMUSG00000004771	0.395	-	Rab11a	protein_coding	0.410761	1	1.39747	0.482816	262	8.03831	0.0630306	367	8.49848	0.0881788	258	283	246	8.01681	8.14975	7.94837	0.0619894	0.0679962	0.0591062	467	310	324	8.87036	8.28077	8.3443	0.112206	0.0744834	0.0778472	0	0	0	0	0	0	0	0
chr12	85219481	85226628	ENSMUSG00000004788	0.4944	+	Eif2b2	protein_coding	0.187016	0.948186	1.17992	0.238691	255	7.98372	0.0462442	301	8.03606	0.0545972	232	225	307	7.86419	7.82018	8.26679	0.0421282	0.0408571	0.0557472	125	298	479	6.97728	8.224	8.90689	0.0226984	0.0541129	0.0869802	0	0	0	0	0	0	0	0
chr12	85110833	85134091	ENSMUSG00000004789	0.4462	+	Dlst	protein_coding	0.706169	1	0.850282	-0.233986	471	8.87911	0.181713	400	8.64489	0.15445	502	485	426	8.97441	8.92481	8.73809	0.193673	0.187114	0.164352	361	428	412	8.49985	8.74483	8.69	0.139275	0.165123	0.158951	0	0	0	0	0	0	0	0
chr12	85166639	85177296	ENSMUSG00000004791	0.5403	-	Pgf	protein_coding	0.369951	1	1.29167	0.369234	7	2.52832	0.00345508	9	2.54795	0.00460678	1	15	5	1	4	2.58496	0.000493583	0.00740375	0.00246792	0	9	19	0	3.32193	4.32193	0	0.00444225	0.00937808	0	0	0	0	0	0	0	0
chr11	61775649	61855073	ENSMUSG00000004798	0.3955	-	Ulk2	protein_coding	0.3837	1	0.676585	-0.563657	257	7.99558	0.0553161	173	7.38641	0.0373563	253	302	215	7.98868	8.24317	7.75489	0.0545259	0.0650862	0.0463362	112	228	180	6.82018	7.8392	7.49985	0.0241379	0.0491379	0.0387931	0	0	0	0	0	0	0	0
chr5	108646693	108669672	ENSMUSG00000004815	0.4932	-	Dgkq	protein_coding	0.977128	1	0.916865	-0.125219	139	7.13256	0.00691138	128	6.97151	0.00633267	137	139	142	7.10852	7.12928	7.15987	0.00679563	0.00689484	0.00704365	93	162	128	6.55459	7.34873	7.01123	0.0046131	0.00803571	0.00634921	0	0	0	0	0	0	0	0
chr11	61653265	61672784	ENSMUSG00000004837	0.5285	+	Grap	protein_coding	0.646391	1	1.5	0.584963	4	2.04309	0.00106775	6	2.7664	0.00174723	6	1	4	2.80735	1	2.32193	0.00174723	0.000291206	0.00116482	6	8	4	2.80735	3.16993	2.32193	0.00174723	0.00232964	0.00116482	0	0	0	0	0	0	0	0
chr16	65520511	65535005	ENSMUSG00000004842	0.3575	+	Pou1f1	protein_coding	0.834638	1	0.92	-0.120294	7	2.38662	0.00165314	7	2.30629	0.00150286	10	0	12	3.45943	0	3.70044	0.00225428	0	0.00270514	0	10	10	0	3.45943	3.45943	0	0.00225428	0.00225428	0	0	0	0	0	0	0	0
chr16	65539133	65562697	ENSMUSG00000004843	0.4006	-	Chmp2b	protein_coding	0.511878	1	0.824301	-0.278757	380	8.56673	0.168215	313	8.28634	0.138582	338	367	436	8.40514	8.52356	8.77149	0.149491	0.162318	0.192835	324	265	351	8.3443	8.05528	8.45943	0.143299	0.117205	0.155241	0	0	0	0	0	0	0	0
chr5	136987019	136996648	ENSMUSG00000004846	0.5615	+	Plod3	protein_coding	0.645008	1	0.836664	-0.25728	866	9.71813	0.130139	725	9.5004	0.108858	1041	966	592	10.0251	9.91737	9.21189	0.156377	0.14511	0.0889289	710	786	678	9.47371	9.62022	9.40727	0.106655	0.118071	0.101848	0	0	0	0	0	0	0	0
chr5	137034993	137046135	ENSMUSG00000004849	0.5129	-	Ap1s1	protein_coding	0.0974995	0.757716	1.2172	0.283563	1193	10.2045	0.263355	1452	10.0535	0.320603	944	1309	1326	9.88417	10.3554	10.374	0.208389	0.288962	0.292715	349	1235	2773	8.45121	10.2715	11.4378	0.0770419	0.272627	0.612141	0	0	0	0	0	0	0	0
chr17	28769307	28778698	ENSMUSG00000004864	0.5329	+	Mapk13	protein_coding	0.0393863	0.482966	1.93243	0.950418	24	4.58933	0.0077723	47	5.50851	0.0153257	30	24	17	4.9542	4.64386	4.16993	0.00985222	0.00788177	0.00558292	31	43	66	5	5.45943	6.06609	0.0101806	0.0141215	0.0216749	0	0	0	0	0	0	0	0
chr17	28587648	28622521	ENSMUSG00000004865	0.4647	-	Srpk1	protein_coding	0.0572029	0.58713	1.37518	0.459623	227	7.82071	0.0153396	313	8.0631	0.0211201	188	228	266	7.56224	7.8392	8.0607	0.0126856	0.0153846	0.0179487	125	286	528	6.97728	8.16491	9.04712	0.00843455	0.0192982	0.0356275	0	0	0	0	0	0	0	0
chr1	78101267	78197134	ENSMUSG00000004872	0.4251	-	Pax3	protein_coding	0.265093	1	4.5	2.16993	1	0.861654	0.000219829	8	2.54795	0.00175863	2	0	1	1.58496	0	1	0.000439657	0	0.000219829	19	4	1	4.32193	2.32193	1	0.00417674	0.000879314	0.000219829	0	0	0	0	0	0	0	0
chr1	181815335	181843046	ENSMUSG00000004880	0.4566	-	Lbr	protein_coding	0.937145	1	1.03118	0.0442967	149	7.21412	0.0186463	153	7.26136	0.0192316	128	144	174	7.01123	7.17991	7.45121	0.0160542	0.018061	0.0218237	174	133	153	7.45121	7.06609	7.26679	0.0218237	0.0166813	0.0191898	0	0	0	0	0	0	0	0
chr3	87948666	87953376	ENSMUSG00000004885	0.5245	+	Crabp2	protein_coding	1.35368e-05	0.00101206	4.97059	2.31342	10	3.49393	0.00628166	55	5.61555	0.0336373	10	12	9	3.45943	3.70044	3.32193	0.00607903	0.00729483	0.00547112	44	26	96	5.49185	4.75489	6.59991	0.0267477	0.0158055	0.0583587	0	0	0	0	0	0	0	0
chr3	87971078	87980451	ENSMUSG00000004891	0.547	+	Nes	protein_coding	0.00158393	0.0516861	4.35714	2.12338	4	2.04309	0.00125185	19	4.19842	0.00660066	1	6	4	1	2.80735	2.32193	0.000341413	0.00204848	0.00136565	12	13	33	3.70044	3.80735	5.08746	0.00409696	0.00443837	0.0112666	0	0	0	0	0	0	0	0
chr3	87987531	88000230	ENSMUSG00000004892	0.5631	-	Bcan	protein_coding	0.90133	1	0.697674	-0.519374	13	3.83062	0.00201684	9	3.09974	0.00136137	15	11	14	4	3.58496	3.90689	0.00226895	0.00166389	0.00211768	6	4	17	2.80735	2.32193	4.16993	0.000907578	0.000605052	0.00257147	0	0	0	0	0	0	0	0
chr3	87858903	87885608	ENSMUSG00000004895	0.4523	-	Prcc	protein_coding	0.822625	1	0.916667	-0.125531	15	3.99812	0.00931099	14	3.73892	0.00848334	14	16	15	3.90689	4.08746	4	0.00869025	0.00993172	0.00931099	6	16	19	2.80735	4.08746	4.32193	0.00372439	0.00993172	0.0117939	0	0	0	0	0	0	0	0
chr3	87922601	87930717	ENSMUSG00000004896	0.4959	-	Rrnad1	protein_coding	0.799253	1	1.04155	0.0587338	360	8.49393	0.0454603	375	8.55044	0.0473545	334	372	374	8.38802	8.54303	8.55075	0.042177	0.0469756	0.0472282	355	354	416	8.47573	8.47168	8.7039	0.0448289	0.0447026	0.0525319	0	0	0	0	0	0	0	0
chr3	87906321	87916132	ENSMUSG00000004897	0.5215	+	Hdgf	protein_coding	0.701801	1	1.13293	0.180065	1170	10.1896	0.219925	1326	10.3663	0.249185	1288	1081	1141	10.332	10.0795	10.1573	0.242105	0.203195	0.214474	1451	1146	1380	10.5038	10.1636	10.4315	0.272744	0.215414	0.259398	0	0	0	0	0	0	0	0
chr10	81070035	81082559	ENSMUSG00000004929	0.5678	+	Thop1	protein_coding	0.726979	1	1.13333	0.180572	14	3.89257	0.00245313	16	4.06543	0.00280357	17	12	13	4.16993	3.70044	3.80735	0.0029788	0.00210268	0.0022779	12	18	18	3.70044	4.24793	4.24793	0.00210268	0.00315402	0.00315402	0	0	0	0	0	0	0	0
chr10	81268172	81273246	ENSMUSG00000004931	0.572	+	Apba3	protein_coding	0.504917	1	1.59859	0.676801	46	5.44327	0.0335749	75	6.09407	0.0541063	51	65	23	5.70044	6.04439	4.58496	0.0369565	0.0471014	0.0166667	125	45	54	6.97728	5.52356	5.78136	0.0905797	0.0326087	0.0391304	0	0	0	0	0	0	0	0
chr10	81252935	81263365	ENSMUSG00000004933	0.5555	+	Matk	protein_coding	0.800512	1	0.677165	-0.56242	41	5.21642	0.00483884	28	4.42089	0.0032389	72	31	21	6.18982	5	4.45943	0.00842894	0.00362913	0.00245844	6	51	26	2.80735	5.70044	4.75489	0.000702412	0.0059705	0.00304378	0	0	0	0	0	0	0	0
chr10	81153266	81167923	ENSMUSG00000004934	0.5639	-	Pias4	protein_coding	0.0583582	0.594238	1.42857	0.514573	36	5.14047	0.00515586	52	4.93976	0.00742633	22	52	35	4.52356	5.72792	5.16993	0.0031219	0.00737903	0.00496665	6	34	117	2.80735	5.12928	6.88264	0.000851426	0.00482475	0.0166028	0	0	0	0	0	0	0	0
chr9	64185770	64253631	ENSMUSG00000004936	0.4523	-	Map2k1	protein_coding	0.30228	1	0.993333	-0.00965017	449	8.74384	0.129209	446	8.59692	0.128345	645	395	307	9.33539	8.62936	8.26679	0.185612	0.113669	0.0883453	716	439	183	9.48583	8.78136	7.52356	0.206043	0.126331	0.0526619	0	0	0	0	0	0	0	0
chr10	81044075	81060178	ENSMUSG00000004937	0.5448	-	Sgta	protein_coding	0.794316	1	0.899757	-0.152393	1096	10.0962	0.344002	986	9.85368	0.309486	1010	1199	1080	9.98157	10.2288	10.0782	0.316912	0.376216	0.338877	561	1024	1374	9.13443	10.0014	10.4252	0.176028	0.321305	0.431126	0	0	0	0	0	0	0	0
chr10	81198170	81202037	ENSMUSG00000004939	0.5339	-	Nmrk2	protein_coding	1	1	2	1	1	0.528321	0.000272665	2	1.26912	0.000954329	0	0	2	0	0	1.58496	0	0	0.000817996	6	0	1	2.80735	0	1	0.00245399	0	0.000408998	0	0	0	0	0	0	0	0
chr17	5410870	5440259	ENSMUSG00000004945	0.4576	-	Tmem242	protein_coding	0.473482	1	0.695009	-0.524896	179	7.49419	0.0358308	124	6.90049	0.0248418	181	183	174	7.50779	7.52356	7.45121	0.0361638	0.0365634	0.0347652	75	157	141	6.24793	7.30378	7.14975	0.014985	0.0313686	0.0281718	0	0	0	0	0	0	0	0
chr5	135994800	136032872	ENSMUSG00000004947	0.5066	+	Dtx2	protein_coding	0.0504955	0.549429	0.714815	-0.484359	89	6.29583	0.00726175	63	5.64582	0.00516754	158	60	49	7.31288	5.93074	5.64386	0.0128916	0.00489556	0.00399804	106	68	16	6.74147	6.10852	4.08746	0.00864883	0.0055483	0.00130548	0	0	0	0	0	0	0	0
chr5	135887919	135889563	ENSMUSG00000004951	0.5964	+	Hspb1	protein_coding	0.360185	1	0.8659	-0.207727	86	6.40257	0.0505585	74	6.20543	0.0436998	74	68	116	6.22882	6.10852	6.87036	0.0435038	0.0399765	0.0681952	93	74	56	6.55459	6.22882	5.83289	0.0546737	0.0435038	0.0329218	0	0	0	0	0	0	0	0
chr5	136083916	136111860	ENSMUSG00000004952	0.5204	+	Rasa4	protein_coding	0.982711	1	1.22886	0.297316	66	6.00754	0.00520464	81	6.23896	0.00641379	88	43	67	6.47573	5.45943	6.08746	0.00693952	0.0033909	0.00528349	112	92	40	6.82018	6.53916	5.35755	0.00883211	0.00725495	0.00315433	0	0	0	0	0	0	0	0
chr7	4539765	4547541	ENSMUSG00000004961	0.5028	-	Syt5	protein_coding	0.167743	0.917541	3.66667	1.87447	1	0.861654	0.0002442	6	2.67412	0.0015466	1	2	0	1	1.58496	0	0.0002442	0.0004884	0	12	3	4	3.70044	2	2.32193	0.0029304	0.000732601	0.000976801	0	0	0	0	0	0	0	0
chr6	51460932	51469894	ENSMUSG00000004980	0.383	-	Hnrnpa2b1	protein_coding	0.508918	1	0.947197	-0.0782638	1022	9.9927	0.118537	968	9.88677	0.112271	1016	916	1133	9.9901	9.84078	10.1472	0.117879	0.106277	0.131454	1246	916	741	10.2842	9.84078	9.53528	0.144564	0.106277	0.0859729	0	0	0	0	0	0	0	0
chr8	84257795	84270380	ENSMUSG00000004994	0.5123	-	Ccdc130	protein_coding	0.610145	1	1.07377	0.102686	40	5.14007	0.00406546	43	5.26878	0.00437293	20	28	71	4.39232	4.85798	6.16993	0.00204981	0.00286973	0.00727683	25	28	75	4.70044	4.85798	6.24793	0.00256226	0.00286973	0.00768679	0	0	0	0	0	0	0	0
chr8	84249906	84257326	ENSMUSG00000004996	0.497	-	Mri1	protein_coding	0.374729	1	1.22131	0.288431	40	5.31246	0.00681207	49	5.58722	0.00835766	36	52	31	5.20945	5.72792	5	0.00618238	0.0089301	0.00532372	37	42	67	5.24793	5.42626	6.08746	0.00635411	0.00721278	0.0115061	0	0	0	0	0	0	0	0
chr3	146729574	146812990	ENSMUSG00000005034	0.4073	-	Prkacb	protein_coding	0.259703	1	1.35547	0.438792	84	6.37061	0.0124459	115	6.78528	0.0169225	73	115	65	6.20945	6.85798	6.04439	0.0107733	0.0169717	0.00959268	125	70	149	6.97728	6.14975	7.22882	0.0184475	0.0103306	0.0219894	0	0	0	0	0	0	0	0
chr11	119343425	119355536	ENSMUSG00000005043	0.5391	-	Sgsh	protein_coding	0.643441	1	0.77682	-0.364348	347	8.42307	0.0382622	269	8.02871	0.0296982	281	338	422	8.13955	8.40514	8.72451	0.0309847	0.0372698	0.0465321	181	281	346	7.50779	8.13955	8.43879	0.0199581	0.0309847	0.0381519	0	0	0	0	0	0	0	0
chr4	152338651	152390194	ENSMUSG00000005045	0.5565	+	Chd5	protein_coding	0.212308	0.972814	1.85333	0.890122	24	4.62806	0.00351237	45	5.44896	0.00663447	29	20	23	4.90689	4.39232	4.58496	0.00424411	0.00292697	0.00336602	62	26	48	5.97728	4.75489	5.61471	0.00907361	0.00380506	0.00702473	0	0	0	0	0	0	0	0
chr10	78425670	78427619	ENSMUSG00000005054	0.5282	+	Cstb	protein_coding	0.510209	1	1.57533	0.655655	402	8.62838	0.280102	633	9.17561	0.441655	451	453	301	8.82018	8.82655	8.2384	0.314505	0.3159	0.209902	1034	472	394	10.0154	8.8857	8.62571	0.72106	0.329149	0.274756	0	0	0	0	0	0	0	0
chr5	136218147	136246556	ENSMUSG00000005057	0.5312	-	Sh2b2	protein_coding	0.240415	1	1.38182	0.466568	17	3.97888	0.00289661	24	4.45407	0.0040664	6	27	19	2.80735	4.80735	4.32193	0.00100267	0.00451203	0.00317513	12	17	44	3.70044	4.16993	5.49185	0.00200535	0.00284091	0.00735294	0	0	0	0	0	0	0	0
chr6	124396816	124415067	ENSMUSG00000005069	0.4732	-	Pex5	protein_coding	0.287768	1	2.40909	1.26849	14	3.83228	0.0027806	34	4.94092	0.00698542	16	9	16	4.08746	3.32193	4.08746	0.00325534	0.00183113	0.00325534	62	19	22	5.97728	4.32193	4.52356	0.0126144	0.00386572	0.00447609	0	0	0	0	0	0	0	0
chr12	72085589	72101461	ENSMUSG00000005078	0.447	+	Jkamp	protein_coding	0.678065	1	0.896907	-0.156969	161	7.29788	0.0355379	144	7.15985	0.0318514	216	134	132	7.76155	7.07682	7.05528	0.047777	0.0296395	0.0291971	149	170	113	7.22882	7.41785	6.83289	0.0329573	0.0376023	0.0249945	0	0	0	0	0	0	0	0
chr2	102811141	102901665	ENSMUSG00000005087	0.422	-	Cd44	protein_coding	0.000502034	0.021332	2.94505	1.55829	272	8.07932	0.0494545	803	9.64327	0.146	228	319	269	7.8392	8.32193	8.07682	0.0414545	0.058	0.0489091	922	759	728	9.85019	9.56986	9.50978	0.167636	0.138	0.132364	0	0	0	0	0	0	0	0
chr2	102658659	102790784	ENSMUSG00000005089	0.4396	+	Slc1a2	protein_coding	0.490335	1	0.641026	-0.641546	12	3.68146	0.00075467	7	2.94324	0.000461187	15	11	10	4	3.58496	3.45943	0.000943337	0.00069178	0.000628891	6	12	4	2.80735	3.70044	2.32193	0.000377335	0.00075467	0.000251557	0	0	0	0	0	0	0	0
chr2	118388618	118475234	ENSMUSG00000005102	0.4479	+	Eif2ak4	protein_coding	0.205238	0.966046	0.805785	-0.311533	1370	10.3403	0.23089	1104	10.0171	0.186015	2022	1171	918	10.9823	10.1948	9.84392	0.340691	0.197304	0.154676	1582	1082	648	10.6284	10.0808	9.34207	0.266554	0.182308	0.109183	0	0	0	0	0	0	0	0
chr5	38526813	38563221	ENSMUSG00000005103	0.4974	-	Wdr1	protein_coding	0.142287	0.871776	1.4119	0.497643	279	8.11659	0.0253061	394	8.5903	0.0357672	233	281	323	7.87036	8.13955	8.33985	0.0211338	0.0254875	0.0292971	336	322	525	8.3966	8.33539	9.03892	0.0304762	0.0292063	0.047619	0	0	0	0	0	0	0	0
chr5	38349273	38503143	ENSMUSG00000005107	0.476	-	Slc2a9	protein_coding	0.920194	1	1.0989	0.136062	29	4.90044	0.0022739	32	5.03943	0.00250646	29	36	23	4.90689	5.20945	4.58496	0.00224806	0.0027907	0.00178295	37	35	25	5.24793	5.16993	4.70044	0.00286822	0.00271318	0.00193798	0	0	0	0	0	0	0	0
chr15	66891320	66923201	ENSMUSG00000005124	0.4687	+	Wisp1	protein_coding	0.228165	0.994998	2.14631	1.10186	867	9.71019	0.111842	1862	10.5987	0.240196	1208	716	677	10.2396	9.48583	9.40514	0.155831	0.0923633	0.0873323	3345	1499	742	11.7082	10.5507	9.53722	0.431502	0.193369	0.0957172	0	0	0	0	0	0	0	0
chr15	66929321	66969640	ENSMUSG00000005125	0.4895	-	Ndrg1	protein_coding	0.0135485	0.248515	0.490439	-1.02786	295	8.2094	0.0235776	144	7.10441	0.0115227	281	290	315	8.13955	8.18488	8.30378	0.0224333	0.0231518	0.0251477	131	209	93	7.04439	7.71425	6.55459	0.0104582	0.0166853	0.00742456	0	0	0	0	0	0	0	0
chr9	53402325	53434402	ENSMUSG00000005131	0.4247	+	4930550C14Rik	protein_coding	1	1	0.833333	-0.263034	3	1.79744	0.000690131	2	1.44064	0.000536769	2	1	6	1.58496	1	2.80735	0.000460087	0.000230044	0.00138026	0	3	4	0	2	2.32193	0	0.000690131	0.000920175	0	0	0	0	0	0	0	0
chr8	85083270	85098282	ENSMUSG00000005142	0.5026	+	Man2b1	protein_coding	0.878003	1	1.04569	0.0644487	65	5.84021	0.00576249	68	6.09021	0.00602982	112	51	31	6.82018	5.70044	5	0.0099804	0.00454464	0.00276243	75	72	56	6.24793	6.18982	5.83289	0.0066833	0.00641597	0.0049902	0	0	0	0	0	0	0	0
chr14	99298691	99313405	ENSMUSG00000005148	0.4537	+	Klf5	protein_coding	0.0833778	0.703054	3.07692	1.62149	3	1.86165	0.00250627	12	3.33145	0.00927318	1	7	2	1	3	1.58496	0.00075188	0.00526316	0.00150376	19	2	16	4.32193	1.58496	4.08746	0.0142857	0.00150376	0.0120301	0	0	0	0	0	0	0	0
chr8	85075035	85081306	ENSMUSG00000005150	0.4974	-	Wdr83	protein_coding	0.447705	1	0.829103	-0.270376	196	7.60081	0.0233834	162	7.33971	0.0193669	176	167	245	7.46761	7.39232	7.94251	0.0209974	0.0199236	0.0292293	156	191	140	7.29462	7.58496	7.13955	0.0186113	0.0227869	0.0167025	0	0	0	0	0	0	0	0
chr8	84969587	84974834	ENSMUSG00000005161	0.4861	+	Prdx2	protein_coding	0.933107	1	1.02331	0.0332396	900	9.81538	0.156114	921	9.84298	0.159757	899	903	898	9.81378	9.82018	9.81218	0.155941	0.156635	0.155768	878	1037	848	9.77972	10.0196	9.72962	0.152298	0.179879	0.147095	0	0	0	0	0	0	0	0
chr11	69733997	69758637	ENSMUSG00000005198	0.4541	-	Polr2a	protein_coding	0.975462	1	0.845133	-0.24275	376	8.53403	0.08998	317	8.19199	0.076008	296	371	460	8.21432	8.53916	8.84862	0.0708982	0.0888623	0.11018	187	264	501	7.55459	8.04985	8.97154	0.0447904	0.0632335	0.12	0	0	0	0	0	0	0	0
chr11	69673115	69682084	ENSMUSG00000005204	0.4784	-	Senp3	protein_coding	0.27191	1	1.02816	0.0400606	1562	10.5568	0.233747	1606	10.379	0.240333	1919	1751	1015	10.9069	10.7748	9.98868	0.287232	0.262087	0.151923	536	1706	2575	9.06878	10.7372	11.3309	0.0802275	0.255351	0.385421	0	0	0	0	0	0	0	0
chr6	54595111	54645839	ENSMUSG00000005225	0.428	+	Plekha8	protein_coding	0.693459	1	0.966292	-0.0494687	29	4.85511	0.00469023	28	4.80512	0.00452661	21	37	28	4.45943	5.24793	4.85798	0.00343586	0.00605366	0.00458115	37	24	22	5.24793	4.64386	4.52356	0.00605366	0.0039267	0.00359948	0	0	0	0	0	0	0	0
chr2	69193895	69206194	ENSMUSG00000005233	0.3994	-	Spc25	protein_coding	0.477446	1	1.12844	0.17433	72	5.977	0.0104791	81	6.25308	0.0118438	27	84	104	4.80735	6.40939	6.71425	0.00394795	0.0122825	0.0152069	44	84	115	5.49185	6.40939	6.85798	0.00643369	0.0122825	0.0168153	0	0	0	0	0	0	0	0
chr11	69420809	69549110	ENSMUSG00000005237	0.4859	-	Dnah2	protein_coding	0.847003	1	3	1.58496	0	0	0	2	0.935785	0.000382775	0	0	0	0	0	0	0	0	0	6	0	0	2.80735	0	0	0.00114833	0	0	0	0	0	0	0	0	0	0
chr16	18811779	18835261	ENSMUSG00000005262	0.451	+	Ufd1l	protein_coding	0.373875	1	1.27273	0.347923	149	7.18422	0.0101567	190	7.53658	0.0129452	107	140	201	6.75489	7.13955	7.65821	0.00727743	0.00952187	0.0136707	181	138	252	7.50779	7.11894	7.98299	0.0123104	0.00938584	0.0171394	0	0	0	0	0	0	0	0
chr11	62700356	62731905	ENSMUSG00000005267	0.4414	-	Zfp287	protein_coding	0.22711	0.993375	0.757895	-0.399931	31	4.96139	0.00299977	23	4.44689	0.00224983	39	26	27	5.32193	4.75489	4.80735	0.00381493	0.00254328	0.0026411	37	20	12	5.24793	4.39232	3.70044	0.00361929	0.00195637	0.00117382	0	0	0	0	0	0	0	0
chr15	10177238	10349180	ENSMUSG00000005268	0.4018	+	Prlr	protein_coding	0.959063	1	1	0	9	3.20244	0.000459137	9	3.27657	0.000459137	12	4	11	3.70044	2.32193	3.58496	0.000612182	0.000204061	0.000561167	12	6	9	3.70044	2.80735	3.32193	0.000612182	0.000306091	0.000459137	0	0	0	0	0	0	0	0
chr5	33739673	33782817	ENSMUSG00000005299	0.4698	-	Letm1	protein_coding	0.930473	1	1.24	0.31034	66	5.9276	0.00564923	82	6.26447	0.00702569	86	31	80	6.44294	5	6.33985	0.00739849	0.0026669	0.00688231	118	82	45	6.89482	6.37504	5.52356	0.0101514	0.00705437	0.0038713	0	0	0	0	0	0	0	0
chr13	58176156	58215653	ENSMUSG00000005312	0.431	-	Ubqln1	protein_coding	0.414427	1	1.0625	0.0874628	623	9.28424	0.209482	662	9.27977	0.222596	588	640	641	9.20212	9.32418	9.32643	0.197714	0.215198	0.215535	380	676	930	8.57365	9.40301	9.86264	0.127774	0.227303	0.31271	0	0	0	0	0	0	0	0
chr1	173333258	173367695	ENSMUSG00000005338	0.4594	-	Cadm3	protein_coding	0.0159075	0.273125	0.217822	-2.19878	33	5.06737	0.00434109	6	2.85408	0.000841639	30	37	31	4.9542	5.24793	5	0.00398671	0.00491694	0.0041196	6	5	8	2.80735	2.58496	3.16993	0.000797342	0.000664452	0.00106312	0	0	0	0	0	0	0	0
chr15	77915047	77929006	ENSMUSG00000005354	0.5039	-	Txn2	protein_coding	0.420073	1	1.15506	0.207963	147	7.17167	0.0200236	170	7.36328	0.0231494	109	138	195	6.78136	7.11894	7.61471	0.0148138	0.0187551	0.0265018	125	146	240	6.97728	7.19967	7.91289	0.0169883	0.0198423	0.0326176	0	0	0	0	0	0	0	0
chr10	78780496	78814825	ENSMUSG00000005357	0.4328	+	Slc1a6	protein_coding	0.039861	0.486096	1.40959	0.495278	604	9.18093	0.412341	851	9.3595	0.581512	446	510	855	8.80413	8.99718	9.74147	0.304645	0.348361	0.584016	318	515	1721	8.31741	9.01123	10.7499	0.217213	0.351776	1.17555	0	0	0	0	0	0	0	0
chr15	8634124	8710764	ENSMUSG00000005360	0.4359	-	Slc1a3	protein_coding	1.03206e-06	0.000112052	0.198758	-2.33092	375	8.53549	0.0342944	74	6.08627	0.00674294	300	383	441	8.23362	8.58496	8.7879	0.02746	0.0350572	0.0403661	50	122	49	5.67243	6.94251	5.64386	0.00457666	0.011167	0.00448513	0	0	0	0	0	0	0	0
chr6	106780201	106800077	ENSMUSG00000005362	0.3895	-	Crbn	protein_coding	0.971773	1	1.20635	0.270648	20	4.35894	0.00348129	24	4.61412	0.00423557	23	14	23	4.58496	3.90689	4.58496	0.00400348	0.0024369	0.00400348	31	26	16	5	4.75489	4.08746	0.005396	0.00452567	0.00278503	0	0	0	0	0	0	0	0
chr17	87975050	87990883	ENSMUSG00000005370	0.4516	+	Msh6	protein_coding	0.7325	1	0.859043	-0.219198	124	6.96193	0.0933433	107	6.6815	0.0800801	143	116	114	7.16993	6.87036	6.84549	0.107357	0.0870871	0.0855856	81	156	83	6.35755	7.29462	6.39232	0.0608108	0.117117	0.0623123	0	0	0	0	0	0	0	0
chr17	87990859	88065291	ENSMUSG00000005371	0.404	-	Fbxo11	protein_coding	0.841442	1	0.969849	-0.0441676	132	7.04159	0.0113467	128	6.97571	0.011002	153	127	115	7.26679	7	6.85798	0.0131851	0.0109445	0.00991038	131	158	94	7.04439	7.31288	6.56986	0.0112892	0.013616	0.00810065	0	0	0	0	0	0	0	0
chr5	135089890	135138382	ENSMUSG00000005373	0.4994	+	Mlxipl	protein_coding	0.886433	1	1	0	2	1.33333	0.000111737	2	1.19499	0.000111737	1	1	3	1	1	2	6.70421e-05	6.70421e-05	0.000201126	0	3	2	0	2	1.58496	0	0.000201126	0.000134084	0	0	0	0	0	0	0	0
chr5	135149657	135165760	ENSMUSG00000005374	0.4745	+	Tbl2	protein_coding	0.313097	1	0.853261	-0.228941	306	8.24376	0.0204036	261	7.98212	0.0173998	372	261	284	8.54303	8.03342	8.15482	0.0248315	0.0174221	0.0189573	336	270	176	8.3966	8.08215	7.46761	0.0224284	0.0180228	0.0117482	0	0	0	0	0	0	0	0
chr5	135052957	135064959	ENSMUSG00000005378	0.5093	-	Wbscr22	protein_coding	0.283516	1	2.02727	1.01954	36	5.16695	0.0027726	73	6.03719	0.00570066	35	45	27	5.16993	5.52356	4.80735	0.00272077	0.00349813	0.00209888	118	69	33	6.89482	6.12928	5.08746	0.00917289	0.00536381	0.0025653	0	0	0	0	0	0	0	0
chr13	13437602	13512275	ENSMUSG00000005397	0.4506	+	Nid1	protein_coding	0.44522	1	1.61004	0.687095	85	6.40602	0.0246486	138	6.97948	0.0398614	76	71	109	6.26679	6.16993	6.78136	0.0219526	0.0205084	0.0314847	218	73	123	7.77479	6.20945	6.9542	0.0629694	0.0210861	0.0355286	0	0	0	0	0	0	0	0
chr8	75109569	75128439	ENSMUSG00000005410	0.465	+	Mcm5	protein_coding	0.580068	1	1.08969	0.123913	73	6.18983	0.0150366	80	6.28078	0.0164035	56	74	90	5.83289	6.22882	6.50779	0.0114825	0.0151733	0.018454	50	95	95	5.67243	6.58496	6.58496	0.0102522	0.0194792	0.0194792	0	0	0	0	0	0	0	0
chr8	75093621	75100589	ENSMUSG00000005413	0.4864	+	Hmox1	protein_coding	0.279128	1	1.04962	0.0698692	395	8.6196	0.128438	415	8.43198	0.134828	329	420	437	8.36632	8.71768	8.77479	0.106888	0.136452	0.141975	168	321	756	7.40088	8.33092	9.56415	0.0545809	0.104288	0.245614	0	0	0	0	0	0	0	0
chr11	59661305	59780860	ENSMUSG00000005417	0.461	+	Mprip	protein_coding	1	1	0.99214	-0.0113848	381	8.56695	0.0375448	378	8.56321	0.0372489	441	338	363	8.7879	8.40514	8.50779	0.0434954	0.0333366	0.0358023	374	401	358	8.55075	8.65105	8.48784	0.0368873	0.0395503	0.0353092	0	0	0	0	0	0	0	0
chr7	25267704	25294159	ENSMUSG00000005442	0.5709	+	Cic	protein_coding	0.418163	1	1.28972	0.367057	106	6.72574	0.00970785	137	7.10487	0.0125469	128	90	100	7.01123	6.50779	6.65821	0.0117227	0.00824251	0.00915835	137	149	125	7.10852	7.22882	6.97728	0.0125469	0.0136459	0.0114479	0	0	0	0	0	0	0	0
chr7	25295049	25297986	ENSMUSG00000005447	0.532	-	Pafah1b3	protein_coding	0.38393	1	1.20824	0.272905	145	7.18	0.0267802	175	7.40346	0.0323954	139	164	131	7.12928	7.36632	7.04439	0.0257312	0.0303591	0.0242503	174	117	234	7.45121	6.88264	7.87652	0.0322103	0.0216586	0.0433173	0	0	0	0	0	0	0	0
chr8	84030294	84042589	ENSMUSG00000005465	0.4991	-	Il27ra	protein_coding	0.517055	1	0.736842	-0.440573	5	2.54795	0.00164355	4	2.04309	0.00112994	9	4	3	3.32193	2.32193	2	0.0027735	0.00123267	0.000924499	6	4	1	2.80735	2.32193	1	0.001849	0.00123267	0.000308166	0	0	0	0	0	0	0	0
chr8	83972993	83996443	ENSMUSG00000005469	0.5011	+	Prkaca	protein_coding	0.785952	1	0.694727	-0.525482	720	9.4379	0.315643	500	8.63463	0.219152	473	935	751	8.88874	9.87036	9.55459	0.207456	0.410088	0.329386	149	479	871	7.22882	8.90689	9.76818	0.0653509	0.210088	0.382018	0	0	0	0	0	0	0	0
chr8	83955507	83970197	ENSMUSG00000005470	0.4479	+	Asf1b	protein_coding	0.417318	1	0.803279	-0.316027	40	5.26825	0.00858772	32	5.01194	0.00685574	23	44	52	4.58496	5.49185	5.72792	0.00497943	0.00952587	0.0112578	37	33	25	5.24793	5.08746	4.70044	0.00801039	0.0071444	0.00541243	0	0	0	0	0	0	0	0
chr8	83715177	83726892	ENSMUSG00000005481	0.5201	+	Ddx39	protein_coding	0.527265	1	1.31509	0.395164	578	9.1747	0.0479391	760	9.55586	0.0630705	608	538	587	9.2503	9.07414	9.19967	0.0504564	0.0446473	0.0487137	922	700	658	9.85019	9.45327	9.36413	0.0765145	0.0580913	0.0546058	0	0	0	0	0	0	0	0
chr8	83608193	83612653	ENSMUSG00000005483	0.5257	+	Dnajb1	protein_coding	0.70601	1	1.19444	0.25634	107	6.73386	0.0346503	128	6.9915	0.0414508	131	104	86	7.04439	6.71425	6.44294	0.0424223	0.0336788	0.0278497	149	135	100	7.22882	7.08746	6.65821	0.0482513	0.0437176	0.0323834	0	0	0	0	0	0	0	0
chr1	87945119	88008551	ENSMUSG00000005501	0.4152	-	Usp40	protein_coding	0.646163	1	0.913679	-0.130241	250	7.95177	0.00593317	228	7.8397	0.00541896	195	266	289	7.61471	8.0607	8.17991	0.00462787	0.00631289	0.00685874	243	225	217	7.93074	7.82018	7.76818	0.00576704	0.00533985	0.00514999	0	0	0	0	0	0	0	0
chr2	90904740	90911626	ENSMUSG00000005505	0.4565	+	Kbtbd4	protein_coding	0.471729	1	0.781362	-0.355937	92	6.53705	0.0161404	72	6.17778	0.0125731	96	85	95	6.59991	6.42626	6.58496	0.0168421	0.0149123	0.0166667	75	63	77	6.24793	6	6.2854	0.0131579	0.0110526	0.0135088	0	0	0	0	0	0	0	0
chr2	90940382	91019497	ENSMUSG00000005506	0.4091	+	Celf1	protein_coding	0.809976	1	1.08633	0.119464	323	8.33892	0.0288433	351	8.45973	0.0313411	298	330	342	8.224	8.37069	8.42206	0.0265834	0.029438	0.0305085	349	369	336	8.45121	8.53138	8.3966	0.0311329	0.032917	0.0299732	0	0	0	0	0	0	0	0
chr2	90894634	90904827	ENSMUSG00000005510	0.4459	-	Ndufs3	protein_coding	0.718607	1	1.04439	0.0626556	127	6.97089	0.0326629	132	7.03527	0.0341241	95	137	148	6.58496	7.10852	7.21917	0.0244972	0.0353275	0.038164	100	146	151	6.65821	7.19967	7.24793	0.0257865	0.0376483	0.0389376	0	0	0	0	0	0	0	0
chr5	135670033	135735326	ENSMUSG00000005514	0.4975	+	Por	protein_coding	0.197442	0.96244	1.29867	0.377031	249	7.93124	0.0264331	324	8.29318	0.0343595	177	295	275	7.47573	8.20945	8.10852	0.0187898	0.0313163	0.0291932	243	282	446	7.93074	8.14466	8.80413	0.0257962	0.0299363	0.0473461	0	0	0	0	0	0	0	0
chr7	67952827	68233668	ENSMUSG00000005533	0.4628	+	Igf1r	protein_coding	0.00613275	0.139853	2.41051	1.26934	170	7.4037	0.0136038	412	8.65201	0.0329047	203	169	139	7.67243	7.40939	7.12928	0.0162128	0.0134973	0.0111013	542	312	382	9.08481	8.29002	8.5812	0.0432873	0.0249181	0.0305087	0	0	0	0	0	0	0	0
chr8	3122061	3279617	ENSMUSG00000005534	0.431	-	Insr	protein_coding	0.759686	1	1.05422	0.0761717	54	5.77911	0.00489005	57	5.85827	0.00516005	59	59	45	5.90689	5.90689	5.52356	0.00531005	0.00531005	0.00405004	50	65	57	5.67243	6.04439	5.85798	0.00450005	0.00585006	0.00513005	0	0	0	0	0	0	0	0
chr8	3681737	3694175	ENSMUSG00000005540	0.481	-	Fcer2a	protein_coding	1	1	0.904762	-0.14439	6	2.7664	0.00166898	5	2.60245	0.00148354	4	8	6	2.32193	3.16993	2.80735	0.00111266	0.00222531	0.00166898	6	3	7	2.80735	2	3	0.00166898	0.000834492	0.00194715	0	0	0	0	0	0	0	0
chr7	26835305	26843548	ENSMUSG00000005547	0.4622	+	Cyp2a5	protein_coding	0.928383	1	1.33333	0.415037	0	0	0	0	0.333333	4.26148e-05	0	0	0	0	0	0	0	0	0	0	0	1	0	0	1	0	0	0.000127845	0	0	0	0	0	0	0	0
chr7	12999114	13031035	ENSMUSG00000005566	0.4813	+	Trim28	protein_coding	0.617969	1	1.09896	0.136141	545	9.09166	0.0891727	599	9.2175	0.0980135	534	543	557	9.0634	9.08746	9.12412	0.0874263	0.0888998	0.0911919	561	533	702	9.13443	9.0607	9.45738	0.0918468	0.0872626	0.114931	0	0	0	0	0	0	0	0
chr7	13035120	13038275	ENSMUSG00000005575	0.5624	-	Ube2m	protein_coding	0.287601	1	1.42745	0.513441	84	6.38897	0.0268714	120	6.91739	0.0384943	65	90	97	6.04439	6.50779	6.61471	0.0207933	0.0287908	0.0310301	125	106	130	6.97728	6.74147	7.03342	0.0399872	0.0339091	0.0415867	0	0	0	0	0	0	0	0
chr16	4287529	4420498	ENSMUSG00000005580	0.4413	-	Adcy9	protein_coding	0.967673	1	0.677419	-0.561879	9	3.34079	0.00575067	6	2.07627	0.00369686	9	12	7	3.32193	3.70044	3	0.00554529	0.00739372	0.004313	0	4	14	0	2.32193	3.90689	0	0.00246457	0.008626	0	0	0	0	0	0	0	0
chr13	83504034	83667080	ENSMUSG00000005583	0.375	+	Mef2c	protein_coding	0.359574	1	0.565789	-0.821663	24	4.62294	0.00129937	13	3.78143	0.000711984	19	33	21	4.32193	5.08746	4.45943	0.00101458	0.00176216	0.00112138	12	9	19	3.70044	3.32193	4.32193	0.000640786	0.00048059	0.00101458	0	0	0	0	0	0	0	0
chr7	111028951	111056377	ENSMUSG00000005609	0.4374	+	Ctr9	protein_coding	0.118969	0.817589	1.18664	0.246877	144	7.16894	0.0135228	171	7.06189	0.0160643	128	164	139	7.01123	7.36632	7.12928	0.0120482	0.0154367	0.0130836	50	147	315	5.67243	7.20945	8.30378	0.00470633	0.0138366	0.0296498	0	0	0	0	0	0	0	0
chr7	111067750	111083030	ENSMUSG00000005610	0.4186	-	Eif4g2	protein_coding	0.317944	1	0.720991	-0.471946	4558	12.1064	0.239592	3286	11.6673	0.172729	5626	5006	3042	12.4582	12.2897	11.5713	0.295732	0.263141	0.159903	3799	3391	2668	11.8918	11.7279	11.3821	0.199695	0.178249	0.140244	0	0	0	0	0	0	0	0
chr7	110868266	110982461	ENSMUSG00000005611	0.4622	-	Mrvi1	protein_coding	0.173437	0.926798	0.538961	-0.891747	102	6.62288	0.0108583	54	5.55615	0.00580298	78	82	145	6.30378	6.37504	7.18982	0.00833066	0.00875788	0.0154865	19	83	61	4.32193	6.39232	5.9542	0.00202926	0.00886468	0.00651501	0	0	0	0	0	0	0	0
chr16	32430921	32475070	ENSMUSG00000005615	0.4311	+	Pcyt1a	protein_coding	0.926623	1	1.00652	0.00937253	357	8.48216	0.047079	359	8.49265	0.0473867	355	379	337	8.47573	8.56986	8.40088	0.0468152	0.0499802	0.0444415	355	350	373	8.47573	8.45533	8.54689	0.0468152	0.0461559	0.049189	0	0	0	0	0	0	0	0
chr7	80993681	81045164	ENSMUSG00000005621	0.447	+	Zfp592	protein_coding	0.894858	1	0.82243	-0.282035	70	6.13362	0.00845657	58	5.82156	0.00693359	87	56	68	6.45943	5.83289	6.10852	0.0104605	0.0067332	0.00817603	37	67	69	5.24793	6.08746	6.12928	0.00444872	0.00805579	0.00829626	0	0	0	0	0	0	0	0
chr3	95032694	95042614	ENSMUSG00000005625	0.4714	-	Psmd4	protein_coding	0.351213	1	1.00894	0.0128399	1341	10.37	0.424741	1353	10.0326	0.428541	1044	1418	1562	10.0293	10.4707	10.6101	0.330589	0.449018	0.494617	367	1307	2386	8.52356	10.3531	11.221	0.116213	0.41387	0.755541	0	0	0	0	0	0	0	0
chr3	95124476	95129209	ENSMUSG00000005628	0.5133	+	Tmod4	protein_coding	0.774178	1	0.939394	-0.0901978	10	3.43307	0.00245459	9	2.56912	0.00229095	8	9	13	3.16993	3.32193	3.80735	0.00196367	0.00220913	0.00319097	0	18	10	0	4.24793	3.45943	0	0.00441826	0.00245459	0	0	0	0	0	0	0	0
chr12	54746349	54795703	ENSMUSG00000005656	0.4451	-	Snx6	protein_coding	0.476955	1	1.22565	0.293551	139	7.13191	0.0729112	171	7.39524	0.0894819	136	146	136	7.09803	7.19967	7.09803	0.0711669	0.0763998	0.0711669	187	124	202	7.55459	6.96578	7.66534	0.0978545	0.0648875	0.105704	0	0	0	0	0	0	0	0
chr6	83305691	83325908	ENSMUSG00000005667	0.4482	-	Mthfd2	protein_coding	0.456405	1	0.778523	-0.361188	545	9.07815	0.0563186	424	8.72432	0.0438225	641	548	447	9.32643	9.10066	8.80735	0.0661985	0.056594	0.0461634	399	489	385	8.64386	8.93664	8.59246	0.0412062	0.0505009	0.0397604	0	0	0	0	0	0	0	0
chr1	171216011	171222514	ENSMUSG00000005674	0.5218	-	Tomm40l	protein_coding	0.545043	1	1.07099	0.0989418	107	6.75109	0.0108784	115	6.81246	0.0116579	97	116	108	6.61471	6.87036	6.76818	0.00986173	0.0117934	0.0109801	81	116	147	6.35755	6.87036	7.20945	0.00823505	0.0117934	0.0149451	0	0	0	0	0	0	0	0
chr1	171213970	171220701	ENSMUSG00000005677	0.5051	+	Nr1i3	protein_coding	0.404917	1	1.12322	0.167644	69	6.12737	0.00857449	78	6.20871	0.0096463	59	77	72	5.90689	6.2854	6.18982	0.00729656	0.00952263	0.00890428	44	80	110	5.49185	6.33985	6.79442	0.0054415	0.00989364	0.0136038	0	0	0	0	0	0	0	0
chr1	171225054	171226379	ENSMUSG00000005681	0.5173	+	Apoa2	protein_coding	0.0119578	0.228074	4.5	2.16993	0	0.333333	0.000243843	5	2.04309	0.00365764	1	0	0	1	0	0	0.000731529	0	0	6	9	0	2.80735	3.32193	0	0.00438917	0.00658376	0	0	0	0	0	0	0	0	0
chr10	128303335	128321358	ENSMUSG00000005682	0.4736	+	Pan2	protein_coding	0.324693	1	1.06897	0.0962153	28	4.83931	0.0151597	30	4.56155	0.0162426	33	29	22	5.08746	4.90689	4.52356	0.0178668	0.0157011	0.0119112	62	18	10	5.97728	4.24793	3.45943	0.0335679	0.00974553	0.00541419	0	0	0	0	0	0	0	0
chr10	128337832	128362479	ENSMUSG00000005683	0.438	+	Cs	protein_coding	0.379891	1	1.22727	0.295456	351	8.44785	0.134948	431	8.74828	0.165705	300	409	344	8.23362	8.67948	8.43045	0.11534	0.157247	0.132257	374	458	461	8.55075	8.84235	8.85175	0.143791	0.176086	0.17724	0	0	0	0	0	0	0	0
chr7	110768206	110812405	ENSMUSG00000005686	0.5018	+	Ampd3	protein_coding	0.00488681	0.120744	4.83333	2.27302	11	3.40961	0.00165812	57	5.63775	0.0085921	14	15	4	3.90689	4	2.32193	0.00211034	0.00226108	0.000602954	100	46	25	6.65821	5.55459	4.70044	0.0150739	0.00693398	0.00376847	0	0	0	0	0	0	0	0
chr3	103171655	103179166	ENSMUSG00000005687	0.4277	+	Bcas2	protein_coding	0.465956	1	0.902098	-0.148644	285	8.14318	0.0328303	257	7.98091	0.0296049	329	228	298	8.36632	7.8392	8.224	0.0378989	0.0262643	0.0343278	311	271	189	8.2854	8.08746	7.56986	0.0358254	0.0312176	0.0217717	0	0	0	0	0	0	0	0
chr8	105636568	105682922	ENSMUSG00000005698	0.4142	+	Ctcf	protein_coding	0.730544	1	0.783009	-0.352899	325	8.34234	0.0428716	254	7.93761	0.0335402	349	288	337	8.45121	8.17493	8.40088	0.0460848	0.0380298	0.0445002	162	286	314	7.34873	8.16491	8.29921	0.0213918	0.0377657	0.0414631	0	0	0	0	0	0	0	0
chr8	105701148	105703496	ENSMUSG00000005699	0.57	+	Pard6a	protein_coding	0.892798	1	0.871252	-0.198838	188	7.55931	0.0482546	164	7.31447	0.0420089	177	205	182	7.47573	7.6865	7.5157	0.0454312	0.0526181	0.0467146	112	214	165	6.82018	7.74819	7.37504	0.0287474	0.0549281	0.0423511	0	0	0	0	0	0	0	0
chr16	4544661	4559720	ENSMUSG00000005718	0.5063	-	Tfap4	protein_coding	0.801183	1	0.660377	-0.598637	34	5.11661	0.0159988	22	4.24406	0.010407	44	28	31	5.49185	4.85798	5	0.0205033	0.0130475	0.0144455	6	26	35	2.80735	4.75489	5.16993	0.0027959	0.0121156	0.0163094	0	0	0	0	0	0	0	0
chr16	18239784	18248732	ENSMUSG00000005732	0.4742	-	Ranbp1	protein_coding	0.791202	1	0.904277	-0.145163	163	7.32104	0.0533858	147	7.20527	0.0482442	116	181	191	6.87036	7.50779	7.58496	0.0380702	0.0594027	0.0626846	137	141	163	7.10852	7.14975	7.35755	0.0449623	0.046275	0.0534952	0	0	0	0	0	0	0	0
chr3	94954075	94961561	ENSMUSG00000005774	0.5006	+	Rfx5	protein_coding	0.279361	1	1.25	0.321928	84	6.40464	0.00744074	106	6.70581	0.00932298	97	84	72	6.61471	6.40939	6.18982	0.00855832	0.00741133	0.00635257	81	101	135	6.35755	6.67243	7.08746	0.00714664	0.00891124	0.0119111	0	0	0	0	0	0	0	0
chr3	94884093	94886961	ENSMUSG00000005779	0.4984	-	Psmb4	protein_coding	0.948273	1	0.918593	-0.122502	2710	11.4026	0.658325	2489	11.2687	0.604713	2545	2703	2881	11.314	11.4009	11.4929	0.618319	0.656706	0.699951	2030	2743	2694	10.988	11.4221	11.3961	0.493197	0.666424	0.654519	0	0	0	0	0	0	0	0
chr9	7558456	7568485	ENSMUSG00000005800	0.4099	+	Mmp8	protein_coding	0.888147	1	1.16667	0.222392	1	0.861654	0.000454339	1	1	0.000605785	0	2	1	0	1.58496	1	0	0.000908678	0.000454339	0	3	1	0	2	1	0	0.00136302	0.000454339	0	0	0	0	0	0	0	0
chr2	122681233	122702663	ENSMUSG00000005802	0.3831	-	Slc30a4	protein_coding	0.54216	1	0.768116	-0.380604	367	8.49781	0.0705769	282	8.12302	0.0541667	285	454	362	8.15987	8.82972	8.50383	0.0548077	0.0873077	0.0696154	243	252	350	7.93074	7.98299	8.45533	0.0467308	0.0484615	0.0673077	0	0	0	0	0	0	0	0
chr2	122765237	122809569	ENSMUSG00000005803	0.423	+	Sqrdl	protein_coding	0.572916	1	0.951087	-0.0723508	60	5.91844	0.00687794	57	5.7766	0.00653595	74	58	49	6.22882	5.88264	5.64386	0.00843593	0.00661195	0.00558596	87	38	47	6.45943	5.2854	5.58496	0.00991792	0.00433197	0.00535796	0	0	0	0	0	0	0	0
chr2	122738503	122749475	ENSMUSG00000005804	0.4312	+	Bloc1s6	protein_coding	0.788666	1	0.794776	-0.33138	88	6.33773	0.0132374	70	6.09302	0.01049	54	147	64	5.78136	7.20945	6.02237	0.00809231	0.0220291	0.00959089	62	50	98	5.97728	5.67243	6.62936	0.00929117	0.00749288	0.014686	0	0	0	0	0	0	0	0
chr3	138458956	138489515	ENSMUSG00000005813	0.4278	-	Metap1	protein_coding	0.964834	1	1.09663	0.133071	216	7.75117	0.0197312	237	7.87546	0.0216466	203	189	257	7.67243	7.56986	8.01123	0.0185151	0.0172382	0.0234404	286	187	239	8.16491	7.55459	7.90689	0.0260854	0.0170558	0.0217986	0	0	0	0	0	0	0	0
chr17	57234914	57247641	ENSMUSG00000005823	0.4942	-	Gpr108	protein_coding	0.966325	1	0.900398	-0.151365	250	7.96752	0.152999	225	7.76785	0.137699	262	264	224	8.03892	8.04985	7.81378	0.160343	0.161567	0.137087	149	289	237	7.22882	8.17991	7.89482	0.0911873	0.176867	0.145043	0	0	0	0	0	0	0	0
chr17	57189492	57194189	ENSMUSG00000005824	0.5032	-	Tnfsf14	protein_coding	0.234394	1	5.66667	2.5025	0	0	0	5	1.7618	0.00205309	0	0	0	0	0	0	0	0	0	12	0	2	3.70044	0	1.58496	0.00527937	0	0.000879894	0	0	0	0	0	0	0	0
chr18	11052510	11085635	ENSMUSG00000005836	0.4485	+	Gata6	protein_coding	0.0888593	0.725066	4.25	2.08746	0	0.333333	0.000138485	5	2.46411	0.00193879	0	0	1	0	0	1	0	0	0.000415455	6	3	5	2.80735	2	2.58496	0.00249273	0.00124636	0.00207727	0	0	0	0	0	0	0	0
chr16	11192970	11203331	ENSMUSG00000005846	0.4376	-	Rsl1d1	protein_coding	0.573157	1	0.958917	-0.0605223	713	9.44392	0.234308	684	9.26417	0.224669	503	839	797	8.97728	9.71425	9.64024	0.165297	0.275715	0.261913	343	619	1089	8.42626	9.27612	10.0901	0.112718	0.203418	0.357871	0	0	0	0	0	0	0	0
chr18	34220924	34322189	ENSMUSG00000005871	0.4136	+	Apc	protein_coding	0.201267	0.964483	1.54667	0.629162	99	6.61568	0.0051023	154	7.26907	0.00791974	78	126	93	6.30378	6.98868	6.55459	0.00402	0.00649384	0.00479307	168	153	140	7.40088	7.26679	7.13955	0.00865845	0.00788538	0.00721538	0	0	0	0	0	0	0	0
chr18	34344889	34373415	ENSMUSG00000005873	0.469	-	Reep5	protein_coding	0.801117	1	0.916968	-0.125057	553	9.05718	0.158726	507	8.83616	0.145522	402	483	774	8.65464	8.91886	9.59805	0.115385	0.138634	0.222158	230	577	714	7.85175	9.17493	9.4818	0.0660161	0.165614	0.204937	0	0	0	0	0	0	0	0
chr2	156008045	156018279	ENSMUSG00000005881	0.5234	+	Ergic3	protein_coding	0.318067	1	0.802637	-0.317181	859	9.74759	0.21472	689	9.41192	0.172293	860	866	850	9.74987	9.75989	9.73302	0.215054	0.216554	0.212553	847	586	634	9.72792	9.19722	9.31061	0.211803	0.146537	0.15854	0	0	0	0	0	0	0	0
chr2	155846894	155930310	ENSMUSG00000005882	0.4598	-	Uqcc1	protein_coding	0.678833	1	1	0	64	6.0005	0.0042358	64	5.98903	0.0042358	70	76	47	6.14975	6.26679	5.58496	0.0046089	0.00500395	0.00309455	44	77	72	5.49185	6.2854	6.18982	0.00289702	0.00506979	0.00474058	0	0	0	0	0	0	0	0
chr1	13139105	13374083	ENSMUSG00000005886	0.4428	-	Ncoa2	protein_coding	0.956462	1	0.934426	-0.0978473	40	5.32388	0.00265471	37	5.20643	0.00247624	35	34	50	5.16993	5.12928	5.67243	0.00234239	0.00227547	0.00334627	25	43	43	4.70044	5.45943	5.45943	0.00167314	0.00287779	0.00287779	0	0	0	0	0	0	0	0
chr6	92091390	92174294	ENSMUSG00000005893	0.4102	+	Nr2c2	protein_coding	0.78509	1	1.0162	0.0231848	225	7.78791	0.0158753	229	7.82071	0.0161336	173	210	293	7.44294	7.7211	8.19967	0.0121882	0.014795	0.0206425	174	240	273	7.45121	7.91289	8.09803	0.0122587	0.0169086	0.0192335	0	0	0	0	0	0	0	0
chr10	94148023	94197211	ENSMUSG00000005897	0.422	+	Nr2c1	protein_coding	1	1	1.07937	0.110183	20	4.30975	0.00642261	22	4.49064	0.00695782	19	12	29	4.32193	3.70044	4.90689	0.00610148	0.00385356	0.00931278	25	18	22	4.70044	4.24793	4.52356	0.00802826	0.00578035	0.00706487	0	0	0	0	0	0	0	0
chr16	17619354	17644828	ENSMUSG00000005899	0.478	+	Smpd4	protein_coding	1	1	1.05691	0.0798533	40	5.34175	0.00170423	42	5.37737	0.00180364	46	42	32	5.55459	5.42626	5.04439	0.00195987	0.00178944	0.00136338	44	56	27	5.49185	5.83289	4.80735	0.00187465	0.00238592	0.00115036	0	0	0	0	0	0	0	0
chr5	3596066	3637232	ENSMUSG00000005907	0.4241	+	Pex1	protein_coding	0.703245	1	0.855556	-0.225067	29	4.83746	0.00221746	25	4.67712	0.00188612	18	40	29	4.24793	5.35755	4.90689	0.00137636	0.00305857	0.00221746	25	27	22	4.70044	4.80735	4.52356	0.00191161	0.00206454	0.00168221	0	0	0	0	0	0	0	0
chr17	28951950	28969549	ENSMUSG00000005936	0.4864	+	Kctd20	protein_coding	0.787204	1	0.899642	-0.152578	278	8.12052	0.0436626	250	7.86828	0.039265	252	283	299	7.98299	8.14975	8.22882	0.0395791	0.0444479	0.0469609	149	224	377	7.22882	7.81378	8.56224	0.0234019	0.0351814	0.0592116	0	0	0	0	0	0	0	0
chr11	73090583	73147446	ENSMUSG00000005947	0.4842	+	Itgae	protein_coding	0.448616	1	0.411765	-1.28011	5	2.46411	0.0013383	1	1	0.000382373	3	5	6	2	2.58496	2.80735	0.000860338	0.0014339	0.00172068	0	3	1	0	2	1	0	0.000860338	0.000286779	0	0	0	0	0	0	0	0
chr11	73183596	73199042	ENSMUSG00000005949	0.4886	-	Ctns	protein_coding	0.138827	0.867682	0.490099	-1.02885	538	9.05865	0.0848322	263	7.77711	0.0414957	623	440	550	9.2854	8.78463	9.10591	0.098296	0.0694225	0.0867782	87	288	414	6.45943	8.17493	8.69697	0.0137267	0.0454402	0.0653203	0	0	0	0	0	0	0	0
chr11	73160421	73172685	ENSMUSG00000005950	0.5122	+	P2rx5	protein_coding	0.893584	1	0.736527	-0.44119	55	5.7846	0.0162747	40	3.89316	0.0119083	49	49	66	5.64386	5.64386	6.06609	0.0145877	0.0145877	0.0196487	0	39	81	0	5.32193	6.35755	0	0.0116106	0.0241143	0	0	0	0	0	0	0	0
chr11	73199460	73224511	ENSMUSG00000005951	0.4636	+	Shpk	protein_coding	0.685454	1	1.21053	0.275634	5	2.63563	0.000617427	7	2.90475	0.000771784	5	7	4	2.58496	3	2.32193	0.000578838	0.000810373	0.00046307	6	5	9	2.80735	2.58496	3.32193	0.000694605	0.000578838	0.00104191	0	0	0	0	0	0	0	0
chr16	21204755	21223305	ENSMUSG00000005958	0.5368	+	Ephb3	protein_coding	0.000855413	0.0325958	0.373755	-1.41983	2074	10.967	0.0950483	775	9.52815	0.0354961	2899	1654	1670	11.5018	10.6926	10.7065	0.132835	0.0757881	0.0765213	916	945	463	9.84078	9.8857	8.85798	0.0419721	0.043301	0.0212152	0	0	0	0	0	0	0	0
chr3	94612757	94658872	ENSMUSG00000005968	0.4545	-	Tuft1	protein_coding	0.73058	1	0.536585	-0.89812	13	3.67389	0.00200454	6	2.25163	0.00100227	20	10	8	4.39232	3.45943	3.16993	0.00316506	0.00158253	0.00126602	0	8	11	0	3.16993	3.58496	0	0.00126602	0.00174078	0	0	0	0	0	0	0	0
chr2	105386291	105399319	ENSMUSG00000005973	0.4793	-	Rcn1	protein_coding	0.222319	0.986234	0.753609	-0.408113	2632	11.361	0.913139	1983	10.9131	0.688064	2787	2517	2591	11.445	11.2981	11.3399	0.967037	0.873352	0.899028	2360	2227	1362	11.2052	11.1215	10.4126	0.818876	0.772727	0.472588	0	0	0	0	0	0	0	0
chr16	4036942	4040024	ENSMUSG00000005980	0.5102	+	Dnase1	protein_coding	0.459586	1	0.891791	-0.165222	88	6.3826	0.0157317	79	6.24763	0.0140101	137	60	68	7.10852	5.93074	6.10852	0.0243989	0.0106857	0.0121104	106	81	49	6.74147	6.35755	5.64386	0.018878	0.0144256	0.00872663	0	0	0	0	0	0	0	0
chr16	4039971	4077827	ENSMUSG00000005981	0.4673	-	Trap1	protein_coding	0.484123	1	0.898551	-0.154328	45	5.40127	0.00896414	40	5.27196	0.00803453	73	29	33	6.20945	4.90689	5.08746	0.0145418	0.00577689	0.00657371	56	43	22	5.83289	5.45943	4.52356	0.0111554	0.00856574	0.00438247	0	0	0	0	0	0	0	0
chr16	3872375	3904780	ENSMUSG00000005982	0.4519	+	Naa60	protein_coding	0.763142	1	0.977143	-0.0333586	57	5.85338	0.00591981	56	5.78679	0.00578214	67	48	57	6.08746	5.61471	5.85798	0.00691791	0.00495612	0.00588539	75	40	53	6.24793	5.35755	5.75489	0.00774393	0.0041301	0.00547238	0	0	0	0	0	0	0	0
chr16	3895179	3908689	ENSMUSG00000005983	0.481	-	1700037C18Rik	protein_coding	0.725081	1	0.889952	-0.1682	69	6.11317	0.00975795	61	5.94483	0.00866847	80	62	64	6.33985	5.97728	6.02237	0.0113685	0.00881057	0.00909478	69	52	62	6.12928	5.72792	5.97728	0.00980531	0.00738951	0.00881057	0	0	0	0	0	0	0	0
chr19	4270180	4283137	ENSMUSG00000005986	0.4924	-	Ankrd13d	protein_coding	0.856103	1	1.5098	0.594361	16	4.04907	0.0009663	25	4.49728	0.00148971	20	17	11	4.39232	4.16993	3.58496	0.00120788	0.00102669	0.000664331	44	15	15	5.49185	4	4	0.00265733	0.000905907	0.000905907	0	0	0	0	0	0	0	0
chr1	150392838	150449935	ENSMUSG00000006005	0.3773	+	Tpr	protein_coding	0.342668	1	1.41888	0.504757	387	8.5933	0.0428893	550	9.09143	0.0609013	335	432	395	8.39232	8.75822	8.62936	0.0370945	0.0478352	0.0437382	610	596	444	9.25503	9.22159	8.79766	0.0675451	0.0659949	0.049164	0	0	0	0	0	0	0	0
chr1	150319417	150333906	ENSMUSG00000006007	0.3585	+	Pdc	protein_coding	0.263292	1	1.85714	0.893085	1	1.19499	0.000313947	3	1.72331	0.000784868	2	1	1	1.58496	1	1	0.000470921	0.00023546	0.00023546	0	5	5	0	2.58496	2.58496	0	0.0011773	0.0011773	0	0	0	0	0	0	0	0
chr1	150361305	150393080	ENSMUSG00000006010	0.3855	-	BC003331	protein_coding	0.455632	1	1.57055	0.651272	53	5.75456	0.00526801	84	6.36237	0.00833004	53	46	61	5.75489	5.55459	5.9542	0.00523508	0.00454366	0.00602529	118	71	64	6.89482	6.16993	6.02237	0.0116555	0.00701304	0.00632161	0	0	0	0	0	0	0	0
chr1	150449412	150466165	ENSMUSG00000006014	0.4048	-	Prg4	protein_coding	0.287531	1	1.47595	0.561646	332	8.37144	0.0765267	490	8.92031	0.11306	299	375	321	8.22882	8.55459	8.33092	0.0689894	0.0865251	0.0740655	554	534	382	9.11634	9.0634	8.5812	0.127826	0.123212	0.0881403	0	0	0	0	0	0	0	0
chr7	16197147	16222037	ENSMUSG00000006019	0.54	-	Dhx34	protein_coding	0.902811	1	0.794118	-0.332575	10	3.14348	0.00388763	8	2.44064	0.00300978	22	4	5	4.52356	2.32193	2.58496	0.0082769	0.00150489	0.00188111	0	15	9	0	4	3.32193	0	0.00564334	0.003386	0	0	0	0	0	0	0	0
chr7	16119895	16127516	ENSMUSG00000006021	0.5126	+	Kptn	protein_coding	0.746593	1	0.65	-0.621488	32	5.00044	0.00590348	21	4.17387	0.00377336	45	22	30	5.52356	4.52356	4.9542	0.00821618	0.0040168	0.00547745	6	27	29	2.80735	4.80735	4.90689	0.00109549	0.00492971	0.00529487	0	0	0	0	0	0	0	0
chr7	16098458	16117975	ENSMUSG00000006024	0.53	+	Napa	protein_coding	0.613283	1	1.04348	0.0614005	183	7.51818	0.0186013	191	7.55725	0.0194145	167	205	177	7.39232	7.6865	7.47573	0.016975	0.0208376	0.0179915	143	199	231	7.16993	7.64386	7.85798	0.0145355	0.0202277	0.0234804	0	0	0	0	0	0	0	0
chr18	36666681	36679366	ENSMUSG00000006050	0.4679	-	Sra1	protein_coding	0.758534	1	1.10423	0.143047	306	8.26082	0.0366116	338	8.37292	0.0404403	320	309	289	8.32643	8.27612	8.17991	0.0382867	0.0369706	0.0345777	311	438	265	8.2854	8.77808	8.05528	0.0372099	0.0524049	0.0317061	0	0	0	0	0	0	0	0
chr11	96099326	96111964	ENSMUSG00000006056	0.4445	-	Calcoco2	protein_coding	0.948866	1	0.636364	-0.652077	3	1.46411	0.0014477	1	1	0.000723851	6	2	0	2.80735	1.58496	0	0.00325733	0.00108578	0	0	3	1	0	2	1	0	0.00162866	0.000542888	0	0	0	0	0	0	0	0
chr11	96068852	96075670	ENSMUSG00000006057	0.4823	-	Atp5g1	protein_coding	0.614786	1	1.14598	0.196576	243	7.91174	0.0441942	279	8.12706	0.050672	294	243	193	8.20457	7.93074	7.59991	0.0533963	0.0441337	0.0350527	299	261	277	8.22882	8.03342	8.11894	0.0543044	0.0474028	0.0503088	0	0	0	0	0	0	0	0
chr11	96034885	96047430	ENSMUSG00000006058	0.4502	+	Snf8	protein_coding	0.463327	1	1.02587	0.0368504	295	8.19504	0.0762544	303	8.11489	0.0782339	241	297	348	7.91886	8.21917	8.44708	0.0622257	0.0766847	0.0898528	156	294	459	7.29462	8.20457	8.84549	0.0402789	0.0759101	0.118513	0	0	0	0	0	0	0	0
chr7	30224131	30232272	ENSMUSG00000006095	0.4959	-	Tbcb	protein_coding	1	1	1.23644	0.306195	306	8.25506	0.22591	379	8.46897	0.279499	305	266	348	8.25739	8.0607	8.44708	0.224926	0.196165	0.256637	486	449	202	8.92778	8.81378	7.66534	0.358407	0.331121	0.148968	0	0	0	0	0	0	0	0
chr11	75630988	75648871	ENSMUSG00000006127	0.4904	+	Inpp5k	protein_coding	0.794659	1	0.788288	-0.343205	73	6.19928	0.00519166	57	5.80886	0.00407747	80	61	78	6.33985	5.9542	6.30378	0.0056895	0.00433824	0.00554726	37	60	75	5.24793	5.93074	6.24793	0.00263139	0.00426712	0.0053339	0	0	0	0	0	0	0	0
chr16	17451987	17486255	ENSMUSG00000006134	0.4284	+	Crkl	protein_coding	0.98247	1	0.774194	-0.369234	9	3.21462	0.00251301	7	2.22414	0.00188476	15	9	4	4	3.32193	2.32193	0.00403877	0.00242326	0.00107701	0	16	5	0	4.08746	2.58496	0	0.00430802	0.00134626	0	0	0	0	0	0	0	0
chr7	4460674	4480487	ENSMUSG00000006154	0.5056	+	Eps8l1	protein_coding	0.123224	0.831774	0.326531	-1.61471	15	3.85408	0.00065002	4	1.56681	0.000183701	26	7	13	4.75489	3	3.80735	0.00110221	0.000296748	0.000551104	0	12	1	0	3.70044	1	0	0.000508712	4.23926e-05	0	0	0	0	0	0	0	0
chr11	45852051	45910625	ENSMUSG00000006169	0.4284	+	Clint1	protein_coding	0.846942	1	1.23944	0.309684	141	7.14242	0.0543981	175	7.41785	0.0675154	124	140	159	6.96578	7.13955	7.32193	0.0478395	0.0540123	0.0613426	237	140	148	7.89482	7.13955	7.21917	0.0914352	0.0540123	0.0570988	0	0	0	0	0	0	0	0
chr13	29191746	29855674	ENSMUSG00000006191	0.4189	-	Cdkal1	protein_coding	0.425342	1	0.793103	-0.334419	9	3.16395	0.000340778	7	2.7618	0.000262137	4	11	11	2.32193	3.58496	3.58496	0.000157282	0.000432526	0.000432526	12	3	5	3.70044	2	2.58496	0.000471846	0.000117962	0.000196603	0	0	0	0	0	0	0	0
chr7	131174402	131306451	ENSMUSG00000006204	0.4394	+	5430419D17Rik	protein_coding	0.77354	1	0.875	-0.192645	2	1.19499	0.000345495	1	1	0.000276396	3	2	0	2	1.58496	0	0.000621891	0.000414594	0	0	1	3	0	1	2	0	0.000207297	0.000621891	0	0	0	0	0	0	0	0
chr7	130936111	130985660	ENSMUSG00000006205	0.4847	+	Htra1	protein_coding	0.173039	0.925467	1.30392	0.382857	101	6.62007	0.0235376	132	7.00947	0.0307621	89	140	74	6.49185	7.13955	6.22882	0.0207411	0.0326264	0.0172454	100	116	180	6.65821	6.87036	7.49985	0.0233046	0.0270333	0.0419483	0	0	0	0	0	0	0	0
chr4	141444654	141467930	ENSMUSG00000006215	0.5348	+	Zbtb17	protein_coding	0.541209	1	1.10556	0.144772	59	5.83046	0.00918145	65	5.95614	0.010167	59	36	82	5.90689	5.20945	6.37504	0.00918145	0.00560224	0.0127607	50	45	101	5.67243	5.52356	6.67243	0.00778089	0.0070028	0.0157174	0	0	0	0	0	0	0	0
chr4	141368220	141384175	ENSMUSG00000006218	0.533	+	Fam131c	protein_coding	0.608267	1	0.4	-1.32193	2	1.66667	0.00130939	0	0.333333	0.000187056	1	3	3	1	2	2	0.000561167	0.0016835	0.0016835	0	0	1	0	0	1	0	0	0.000561167	0	0	0	0	0	0	0	0
chr4	141576062	141606096	ENSMUSG00000006219	0.5076	-	Fblim1	protein_coding	0.188715	0.950227	2.03784	1.02704	61	5.78431	0.0086211	125	6.7834	0.0177159	99	30	53	6.64386	4.9542	5.75489	0.0140685	0.00426318	0.00753162	193	129	52	7.59991	7.02237	5.72792	0.0274265	0.0183317	0.00738951	0	0	0	0	0	0	0	0
chr4	141420779	141425311	ENSMUSG00000006221	0.578	+	Hspb7	protein_coding	0.111417	0.801791	0.409091	-1.28951	36	5.10074	0.0142268	14	3.76238	0.00558436	36	20	51	5.20945	4.39232	5.70044	0.0143598	0.00797766	0.020343	6	16	20	2.80735	4.08746	4.39232	0.0023933	0.00638213	0.00797766	0	0	0	0	0	0	0	0
chr9	21958897	21963506	ENSMUSG00000006235	0.5573	-	Epor	protein_coding	0.538352	1	0.684211	-0.547488	24	4.60245	0.00911361	16	3.98908	0.00611735	31	27	15	5	4.80735	4	0.0116105	0.0101124	0.00561798	12	27	10	3.70044	4.80735	3.45943	0.00449438	0.0101124	0.00374532	0	0	0	0	0	0	0	0
chr9	21927471	21935872	ENSMUSG00000006241	0.5011	+	Ccdc159	protein_coding	0.332955	1	0.771084	-0.375039	27	4.77428	0.00436586	20	4.31612	0.00332897	32	26	22	5.04439	4.75489	4.52356	0.00523903	0.00425671	0.00360183	31	18	12	5	4.24793	3.70044	0.00507531	0.00294695	0.00196464	0	0	0	0	0	0	0	0
chr5	88720855	88764220	ENSMUSG00000006262	0.3953	+	Mob1b	protein_coding	0.442327	1	1.32065	0.401251	60	5.9383	0.00510866	80	6.33978	0.00677392	59	60	62	5.90689	5.93074	5.97728	0.00499577	0.00508044	0.00524979	81	80	79	6.35755	6.33985	6.32193	0.00685859	0.00677392	0.00668925	0	0	0	0	0	0	0	0
chr6	83742990	83758855	ENSMUSG00000006269	0.5292	+	Atp6v1b1	protein_coding	0.842427	1	3	1.58496	0	0	0	2	0.935785	0.000250156	0	0	0	0	0	0	0	0	0	6	0	0	2.80735	0	0	0.000750469	0	0	0	0	0	0	0	0	0	0
chr8	69088646	69113711	ENSMUSG00000006273	0.4153	+	Atp6v1b2	protein_coding	0.376543	1	1.24336	0.314244	928	9.82006	0.107047	1154	10.1691	0.133126	880	1214	689	9.783	10.2467	9.43045	0.101546	0.140088	0.0795061	1158	1045	1258	10.1787	10.0307	10.2981	0.133626	0.120586	0.145165	0	0	0	0	0	0	0	0
chr8	72340999	72421460	ENSMUSG00000006276	0.4821	-	Eps15l1	protein_coding	0.706477	1	0.730233	-0.453572	71	6.15092	0.00860739	51	5.64136	0.00625254	84	66	62	6.40939	6.06609	5.97728	0.0102314	0.00803898	0.00755177	31	57	66	5	5.85798	6.06609	0.00377588	0.00694275	0.00803898	0	0	0	0	0	0	0	0
chr14	50824062	50870560	ENSMUSG00000006281	0.4639	-	Tep1	protein_coding	0.953648	1	1.03247	0.0460964	50	5.6801	0.0370098	52	5.63114	0.0382353	53	51	47	5.75489	5.70044	5.58496	0.0389706	0.0375	0.0345588	50	76	30	5.67243	6.26679	4.9542	0.0367647	0.0558824	0.0220588	0	0	0	0	0	0	0	0
chr14	50765415	50785518	ENSMUSG00000006288	0.4451	-	Ttc5	protein_coding	0.800354	1	0.575758	-0.796467	10	3.39989	0.00574053	5	2.08893	0.00306162	6	11	13	2.80735	3.58496	3.80735	0.00344432	0.00631458	0.00746269	0	6	10	0	2.80735	3.45943	0	0.00344432	0.00574053	0	0	0	0	0	0	0	0
chr14	50906478	50924893	ENSMUSG00000006289	0.4504	-	Osgep	protein_coding	0.419885	1	0.865204	-0.208888	318	8.28326	0.0242304	275	8.06064	0.020954	303	410	241	8.24793	8.68299	7.91886	0.0230875	0.0312405	0.0183633	324	319	182	8.3443	8.32193	7.5157	0.0246876	0.0243066	0.0138677	0	0	0	0	0	0	0	0
chr1	74279840	74284738	ENSMUSG00000006299	0.5407	-	Aamp	protein_coding	0.562009	1	1.12985	0.176131	2774	11.4362	0.647677	3134	11.5935	0.731808	2591	2952	2779	11.3399	11.528	11.4409	0.60495	0.689237	0.648844	2884	2625	3894	11.4944	11.3587	11.9274	0.67336	0.612888	0.909176	0	0	0	0	0	0	0	0
chr1	74288247	74305622	ENSMUSG00000006301	0.5134	-	Tmbim1	protein_coding	0.140271	0.868432	1.41782	0.503671	265	8.04506	0.0539695	376	8.54618	0.0766041	297	269	228	8.21917	8.07682	7.8392	0.0605628	0.0548532	0.0464927	343	341	443	8.42626	8.41785	8.79442	0.0699429	0.0695351	0.0903344	0	0	0	0	0	0	0	0
chr1	74236084	74268209	ENSMUSG00000006304	0.4447	+	Arpc2	protein_coding	0.0139476	0.254257	2.10857	1.07626	917	9.83318	0.313826	1935	10.9004	0.662104	953	779	1019	9.89785	9.60733	9.99435	0.326146	0.266598	0.348734	2037	1530	2237	10.9929	10.5803	11.128	0.697125	0.523614	0.765572	0	0	0	0	0	0	0	0
chr7	30568858	30588726	ENSMUSG00000006307	0.546	-	Kmt2b	protein_coding	0.332883	1	1.55556	0.63743	20	4.30827	0.00255526	32	4.76117	0.00404582	26	23	11	4.75489	4.58496	3.58496	0.00332183	0.00293855	0.00140539	25	58	12	4.70044	5.88264	3.70044	0.00319407	0.00741025	0.00153315	0	0	0	0	0	0	0	0
chr7	30589681	30598909	ENSMUSG00000006310	0.4941	-	Zbtb32	protein_coding	0.58547	1	1.5	0.584963	0	0.333333	0.000120904	1	0.861654	0.000362713	0	1	0	0	1	0	0	0.000362713	0	0	1	2	0	1	1.58496	0	0.000362713	0.000725426	0	0	0	0	0	0	0	0
chr7	30727701	30729540	ENSMUSG00000006315	0.5435	-	Tmem147	protein_coding	0.694294	1	0.95735	-0.0628816	1171	10.1949	0.19924	1121	10.0614	0.190735	1142	1197	1175	10.1586	10.2264	10.1997	0.194251	0.203606	0.199864	785	953	1626	9.61839	9.89785	10.668	0.133526	0.162102	0.276578	0	0	0	0	0	0	0	0
chr7	3703993	3706897	ENSMUSG00000006333	0.4878	+	Rps9	protein_coding	0.768237	1	0.824648	-0.278149	10042	13.2684	2.05267	8281	12.9916	1.6927	7723	10145	12257	12.9151	13.3086	13.5814	1.5787	2.07379	2.50552	6876	7515	10451	12.7476	12.8757	13.3515	1.40556	1.53618	2.13635	0	0	0	0	0	0	0	0
chr7	3620324	3629929	ENSMUSG00000006335	0.4844	-	Tfpt	protein_coding	0.127831	0.845451	1.27187	0.346949	563	9.08883	0.0875311	716	9.30281	0.11137	368	653	668	8.52748	9.35315	9.38586	0.0572139	0.101524	0.103856	417	480	1252	8.70736	8.90989	10.2912	0.0648321	0.0746269	0.194652	0	0	0	0	0	0	0	0
chr10	75636619	75644008	ENSMUSG00000006342	0.5624	-	Susd2	protein_coding	1.08052e-09	2.85756e-07	0.148559	-2.75089	149	7.19619	0.0753828	21	3.81793	0.010769	137	115	196	7.10852	6.85798	7.62205	0.069157	0.0580515	0.0989399	50	10	4	5.67243	3.45943	2.32193	0.0252398	0.00504796	0.00201918	0	0	0	0	0	0	0	0
chr10	75589340	75617200	ENSMUSG00000006344	0.4745	+	Ggt5	protein_coding	1.6534e-06	0.000169064	0.125253	-2.99709	164	7.35832	0.0265158	20	4.30815	0.00317974	166	184	142	7.3837	7.53138	7.15987	0.0268391	0.0297494	0.0229588	12	22	25	3.70044	4.52356	4.70044	0.00194018	0.00355699	0.00404204	0	0	0	0	0	0	0	0
chr10	75561604	75586200	ENSMUSG00000006345	0.5078	+	Ggt1	protein_coding	0.699678	1	0.733333	-0.447459	4	1.52832	0.000378609	3	1.05664	0.000252406	1	0	11	1	0	3.58496	9.46522e-05	0	0.00104117	0	8	0	0	3.16993	0	0	0.000757217	0	0	0	0	0	0	0	0	0
chr12	113140236	113145506	ENSMUSG00000006356	0.5866	+	Crip2	protein_coding	0.0994114	0.76478	1.68525	0.752963	657	9.34179	0.152749	1107	10.0666	0.257579	613	549	808	9.26209	9.10329	9.66	0.142591	0.127704	0.187951	1283	735	1304	10.3264	9.52356	10.3498	0.298441	0.17097	0.303326	0	0	0	0	0	0	0	0
chr12	113146316	113153879	ENSMUSG00000006360	0.55	+	Crip1	protein_coding	0.000373328	0.017049	2.61111	1.38466	137	7.08401	0.0928814	359	8.41204	0.243616	109	131	171	6.78136	7.04439	7.42626	0.0738983	0.0888136	0.115932	311	238	529	8.2854	7.90087	9.04985	0.210847	0.161356	0.358644	0	0	0	0	0	0	0	0
chr15	85205949	85286535	ENSMUSG00000006369	0.5036	+	Fbln1	protein_coding	0.267185	1	1.1006	0.138295	165	7.35087	0.0316423	181	7.28826	0.034845	129	168	197	7.02237	7.40088	7.62936	0.0247886	0.0322829	0.0378555	81	145	318	6.35755	7.18982	8.31741	0.015565	0.0278632	0.0611068	0	0	0	0	0	0	0	0
chrX	36598206	36606079	ENSMUSG00000006373	0.4354	+	Pgrmc1	protein_coding	0.130653	0.849838	0.672655	-0.572062	166	7.37648	0.0679771	111	6.80111	0.045591	152	156	190	7.25739	7.29462	7.57743	0.0622441	0.0638821	0.0778051	131	101	102	7.04439	6.67243	6.6865	0.0536446	0.0413595	0.041769	0	0	0	0	0	0	0	0
chr15	79030874	79043558	ENSMUSG00000006378	0.5455	+	Gcat	protein_coding	0.239911	1	0.51634	-0.953607	50	5.64668	0.0091659	25	4.59464	0.00464406	38	61	51	5.2854	5.9542	5.70044	0.00696609	0.0111824	0.00934922	12	34	30	3.70044	5.12928	4.9542	0.00219982	0.00623281	0.00549954	0	0	0	0	0	0	0	0
chr4	94739289	94874976	ENSMUSG00000006386	0.4115	+	Tek	protein_coding	0.951565	1	1.5	0.584963	2	1.33333	0.000478103	3	1.79744	0.000860585	3	1	1	2	1	1	0.000860585	0.000286862	0.000286862	6	2	1	2.80735	1.58496	1	0.00172117	0.000573723	0.000286862	0	0	0	0	0	0	0	0
chr4	118442415	118457513	ENSMUSG00000006389	0.4809	-	Mpl	protein_coding	0.634152	1	0.627119	-0.67319	19	4.2907	0.00495268	11	2.7011	0.00300699	20	16	20	4.39232	4.08746	4.39232	0.00530645	0.00424516	0.00530645	0	24	10	0	4.64386	3.45943	0	0.00636774	0.00265322	0	0	0	0	0	0	0	0
chr4	118428093	118432953	ENSMUSG00000006390	0.5421	+	Elovl1	protein_coding	0.956623	1	0.97619	-0.0347654	461	8.83591	0.0967268	450	8.80604	0.0944188	380	456	547	8.57365	8.83605	9.09803	0.0797314	0.0956777	0.114771	374	489	487	8.55075	8.93664	8.93074	0.0784725	0.102602	0.102182	0	0	0	0	0	0	0	0
chr4	118409337	118415782	ENSMUSG00000006392	0.4899	+	Med8	protein_coding	0.45217	1	1.0019	0.00273497	175	7.4393	0.026622	175	7.19254	0.0266728	140	179	205	7.13955	7.49185	7.6865	0.0213382	0.0272824	0.0312452	56	211	258	5.83289	7.72792	8.01681	0.00853528	0.0321597	0.0393233	0	0	0	0	0	0	0	0
chr4	118359990	118362744	ENSMUSG00000006395	0.5637	+	Hyi	polymorphic_pseudogene	0.24722	1	0.701099	-0.512309	1606	10.6457	0.223397	1126	10.1109	0.156582	1764	1599	1455	10.7855	10.6439	10.5078	0.245375	0.222423	0.202393	1053	1426	898	10.0417	10.4788	9.81218	0.146474	0.198359	0.124913	0	0	0	0	0	0	0	0
chr4	118432901	118437352	ENSMUSG00000006398	0.5097	-	Cdc20	protein_coding	0.865228	1	0.908681	-0.138154	590	9.1891	0.154457	536	9.05175	0.140328	477	585	709	8.90087	9.19476	9.47168	0.124804	0.153061	0.185505	424	616	569	8.73132	9.26913	9.15482	0.110937	0.161172	0.148875	0	0	0	0	0	0	0	0
chr1	171250421	171260637	ENSMUSG00000006403	0.5197	+	Adamts4	protein_coding	0.443967	1	1.25281	0.325166	58	5.87356	0.0215014	73	6.14323	0.0270303	46	66	63	5.55459	6.06609	6	0.0169554	0.0243273	0.0232215	75	45	100	6.24793	5.52356	6.65821	0.0276447	0.0165868	0.0368596	0	0	0	0	0	0	0	0
chr1	171370099	171388598	ENSMUSG00000006411	0.5137	+	Nectin4	protein_coding	0.734347	1	1.11111	0.152003	2	1.3023	0.000656383	2	1.26912	0.000765781	2	4	0	1.58496	2.32193	0	0.000656383	0.00131277	0	6	1	0	2.80735	1	0	0.00196915	0.000328192	0	0	0	0	0	0	0	0	0
chr1	171345670	171359254	ENSMUSG00000006412	0.4492	+	Pfdn2	protein_coding	0.62127	1	1.05851	0.0820358	124	6.95421	0.0478021	132	7.00381	0.0506216	111	111	151	6.80735	6.80735	7.24793	0.0426759	0.0426759	0.0580546	87	152	156	6.45943	7.25739	7.29462	0.0334487	0.0584391	0.0599769	0	0	0	0	0	0	0	0
chr2	167492645	167516173	ENSMUSG00000006418	0.4952	+	Rnf114	protein_coding	0.411537	1	0.87152	-0.198394	155	7.26174	0.025531	135	7.03391	0.0222296	183	160	121	7.52356	7.33092	6.93074	0.030208	0.0264114	0.0199736	187	104	113	7.55459	6.71425	6.83289	0.0308683	0.0171674	0.018653	0	0	0	0	0	0	0	0
chrX	36823737	36874111	ENSMUSG00000006423	0.4304	-	C330007P06Rik	protein_coding	0.349353	1	1.24773	0.319311	109	6.76956	0.0137302	137	7.09226	0.0171627	92	132	104	6.53916	7.05528	6.71425	0.0115534	0.0165767	0.0130604	112	145	153	6.82018	7.18982	7.26679	0.0140651	0.0182092	0.0192139	0	0	0	0	0	0	0	0
chr19	47178820	47259440	ENSMUSG00000006435	0.5056	+	Neurl1a	protein_coding	0.398523	1	1.00396	0.00569673	336	8.39489	0.110563	337	8.21362	0.111001	314	353	341	8.29921	8.46761	8.41785	0.103323	0.116157	0.112208	149	319	544	7.22882	8.32193	9.09011	0.0490293	0.104969	0.179006	0	0	0	0	0	0	0	0
chr4	148591503	148594993	ENSMUSG00000006442	0.5858	+	Srm	protein_coding	0.572549	1	1.42518	0.511142	139	7.12335	0.0475865	199	7.57184	0.0679645	145	155	118	7.18982	7.2854	6.89482	0.0495219	0.0529372	0.0403005	280	189	128	8.13443	7.56986	7.01123	0.0956284	0.0645492	0.0437158	0	0	0	0	0	0	0	0
chr4	141301240	141329384	ENSMUSG00000006445	0.5389	+	Epha2	protein_coding	0.680183	1	0.848485	-0.237039	21	4.31307	0.00357021	18	4.20705	0.00300351	20	10	33	4.39232	3.45943	5.08746	0.0034002	0.0017001	0.00561034	19	14	20	4.32193	3.90689	4.39232	0.00323019	0.00238014	0.0034002	0	0	0	0	0	0	0	0
chr19	4800569	4811634	ENSMUSG00000006456	0.4728	-	Rbm14	protein_coding	0.492139	1	1.17208	0.229068	102	6.67202	0.0318405	119	6.88404	0.0373734	93	93	119	6.55459	6.55459	6.90689	0.0291262	0.0291262	0.037269	106	99	153	6.74147	6.64386	7.26679	0.0331976	0.0310053	0.0479173	0	0	0	0	0	0	0	0
chr19	4861223	4877909	ENSMUSG00000006457	0.507	-	Actn3	protein_coding	0.763823	1	0.831461	-0.26628	296	8.19287	0.214874	246	7.624	0.178537	254	266	367	7.99435	8.0607	8.52356	0.184593	0.193314	0.266715	87	187	463	6.45943	7.55459	8.85798	0.0632267	0.135901	0.336483	0	0	0	0	0	0	0	0
chr2	167691177	167729172	ENSMUSG00000006462	0.5286	+	A530013C23Rik	lincRNA	0.962165	1	1.33333	0.415037	8	3.1504	0.00318979	11	3.43307	0.00438596	9	6	9	3.32193	2.80735	3.32193	0.00358852	0.00239234	0.00358852	19	8	6	4.32193	3.16993	2.80735	0.00757576	0.00318979	0.00239234	0	0	0	0	0	0	0	0
chr19	4878668	4885397	ENSMUSG00000006463	0.5059	+	Zdhhc24	protein_coding	0.75134	1	1.01724	0.0246621	18	4.07144	0.00415345	19	4.25191	0.00422897	15	8	32	4	3.16993	5.04439	0.00339828	0.00181242	0.00724966	25	13	18	4.70044	3.80735	4.24793	0.0056638	0.00294517	0.00407793	0	0	0	0	0	0	0	0
chr19	4886898	4906627	ENSMUSG00000006464	0.4907	-	Bbs1	protein_coding	0.454329	1	1.14583	0.196397	15	3.99457	0.00298329	17	3.76411	0.00344736	14	14	17	3.90689	3.90689	4.16993	0.00278441	0.00278441	0.00338107	37	10	5	5.24793	3.45943	2.58496	0.00735879	0.00198886	0.000994431	0	0	0	0	0	0	0	0
chr2	25244821	25256022	ENSMUSG00000006471	0.5257	-	Ndor1	protein_coding	0.434849	1	1.26471	0.338802	22	4.4789	0.00138862	28	4.80313	0.00177316	27	17	21	4.80735	4.16993	4.45943	0.00173044	0.00108953	0.0013459	19	31	33	4.32193	5	5.08746	0.00121771	0.0019868	0.00211498	0	0	0	0	0	0	0	0
chr2	25054355	25062881	ENSMUSG00000006476	0.573	+	Nsmf	protein_coding	0.906866	1	0.958025	-0.0618653	269	8.07537	0.0215891	258	7.98601	0.0206795	272	282	253	8.09276	8.14466	7.98868	0.0218299	0.0226324	0.020305	243	202	328	7.93074	7.66534	8.36194	0.0195024	0.0162119	0.0263242	0	0	0	0	0	0	0	0
chr2	71873224	71903858	ENSMUSG00000006494	0.4358	+	Pdk1	protein_coding	0.167122	0.915727	1.93059	0.949043	129	6.96842	0.0111787	249	7.82151	0.0216623	151	151	84	7.24793	7.24793	6.40939	0.013119	0.013119	0.007298	380	246	122	8.57365	7.94837	6.94251	0.0330148	0.0213727	0.0105995	0	0	0	0	0	0	0	0
chr10	79854427	79864771	ENSMUSG00000006498	0.5585	+	Ptbp1	protein_coding	0.72226	1	1.03673	0.0520348	634	9.27428	0.0743214	658	9.36205	0.0770553	807	635	461	9.65821	9.31288	8.85175	0.0945518	0.0743995	0.0540129	623	657	693	9.2854	9.36194	9.43879	0.0729936	0.0769772	0.0811951	0	0	0	0	0	0	0	0
chr8	122433601	122443422	ENSMUSG00000006517	0.5417	-	Mvd	protein_coding	0.855093	1	0.811	-0.302226	666	9.34253	0.0615674	540	8.9726	0.0499137	534	573	890	9.0634	9.16491	9.79928	0.0493896	0.0529967	0.0823159	324	473	822	8.3443	8.88874	9.68475	0.0299667	0.0437477	0.0760266	0	0	0	0	0	0	0	0
chr8	122424776	122432930	ENSMUSG00000006519	0.5318	-	Cyba	protein_coding	0.000385551	0.017472	2.35385	1.23502	151	7.24093	0.0577267	356	8.3884	0.136398	149	165	138	7.22882	7.37504	7.11894	0.0570881	0.0632184	0.0528736	212	342	514	7.73471	8.42206	9.00843	0.0812261	0.131034	0.196935	0	0	0	0	0	0	0	0
chr14	30908573	30923760	ENSMUSG00000006522	0.497	-	Itih3	protein_coding	1	1	1	0	0	0	0	0	0	0	0	0	0	0	0	0	0	0	0	0	0	0	0	0	0	0	0	0	0	0	0	0	0	0	0	0
chr14	30825590	30876986	ENSMUSG00000006526	0.4775	+	Tmem110	protein_coding	0.117117	0.815402	1.48185	0.567398	100	6.65691	0.0195427	149	7.13862	0.0290535	96	98	106	6.59991	6.62936	6.74147	0.018761	0.0191518	0.0207153	137	92	217	7.10852	6.53916	7.76818	0.0267735	0.0179793	0.0424077	0	0	0	0	0	0	0	0
chr14	30714849	30822713	ENSMUSG00000006527	0.4039	+	Sfmbt1	protein_coding	0.432289	1	0.639344	-0.645335	19	4.32193	0.00224103	12	3.69759	0.00139098	15	24	19	4	4.64386	4.32193	0.00173873	0.00278196	0.00220239	12	11	13	3.70044	3.58496	3.80735	0.00139098	0.00127507	0.0015069	0	0	0	0	0	0	0	0
chr14	30929180	30943289	ENSMUSG00000006529	0.5086	-	Itih1	protein_coding	0.927913	1	4	2	1	0.666667	0.000352361	7	1.96896	0.00246653	0	0	3	0	0	2	0	0	0.00105708	19	2	0	4.32193	1.58496	0	0.00669486	0.000704722	0	0	0	0	0	0	0	0	0
chr1	74738922	74749221	ENSMUSG00000006542	0.4943	-	Prkag3	protein_coding	0.477556	1	0.473684	-1.078	5	2.3023	0.000446304	2	1.19499	0.000167364	4	1	11	2.32193	1	3.58496	0.000334728	8.3682e-05	0.000920502	0	5	1	0	2.58496	1	0	0.00041841	8.3682e-05	0	0	0	0	0	0	0	0
chr11	102393403	102402555	ENSMUSG00000006575	0.5573	+	Rundc3a	protein_coding	0.261788	1	1.23203	0.301038	263	8.01709	0.0454493	325	8.30052	0.056035	201	330	259	7.65821	8.37069	8.02237	0.0346911	0.0569555	0.0447014	262	265	447	8.03892	8.05528	8.80735	0.0452192	0.045737	0.0771488	0	0	0	0	0	0	0	0
chr1	75546266	75562172	ENSMUSG00000006576	0.5579	+	Slc4a3	protein_coding	0.922081	1	0.972222	-0.040642	47	5.37252	0.00201164	46	5.3267	0.00195457	78	19	44	6.30378	4.32193	5.49185	0.00333847	0.000813217	0.00188324	37	80	20	5.24793	6.33985	4.39232	0.00158363	0.00342407	0.000856018	0	0	0	0	0	0	0	0
chr8	122568015	122573554	ENSMUSG00000006585	0.5542	+	Cdt1	protein_coding	0.714011	1	0.686667	-0.542318	99	6.5949	0.0176502	68	5.80568	0.0120639	76	84	137	6.26679	6.40939	7.10852	0.0135497	0.0149759	0.024425	25	52	126	4.70044	5.72792	6.98868	0.00445712	0.00927081	0.0224639	0	0	0	0	0	0	0	0
chr4	13743436	13893649	ENSMUSG00000006586	0.4063	+	Runx1t1	protein_coding	0.079945	0.690998	0.658171	-0.603466	221	7.79304	0.0353004	145	7.15804	0.0231792	215	243	206	7.75489	7.93074	7.69349	0.0342903	0.038756	0.0328549	181	150	105	7.50779	7.2384	6.72792	0.0288676	0.0239234	0.0167464	0	0	0	0	0	0	0	0
chr8	122574635	122576909	ENSMUSG00000006589	0.5714	-	Aprt	protein_coding	0.654891	1	0.95283	-0.069709	282	8.13206	0.0502976	268	7.98422	0.0479167	314	296	235	8.29921	8.21432	7.88264	0.0560714	0.0528571	0.0419643	149	330	326	7.22882	8.37069	8.35315	0.0266071	0.0589286	0.0582143	0	0	0	0	0	0	0	0
chr7	46796103	46823800	ENSMUSG00000006599	0.4085	+	Gtf2h1	protein_coding	0.752386	1	0.99187	-0.0117772	204	7.67499	0.0128772	202	7.65028	0.012772	182	219	211	7.5157	7.78136	7.72792	0.0114884	0.013824	0.013319	230	217	160	7.85175	7.76818	7.33092	0.0145184	0.0136978	0.0100997	0	0	0	0	0	0	0	0
chr13	23702034	23710854	ENSMUSG00000006611	0.4697	-	Hfe	protein_coding	0.114066	0.806408	0.59375	-0.752072	31	4.99575	0.00859678	18	4.07627	0.00499168	31	34	28	5	5.12928	4.85798	0.00859678	0.00942873	0.00776484	31	9	14	5	3.32193	3.90689	0.00859678	0.00249584	0.00388242	0	0	0	0	0	0	0	0
chr5	30950066	30955091	ENSMUSG00000006638	0.4956	+	Abhd1	processed_transcript	0.941462	1	0.921053	-0.118644	278	8.11947	0.0442708	256	7.97778	0.0407632	263	303	267	8.04439	8.24793	8.06609	0.0419324	0.0483099	0.0425702	212	229	326	7.73471	7.84549	8.35315	0.033801	0.0365115	0.051977	0	0	0	0	0	0	0	0
chr5	31036036	31048924	ENSMUSG00000006641	0.5066	-	Slc5a6	protein_coding	0.915478	1	0.723404	-0.467126	15	3.90475	0.00317942	10	2.67412	0.00224005	15	20	9	4	4.39232	3.32193	0.00325168	0.00433557	0.00195101	0	12	19	0	3.70044	4.32193	0	0.00260134	0.00411879	0	0	0	0	0	0	0	0
chr7	30458315	30487223	ENSMUSG00000006649	0.4947	+	Nphs1	protein_coding	0.811042	1	1.0229	0.0326662	43	5.32388	0.00574558	44	5.31612	0.00588024	69	33	26	6.12928	5.08746	4.75489	0.00929168	0.00444385	0.00350121	31	75	25	5	6.24793	4.70044	0.00417452	0.0100996	0.00336655	0	0	0	0	0	0	0	0
chr7	30434982	30445535	ENSMUSG00000006651	0.5361	-	Aplp1	protein_coding	0.483467	1	0.933884	-0.0986843	39	5.26154	0.00919218	37	5.08136	0.00856898	47	48	23	5.58496	5.61471	4.58496	0.0109839	0.0112176	0.00537509	62	21	27	5.97728	4.45943	4.80735	0.0144894	0.00490769	0.00630989	0	0	0	0	0	0	0	0
chr9	108516806	108560163	ENSMUSG00000006673	0.4234	+	Qrich1	protein_coding	0.620819	1	1.3	0.378512	56	5.81535	0.00625609	73	6.18737	0.00816663	61	47	59	5.9542	5.58496	5.90689	0.00685547	0.00528209	0.0066307	81	79	58	6.35755	6.32193	5.88264	0.00910317	0.0088784	0.00651832	0	0	0	0	0	0	0	0
chr9	108578862	108597667	ENSMUSG00000006675	0.5043	-	P4htm	protein_coding	0.320732	1	0.342857	-1.54432	11	3.51208	0.00179695	3	1.52832	0.000505391	14	8	10	3.90689	3.16993	3.45943	0.00235849	0.00134771	0.00168464	0	2	7	0	1.58496	3	0	0.000336927	0.00117925	0	0	0	0	0	0	0	0
chr9	108490602	108502337	ENSMUSG00000006676	0.5477	+	Usp19	protein_coding	0.732644	1	1.15792	0.21154	603	9.22651	0.0451064	698	9.43917	0.0522416	698	595	515	9.44915	9.21917	9.01123	0.0522416	0.0445326	0.038545	797	700	597	9.64024	9.45327	9.224	0.0596512	0.0523913	0.0446823	0	0	0	0	0	0	0	0
chrX	93304767	93632155	ENSMUSG00000006678	0.3761	-	Pola1	protein_coding	0.450505	1	0.565217	-0.823122	14	3.56681	0.00293235	8	3.06656	0.00156847	15	25	3	4	4.70044	2	0.00306874	0.00511457	0.000613748	6	11	6	2.80735	3.58496	2.80735	0.0012275	0.00225041	0.0012275	0	0	0	0	0	0	0	0
chr4	137319696	137357720	ENSMUSG00000006699	0.4105	-	Cdc42	protein_coding	0.63323	1	1.55585	0.637705	873	9.76211	0.18649	1359	10.2538	0.29027	935	952	733	9.87036	9.89633	9.51964	0.199658	0.203288	0.156524	2298	936	844	11.1668	9.87191	9.72281	0.490711	0.199872	0.180226	0	0	0	0	0	0	0	0
chr17	31564749	31607684	ENSMUSG00000006705	0.4806	+	Pknox1	protein_coding	0.424389	1	0.97619	-0.0347654	27	4.80291	0.00300334	26	3.47262	0.00292918	24	28	29	4.64386	4.85798	4.90689	0.00266963	0.00311457	0.00322581	0	23	56	0	4.58496	5.83289	0	0.0025584	0.00622914	0	0	0	0	0	0	0	0
chr13	24751845	24761923	ENSMUSG00000006715	0.4317	-	Gmnn	protein_coding	0.0685348	0.642863	0.512195	-0.965235	54	5.74893	0.0106884	27	4.73076	0.00537741	48	45	68	5.61471	5.52356	6.10852	0.00955985	0.00896236	0.0135431	25	39	17	4.70044	5.32193	4.16993	0.00497909	0.00776738	0.00338578	0	0	0	0	0	0	0	0
chr13	24817948	24831517	ENSMUSG00000006717	0.4348	-	Acot13	protein_coding	0.815636	1	0.937931	-0.0924462	47	5.45334	0.035297	44	5.34079	0.0330599	22	52	68	4.52356	5.72792	6.10852	0.0164057	0.038777	0.0507084	19	51	63	4.32193	5.70044	6	0.0141685	0.0380313	0.0469799	0	0	0	0	0	0	0	0
chr13	21945094	21960779	ENSMUSG00000006720	0.4178	+	Zfp184	protein_coding	0.564593	1	0.4375	-1.19265	4	2.32576	0.000877548	1	1.05664	0.000270015	5	6	2	2.58496	2.80735	1.58496	0.00101256	0.00121507	0.000405022	0	2	2	0	1.58496	1.58496	0	0.000405022	0.000405022	0	0	0	0	0	0	0	0
chr10	127048250	127053006	ENSMUSG00000006724	0.5329	+	Cyp27b1	protein_coding	0.842168	1	1.5	0.584963	2	1.26912	0.000249875	4	2.23808	0.000428357	0	6	1	0	2.80735	1	0	0.000642536	0.000107089	6	2	4	2.80735	1.58496	2.32193	0.000642536	0.000214179	0.000428357	0	0	0	0	0	0	0	0
chr10	127063534	127067920	ENSMUSG00000006728	0.5165	+	Cdk4	protein_coding	0.691913	1	1.04342	0.0613164	237	7.86998	0.0287656	247	7.92416	0.0300198	184	236	291	7.53138	7.88874	8.18982	0.0223328	0.0286443	0.0353198	206	212	324	7.69349	7.73471	8.3443	0.025003	0.0257313	0.0393252	0	0	0	0	0	0	0	0
chr10	127165156	127172340	ENSMUSG00000006731	0.5569	+	B4galnt1	protein_coding	0.0127227	0.237799	2.07182	1.0509	59	5.7149	0.033693	124	6.80539	0.0704145	29	45	104	4.90689	5.52356	6.71425	0.0164679	0.0255537	0.0590574	87	74	211	6.45943	6.22882	7.72792	0.0494037	0.0420216	0.119818	0	0	0	0	0	0	0	0
chr10	127041414	127046365	ENSMUSG00000006732	0.5283	+	Mettl1	protein_coding	0.403161	1	1.15773	0.211297	105	6.59971	0.0149055	121	6.891	0.017279	135	51	128	7.08746	5.70044	7.01123	0.0192253	0.00726289	0.0182284	87	117	160	6.45943	6.88264	7.33092	0.0123896	0.0166619	0.0227855	0	0	0	0	0	0	0	0
chr10	127067317	127070261	ENSMUSG00000006736	0.4968	-	Tspan31	protein_coding	0.77792	1	1.02651	0.0377471	225	7.79664	0.109758	231	7.82686	0.112681	176	220	280	7.46761	7.7879	8.13443	0.0857282	0.10716	0.136386	206	185	303	7.69349	7.53916	8.24793	0.100341	0.090112	0.147589	0	0	0	0	0	0	0	0
chr18	6201002	6242174	ENSMUSG00000006740	0.3871	-	Kif5b	protein_coding	0.897454	1	1.25945	0.332794	193	7.46423	0.0193135	243	7.8169	0.0243504	311	110	158	8.2854	6.79442	7.31288	0.0311218	0.0110077	0.0158111	336	269	125	8.3966	8.07682	6.97728	0.0336235	0.0269188	0.0125088	0	0	0	0	0	0	0	0
chr7	46686108	46710680	ENSMUSG00000006763	0.4556	-	Saal1	protein_coding	0.852435	1	1.02339	0.0333586	56	5.80687	0.00798062	57	5.84213	0.00817063	42	67	59	5.42626	6.08746	5.90689	0.00598546	0.00954824	0.00840815	56	45	71	5.83289	5.52356	6.16993	0.00798062	0.006413	0.0101183	0	0	0	0	0	0	0	0
chr11	100574904	100591729	ENSMUSG00000006782	0.5049	+	Cnp	protein_coding	0.607396	1	1.42268	0.508612	31	4.9189	0.00667519	45	5.41391	0.00958671	46	30	18	5.55459	4.9542	4.24793	0.00979974	0.00639114	0.00383468	69	26	40	6.12928	4.75489	5.35755	0.0146996	0.00553899	0.00852152	0	0	0	0	0	0	0	0
chr2	166073089	166155663	ENSMUSG00000006800	0.5254	-	Sulf2	protein_coding	0.701859	1	0.816182	-0.293038	469	8.86513	0.0853984	382	8.54494	0.0696672	423	433	550	8.72792	8.76155	9.10591	0.0770773	0.0788994	0.100219	318	318	511	8.31741	8.31741	9	0.0579446	0.0579446	0.0931122	0	0	0	0	0	0	0	0
chr17	13007839	13018119	ENSMUSG00000006818	0.4286	+	Sod2	protein_coding	0.00094912	0.0352567	2.54157	1.34572	296	8.2085	0.0703633	753	9.55189	0.1792	273	327	287	8.09803	8.35755	8.16993	0.0649691	0.0778201	0.0683008	673	848	738	9.3966	9.72962	9.52943	0.160162	0.201809	0.175631	0	0	0	0	0	0	0	0
chr18	36735068	36742391	ENSMUSG00000006850	0.487	+	Tmco6	protein_coding	0.464205	1	1.02789	0.0396865	1314	10.3414	0.886415	1350	10.2522	0.911156	1074	1271	1596	10.0701	10.3129	10.6411	0.724696	0.857625	1.07692	679	1264	2108	9.40939	10.3049	11.0423	0.458165	0.852901	1.4224	0	0	0	0	0	0	0	0
chr6	83543211	83572729	ENSMUSG00000006906	0.461	-	Stambp	protein_coding	0.703241	1	0.848901	-0.236332	120	6.91393	0.0265578	102	6.68619	0.0225116	127	132	102	7	7.05528	6.6865	0.0280291	0.0291326	0.0225116	100	101	105	6.65821	6.67243	6.72792	0.0220702	0.0222909	0.0231737	0	0	0	0	0	0	0	0
chr11	101191115	101226463	ENSMUSG00000006920	0.4563	-	Ezh1	protein_coding	0.652578	1	0.669014	-0.579892	141	7.14111	0.01252	94	6.38153	0.00834665	123	161	139	6.9542	7.33985	7.12928	0.0109217	0.0142959	0.0123424	44	80	158	5.49185	6.33985	7.31288	0.00390694	0.00710353	0.0140295	0	0	0	0	0	0	0	0
chr11	100347327	100356128	ENSMUSG00000006930	0.5583	-	Hap1	protein_coding	0.222623	0.986255	2.2	1.1375	1	0.528321	0.000144959	3	1.54795	0.000579836	0	2	0	0	1.58496	0	0	0.000434877	0	0	4	4	0	2.32193	2.32193	0	0.000869754	0.000869754	0	0	0	0	0	0	0	0
chr11	100408456	100414836	ENSMUSG00000006931	0.5487	-	P3h4	protein_coding	0.873847	1	0.848509	-0.236998	1251	10.2408	0.578096	1061	9.83735	0.49045	871	1223	1659	9.76818	10.2574	10.697	0.402495	0.565157	0.766636	430	1027	1727	8.75154	10.0056	10.7549	0.198706	0.474584	0.798059	0	0	0	0	0	0	0	0
chr9	120929216	120960507	ENSMUSG00000006932	0.4634	+	Ctnnb1	protein_coding	0.818737	1	0.8561	-0.224149	3742	11.8533	0.197391	3204	11.6284	0.168979	3361	4574	3292	11.7151	12.1596	11.6852	0.177277	0.241257	0.173638	2572	3767	3272	11.3292	11.8796	11.6764	0.135661	0.198692	0.172583	0	0	0	0	0	0	0	0
chr9	120492232	120495330	ENSMUSG00000006941	0.5611	+	Eif1b	protein_coding	0.839954	1	0.945995	-0.0800949	727	9.50201	0.252459	688	9.38183	0.238806	643	728	811	9.33092	9.50978	9.66534	0.223186	0.25269	0.281499	461	765	838	8.85175	9.5812	9.71253	0.160014	0.265533	0.290871	0	0	0	0	0	0	0	0
chr16	20733127	20742384	ENSMUSG00000006958	0.5416	+	Chrd	protein_coding	0.295676	1	2.29545	1.19878	14	3.82558	0.000631517	33	4.86592	0.00150948	18	14	9	4.24793	3.90689	3.32193	0.000831755	0.00064692	0.000415877	56	28	14	5.83289	4.85798	3.90689	0.00258768	0.00129384	0.00064692	0	0	0	0	0	0	0	0
chr16	20651652	20663414	ENSMUSG00000006998	0.4542	+	Psmd2	protein_coding	0.765069	1	0.929122	-0.10606	1081	10.0787	0.0473748	1004	9.89944	0.0440139	1048	1102	1092	10.0348	10.1072	10.0941	0.0459427	0.04831	0.0478716	610	1063	1339	9.25503	10.0553	10.388	0.0267415	0.0466003	0.0586998	0	0	0	0	0	0	0	0
chr17	24685092	24689955	ENSMUSG00000007021	0.5374	-	Syngr3	protein_coding	0.694785	1	2.33333	1.22239	1	0.666667	0.000274198	4	1.79744	0.00100539	0	0	3	0	0	2	0	0	0.000822594	6	5	0	2.80735	2.58496	0	0.00164519	0.00137099	0	0	0	0	0	0	0	0	0
chr17	35000987	35016322	ENSMUSG00000007029	0.5396	+	Vars	protein_coding	0.904014	1	0.968326	-0.0464356	73	6.19825	0.00760271	70	6.08814	0.00735858	81	67	70	6.35755	6.08746	6.14975	0.00847458	0.00700983	0.00732371	62	101	48	5.97728	6.67243	5.61471	0.00648671	0.0105671	0.00502197	0	0	0	0	0	0	0	0
chr17	35028605	35046745	ENSMUSG00000007035	0.4881	-	Msh5	protein_coding	0.717651	1	0.794872	-0.331206	12	3.67412	0.000465983	9	2.23348	0.000362431	9	15	12	3.32193	4	3.70044	0.000349487	0.000582479	0.000465983	0	3	25	0	2	4.70044	0	0.000116496	0.000970798	0	0	0	0	0	0	0	0
chr17	35089263	35102987	ENSMUSG00000007036	0.5487	+	Abhd16a	protein_coding	0.539188	1	1.03529	0.0500407	226	7.77033	0.0113795	234	7.76334	0.0117829	317	186	174	8.31288	7.54689	7.45121	0.0159851	0.00937925	0.00877414	349	221	131	8.45121	7.79442	7.04439	0.0175987	0.0111442	0.00660582	0	0	0	0	0	0	0	0
chr17	34931253	34935953	ENSMUSG00000007038	0.5414	+	Neu1	protein_coding	0.287215	1	1.13644	0.184524	192	7.57009	0.0528926	218	7.70737	0.0601469	201	227	148	7.65821	7.83289	7.21917	0.0553719	0.0625344	0.0407713	137	221	297	7.10852	7.79442	8.21917	0.037741	0.0608815	0.0818182	0	0	0	0	0	0	0	0
chr17	35059035	35062095	ENSMUSG00000007039	0.5779	+	Ddah2	protein_coding	0.665613	1	1.02531	0.0360571	486	8.79105	0.163309	499	8.92376	0.16745	794	289	376	9.63481	8.17991	8.55842	0.266622	0.097045	0.126259	374	663	459	8.55075	9.37504	8.84549	0.125588	0.222633	0.15413	0	0	0	0	0	0	0	0
chr17	35049966	35058749	ENSMUSG00000007041	0.4954	+	Clic1	protein_coding	0.265761	1	1.09278	0.128003	1084	10.0101	0.391902	1185	9.83041	0.428296	736	946	1570	9.52552	9.88722	10.6175	0.266088	0.34201	0.567607	324	1077	2153	8.3443	10.0741	11.0728	0.117137	0.389371	0.77838	0	0	0	0	0	0	0	0
chr17	34981862	34985891	ENSMUSG00000007050	0.4784	+	Lsm2	protein_coding	0.378311	1	1.05745	0.0805941	214	7.73762	0.0531113	226	7.67012	0.056177	198	196	247	7.63662	7.62205	7.9542	0.049217	0.0487199	0.061397	131	167	380	7.04439	7.39232	8.57365	0.0325628	0.0415113	0.0944569	0	0	0	0	0	0	0	0
chr5	110286306	110337474	ENSMUSG00000007080	0.4446	+	Pole	protein_coding	0.44961	1	1.45	0.536053	6	2.26912	0.00105662	9	2.99243	0.00161601	1	3	13	1	2	3.80735	0.000186463	0.000559388	0.00242402	6	3	17	2.80735	2	4.16993	0.00111878	0.000559388	0.00316987	0	0	0	0	0	0	0	0
chr1	172271709	172298064	ENSMUSG00000007097	0.4967	-	Atp1a2	protein_coding	0.574342	1	0.566038	-0.82103	17	3.68509	0.00203799	9	2.3023	0.00110051	37	7	6	5.24793	3	2.80735	0.00452433	0.000855955	0.000733676	0	23	4	0	4.58496	2.32193	0	0.00281242	0.000489117	0	0	0	0	0	0	0	0
chr5	135023482	135051100	ENSMUSG00000007207	0.5187	+	Stx1a	protein_coding	0.710525	1	1.19444	0.25634	11	3.58161	0.002138	13	3.83593	0.00259151	10	11	12	3.45943	3.58496	3.70044	0.00194363	0.002138	0.00233236	12	15	13	3.70044	4	3.80735	0.00233236	0.00291545	0.00252672	0	0	0	0	0	0	0	0
chr6	48602063	48623227	ENSMUSG00000007216	0.486	+	Zfp775	protein_coding	0.420721	1	0.96875	-0.0458037	52	5.6866	0.0106261	51	5.01714	0.0102876	35	68	54	5.16993	6.10852	5.78136	0.0071066	0.0138071	0.0109645	6	48	98	2.80735	5.61471	6.62936	0.00121827	0.00974619	0.0198985	0	0	0	0	0	0	0	0
chr7	109798676	109865679	ENSMUSG00000007279	0.4618	-	Scube2	protein_coding	0.00526347	0.127409	0.0833333	-3.58496	15	3.97494	0.00486224	0	0.333333	0.00010805	17	11	17	4.16993	3.58496	4.16993	0.00551053	0.00356564	0.00551053	0	0	1	0	0	1	0	0	0.000324149	0	0	0	0	0	0	0	0
chr19	6053630	6057751	ENSMUSG00000007338	0.474	-	Mrpl49	protein_coding	0.250153	1	0.886285	-0.174157	483	8.82599	0.196206	428	8.61729	0.173848	739	363	346	9.53138	8.50779	8.43879	0.300407	0.147561	0.14065	635	426	222	9.31288	8.73809	7.8009	0.25813	0.173171	0.0902439	0	0	0	0	0	0	0	0
chr3	103102604	103169769	ENSMUSG00000007379	0.4396	+	Dennd2c	protein_coding	0.527346	1	0.858209	-0.220599	44	5.35944	0.00762204	37	5.17778	0.00651655	71	30	30	6.16993	4.9542	4.9542	0.0123931	0.00523652	0.00523652	56	25	31	5.83289	4.70044	5	0.00977483	0.00436376	0.00541107	0	0	0	0	0	0	0	0
chr12	111574510	111656227	ENSMUSG00000007411	0.4249	+	Mark3	protein_coding	0.536503	1	0.93012	-0.10451	137	7.10784	0.0735977	128	6.74367	0.0684173	123	147	142	6.9542	7.20945	7.15987	0.0659164	0.0787781	0.0760986	44	128	211	5.49185	7.01123	7.72792	0.0235798	0.0685959	0.113076	0	0	0	0	0	0	0	0
chr5	3632932	3657185	ENSMUSG00000007415	0.4271	-	Gatad1	protein_coding	0.0962169	0.753366	0.650859	-0.619583	892	9.77338	0.137837	580	9.11661	0.0896584	1109	887	679	10.1163	9.79442	9.40939	0.171433	0.137115	0.104962	642	740	358	9.32867	9.53333	8.48784	0.0992425	0.114392	0.0553409	0	0	0	0	0	0	0	0
chr18	37005203	37187657	ENSMUSG00000007440	0.3982	+	Pcdha11	protein_coding	0.564357	1	0.615385	-0.70044	21	4.41156	0.00565435	12	3.60991	0.00337437	26	20	16	4.75489	4.39232	4.08746	0.00711354	0.00547196	0.00437756	6	19	12	2.80735	4.32193	3.70044	0.00164159	0.00519836	0.00328317	0	0	0	0	0	0	0	0
chr6	122308720	122317680	ENSMUSG00000007458	0.437	+	M6pr	protein_coding	0.556563	1	0.969231	-0.0450879	259	8.00964	0.104267	251	7.9371	0.101047	224	307	246	7.81378	8.26679	7.94837	0.0901771	0.123591	0.0990338	336	223	194	8.3966	7.80735	7.60733	0.135266	0.0897746	0.0780998	0	0	0	0	0	0	0	0
chr2	30237715	30263790	ENSMUSG00000007476	0.5164	+	Lrrc8a	protein_coding	0.998162	1	1.07619	0.105933	104	6.69381	0.0356042	112	6.79826	0.038343	122	109	81	6.94251	6.78136	6.35755	0.0417665	0.037316	0.0277302	137	110	89	7.10852	6.79442	6.49185	0.0469017	0.0376583	0.030469	0	0	0	0	0	0	0	0
chr17	20945311	20965916	ENSMUSG00000007564	0.447	+	Ppp2r1a	protein_coding	0.616293	1	1.07551	0.105027	145	7.13779	0.0125863	156	7.24986	0.0135433	99	146	189	6.64386	7.19967	7.56986	0.00861319	0.0127023	0.0164434	125	131	211	6.97728	7.04439	7.72792	0.0108752	0.0113973	0.0183574	0	0	0	0	0	0	0	0
chr17	28313530	28326568	ENSMUSG00000007570	0.5201	+	Fance	protein_coding	0.379283	1	0.664815	-0.588976	179	7.49001	0.026546	119	6.84545	0.0175985	172	173	192	7.43463	7.44294	7.59246	0.0255079	0.0256562	0.028474	75	137	144	6.24793	7.10852	7.17991	0.0111226	0.0203174	0.0213555	0	0	0	0	0	0	0	0
chr14	55679083	55681817	ENSMUSG00000007589	0.5104	-	Tinf2	protein_coding	0.326475	1	1.28022	0.356392	60	5.89954	0.0395405	77	6.22561	0.0508063	46	72	61	5.55459	6.18982	5.9542	0.0304838	0.0477137	0.0404241	50	98	82	5.67243	6.62936	6.37504	0.0331345	0.0649437	0.0543406	0	0	0	0	0	0	0	0
chr8	70083457	70090862	ENSMUSG00000007594	0.5456	+	Hapln4	protein_coding	0.0396065	0.484152	3.15789	1.65896	5	2.23348	0.00109672	19	4.27657	0.00390705	3	12	1	2	3.70044	1	0.000616903	0.00246761	0.000205634	19	25	13	4.32193	4.70044	3.80735	0.00390705	0.00514086	0.00267325	0	0	0	0	0	0	0	0
chr17	56764751	56770092	ENSMUSG00000007603	0.5644	+	Dus3l	protein_coding	0.853226	1	0.929825	-0.10497	37	5.22458	0.0240572	34	5.0487	0.0223234	32	32	47	5.04439	5.04439	5.58496	0.0208062	0.0208062	0.0305592	19	36	48	4.32193	5.20945	5.61471	0.0123537	0.023407	0.0312094	0	0	0	0	0	0	0	0
chr8	71488103	71499583	ENSMUSG00000007610	0.5418	+	Gtpbp3	protein_coding	0.276241	1	0.723881	-0.466176	44	5.4132	0.00402272	31	4.82398	0.00288653	63	38	30	6	5.2854	4.9542	0.00580378	0.00350069	0.0027637	37	45	12	5.24793	5.52356	3.70044	0.00340857	0.00414556	0.00110548	0	0	0	0	0	0	0	0
chr4	47353222	47414931	ENSMUSG00000007613	0.3896	+	Tgfbr1	protein_coding	0.341903	1	2.4717	1.3055	17	3.98279	0.00250175	43	5.09107	0.00640448	25	18	7	4.70044	4.24793	3	0.00375263	0.00270189	0.00105074	87	24	17	6.45943	4.64386	4.16993	0.0130591	0.00360252	0.00255179	0	0	0	0	0	0	0	0
chr13	93303757	93404129	ENSMUSG00000007617	0.3792	+	Homer1	protein_coding	0.117596	0.815801	1.93043	0.948926	37	5.19546	0.00297453	73	6.19624	0.00581627	23	49	40	4.58496	5.64386	5.35755	0.00183252	0.00390407	0.003187	87	63	69	6.45943	6	6.12928	0.00693172	0.00501952	0.00549757	0	0	0	0	0	0	0	0
chr11	87376645	87404954	ENSMUSG00000007646	0.4194	-	Rad51c	protein_coding	0.46249	1	0.384615	-1.37851	8	2.96896	0.000726974	2	1.38998	0.000221253	3	9	11	2	3.32193	3.58496	0.000284468	0.000853404	0.00104305	0	2	5	0	1.58496	2.58496	0	0.000189645	0.000474113	0	0	0	0	0	0	0	0
chr6	17306335	17341452	ENSMUSG00000007655	0.421	+	Cav1	protein_coding	0.638081	1	1.29736	0.375575	302	8.22319	0.0415347	392	8.55485	0.0539263	237	324	344	7.89482	8.3443	8.43045	0.0326311	0.0446097	0.0473633	529	255	391	9.04985	8	8.61471	0.0728349	0.0351095	0.0538345	0	0	0	0	0	0	0	0
chr9	75037614	75060313	ENSMUSG00000007656	0.3937	+	Arpp19	protein_coding	0.790633	1	1.16404	0.219142	359	8.47001	0.0596188	418	8.70065	0.069426	289	350	437	8.17991	8.45533	8.77479	0.0480386	0.0581782	0.0726396	480	366	407	8.90989	8.51964	8.67243	0.0797872	0.0608378	0.0676529	0	0	0	0	0	0	0	0
chr2	152780668	152831728	ENSMUSG00000007659	0.4698	-	Bcl2l1	protein_coding	0.137656	0.864794	1.37859	0.463188	173	7.44529	0.0308697	239	7.86254	0.0426239	179	169	172	7.49185	7.40939	7.43463	0.0318789	0.030098	0.0306322	199	190	329	7.64386	7.57743	8.36632	0.0354408	0.0338379	0.0585931	0	0	0	0	0	0	0	0
chr17	57021058	57031507	ENSMUSG00000007670	0.5362	-	Khsrp	protein_coding	0.916775	1	1.29508	0.373043	40	5.29815	0.0137302	52	5.58329	0.0178839	46	26	47	5.55459	4.75489	5.58496	0.0159225	0.00899965	0.0162686	81	47	27	6.35755	5.58496	4.80735	0.0280374	0.0162686	0.00934579	0	0	0	0	0	0	0	0
chr12	90724554	90738438	ENSMUSG00000007682	0.4209	-	Dio2	protein_coding	0.0444602	0.515232	2.24242	1.16506	10	3.39123	0.00163613	24	3.38914	0.00387216	6	10	14	2.80735	3.45943	3.90689	0.000981675	0.00163613	0.00229058	0	49	22	0	5.64386	4.52356	0	0.00801702	0.00359948	0	0	0	0	0	0	0	0
chr8	70868227	70873935	ENSMUSG00000007721	0.5542	-	Ccdc124	protein_coding	0.0753817	0.670975	2	1	48	5.52738	0.0176341	97	6.59835	0.0356356	31	41	72	5	5.39232	6.18982	0.0113887	0.0150625	0.0264511	106	77	108	6.74147	6.2854	6.76818	0.038942	0.028288	0.0396767	0	0	0	0	0	0	0	0
chr11	22990519	23003780	ENSMUSG00000007739	0.3981	+	Cct4	protein_coding	0.417574	1	0.732413	-0.449271	1520	10.5433	0.123638	1113	10.11	0.090532	1167	1887	1506	10.1898	10.8826	10.5575	0.0949244	0.15349	0.122499	922	1235	1182	9.85019	10.2715	10.2082	0.0749959	0.100456	0.0961445	0	0	0	0	0	0	0	0
chr11	51685386	51688874	ENSMUSG00000007777	0.4302	-	0610009B22Rik	protein_coding	0.0287256	0.400779	0.623377	-0.681824	153	7.19475	0.10099	95	6.44806	0.0627063	191	177	91	7.58496	7.47573	6.52356	0.126073	0.116832	0.060066	149	86	50	7.22882	6.44294	5.67243	0.0983498	0.0567657	0.0330033	0	0	0	0	0	0	0	0
chr7	44959372	44974851	ENSMUSG00000007783	0.5248	-	Cpt1c	protein_coding	0.860934	1	0.994152	-0.00846158	569	9.13761	0.105488	566	9.1447	0.10487	684	554	469	9.41996	9.11634	8.87652	0.126808	0.102707	0.0869485	529	575	593	9.04985	9.16993	9.21432	0.0980719	0.1066	0.109937	0	0	0	0	0	0	0	0
chr1	91801461	91848028	ENSMUSG00000007805	0.4912	+	Twist2	protein_coding	0.493112	1	1.15094	0.202817	52	5.69615	0.0114968	60	5.83233	0.0132655	39	51	66	5.32193	5.70044	6.06609	0.0086226	0.0112757	0.0145921	50	38	92	5.67243	5.2854	6.53916	0.0110546	0.0084015	0.0203405	0	0	0	0	0	0	0	0
chr5	145231715	145247302	ENSMUSG00000007812	0.429	+	Zfp655	protein_coding	0.893727	1	0.941176	-0.0874628	101	6.65923	0.011909	95	6.50649	0.0112015	90	92	121	6.50779	6.53916	6.93074	0.010612	0.0108478	0.0142672	81	64	140	6.35755	6.02237	7.13955	0.00955076	0.00754628	0.0165075	0	0	0	0	0	0	0	0
chr9	108306129	108337934	ENSMUSG00000007815	0.424	+	Rhoa	protein_coding	0.554305	1	0.934277	-0.0980784	2190	11.0635	0.441354	2046	10.8524	0.412334	2437	2570	1563	11.2515	11.3281	10.611	0.491133	0.517936	0.314994	1034	1910	3194	10.0154	10.9001	11.6416	0.208384	0.384925	0.643692	0	0	0	0	0	0	0	0
chr14	25459185	25666743	ENSMUSG00000007817	0.5231	+	Zmiz1	protein_coding	0.199303	0.962445	2.04274	1.0305	77	6.27526	0.00617284	158	7.16152	0.0126931	68	90	73	6.10852	6.50779	6.20945	0.00545134	0.00721501	0.00585217	268	107	100	8.07146	6.75489	6.65821	0.0214847	0.00857784	0.00801667	0	0	0	0	0	0	0	0
chr6	118501308	118562226	ENSMUSG00000007827	0.4087	-	Ankrd26	protein_coding	0.758823	1	1.03333	0.0473057	9	3.11328	0.00164324	9	3.32241	0.0017041	17	5	5	4.16993	2.58496	2.58496	0.00310389	0.000912909	0.000912909	6	10	12	2.80735	3.45943	3.70044	0.00109549	0.00182582	0.00219098	0	0	0	0	0	0	0	0
chr7	45140684	45154584	ENSMUSG00000007833	0.5106	-	Aldh16a1	protein_coding	0.843735	1	0.842105	-0.247928	126	6.98393	0.0107252	106	6.50607	0.00901824	121	132	124	6.93074	7.05528	6.96578	0.0103269	0.0112657	0.0105829	37	129	151	5.24793	7.02237	7.24793	0.0031578	0.0110096	0.0128873	0	0	0	0	0	0	0	0
chr13	58125879	58128556	ENSMUSG00000007836	0.5538	-	Hnrnpa0	protein_coding	0.430726	1	0.823473	-0.280207	1041	10.0064	0.413884	857	9.72212	0.340753	1239	1055	830	10.2761	10.0444	9.6987	0.492448	0.419316	0.329889	940	981	651	9.87805	9.93958	9.34873	0.373609	0.389905	0.258744	0	0	0	0	0	0	0	0
chr7	45053584	45062677	ENSMUSG00000007837	0.5172	-	Prrg2	protein_coding	0.764682	1	0.725937	-0.462084	453	8.81794	0.102483	328	8.13995	0.074334	412	519	427	8.69	9.02237	8.74147	0.093276	0.117501	0.0966719	118	420	447	6.89482	8.71768	8.80735	0.026715	0.0950872	0.1012	0	0	0	0	0	0	0	0
chr11	50376990	50386528	ENSMUSG00000007850	0.3993	+	Hnrnph1	protein_coding	0.477718	1	0.737828	-0.438644	266	8.05489	0.0239123	196	7.59261	0.0176196	274	234	290	8.10329	7.87652	8.18488	0.0246314	0.0210356	0.0260698	143	226	219	7.16993	7.82655	7.78136	0.0128551	0.0203164	0.0196872	0	0	0	0	0	0	0	0
chr12	86082561	86162458	ENSMUSG00000007867	0.4855	+	Ift43	protein_coding	0.740974	1	0.877729	-0.188152	75	6.2099	0.0532391	66	6.03088	0.0466431	103	59	64	6.70044	5.90689	6.02237	0.0727915	0.0416961	0.0452297	62	86	50	5.97728	6.44294	5.67243	0.0438163	0.0607774	0.0353357	0	0	0	0	0	0	0	0
chr4	136143497	136145755	ENSMUSG00000007872	0.5551	+	Id3	protein_coding	2.52111e-05	0.00173401	0.23481	-2.09043	7378	12.4577	1.75416	1732	10.562	0.411713	14739	4964	2431	13.8474	12.2776	11.2479	3.50428	1.18022	0.577984	2585	1913	697	11.3365	10.9024	9.44708	0.614598	0.454826	0.165716	0	0	0	0	0	0	0	0
chr4	133679008	133756769	ENSMUSG00000007880	0.4637	-	Arid1a	protein_coding	0.658052	1	0.967532	-0.047618	153	7.2602	0.0241363	148	7.19445	0.0233475	136	151	172	7.09803	7.24793	7.43463	0.0214545	0.0238208	0.0271336	187	121	136	7.55459	6.93074	7.09803	0.0294999	0.0190882	0.0214545	0	0	0	0	0	0	0	0
chr8	70493158	70504081	ENSMUSG00000007888	0.5582	+	Crlf1	protein_coding	0.243812	1	0.527108	-0.923829	5157	12.325	1.87199	2718	11.2272	0.98657	5262	4466	5744	12.3617	12.1251	12.4881	1.90998	1.62105	2.08494	1152	2940	4062	10.1712	11.5221	11.9883	0.418149	1.06715	1.47441	0	0	0	0	0	0	0	0
chr7	142375911	142388038	ENSMUSG00000007891	0.5393	-	Ctsd	protein_coding	0.0236783	0.355254	1.82212	0.865619	5137	12.3022	1.62163	9362	12.8634	2.95507	3856	5782	5774	11.9133	12.4976	12.4956	1.21717	1.82513	1.8226	3463	6644	17978	11.7582	12.6981	14.134	1.09312	2.09722	5.67487	0	0	0	0	0	0	0	0
chr9	61913284	61914542	ENSMUSG00000007892	0.5179	-	Rplp1	protein_coding	0.900354	1	0.774137	-0.36934	26049	14.6056	20.1303	20165	13.855	15.5835	16228	32896	29022	13.9863	15.0057	14.8249	12.541	25.4219	22.4281	5107	16285	39103	12.3185	13.9913	15.255	3.94668	12.585	30.2187	0	0	0	0	0	0	0	0
chr9	76014855	76136350	ENSMUSG00000007908	0.3808	+	Hmgcll1	protein_coding	0.0337125	0.44085	0.133333	-2.90689	9	3.19499	0.00119984	0	0.333333	4.44385e-05	5	7	15	2.58496	3	4	0.000666578	0.000933209	0.00199973	0	0	1	0	0	1	0	0	0.000133316	0	0	0	0	0	0	0	0
chr7	27653915	27657346	ENSMUSG00000007944	0.5871	+	Ttc9b	protein_coding	0.481573	1	0.480769	-1.05658	16	4.08244	0.00634551	7	2.33333	0.002849	16	12	21	4.08746	3.70044	4.45943	0.00621601	0.004662	0.00815851	0	7	15	0	3	4	0	0.0027195	0.00582751	0	0	0	0	0	0	0	0
chr7	101818313	101822726	ENSMUSG00000007946	0.5659	+	Phox2a	protein_coding	0.842412	1	1.10156	0.139551	212	7.72977	0.0687385	234	7.86516	0.0757527	243	199	195	7.93074	7.64386	7.61471	0.0786662	0.0644221	0.0631272	249	259	194	7.96578	8.02237	7.60733	0.0806086	0.0838459	0.0628035	0	0	0	0	0	0	0	0
chr8	71456705	71463655	ENSMUSG00000007950	0.5468	-	Abhd8	protein_coding	0.466598	1	0.578035	-0.790772	57	5.84603	0.0181159	32	4.62178	0.0103367	62	56	52	5.97728	5.83289	5.72792	0.019821	0.0179028	0.016624	6	51	40	2.80735	5.70044	5.35755	0.00191816	0.0163043	0.0127877	0	0	0	0	0	0	0	0
chr5	136908150	136915404	ENSMUSG00000007987	0.498	+	Ift22	protein_coding	0.963603	1	0.935714	-0.09586	46	5.36607	0.0070922	43	5.36354	0.00662629	23	36	78	4.58496	5.20945	6.30378	0.00357198	0.00559093	0.0121137	25	43	60	4.70044	5.45943	5.93074	0.00388259	0.00667806	0.00931822	0	0	0	0	0	0	0	0
chr14	65201026	65262463	ENSMUSG00000007989	0.3961	-	Fzd3	protein_coding	0.319019	1	1.57143	0.652077	1	1.19499	0.000317385	3	1.52832	0.000634769	1	2	1	1	1.58496	1	0.000238039	0.000476077	0.000238039	0	3	5	0	2	2.58496	0	0.000714116	0.00119019	0	0	0	0	0	0	0	0
chr7	44360043	44385820	ENSMUSG00000008028	0.49	-	1700008O03Rik	protein_coding	0.000118059	0.00649653	0.149254	-2.74416	66	5.96424	0.0166835	9	3.15993	0.00227503	103	51	44	6.70044	5.70044	5.49185	0.0260364	0.0128918	0.0111223	6	16	5	2.80735	4.08746	2.58496	0.00151668	0.00404449	0.0012639	0	0	0	0	0	0	0	0
chrX	10715013	10719690	ENSMUSG00000008035	0.516	+	Mid1ip1	protein_coding	0.2877	1	1.73485	0.79481	43	5.36799	0.00919983	75	6.20752	0.0161175	25	42	62	4.70044	5.42626	5.97728	0.00534874	0.00898588	0.0132649	100	53	73	6.65821	5.75489	6.20945	0.021395	0.0113393	0.0156183	0	0	0	0	0	0	0	0
chr7	16738410	16749294	ENSMUSG00000008036	0.5227	+	Ap2s1	protein_coding	0.303532	1	1.11175	0.152826	700	9.30134	0.173611	778	9.41797	0.193039	990	319	791	9.95274	8.32193	9.62936	0.245536	0.0791171	0.196181	311	1027	997	8.2854	10.0056	9.9629	0.0771329	0.254712	0.247272	0	0	0	0	0	0	0	0
chr5	108692382	108706924	ENSMUSG00000008090	0.557	+	Fgfrl1	protein_coding	0.000860733	0.0327004	0.348502	-1.52076	299	8.20912	0.0659615	104	6.70682	0.0228441	320	231	347	8.32643	7.85798	8.44294	0.0705156	0.0509035	0.0764654	100	113	98	6.65821	6.83289	6.62936	0.0220361	0.0249008	0.0215954	0	0	0	0	0	0	0	0
chr8	84148025	84172590	ENSMUSG00000008129	0.4728	+	4930432K21Rik	protein_coding	0.657167	1	0.5	-1	3	1.66667	0.00106724	1	0.666667	0.000355745	1	7	1	1	3	1	0.000355745	0.00249022	0.000355745	0	0	3	0	0	2	0	0	0.00106724	0	0	0	0	0	0	0	0
chr1	43123074	43196984	ENSMUSG00000008136	0.4475	-	Fhl2	protein_coding	0.797921	1	0.798489	-0.324656	264	8.00516	0.0894392	210	7.69446	0.0713478	356	233	202	8.47978	7.87036	7.66534	0.12076	0.0790366	0.068521	156	221	254	7.29462	7.79442	7.99435	0.0529172	0.0749661	0.0861601	0	0	0	0	0	0	0	0
chr7	44489937	44496529	ENSMUSG00000008140	0.5507	-	Emc10	protein_coding	0.679018	1	0.974502	-0.037263	1254	10.2711	0.207273	1222	10.2023	0.201983	1535	996	1231	10.585	9.96145	10.2668	0.253719	0.164628	0.203471	797	1327	1542	9.64024	10.375	10.5915	0.131736	0.219339	0.254876	0	0	0	0	0	0	0	0
chr8	85060055	85067124	ENSMUSG00000008167	0.5133	+	Fbxw9	protein_coding	0.012199	0.230687	1.87244	0.90492	211	7.72519	0.0494407	395	8.58728	0.0927795	204	217	211	7.67948	7.76818	7.72792	0.0478761	0.050927	0.0495189	343	307	536	8.42626	8.26679	9.06878	0.0804975	0.0720488	0.125792	0	0	0	0	0	0	0	0
chr2	90745370	90781021	ENSMUSG00000008200	0.418	+	Fnbp4	protein_coding	0.812584	1	1.4697	0.555519	21	4.38462	0.00263488	31	4.89175	0.00393141	30	13	20	4.9542	3.80735	4.39232	0.00376412	0.00163112	0.00250941	50	26	18	5.67243	4.75489	4.24793	0.00627353	0.00326223	0.00225847	0	0	0	0	0	0	0	0
chr8	4493026	4531680	ENSMUSG00000008206	0.4596	+	Cers4	protein_coding	0.922323	1	0.887006	-0.172985	117	6.87946	0.00751445	104	6.67834	0.0066581	107	118	126	6.75489	6.89482	6.98868	0.00687219	0.00757868	0.00809249	75	123	113	6.24793	6.9542	6.83289	0.00481696	0.00789981	0.00725755	0	0	0	0	0	0	0	0
chr2	73312601	73337818	ENSMUSG00000008226	0.41	+	Scrn3	protein_coding	0.342366	1	0.673267	-0.570749	100	6.60086	0.0105574	67	6.06091	0.00707348	139	91	70	7.12928	6.52356	6.14975	0.0146748	0.00960726	0.0073902	56	86	59	5.83289	6.44294	5.90689	0.00591216	0.00907939	0.00622889	0	0	0	0	0	0	0	0
chr18	56562443	56587712	ENSMUSG00000008301	0.4401	+	Phax	protein_coding	0.283953	1	0.737705	-0.438884	467	8.82559	0.151811	344	8.40367	0.111906	610	458	332	9.25503	8.84235	8.37938	0.198439	0.148992	0.108003	355	417	260	8.47573	8.70736	8.02791	0.115485	0.135654	0.0845804	0	0	0	0	0	0	0	0
chr4	72117142	72200919	ENSMUSG00000008305	0.4135	-	Tle1	protein_coding	0.0372067	0.464599	2.11382	1.07985	40	5.3523	0.00583942	86	6.39147	0.0125061	37	45	38	5.24793	5.52356	5.2854	0.00540146	0.00656934	0.00554745	100	57	100	6.65821	5.85798	6.65821	0.0145985	0.00832117	0.0145985	0	0	0	0	0	0	0	0
chr5	3571566	3584356	ENSMUSG00000008307	0.4313	+	1700109H08Rik	protein_coding	0.365362	1	0.457143	-1.12928	11	3.29012	0.00286046	4	1.81981	0.00116206	3	12	17	2	3.70044	4.16993	0.000804505	0.00321802	0.00455886	0	10	3	0	3.45943	2	0	0.00268168	0.000804505	0	0	0	0	0	0	0	0
chr7	100845847	100863446	ENSMUSG00000008318	0.5388	-	Relt	protein_coding	0.452416	1	1.92857	0.947533	13	3.72331	0.00130785	26	4.58621	0.00261569	15	17	7	4	4.16993	3	0.00150905	0.00171026	0.000704225	44	21	13	5.49185	4.45943	3.80735	0.00442656	0.00211268	0.00130785	0	0	0	0	0	0	0	0
chr2	143063039	143072853	ENSMUSG00000008333	0.4086	+	Snrpb2	protein_coding	0.999279	1	0.845822	-0.241574	849	9.65417	0.167721	718	9.36426	0.141831	497	989	1060	8.96	9.95128	10.0512	0.0982213	0.195455	0.209486	448	551	1154	8.81057	9.10852	10.1737	0.0885375	0.108893	0.228063	0	0	0	0	0	0	0	0
chr5	125385965	125390202	ENSMUSG00000008348	0.5576	-	Ubc	protein_coding	0.792129	1	0.911968	-0.132945	3274	11.6749	1.25936	2986	11.461	1.14846	3124	3549	3150	11.6096	11.7936	11.6216	1.20154	1.365	1.21154	1943	2622	4393	10.9248	11.357	12.1013	0.747308	1.00846	1.68962	0	0	0	0	0	0	0	0
chr7	3629985	3642486	ENSMUSG00000008373	0.4922	+	Prpf31	protein_coding	1	1	0.833333	-0.263034	83	6.35789	0.0065267	69	5.97992	0.00542581	65	75	109	6.04439	6.24793	6.78136	0.00511127	0.00589762	0.0085712	31	80	96	5	6.33985	6.59991	0.00243768	0.00629079	0.00754895	0	0	0	0	0	0	0	0
chr7	27486910	27490316	ENSMUSG00000008384	0.5583	+	Sertad1	protein_coding	0.847482	1	0.788596	-0.342642	619	9.23622	0.216468	488	8.39368	0.170632	441	632	783	8.7879	9.30606	9.61471	0.154304	0.221134	0.273968	87	482	894	6.45943	8.91588	9.80574	0.0304409	0.168649	0.312806	0	0	0	0	0	0	0	0
chr16	8658587	8672153	ENSMUSG00000008393	0.5321	-	Carhsp1	protein_coding	0.0196627	0.316627	1.97831	0.984267	153	7.25183	0.0423134	303	8.24173	0.08398	177	152	129	7.47573	7.25739	7.02237	0.0490576	0.0421286	0.0357539	330	265	314	8.37069	8.05528	8.29921	0.0914634	0.0734479	0.0870288	0	0	0	0	0	0	0	0
chr10	93247414	93311135	ENSMUSG00000008398	0.4761	-	Elk3	protein_coding	0.214354	0.974894	1.44444	0.530515	92	6.50881	0.0147035	133	7.05937	0.0213095	78	78	120	6.30378	6.30378	6.91886	0.012466	0.012466	0.0191785	118	126	156	6.89482	6.98868	7.29462	0.0188589	0.0201374	0.0249321	0	0	0	0	0	0	0	0
chr9	25108132	25151820	ENSMUSG00000008429	0.3853	-	Herpud2	protein_coding	0.820093	1	0.879397	-0.185414	65	6.01276	0.0202899	57	5.85827	0.0178054	45	76	75	5.52356	6.26679	6.24793	0.0139752	0.0236025	0.0232919	50	57	65	5.67243	5.85798	6.04439	0.015528	0.0177019	0.0201863	0	0	0	0	0	0	0	0
chr7	4424770	4445649	ENSMUSG00000008435	0.4695	-	Rdh13	protein_coding	0.529767	1	1.18367	0.243271	32	4.99988	0.00349599	38	5.25468	0.00415839	38	34	23	5.2854	5.12928	4.58496	0.00419519	0.00375359	0.00253919	31	46	36	5	5.55459	5.20945	0.00342239	0.00507838	0.00397439	0	0	0	0	0	0	0	0
chr8	105860580	105879330	ENSMUSG00000008450	0.4686	+	Nutf2	protein_coding	0.404826	1	1.03587	0.0508491	73	6.15763	0.0132971	76	6.14724	0.0137806	62	54	104	5.97728	5.78136	6.71425	0.0112421	0.00979148	0.0188577	118	67	43	6.89482	6.08746	5.45943	0.0213962	0.0121487	0.00779692	0	0	0	0	0	0	0	0
chr1	152766542	152775597	ENSMUSG00000008475	0.4266	+	Arpc5	protein_coding	0.206716	0.967675	1.47195	0.55773	272	8.0022	0.107684	401	8.63424	0.158693	150	317	350	7.2384	8.31288	8.45533	0.059312	0.125346	0.138395	417	319	468	8.70736	8.32193	8.87344	0.164887	0.126137	0.185053	0	0	0	0	0	0	0	0
chr4	91250763	91400785	ENSMUSG00000008489	0.4019	-	Elavl2	protein_coding	0.380705	1	1.5	0.584963	3	1.96896	0.000297177	5	1.96896	0.000495295	2	4	3	1.58496	2.32193	2	0.000198118	0.000396236	0.000297177	0	4	11	0	2.32193	3.58496	0	0.000396236	0.00108965	0	0	0	0	0	0	0	0
chr7	25087344	25179726	ENSMUSG00000008496	0.5178	-	Pou2f2	protein_coding	0.00190173	0.0589105	4.8	2.26303	4	2.26912	0.000366603	23	4.42972	0.00210796	3	6	3	2	2.80735	2	0.000274952	0.000549904	0.000274952	25	10	34	4.70044	3.45943	5.12928	0.00229127	0.000916506	0.00311612	0	0	0	0	0	0	0	0
chr6	138140316	138156755	ENSMUSG00000008540	0.4294	+	Mgst1	protein_coding	0.126996	0.843418	1.10314	0.141615	73	6.14244	0.0176664	81	5.82913	0.0195134	107	50	63	6.75489	5.67243	6	0.0257769	0.0120453	0.0151771	174	49	20	7.45121	5.64386	4.39232	0.0419176	0.0118044	0.00481812	0	0	0	0	0	0	0	0
chr4	82290173	82705750	ENSMUSG00000008575	0.4174	-	Nfib	protein_coding	0.450623	1	1.68966	0.756729	434	8.71922	0.030206	734	9.35634	0.0510857	590	328	384	9.20701	8.36194	8.58871	0.0410635	0.0228285	0.0267261	1196	640	366	10.2252	9.32418	8.51964	0.0832405	0.0445434	0.0254733	0	0	0	0	0	0	0	0
chr3	88542029	88548300	ENSMUSG00000008601	0.5049	-	Rab25	protein_coding	0.79651	1	0.93617	-0.0951572	62	5.96885	0.0152565	58	5.77846	0.0142669	64	59	62	6.02237	5.90689	5.97728	0.0158337	0.0145967	0.0153389	31	75	67	5	6.24793	6.08746	0.00766947	0.0185552	0.016576	0	0	0	0	0	0	0	0
chr3	88553758	88569725	ENSMUSG00000008604	0.5034	+	Ubqln4	protein_coding	0.725656	1	0.93985	-0.0894982	43	5.42808	0.00424712	41	5.248	0.00398576	42	57	31	5.42626	5.85798	5	0.00411644	0.00558659	0.00303832	19	55	48	4.32193	5.80735	5.61471	0.0018622	0.00539057	0.0047045	0	0	0	0	0	0	0	0
chr16	6809222	7412479	ENSMUSG00000008658	0.4192	+	Rbfox1	protein_coding	0.00378934	0.100514	2.97297	1.57191	11	3.0858	0.00289116	36	5.09974	0.00909864	17	16	1	4.16993	4.08746	1	0.00433673	0.00408163	0.000255102	19	41	47	4.32193	5.39232	5.58496	0.00484694	0.0104592	0.0119898	0	0	0	0	0	0	0	0
chr17	33951999	33956001	ENSMUSG00000008668	0.5134	-	Rps18	protein_coding	0.527386	1	0.882063	-0.181046	1963	10.9014	0.486938	1732	10.7191	0.429481	2631	1619	1640	11.3619	10.6618	10.6804	0.65253	0.401538	0.406746	1987	2012	1196	10.9571	10.9751	10.2252	0.492808	0.499008	0.296627	0	0	0	0	0	0	0	0
chrX	74270812	74273135	ENSMUSG00000008682	0.4587	+	Rpl10	protein_coding	0.164505	0.912678	0.748577	-0.417777	1639	10.655	0.534224	1227	10.2007	0.399826	1953	1714	1250	10.9322	10.744	10.2889	0.636571	0.55867	0.407432	1644	1236	800	10.6839	10.2726	9.64566	0.535854	0.402868	0.260756	0	0	0	0	0	0	0	0
chr7	118104372	118116188	ENSMUSG00000008683	0.4552	-	Rps15a	protein_coding	0.252188	1	0.731952	-0.450179	2091	11.0156	0.213051	1530	10.5504	0.155916	1697	2393	2182	10.7296	11.2252	11.0921	0.172934	0.24386	0.222358	1520	1912	1158	10.5708	10.9016	10.1787	0.154897	0.194844	0.118007	0	0	0	0	0	0	0	0
chr15	89355719	89372826	ENSMUSG00000008690	0.4943	+	Ncaph2	protein_coding	0.900658	1	0.909091	-0.137504	120	6.90756	0.00666112	109	6.70789	0.00605051	119	102	139	6.90689	6.6865	7.12928	0.00660561	0.00566195	0.00771579	81	85	161	6.35755	6.42626	7.33985	0.00449625	0.00471829	0.008937	0	0	0	0	0	0	0	0
chr3	103739815	103791563	ENSMUSG00000008730	0.4262	-	Hipk1	protein_coding	0.78995	1	1.22951	0.298081	223	7.79755	0.0134713	274	7.96006	0.0165769	250	224	194	7.97154	7.81378	7.60733	0.0151249	0.0135519	0.0117369	436	241	145	8.77149	7.91886	7.18982	0.0263779	0.0145804	0.00877246	0	0	0	0	0	0	0	0
chr7	118972047	118995211	ENSMUSG00000008734	0.508	-	Gprc5b	protein_coding	0.354774	1	0.693548	-0.527932	20	4.31515	0.0045045	13	3.70976	0.0030539	16	15	28	4.08746	4	4.85798	0.00366468	0.00343564	0.00641319	19	6	15	4.32193	2.80735	4	0.00435181	0.00137426	0.00343564	0	0	0	0	0	0	0	0
chr3	100562208	100685503	ENSMUSG00000008763	0.3875	-	Man1a2	protein_coding	0.835728	1	0.89603	-0.158381	175	7.46034	0.0124908	157	7.29973	0.0111847	169	188	169	7.40939	7.56224	7.40939	0.0120396	0.0133932	0.0120396	149	148	174	7.22882	7.21917	7.45121	0.0106148	0.0105436	0.0123958	0	0	0	0	0	0	0	0
chr12	85272398	85288438	ENSMUSG00000008822	0.4495	-	Acyp1	protein_coding	0.122157	0.828675	0.552083	-0.857042	31	4.95916	0.011372	17	4.05329	0.00611396	42	24	27	5.42626	4.64386	4.80735	0.0154072	0.00880411	0.00990462	25	10	15	4.70044	3.45943	4	0.00917095	0.00366838	0.00550257	0	0	0	0	0	0	0	0
chr11	102194432	102230166	ENSMUSG00000008855	0.5497	-	Hdac5	protein_coding	0.211207	0.971357	0.880814	-0.183091	687	9.40884	0.0203743	605	9.13149	0.0179424	838	583	640	9.71253	9.18982	9.32418	0.0248525	0.01729	0.0189804	903	573	339	9.82018	9.16491	8.40939	0.0267802	0.0169934	0.0100537	0	0	0	0	0	0	0	0
chr13	17880575	17944239	ENSMUSG00000008859	0.409	-	Rala	protein_coding	0.537202	1	1.23514	0.304677	128	7.00189	0.0418574	158	7.29758	0.0517768	109	131	144	6.78136	7.04439	7.17991	0.0356442	0.0428385	0.0470896	174	124	177	7.45121	6.96578	7.47573	0.0568999	0.0405494	0.057881	0	0	0	0	0	0	0	0
chr8	22577075	22593813	ENSMUSG00000008892	0.4076	-	Vdac3	protein_coding	0.967807	1	1.0578	0.0810716	114	6.84527	0.0384572	121	6.92144	0.0406996	113	126	104	6.83289	6.98868	6.71425	0.0380087	0.0423814	0.0349815	131	130	102	7.04439	7.03342	6.6865	0.0440632	0.0437269	0.0343088	0	0	0	0	0	0	0	0
chr4	107968332	108013532	ENSMUSG00000008932	0.5038	+	Slc1a7	protein_coding	0.532604	1	2.23529	1.16046	5	2.44064	0.00199686	12	3.37643	0.00499216	3	4	7	2	2.32193	3	0.0012837	0.0017116	0.00299529	19	13	3	4.32193	3.80735	2	0.00813008	0.00556269	0.0012837	0	0	0	0	0	0	0	0
chr3	95111022	95123051	ENSMUSG00000008958	0.4583	+	Vps72	protein_coding	0.691349	1	0.828221	-0.271913	53	5.74938	0.0126652	44	5.49162	0.0104488	57	60	43	5.85798	5.93074	5.45943	0.013536	0.0142484	0.0102114	44	45	43	5.49185	5.52356	5.45943	0.0104488	0.0106863	0.0102114	0	0	0	0	0	0	0	0
chr16	84834925	84863779	ENSMUSG00000008976	0.4067	+	Gabpa	protein_coding	0.776665	1	0.882353	-0.180572	39	5.30098	0.00660066	34	5.10197	0.00580403	36	35	45	5.20945	5.16993	5.52356	0.00614544	0.00597474	0.0076818	37	25	40	5.24793	4.70044	5.35755	0.00631615	0.00426767	0.00682827	0	0	0	0	0	0	0	0
chr2	172868012	172940321	ENSMUSG00000008999	0.5207	-	Bmp7	protein_coding	0.776934	1	0.6	-0.736966	2	1.26912	0.000503633	1	0.666667	0.000215843	6	0	1	2.80735	0	1	0.00129506	0	0.000215843	0	3	0	0	2	0	0	0.000647529	0	0	0	0	0	0	0	0	0
chr5	115297110	115300999	ENSMUSG00000009013	0.5054	-	Dynll1	protein_coding	0.763344	1	1.07745	0.107623	533	9.05499	0.0996011	574	9.16436	0.10733	593	516	489	9.21432	9.01402	8.93664	0.110883	0.0964847	0.0914361	598	522	602	9.22641	9.03067	9.23601	0.111818	0.0976066	0.112565	0	0	0	0	0	0	0	0
chr2	37350074	37359332	ENSMUSG00000009030	0.4224	-	Pdcl	protein_coding	0.891528	1	1.41758	0.503433	29	4.88008	0.00432517	42	5.19444	0.00619286	37	20	31	5.24793	4.39232	5	0.00545562	0.00294898	0.00457092	75	33	18	6.24793	5.08746	4.24793	0.0110587	0.00486582	0.00265408	0	0	0	0	0	0	0	0
chr15	79360684	79403303	ENSMUSG00000009035	0.5312	-	Tmem184b	protein_coding	0.302632	1	1.36446	0.448335	145	7.17375	0.0452188	199	7.63275	0.0618129	174	146	116	7.45121	7.19967	6.87036	0.0541381	0.0454263	0.0360921	224	171	201	7.81378	7.42626	7.65821	0.0696951	0.0532047	0.0625389	0	0	0	0	0	0	0	0
chr11	4765845	4849536	ENSMUSG00000009073	0.4473	-	Nf2	protein_coding	0.570176	1	1.06773	0.0945456	166	7.34975	0.00747465	178	7.41149	0.00798394	124	159	216	6.96578	7.32193	7.76155	0.00557228	0.0071451	0.00970656	137	136	260	7.10852	7.09803	8.02791	0.00615647	0.00611154	0.0116838	0	0	0	0	0	0	0	0
chr11	4736892	4746778	ENSMUSG00000009075	0.5744	-	Cabp7	protein_coding	0.876556	1	1.26667	0.341037	24	4.58663	0.00754006	31	4.82304	0.00963452	16	23	33	4.08746	4.58496	5.08746	0.0050267	0.00722589	0.0103676	44	13	35	5.49185	3.80735	5.16993	0.0138234	0.0040842	0.0109959	0	0	0	0	0	0	0	0
chr11	4704678	4737669	ENSMUSG00000009076	0.4916	+	Zmat5	protein_coding	0.8765	1	1.26667	0.341037	24	4.58663	0.00862689	31	4.82304	0.0110232	16	23	33	4.08746	4.58496	5.08746	0.00575126	0.00826743	0.011862	44	13	35	5.49185	3.80735	5.16993	0.015816	0.0046729	0.0125809	0	0	0	0	0	0	0	0
chr11	5069689	5099266	ENSMUSG00000009079	0.4257	-	Ewsr1	protein_coding	0.371866	1	1.0198	0.028289	268	8.07032	0.0231462	274	7.94	0.0236062	267	248	290	8.06609	7.96	8.18488	0.0230311	0.0213922	0.0250151	399	300	122	8.64386	8.23362	6.94251	0.0344173	0.0258777	0.0105236	0	0	0	0	0	0	0	0
chr11	4986824	5042791	ENSMUSG00000009090	0.4812	+	Ap1b1	protein_coding	0.0359748	0.456945	1.50823	0.592857	161	7.33514	0.0220911	243	7.76116	0.0333882	146	159	178	7.19967	7.32193	7.48382	0.0200329	0.0218167	0.0244237	137	176	417	7.10852	7.46761	8.70736	0.018798	0.0241493	0.0572173	0	0	0	0	0	0	0	0
chr10	75893398	75895941	ENSMUSG00000009092	0.5814	+	Derl3	protein_coding	0.881629	1	0.6	-0.736966	1	0.666667	0.000355366	0	0	0	1	1	0	1	1	0	0.000533049	0.000533049	0	0	0	0	0	0	0	0	0	0	0	0	0	0	0	0	0	0
chr10	75814943	75822543	ENSMUSG00000009093	0.4663	-	Gstt4	protein_coding	0.992456	1	0.928571	-0.106915	4	2.16395	0.000742541	3	1.44064	0.000675037	2	5	4	1.58496	2.58496	2.32193	0.000405022	0.00101256	0.000810045	0	9	1	0	3.32193	1	0	0.0018226	0.000202511	0	0	0	0	0	0	0	0
chr16	18581713	18586969	ENSMUSG00000009097	0.603	-	Tbx1	protein_coding	0.537738	1	0.416667	-1.26303	3	1.9183	0.00195567	1	0.666667	0.000434594	2	5	2	1.58496	2.58496	1.58496	0.00130378	0.00325945	0.00130378	0	1	1	0	1	1	0	0.00065189	0.00065189	0	0	0	0	0	0	0	0
chr3	108092789	108101432	ENSMUSG00000009108	0.4674	+	Gnat2	protein_coding	0.561526	1	1.44444	0.530515	2	1.52832	0.000453926	3	1.58496	0.000756544	2	3	1	1.58496	2	1	0.000453926	0.00068089	0.000226963	0	8	2	0	3.16993	1.58496	0	0.00181571	0.000453926	0	0	0	0	0	0	0	0
chr6	120836212	120892842	ENSMUSG00000009112	0.4341	+	Bcl2l13	protein_coding	0.036996	0.463703	1.77492	0.827754	103	6.68493	0.0098086	183	7.51198	0.0174835	116	86	106	6.87036	6.44294	6.74147	0.0110824	0.0082163	0.0101271	156	180	213	7.29462	7.49985	7.74147	0.014904	0.0171969	0.0203497	0	0	0	0	0	0	0	0
chr10	76449081	76461110	ENSMUSG00000009114	0.4904	+	2610028H24Rik	protein_coding	0.713811	1	0.578947	-0.788496	37	5.24554	0.0126843	21	3.31417	0.00719918	38	39	34	5.2854	5.32193	5.12928	0.0130271	0.0133699	0.0116558	0	23	40	0	4.58496	5.35755	0	0.00788481	0.0137127	0	0	0	0	0	0	0	0
chr6	83057844	83067318	ENSMUSG00000009145	0.5064	+	Dqx1	protein_coding	0.347342	1	0.650138	-0.621183	120	6.53543	0.0371058	78	6.09047	0.0240157	235	88	37	7.88264	6.47573	5.24793	0.0726654	0.0272109	0.0114409	50	140	43	5.67243	7.13955	5.45943	0.0154607	0.04329	0.0132962	0	0	0	0	0	0	0	0
chr11	82115185	82116799	ENSMUSG00000009185	0.4817	+	Ccl8	protein_coding	2.03766e-11	7.68198e-09	29.4	4.87774	1	0.528321	0.000469814	48	5.41866	0.0338266	2	0	0	1.58496	0	0	0.00140944	0	0	25	34	85	4.70044	5.12928	6.42626	0.017618	0.0239605	0.0599013	0	0	0	0	0	0	0	0
chr2	74520291	74579435	ENSMUSG00000009207	0.3574	-	Lnpk1	protein_coding	0.430665	1	0.631717	-0.66265	253	7.98607	0.0190706	160	7.09819	0.0120195	227	258	275	7.83289	8.01681	8.10852	0.0170882	0.0194219	0.0207016	56	206	217	5.83289	7.69349	7.76818	0.0042156	0.0155074	0.0163354	0	0	0	0	0	0	0	0
chr7	143069153	143094642	ENSMUSG00000009246	0.5298	-	Trpm5	protein_coding	0.585498	1	0.934268	-0.0980923	998	9.95944	0.0851318	932	9.6009	0.0795303	1053	884	1057	10.0417	9.78953	10.0471	0.0898234	0.0754073	0.0901646	299	1208	1290	8.22882	10.2396	10.3343	0.0255054	0.103045	0.11004	0	0	0	0	0	0	0	0
chr6	48569696	48572789	ENSMUSG00000009281	0.5055	-	Rarres2	protein_coding	0.119727	0.819722	1.91667	0.938599	43	5.32766	0.0181129	83	6.31981	0.0351025	45	21	63	5.52356	4.45943	6	0.0189553	0.00884583	0.0265375	100	48	102	6.65821	5.61471	6.6865	0.042123	0.020219	0.0429655	0	0	0	0	0	0	0	0
chr10	77581720	77598732	ENSMUSG00000009291	0.5002	+	Pttg1ip	protein_coding	0.811134	1	1.14831	0.199508	777	9.5998	0.0769129	892	9.7858	0.0883343	711	837	782	9.47573	9.71081	9.61287	0.07041	0.0828877	0.0774411	972	996	708	9.9263	9.96145	9.46964	0.0962567	0.0986334	0.0701129	0	0	0	0	0	0	0	0
chr10	77907722	77970563	ENSMUSG00000009292	0.4971	-	Trpm2	protein_coding	0.177974	0.93212	2.90909	1.54057	3	1.72331	0.000300436	10	3.39743	0.00108908	1	2	5	1	1.58496	2.58496	0.000112663	0.000225327	0.000563317	12	9	8	3.70044	3.32193	3.16993	0.00135196	0.00101397	0.000901307	0	0	0	0	0	0	0	0
chr10	77622275	77645993	ENSMUSG00000009293	0.4859	+	Ube2g2	protein_coding	0.136607	0.863511	1.5283	0.61193	282	8.12353	0.0543234	431	8.74828	0.0831244	344	270	231	8.43045	8.08215	7.85798	0.0663452	0.0520733	0.0445516	430	482	381	8.75154	8.91588	8.57743	0.0829315	0.0929605	0.0734812	0	0	0	0	0	0	0	0
chr6	17463800	17573980	ENSMUSG00000009376	0.4179	+	Met	protein_coding	0.622946	1	1.625	0.70044	7	2.86911	0.000826837	12	3.59379	0.00141743	5	12	4	2.58496	3.70044	2.32193	0.000590598	0.00141743	0.000472478	19	7	10	4.32193	3	3.45943	0.00224427	0.000826837	0.0011812	0	0	0	0	0	0	0	0
chrX	20933395	20950608	ENSMUSG00000009406	0.4414	-	Elk1	protein_coding	0.40903	1	0.61	-0.713119	99	6.54847	0.0216963	60	5.86868	0.0131492	152	79	66	7.25739	6.32193	6.06609	0.0333114	0.0173132	0.0144642	37	69	74	5.24793	6.12928	6.22882	0.0081087	0.0151216	0.0162174	0	0	0	0	0	0	0	0
chr1	135434580	135607295	ENSMUSG00000009418	0.485	-	Nav1	protein_coding	0.151075	0.886556	1.48293	0.568447	67	6.05397	0.00503464	100	6.60621	0.00750212	46	77	79	5.55459	6.2854	6.32193	0.00343951	0.00575744	0.00590698	87	73	141	6.45943	6.20945	7.14975	0.00650516	0.00545835	0.0105428	0	0	0	0	0	0	0	0
chr13	98839019	98926384	ENSMUSG00000009470	0.4151	-	Tnpo1	protein_coding	0.970669	1	1.01504	0.0215332	309	8.27134	0.0297493	314	8.27997	0.0301981	314	342	272	8.29921	8.42206	8.09276	0.0301981	0.0328909	0.0261589	299	384	259	8.22882	8.58871	8.02237	0.0287555	0.0369302	0.0249086	0	0	0	0	0	0	0	0
chr7	46376474	46379099	ENSMUSG00000009471	0.5815	+	Myod1	protein_coding	1	1	1	0	0	0	0	0	0	0	0	0	0	0	0	0	0	0	0	0	0	0	0	0	0	0	0	0	0	0	0	0	0	0	0	0
chr18	68300355	68324852	ENSMUSG00000009535	0.4134	+	Rnmt	protein_coding	0.707414	1	1.16595	0.221504	154	7.27032	0.0139431	179	7.37645	0.016272	167	145	149	7.39232	7.18982	7.22882	0.0151529	0.0131567	0.0135196	286	138	114	8.16491	7.11894	6.84549	0.0259505	0.0125215	0.0103439	0	0	0	0	0	0	0	0
chr2	118475850	118479711	ENSMUSG00000009549	0.4969	-	Srp14	protein_coding	0.180268	0.938132	0.788419	-0.342966	1496	10.4648	0.475116	1179	10.1078	0.374524	2215	1274	998	11.1137	10.3163	9.96434	0.703621	0.404701	0.317027	1694	1163	680	10.7271	10.1849	9.41151	0.538119	0.369441	0.21601	0	0	0	0	0	0	0	0
chr2	32705784	32713076	ENSMUSG00000009555	0.5354	-	Cdk9	protein_coding	0.750676	1	0.909877	-0.136257	269	8.07228	0.0407947	245	7.81217	0.0371044	294	242	271	8.20457	7.92481	8.08746	0.044586	0.0367	0.041098	118	299	317	6.89482	8.22882	8.31288	0.0178951	0.0453443	0.048074	0	0	0	0	0	0	0	0
chr2	32757234	32762244	ENSMUSG00000009563	0.5462	+	Tor2a	protein_coding	0.889337	1	1.1157	0.157952	39	5.3279	0.00589971	44	5.42007	0.00659967	35	44	39	5.16993	5.49185	5.32193	0.00524974	0.00659967	0.00584971	56	50	26	5.83289	5.67243	4.75489	0.00839958	0.00749963	0.00389981	0	0	0	0	0	0	0	0
chr2	32682609	32704145	ENSMUSG00000009566	0.5205	-	Fpgs	protein_coding	0.469287	1	0.781202	-0.356233	215	7.68556	0.0255074	168	7.38169	0.0199005	139	204	303	7.12928	7.67948	8.24793	0.0164653	0.0241649	0.035892	131	191	182	7.04439	7.58496	7.5157	0.0155176	0.022625	0.0215589	0	0	0	0	0	0	0	0
chr16	13256481	13417529	ENSMUSG00000009569	0.4296	+	Mkl2	protein_coding	0.954984	1	0.939516	-0.0900102	82	6.33934	0.010811	77	6.18794	0.0101491	63	78	104	6	6.30378	6.71425	0.00833995	0.0103257	0.0137675	44	108	78	5.49185	6.76818	6.30378	0.00582473	0.0142971	0.0103257	0	0	0	0	0	0	0	0
chr15	103191544	103239816	ENSMUSG00000009575	0.4123	-	Cbx5	protein_coding	0.628564	1	0.807958	-0.307647	192	7.58784	0.0180732	155	7.25986	0.0145843	206	181	188	7.69349	7.50779	7.56224	0.0194248	0.0170674	0.0177275	149	124	191	7.22882	6.96578	7.58496	0.01405	0.0116926	0.0180104	0	0	0	0	0	0	0	0
chr15	79891659	79915906	ENSMUSG00000009585	0.4951	+	Apobec3	protein_coding	0.986967	1	0.975104	-0.0363724	79	6.3273	0.00497419	77	6.28517	0.00484879	81	76	81	6.35755	6.26679	6.35755	0.00507869	0.00476519	0.00507869	69	87	76	6.12928	6.45943	6.26679	0.00432629	0.00545489	0.00476519	0	0	0	0	0	0	0	0
chr2	27188393	27248337	ENSMUSG00000009614	0.5151	-	Sardh	protein_coding	0.231806	0.999865	0.646825	-0.628552	167	7.39069	0.0224161	108	6.74751	0.0144519	159	164	178	7.32193	7.36632	7.48382	0.0213423	0.0220134	0.0238926	87	126	110	6.45943	6.98868	6.79442	0.0116779	0.0169128	0.0147651	0	0	0	0	0	0	0	0
chr2	27262104	27427033	ENSMUSG00000009621	0.5141	-	Vav2	protein_coding	1	1	1.26984	0.344648	41	5.13569	0.00434138	52	5.55416	0.00554144	78	24	21	6.30378	4.64386	4.45943	0.00825921	0.0025413	0.00222363	81	54	22	6.35755	5.78136	4.52356	0.00857687	0.00571792	0.00232952	0	0	0	0	0	0	0	0
chr8	33516738	33585582	ENSMUSG00000009628	0.3833	+	Tex15	protein_coding	0.0119559	0.228074	0.133333	-2.90689	14	3.90015	0.00169985	1	0.666667	0.000121418	12	15	15	3.70044	4	4	0.00145702	0.00182127	0.00182127	0	3	0	0	2	0	0	0.000364254	0	0	0	0	0	0	0	0	0
chr8	33599625	33619441	ENSMUSG00000009630	0.4504	+	Ppp2cb	protein_coding	0.568492	1	1.03666	0.0519426	163	7.32747	0.108372	169	7.34523	0.11237	122	196	170	6.94251	7.62205	7.41785	0.0812791	0.13058	0.113258	125	140	241	6.97728	7.13955	7.91886	0.0832778	0.0932712	0.16056	0	0	0	0	0	0	0	0
chr1	193272161	193273217	ENSMUSG00000009633	0.5724	-	G0s2	protein_coding	0.000162364	0.00851161	0.208333	-2.26303	55	5.73789	0.035347	11	3.16395	0.00685518	78	36	51	6.30378	5.20945	5.70044	0.0501285	0.0231362	0.0327763	19	11	2	4.32193	3.58496	1.58496	0.0122108	0.00706941	0.00128535	0	0	0	0	0	0	0	0
chr4	117674681	117682273	ENSMUSG00000009640	0.5088	-	Dmap1	protein_coding	0.420033	1	0.964103	-0.0527415	194	7.56676	0.0382643	187	7.13565	0.0368836	134	212	236	7.07682	7.73471	7.88874	0.02643	0.0418146	0.0465483	44	184	333	5.49185	7.53138	8.3837	0.0086785	0.0362919	0.0656805	0	0	0	0	0	0	0	0
chr10	59446984	59616692	ENSMUSG00000009647	0.4363	-	Mcu	protein_coding	0.0819093	0.69766	0.52193	-0.938072	151	7.23372	0.0133475	78	6.19747	0.00692419	167	164	122	7.39232	7.36632	6.94251	0.0147618	0.0144966	0.0107841	50	124	61	5.67243	6.96578	5.9542	0.00441969	0.0109608	0.00539203	0	0	0	0	0	0	0	0
chr10	59422958	59441778	ENSMUSG00000009654	0.4546	-	Oit3	protein_coding	0.970419	1	0.5	-1	2	1.52832	0.000668769	1	0.528321	0.000191077	5	1	1	2.58496	1	1	0.00143308	0.000286615	0.000286615	0	0	2	0	0	1.58496	0	0	0.00057323	0	0	0	0	0	0	0	0
chr10	75060896	75184923	ENSMUSG00000009681	0.4884	+	Bcr	protein_coding	0.0482588	0.535105	1.93583	0.952951	61	5.96076	0.015939	120	6.89986	0.0310984	58	64	62	5.88264	6.02237	5.97728	0.0150728	0.016632	0.0161123	131	96	132	7.04439	6.59991	7.05528	0.0340437	0.024948	0.0343035	0	0	0	0	0	0	0	0
chr7	31032722	31042481	ENSMUSG00000009687	0.5178	-	Fxyd5	protein_coding	1.24972e-05	0.000950376	4.62963	2.2109	44	5.4706	0.00708307	207	7.65473	0.0333763	46	52	34	5.55459	5.72792	5.12928	0.00740502	0.0083709	0.00547328	286	175	161	8.16491	7.45943	7.33985	0.0460399	0.0281713	0.0259176	0	0	0	0	0	0	0	0
chrX	7822289	7838280	ENSMUSG00000009731	0.4778	+	Kcnd1	protein_coding	0.87773	1	1.10191	0.140007	51	5.64769	0.0119798	57	5.84091	0.0132244	71	34	49	6.16993	5.12928	5.64386	0.0165694	0.00793466	0.0114352	62	60	48	5.97728	5.93074	5.61471	0.0144691	0.0140023	0.0112019	0	0	0	0	0	0	0	0
chr15	100502799	100552008	ENSMUSG00000009733	0.4524	-	Tfcp2	protein_coding	0.448329	1	0.601399	-0.733607	47	5.49505	0.0163113	28	4.7924	0.00967028	33	70	37	5.08746	6.14975	5.24793	0.0115344	0.024467	0.0129325	19	27	37	4.32193	4.80735	5.24793	0.00664103	0.00943726	0.0129325	0	0	0	0	0	0	0	0
chr13	18121101	18382041	ENSMUSG00000009734	0.4061	-	Pou6f2	protein_coding	0.490764	1	3.66667	1.87447	0	0	0	3	1.60245	0.00027674	0	0	0	0	0	0	0	0	0	6	1	1	2.80735	1	1	0.000622665	0.000103778	0.000103778	0	0	0	0	0	0	0	0
chr15	100575318	100599984	ENSMUSG00000009739	0.5102	-	Pou6f1	protein_coding	0.311153	1	0.657609	-0.604699	60	5.91923	0.00391521	39	5.32415	0.00255246	53	53	75	5.75489	5.75489	6.24793	0.00343933	0.00343933	0.00486697	37	35	46	5.24793	5.16993	5.55459	0.00240104	0.00227125	0.00298507	0	0	0	0	0	0	0	0
chr9	113930934	113977202	ENSMUSG00000009741	0.4342	+	Ubp1	protein_coding	0.696036	1	0.862027	-0.214195	545	9.07355	0.177351	470	8.87384	0.152837	615	595	425	9.26679	9.21917	8.73471	0.20013	0.193622	0.138301	448	524	437	8.81057	9.03617	8.77479	0.145786	0.170517	0.142206	0	0	0	0	0	0	0	0
chr1	132316126	132333488	ENSMUSG00000009772	0.5005	+	Nuak2	protein_coding	0.867651	1	1.11872	0.161851	72	6.16445	0.0147874	81	6.33903	0.0165674	92	61	63	6.53916	5.9542	6	0.0188951	0.0125282	0.012939	93	82	67	6.55459	6.37504	6.08746	0.0191004	0.0168412	0.0137605	0	0	0	0	0	0	0	0
chr9	78109192	78172107	ENSMUSG00000009828	0.4496	+	Ick	protein_coding	0.129927	0.849825	0.690141	-0.535037	70	6.08624	0.00533049	48	5.50072	0.00365519	98	65	47	6.62936	6.04439	5.58496	0.00746269	0.00494974	0.00357904	69	50	25	6.12928	5.67243	4.70044	0.00525434	0.00380749	0.00190375	0	0	0	0	0	0	0	0
chr4	140961203	140979193	ENSMUSG00000009863	0.5124	+	Sdhb	protein_coding	1	1	0.917222	-0.124658	349	8.44787	0.0906653	320	8.31472	0.0831387	337	389	322	8.40088	8.60733	8.33539	0.0874643	0.10096	0.0835712	262	339	360	8.03892	8.40939	8.49586	0.067999	0.0879834	0.0934337	0	0	0	0	0	0	0	0
chr2	152754173	152765037	ENSMUSG00000009876	0.5011	+	Cox4i2	protein_coding	0.246555	1	0.285714	-1.80735	8	2.5026	0.00591017	2	1.10731	0.00118203	0	12	13	0	3.70044	3.80735	0	0.00851064	0.00921986	0	1	4	0	1	2.32193	0	0.00070922	0.00283688	0	0	0	0	0	0	0	0
chr11	59407134	59451186	ENSMUSG00000009894	0.474	-	Snap47	protein_coding	0.0317529	0.423667	1.69118	0.758027	90	6.44889	0.0190254	152	7.14848	0.0323219	58	112	99	5.88264	6.82018	6.64386	0.0123064	0.0237641	0.0210057	112	103	242	6.82018	6.70044	7.92481	0.0237641	0.0218544	0.0513473	0	0	0	0	0	0	0	0
chr1	106720459	106759727	ENSMUSG00000009905	0.4487	-	Kdsr	protein_coding	0.385101	1	1.38788	0.472882	54	5.75934	0.00658135	75	6.25421	0.00918139	42	55	65	5.42626	5.80735	6.04439	0.00511883	0.00670323	0.007922	75	75	76	6.24793	6.24793	6.26679	0.00914077	0.00914077	0.00926264	0	0	0	0	0	0	0	0
chr1	106764071	106796728	ENSMUSG00000009907	0.3962	-	Vps4b	protein_coding	0.906328	1	0.903819	-0.145894	235	7.86797	0.0174085	212	7.71042	0.015727	197	234	273	7.62936	7.87652	8.09803	0.0146142	0.0173591	0.0202522	187	180	269	7.55459	7.49985	8.07682	0.0138724	0.0133531	0.0199555	0	0	0	0	0	0	0	0
chr9	44407139	44410427	ENSMUSG00000009927	0.4801	+	Rps25	protein_coding	0.668899	1	0.795233	-0.330551	5397	12.3897	1.00037	4292	12.0517	0.79549	4605	5948	5638	12.1693	12.5384	12.4612	0.853568	1.1025	1.04504	3426	4691	4758	11.7427	12.196	12.2164	0.635032	0.869509	0.881928	0	0	0	0	0	0	0	0
chrX	74281912	74290151	ENSMUSG00000009995	0.4746	+	Taz	protein_coding	0.716721	1	1.07009	0.0977368	70	6.14609	0.00679287	75	6.2278	0.00727577	59	73	79	5.90689	6.20945	6.32193	0.00569828	0.00705042	0.0076299	69	61	96	6.12928	5.9542	6.59991	0.00666409	0.00589144	0.00927178	0	0	0	0	0	0	0	0
chr11	61223417	61267464	ENSMUSG00000010025	0.4651	-	Aldh3a2	protein_coding	0.790764	1	1.20661	0.270961	39	5.32072	0.00319887	48	5.44827	0.0038766	37	34	47	5.24793	5.12928	5.58496	0.00300911	0.00276513	0.00382238	81	28	34	6.35755	4.85798	5.12928	0.00658751	0.00227716	0.00276513	0	0	0	0	0	0	0	0
chr9	107547298	107551319	ENSMUSG00000010044	0.5634	+	Zmynd10	protein_coding	0.595416	1	0.434783	-1.20163	7	2.26912	0.000561026	2	1	0.000196359	0	7	13	0	3	3.80735	0	0.000589077	0.001094	0	0	7	0	0	3	0	0	0.000589077	0	0	0	0	0	0	0	0
chr9	107533945	107538673	ENSMUSG00000010045	0.5506	+	Tmem115	protein_coding	0.434677	1	0.971354	-0.0419307	127	6.94972	0.0682429	123	6.69625	0.0662726	91	173	117	6.52356	7.44294	6.88264	0.0488984	0.0929608	0.0628694	44	117	209	5.49185	6.88264	7.71425	0.0236432	0.0628694	0.112305	0	0	0	0	0	0	0	0
chr9	107567945	107572779	ENSMUSG00000010047	0.5545	+	Hyal2	protein_coding	0.376735	1	1.15306	0.205469	64	6.02492	0.0147757	74	6.16712	0.0170724	72	61	60	6.18982	5.9542	5.93074	0.0165365	0.0140101	0.0137804	50	67	106	5.67243	6.08746	6.74147	0.0114837	0.0153881	0.0243454	0	0	0	0	0	0	0	0
chr9	107587642	107593385	ENSMUSG00000010048	0.5536	+	Ifrd2	protein_coding	0.916168	1	0.748227	-0.418452	93	6.52298	0.0117692	69	4.45457	0.00877415	74	84	121	6.22882	6.40939	6.93074	0.00936472	0.0106302	0.0153126	0	82	126	0	6.37504	6.98868	0	0.0103771	0.0159453	0	0	0	0	0	0	0	0
chr9	107576927	107581710	ENSMUSG00000010051	0.5286	+	Hyal1	protein_coding	0.582288	1	0.953488	-0.0687128	13	3.81844	0.00375587	13	2.85025	0.00356808	12	11	17	3.70044	3.58496	4.16993	0.00338028	0.00309859	0.00478873	0	14	24	0	3.90689	4.64386	0	0.00394366	0.00676056	0	0	0	0	0	0	0	0
chr9	107563255	107566112	ENSMUSG00000010054	0.5336	+	Tusc2	protein_coding	0.574461	1	0.810997	-0.302232	96	6.58756	0.02589	78	6.25966	0.0209457	95	81	112	6.58496	6.35755	6.82018	0.0256203	0.0218447	0.030205	62	104	67	5.97728	6.71425	6.08746	0.0167206	0.0280475	0.018069	0	0	0	0	0	0	0	0
chr9	107542226	107545706	ENSMUSG00000010057	0.5513	+	Nprl2	protein_coding	0.350006	1	1.30303	0.381871	43	5.39989	0.00822023	56	5.79326	0.0107691	27	47	55	4.80735	5.58496	5.80735	0.00516154	0.0089849	0.0105142	37	65	67	5.24793	6.04439	6.08746	0.00707322	0.0124259	0.0128083	0	0	0	0	0	0	0	0
chr9	107650634	107669530	ENSMUSG00000010064	0.5375	-	Slc38a3	protein_coding	1.29569e-07	1.89738e-05	90.3333	6.49719	0	0	0	89	2.69049	0.00773248	0	0	0	0	0	0	0	0	0	268	0	0	8.07146	0	0	0.0231974	0	0	0	0	0	0	0	0	0	0
chr9	107399612	107529343	ENSMUSG00000010066	0.5237	+	Cacna2d2	protein_coding	0.240384	1	0.519231	-0.945552	16	4.03114	0.00236887	8	3.06656	0.00116026	18	9	22	4.24793	3.32193	4.52356	0.00261059	0.00130529	0.00319072	6	13	5	2.80735	3.80735	2.58496	0.000870196	0.00188542	0.000725163	0	0	0	0	0	0	0	0
chr9	107551555	107562267	ENSMUSG00000010067	0.4997	+	Rassf1	protein_coding	0.0772578	0.679371	1.35474	0.438013	632	9.30272	0.0776631	857	9.59138	0.105257	688	637	572	9.42836	9.31741	9.16239	0.0845001	0.0782363	0.070253	386	995	1190	8.59619	9.96	10.218	0.0474085	0.122206	0.146156	0	0	0	0	0	0	0	0
chr11	94489599	94499974	ENSMUSG00000010080	0.551	-	Epn3	protein_coding	0.022655	0.345162	0.208791	-2.25987	29	4.83511	0.00552001	5	2.05664	0.00100364	16	35	37	4.08746	5.16993	5.24793	0.00301091	0.00658638	0.00696274	0	11	5	0	3.58496	2.58496	0	0.00207	0.000940911	0	0	0	0	0	0	0	0
chr19	8706882	8723369	ENSMUSG00000010095	0.4665	-	Slc3a2	protein_coding	0.596308	1	1.06263	0.087638	483	8.91772	0.0785525	514	8.92652	0.0834823	521	463	466	9.02791	8.85798	8.86728	0.0846741	0.0752478	0.0757354	760	434	347	9.57175	8.76487	8.44294	0.123517	0.0705347	0.0563953	0	0	0	0	0	0	0	0
chr19	8757073	8772475	ENSMUSG00000010097	0.4639	+	Nxf1	protein_coding	0.892424	1	0.998519	-0.00213891	224	7.8051	0.0126891	224	7.79959	0.0126702	259	212	201	8.02237	7.73471	7.65821	0.0146717	0.0120093	0.0113862	243	244	184	7.93074	7.93664	7.53138	0.0137654	0.013822	0.0104232	0	0	0	0	0	0	0	0
chr19	8741413	8756069	ENSMUSG00000010110	0.4425	+	Stx5a	protein_coding	0.756012	1	0.847561	-0.238611	163	7.33975	0.0109433	138	7.10929	0.00926485	168	191	130	7.40088	7.58496	7.03342	0.011279	0.0128231	0.00872776	118	157	139	6.89482	7.30378	7.12928	0.00792212	0.0105404	0.00933199	0	0	0	0	0	0	0	0
chr11	61343401	61378345	ENSMUSG00000010122	0.4694	-	Slc47a1	protein_coding	0.730071	1	1.15385	0.206451	3	2.07627	0.000238692	4	1.77398	0.00028643	2	4	4	1.58496	2.32193	2.32193	0.000143215	0.00028643	0.00028643	0	9	3	0	3.32193	2	0	0.000644468	0.000214823	0	0	0	0	0	0	0	0
chr11	61126755	61149372	ENSMUSG00000010142	0.4634	+	Tnfrsf13b	protein_coding	0.0618853	0.614311	2.4	1.26303	1	0.528321	0.000155727	3	1.60245	0.000700771	0	2	0	0	1.58496	0	0	0.000467181	0	0	3	6	0	2	2.80735	0	0.000700771	0.00140154	0	0	0	0	0	0	0	0
chr1	190118035	190170714	ENSMUSG00000010175	0.4514	-	Prox1	protein_coding	0.187922	0.948927	2.42857	1.28011	1	0.773976	0.000207071	5	2.46411	0.00072475	0	4	0	0	2.32193	0	0	0.000621214	0	6	3	5	2.80735	2	2.58496	0.000931822	0.000465911	0.000776518	0	0	0	0	0	0	0	0
chr9	21074158	21092008	ENSMUSG00000010205	0.5	-	Raver1	protein_coding	0.127945	0.845604	1.52055	0.604591	23	4.51495	0.00953938	36	4.83162	0.0147179	16	18	36	4.08746	4.24793	5.20945	0.00654129	0.00735895	0.0147179	12	23	73	3.70044	4.58496	6.20945	0.00490597	0.00940311	0.0298446	0	0	0	0	0	0	0	0
chr11	78261752	78290623	ENSMUSG00000010277	0.4467	+	2610507B11Rik	protein_coding	0.248517	1	1.30352	0.382413	1400	10.4243	0.116753	1826	10.8282	0.152215	1693	1462	1046	10.7262	10.5147	10.032	0.141154	0.121894	0.0872103	1588	1888	2001	10.6339	10.8834	10.9672	0.1324	0.157412	0.166833	0	0	0	0	0	0	0	0
chr1	43098710	43115947	ENSMUSG00000010290	0.4218	+	AI597479	protein_coding	0.930774	1	0.883721	-0.178337	28	4.7711	0.0069883	24	4.61451	0.00614633	28	38	17	4.85798	5.2854	4.16993	0.00707249	0.00959838	0.00429401	19	20	34	4.32193	4.39232	5.12928	0.00479919	0.00505178	0.00858803	0	0	0	0	0	0	0	0
chr7	47050601	47054777	ENSMUSG00000010307	0.5616	+	Tmem86a	protein_coding	0.0617748	0.613793	1.59375	0.672425	42	5.39997	0.017566	67	5.9452	0.0282462	50	40	35	5.67243	5.35755	5.16993	0.0210793	0.0168634	0.0147555	44	45	112	5.49185	5.52356	6.82018	0.0185497	0.0189713	0.0472175	0	0	0	0	0	0	0	0
chr1	133897199	133907999	ENSMUSG00000010311	0.5009	-	Optc	protein_coding	0.80789	1	1.26316	0.337035	5	2.45544	0.00166199	7	2.73322	0.00218136	10	4	2	3.45943	2.32193	1.58496	0.00311624	0.00124649	0.000623247	6	13	2	2.80735	3.80735	1.58496	0.00186974	0.00405111	0.000623247	0	0	0	0	0	0	0	0
chr11	101448407	101458698	ENSMUSG00000010358	0.4792	+	Ifi35	protein_coding	0.564457	1	1.12742	0.173024	206	7.65225	0.0477296	232	7.84528	0.0538408	259	212	146	8.02237	7.73471	7.19967	0.0601068	0.0491994	0.0338826	206	287	203	7.69349	8.16993	7.67243	0.0478069	0.0666048	0.0471107	0	0	0	0	0	0	0	0
chr11	101627195	101636100	ENSMUSG00000010362	0.483	+	Rdm1	protein_coding	0.0943107	0.745173	0.414634	-1.27009	26	4.72143	0.00416469	10	3.46696	0.00163425	17	29	33	4.16993	4.90689	5.08746	0.0026886	0.00458643	0.00521904	12	7	12	3.70044	3	3.70044	0.00189783	0.00110707	0.00189783	0	0	0	0	0	0	0	0
chr14	55662265	55671906	ENSMUSG00000010376	0.4338	-	Nedd8	protein_coding	0.84815	1	0.909654	-0.13661	1290	10.3249	0.850022	1174	10.1251	0.773166	1087	1359	1425	10.0875	10.4094	10.4778	0.716074	0.895257	0.938735	735	1167	1619	9.52356	10.1898	10.6618	0.48419	0.768775	1.06653	0	0	0	0	0	0	0	0
chr11	76726602	76763579	ENSMUSG00000010392	0.4354	-	Gosr1	protein_coding	0.456896	1	1.26316	0.337035	37	5.19009	0.00615129	47	5.55049	0.0078138	33	52	26	5.08746	5.72792	4.75489	0.00548628	0.00864505	0.00432253	37	62	42	5.24793	5.97728	5.42626	0.00615129	0.0103076	0.00698254	0	0	0	0	0	0	0	0
chr14	54426909	54429756	ENSMUSG00000010406	0.4817	+	Mrpl52	protein_coding	0.433761	1	1.27223	0.347364	306	8.24973	0.0797951	390	8.61035	0.101589	250	320	349	7.97154	8.32643	8.45121	0.0651211	0.083355	0.0909091	380	407	383	8.57365	8.67243	8.58496	0.0989841	0.106017	0.0997656	0	0	0	0	0	0	0	0
chr1	36335730	36369181	ENSMUSG00000010453	0.4565	-	Kansl3	protein_coding	0.853883	1	1.07034	0.0980757	241	7.90806	0.00871949	258	7.97569	0.00933541	260	204	258	8.02791	7.67948	8.01681	0.00941995	0.00739104	0.00934749	343	198	232	8.42626	7.63662	7.86419	0.0124271	0.00717365	0.00840549	0	0	0	0	0	0	0	0
chr10	23104168	23349895	ENSMUSG00000010461	0.3917	-	Eya4	protein_coding	0.121115	0.824763	0.319444	-1.64636	23	4.55393	0.00698239	7	2.30629	0.00202388	17	29	23	4.16993	4.90689	4.58496	0.0051609	0.00880389	0.00698239	0	10	10	0	3.45943	3.45943	0	0.00303582	0.00303582	0	0	0	0	0	0	0	0
chr7	137193673	137314445	ENSMUSG00000010476	0.4754	-	Ebf3	protein_coding	0.0449323	0.517993	0.486034	-1.04087	59	5.85655	0.00908153	28	4.67041	0.00433437	77	42	57	6.2854	5.42626	5.85798	0.0119195	0.00650155	0.00882353	31	42	11	5	5.42626	3.58496	0.00479876	0.00650155	0.00170279	0	0	0	0	0	0	0	0
chr2	181578480	181585170	ENSMUSG00000010492	0.528	+	Uckl1os	antisense	0.380018	1	0.747036	-0.420751	83	6.34233	0.0156996	62	5.97021	0.0116805	118	66	66	6.89482	6.06609	6.06609	0.0222306	0.0124341	0.0124341	69	63	54	6.12928	6	5.78136	0.0129992	0.0118689	0.0101733	0	0	0	0	0	0	0	0
chr4	109676588	109963960	ENSMUSG00000010517	0.37	+	Faf1	protein_coding	0.477681	1	1.5514	0.633572	35	5.13788	0.00593607	54	5.7379	0.00930365	31	30	43	5	4.9542	5.45943	0.00530822	0.00513699	0.00736301	75	39	49	6.24793	5.32193	5.64386	0.0128425	0.00667808	0.00839041	0	0	0	0	0	0	0	0
chr12	111484611	111485823	ENSMUSG00000010529	0.5763	-	Gm266	protein_coding	0.215699	0.976407	1.77778	0.830075	2	0.935785	0.00128535	4	1.56681	0.00278492	6	0	0	2.80735	0	0	0.00385604	0	0	0	1	12	0	1	3.70044	0	0.000642674	0.00771208	0	0	0	0	0	0	0	0
chr3	88282757	88296999	ENSMUSG00000010538	0.4649	-	Tsacc	protein_coding	0.370638	1	0.444444	-1.16993	5	2.57142	0.0019857	2	1.19499	0.000661901	4	5	6	2.32193	2.58496	2.80735	0.00158856	0.0019857	0.00238284	0	3	2	0	2	1.58496	0	0.00119142	0.000794281	0	0	0	0	0	0	0	0
chr11	74770830	74828525	ENSMUSG00000010554	0.4272	+	Mettl16	protein_coding	0.561659	1	1.40625	0.491853	42	5.41077	0.00212639	59	5.84582	0.00301097	41	38	46	5.39232	5.2854	5.55459	0.00209237	0.00193927	0.00234754	81	39	57	6.35755	5.32193	5.85798	0.00413371	0.0019903	0.00290891	0	0	0	0	0	0	0	0
chr15	77388221	77399110	ENSMUSG00000010601	0.4811	-	Apol7a	protein_coding	0.978406	1	0.944444	-0.0824622	5	2.49728	0.00148236	5	2.46411	0.00138354	8	4	3	3.16993	2.32193	2	0.00237178	0.00118589	0.000889416	6	5	3	2.80735	2.58496	2	0.00177883	0.00148236	0.000889416	0	0	0	0	0	0	0	0
chr9	22156846	22158358	ENSMUSG00000010607	0.5737	+	Pigyl	protein_coding	0.67484	1	0.720859	-0.472211	108	6.76198	0.0767951	77	6.21889	0.0551593	106	115	102	6.74147	6.85798	6.6865	0.0756063	0.0820257	0.0727532	50	72	110	5.67243	6.18982	6.79442	0.0356633	0.0513552	0.0784593	0	0	0	0	0	0	0	0
chr12	83631236	83683123	ENSMUSG00000010608	0.3784	+	Rbm25	protein_coding	0.158779	0.901656	1.75174	0.808791	238	7.89859	0.00940935	418	8.66732	0.0165125	226	231	257	7.82655	7.85798	8.01123	0.00893493	0.0091326	0.0101605	567	338	348	9.14975	8.40514	8.44708	0.0224164	0.0133629	0.0137582	0	0	0	0	0	0	0	0
chr1	180227004	180263438	ENSMUSG00000010609	0.5017	-	Psen2	protein_coding	0.494148	1	1.33333	0.415037	105	6.72709	0.0188004	140	7.13041	0.0251268	107	100	108	6.75489	6.65821	6.76818	0.0191585	0.0179051	0.0193375	162	142	117	7.34873	7.15987	6.88264	0.0290063	0.0254252	0.020949	0	0	0	0	0	0	0	0
chr9	119148023	119157093	ENSMUSG00000010651	0.5576	-	Acaa1b	protein_coding	0.976406	1	1.20513	0.269187	12	3.66478	0.0042508	15	3.88726	0.00519542	16	9	11	4.08746	3.32193	3.58496	0.00566773	0.0031881	0.00389656	19	17	8	4.32193	4.16993	3.16993	0.00673043	0.00602196	0.00283386	0	0	0	0	0	0	0	0
chr9	119071527	119093502	ENSMUSG00000010660	0.5278	-	Plcd1	protein_coding	0.849537	1	1.35135	0.434403	184	7.51724	0.0285981	249	7.82393	0.0387007	219	177	156	7.78136	7.47573	7.29462	0.0340379	0.0275101	0.0242462	411	150	186	8.6865	7.2384	7.54689	0.0638794	0.0233136	0.0289089	0	0	0	0	0	0	0	0
chr19	10182888	10196870	ENSMUSG00000010663	0.5143	+	Fads1	protein_coding	0.85996	1	0.992076	-0.0114773	209	7.7045	0.0653758	208	7.66724	0.0648553	173	220	235	7.44294	7.7879	7.88264	0.0540287	0.0687071	0.0733916	193	157	273	7.59991	7.30378	8.09803	0.0602748	0.0490319	0.0852592	0	0	0	0	0	0	0	0
chr5	29229802	29378390	ENSMUSG00000010721	0.4053	-	Lmbr1	protein_coding	0.694257	1	1.37634	0.460841	61	5.90477	0.00587499	84	6.33782	0.00812225	84	54	45	6.40939	5.78136	5.52356	0.00809015	0.00520081	0.00433401	125	69	59	6.97728	6.12928	5.90689	0.0120389	0.00664548	0.00568237	0	0	0	0	0	0	0	0
chr7	143634806	143649661	ENSMUSG00000010751	0.4547	-	Tnfrsf22	protein_coding	0.326233	1	1.55882	0.640458	10	3.49393	0.00168378	17	4.11477	0.00271577	10	9	12	3.45943	3.32193	3.70044	0.00162946	0.00146651	0.00195535	12	19	19	3.70044	4.32193	4.32193	0.00195535	0.00309598	0.00309598	0	0	0	0	0	0	0	0
chr7	143557230	143600090	ENSMUSG00000010755	0.4982	-	Cars	protein_coding	0.163609	0.911633	1.28041	0.356609	161	7.31283	0.0113146	206	7.56851	0.014507	127	156	199	7	7.29462	7.64386	0.00894366	0.0109859	0.0140141	125	163	330	6.97728	7.35755	8.37069	0.00880282	0.0114789	0.0232394	0	0	0	0	0	0	0	0
chr7	143501545	143503150	ENSMUSG00000010760	0.5872	-	Phlda2	protein_coding	1	1	1	0	0	0	0	0	0	0	0	0	0	0	0	0	0	0	0	0	0	0	0	0	0	0	0	0	0	0	0	0	0	0	0	0
chr6	17988940	18030585	ENSMUSG00000010797	0.4207	-	Wnt2	protein_coding	0.570603	1	0.5	-1	6	2.83062	0.00297619	3	1.54795	0.00125313	5	5	9	2.58496	2.58496	3.32193	0.00234962	0.00234962	0.00422932	0	4	4	0	2.32193	2.32193	0	0.0018797	0.0018797	0	0	0	0	0	0	0	0
chr15	79516408	79527739	ENSMUSG00000010830	0.4937	+	Kdelr3	protein_coding	0.711148	1	0.954555	-0.0671001	1620	10.6547	0.861244	1546	10.5778	0.82208	1867	1497	1496	10.8673	10.5488	10.5479	0.992557	0.795853	0.795322	1775	1640	1224	10.7944	10.6804	10.2586	0.943647	0.871877	0.650718	0	0	0	0	0	0	0	0
chr2	103073675	103092644	ENSMUSG00000010911	0.4242	+	Apip	protein_coding	0.238504	1	0.758621	-0.398549	289	8.14816	0.111669	219	7.67913	0.0846213	375	263	229	8.55459	8.04439	7.84549	0.1449	0.101623	0.0884853	230	307	120	7.85175	8.26679	6.91886	0.0888717	0.118624	0.0463679	0	0	0	0	0	0	0	0
chr2	103021075	103073513	ENSMUSG00000010914	0.4015	-	Pdhx	protein_coding	0.993755	1	1.0099	0.0142139	66	6.0687	0.0108743	67	6.07632	0.0109836	69	71	59	6.12928	6.16993	5.90689	0.0113115	0.0116393	0.00967213	69	76	56	6.12928	6.26679	5.83289	0.0113115	0.012459	0.00918033	0	0	0	0	0	0	0	0
chr8	110618585	110720398	ENSMUSG00000010936	0.4979	+	Vac14	protein_coding	0.0970507	0.755445	2.15789	1.10962	12	3.59597	0.00054261	26	4.74143	0.00122475	7	12	16	3	3.70044	4.08746	0.000325566	0.000558114	0.000744151	19	32	28	4.32193	5.04439	4.85798	0.00088368	0.0014883	0.00130227	0	0	0	0	0	0	0	0
chr3	146149833	146195513	ENSMUSG00000011008	0.4655	+	Mcoln2	protein_coding	0.361648	1	1.32143	0.402098	8	1.88129	0.00185062	11	3.52075	0.00251684	24	1	0	4.64386	1	0	0.00532978	0.000222074	0	6	17	11	2.80735	4.16993	3.58496	0.00133245	0.00377526	0.00244282	0	0	0	0	0	0	0	0
chr7	44848991	44855421	ENSMUSG00000011096	0.5705	+	Akt1s1	protein_coding	0.863052	1	0.771198	-0.374827	247	7.90323	0.0504844	190	7.00318	0.0388866	187	213	340	7.55459	7.74147	8.41363	0.0382726	0.0435939	0.0695866	37	140	393	5.24793	7.13955	8.62205	0.00757266	0.0286533	0.0804339	0	0	0	0	0	0	0	0
chr9	37648763	37657312	ENSMUSG00000011114	0.4422	-	Tbrg1	protein_coding	0.790186	1	0.747295	-0.42025	430	8.67875	0.0465779	321	8.15118	0.0347801	254	515	522	7.99435	9.01123	9.03067	0.0274922	0.055742	0.0564996	156	271	537	7.29462	8.08746	9.07146	0.0168849	0.0293322	0.0581232	0	0	0	0	0	0	0	0
chr9	37659902	37669235	ENSMUSG00000011118	0.4447	-	Panx3	protein_coding	1	1	0.733333	-0.447459	4	2.26912	0.000561561	3	1.52832	0.000374374	3	3	6	2	2	2.80735	0.000421171	0.000421171	0.000842342	0	3	5	0	2	2.58496	0	0.000421171	0.000701951	0	0	0	0	0	0	0	0
chr12	112620045	112641354	ENSMUSG00000011148	0.5372	+	Adssl1	protein_coding	0.000376229	0.0171373	10.125	3.33985	2	1.10731	0.00104297	26	4.53171	0.0162703	0	4	1	0	2.32193	1	0	0.00250313	0.000625782	44	10	24	5.49185	3.45943	4.64386	0.0275344	0.00625782	0.0150188	0	0	0	0	0	0	0	0
chr7	83774101	83794880	ENSMUSG00000011154	0.4281	-	Cfap161	protein_coding	0.797198	1	1.16667	0.222392	1	0.861654	0.000178827	1	1	0.000238436	0	2	1	0	1.58496	1	0	0.000357654	0.000178827	0	1	3	0	1	2	0	0.000178827	0.000536481	0	0	0	0	0	0	0	0
chr12	112959862	113000621	ENSMUSG00000011158	0.4916	-	Brf1	protein_coding	0.846078	1	0.986842	-0.0191088	176	7.45776	0.102938	174	7.4012	0.101576	210	156	163	7.7211	7.29462	7.35755	0.122592	0.0910683	0.0951547	174	229	119	7.45121	7.84549	6.90689	0.101576	0.133684	0.0694688	0	0	0	0	0	0	0	0
chr12	116077726	116146261	ENSMUSG00000011171	0.4418	+	Vipr2	protein_coding	0.0332759	0.43643	0.16	-2.64386	7	2.90015	0.000768774	0	0.333333	3.49443e-05	3	7	12	2	3	3.70044	0.000314498	0.00073383	0.00125799	0	0	1	0	0	1	0	0	0.000104833	0	0	0	0	0	0	0	0
chr12	17544873	17551502	ENSMUSG00000011179	0.4697	+	Odc1	protein_coding	0.349092	1	0.777344	-0.363375	767	9.43273	0.382544	596	9.13376	0.297257	1277	582	442	10.3197	9.18735	8.79116	0.636908	0.290274	0.220449	623	820	345	9.2854	9.68124	8.43463	0.310723	0.408978	0.17207	0	0	0	0	0	0	0	0
chr11	45946843	45955494	ENSMUSG00000011254	0.4465	-	Thg1l	protein_coding	0.0103034	0.2049	0.263158	-1.926	50	5.16207	0.00783386	12	3.57541	0.00194532	8	74	67	3.16993	6.22882	6.08746	0.00126183	0.0116719	0.0105678	6	21	10	2.80735	4.45943	3.45943	0.000946372	0.0033123	0.00157729	0	0	0	0	0	0	0	0
chr11	46055992	46147343	ENSMUSG00000011256	0.4639	+	Adam19	protein_coding	0.0676205	0.640731	3.11475	1.63912	19	4.33847	0.00266299	62	5.73964	0.00858586	22	19	17	4.52356	4.32193	4.16993	0.0030303	0.00261708	0.0023416	112	49	26	6.82018	5.64386	4.75489	0.015427	0.00674931	0.00358127	0	0	0	0	0	0	0	0
chr4	123262351	123298925	ENSMUSG00000011257	0.4746	+	Pabpc4	protein_coding	0.831102	1	1.47388	0.55962	88	6.4675	0.00530339	131	6.8821	0.00784502	104	74	87	6.71425	6.22882	6.45943	0.006244	0.00444284	0.00522334	212	114	66	7.73471	6.84549	6.06609	0.0127281	0.00684438	0.00396254	0	0	0	0	0	0	0	0
chr7	19577287	19580656	ENSMUSG00000011267	0.5588	+	Zfp296	protein_coding	0.709794	1	0.835294	-0.259644	169	7.36212	0.0648752	141	7.09962	0.0541267	116	172	219	6.87036	7.43463	7.78136	0.0445298	0.0660269	0.0840691	125	104	194	6.97728	6.71425	7.60733	0.0479846	0.0399232	0.0744722	0	0	0	0	0	0	0	0
chr8	70042813	70072347	ENSMUSG00000011306	0.4709	+	Sugp1	protein_coding	0.768572	1	1.13065	0.177157	65	6.04764	0.0152755	74	6.21528	0.0173018	64	60	72	6.02237	5.93074	6.18982	0.0149638	0.0140285	0.0168342	81	60	81	6.35755	5.93074	6.35755	0.0189385	0.0140285	0.0189385	0	0	0	0	0	0	0	0
chr7	45470987	45488805	ENSMUSG00000011382	0.4664	-	Dhdh	protein_coding	0.889096	1	1.25175	0.323944	47	5.28929	0.00580359	59	5.72378	0.00729594	91	24	25	6.52356	4.64386	4.70044	0.011317	0.0029847	0.00310907	81	71	24	6.35755	6.16993	4.64386	0.0100734	0.00882975	0.0029847	0	0	0	0	0	0	0	0
chr7	29816114	29831005	ENSMUSG00000011427	0.4665	+	Zfp790	protein_coding	0.340128	1	0.695652	-0.523562	30	4.93532	0.0090392	20	4.38662	0.00619541	27	32	30	4.80735	5.04439	4.9542	0.00822669	0.00975015	0.00914077	25	21	15	4.70044	4.45943	4	0.00761731	0.00639854	0.00457038	0	0	0	0	0	0	0	0
chr17	55986511	55996881	ENSMUSG00000011589	0.5309	+	Fsd1	protein_coding	0.641838	1	0.893617	-0.162271	15	3.94324	0.010605	13	3.74294	0.00939986	19	12	13	4.32193	3.70044	3.80735	0.0137383	0.00867679	0.00939986	19	9	11	4.32193	3.32193	3.58496	0.0137383	0.00650759	0.00795372	0	0	0	0	0	0	0	0
chr7	44896079	44902631	ENSMUSG00000011658	0.5649	+	Fuz	protein_coding	0.676462	1	0.773026	-0.371411	100	6.65436	0.0112443	77	6.25263	0.00866674	98	88	115	6.62936	6.47573	6.85798	0.0109829	0.00986215	0.012888	56	76	100	5.83289	6.26679	6.65821	0.00627592	0.00851731	0.011207	0	0	0	0	0	0	0	0
chr7	27356383	27447686	ENSMUSG00000011751	0.4927	-	Sptbn4	protein_coding	0.494587	1	1.07692	0.106915	3	1.99243	0.000713623	4	1.63563	0.000784985	6	2	2	2.80735	1.58496	1.58496	0.00128452	0.000428174	0.000428174	0	2	9	0	1.58496	3.32193	0	0.000428174	0.00192678	0	0	0	0	0	0	0	0
chr19	41911871	41918664	ENSMUSG00000011752	0.4804	+	Pgam1	protein_coding	0.0168375	0.285224	1.96179	0.972174	749	9.52398	0.349666	1471	10.521	0.686421	680	958	610	9.41151	9.90539	9.25503	0.317312	0.447037	0.284648	1352	1553	1508	10.4019	10.6018	10.5594	0.630891	0.724685	0.703686	0	0	0	0	0	0	0	0
chr5	107744795	107875107	ENSMUSG00000011831	0.4012	-	Evi5	protein_coding	0.356391	1	1.54167	0.624491	23	4.56782	0.00144409	36	5.17738	0.00226031	19	28	22	4.32193	4.85798	4.52356	0.00119294	0.00175802	0.0013813	44	26	38	5.49185	4.75489	5.2854	0.0027626	0.00163245	0.00238589	0	0	0	0	0	0	0	0
chr8	4166567	4211257	ENSMUSG00000011832	0.4854	+	Evi5l	protein_coding	0.599175	1	0.679612	-0.557218	33	5.09897	0.00206309	22	4.45169	0.00138227	36	31	33	5.20945	5	5.08746	0.00222814	0.00191867	0.00204246	12	30	25	3.70044	4.9542	4.70044	0.000742712	0.00185678	0.00154732	0	0	0	0	0	0	0	0
chr8	4253080	4256220	ENSMUSG00000011837	0.5578	+	Snapc2	protein_coding	0.265618	1	1.66197	0.732896	23	4.54038	0.0118674	38	5.28969	0.0200698	29	19	20	4.90689	4.32193	4.39232	0.0151832	0.00994764	0.0104712	44	34	37	5.49185	5.12928	5.24793	0.0230366	0.017801	0.0193717	0	0	0	0	0	0	0	0
chr11	77493562	77507786	ENSMUSG00000011877	0.5581	+	Git1	protein_coding	0.521801	1	0.971469	-0.0417596	233	7.8333	0.0360891	226	7.59809	0.0350551	181	212	305	7.50779	7.73471	8.25739	0.0280751	0.0328835	0.0473088	87	223	368	6.45943	7.80735	8.52748	0.0134946	0.0345897	0.0570808	0	0	0	0	0	0	0	0
chr5	114669398	114690984	ENSMUSG00000011884	0.5292	-	Gltp	protein_coding	0.417376	1	1.42788	0.513879	68	6.1064	0.0301959	98	6.59219	0.0433053	59	78	68	5.90689	6.30378	6.10852	0.0260716	0.0344675	0.0300486	125	71	98	6.97728	6.16993	6.62936	0.0552364	0.0313743	0.0433053	0	0	0	0	0	0	0	0
chr9	69989466	70008317	ENSMUSG00000011958	0.4121	+	Bnip2	protein_coding	0.874785	1	0.936992	-0.0938916	1147	10.1641	0.1227	1075	10.0699	0.114962	1113	1202	1126	10.1215	10.2324	10.1383	0.119063	0.128584	0.120454	1028	1129	1067	10.007	10.1421	10.0607	0.10997	0.120774	0.114142	0	0	0	0	0	0	0	0
chr15	98538689	98570923	ENSMUSG00000011960	0.4291	-	Ccnt1	protein_coding	0.961442	1	1.34686	0.429604	89	6.45184	0.00831859	121	6.76423	0.0112363	119	64	85	6.90689	6.02237	6.42626	0.0110811	0.00595959	0.00791508	206	84	72	7.69349	6.40939	6.18982	0.0191824	0.00782196	0.00670453	0	0	0	0	0	0	0	0
chr16	17797282	17808287	ENSMUSG00000012017	0.5804	+	Scarf2	protein_coding	0.164684	0.912678	0.625709	-0.676437	175	7.43724	0.0895929	109	6.78293	0.0558678	222	160	144	7.8009	7.33092	7.17991	0.113439	0.0817578	0.073582	106	119	103	6.74147	6.90689	6.70044	0.0541645	0.0608074	0.0526316	0	0	0	0	0	0	0	0
chr12	55836366	55869735	ENSMUSG00000012076	0.4215	+	Brms1l	protein_coding	1	1	1.13793	0.186413	28	4.85073	0.0103321	32	4.89081	0.0118081	27	32	25	4.80735	5.04439	4.70044	0.0099631	0.0118081	0.00922509	50	15	31	5.67243	4	5	0.0184502	0.00553506	0.0114391	0	0	0	0	0	0	0	0
chr16	17651221	17722930	ENSMUSG00000012114	0.4523	-	Med15	protein_coding	0.572619	1	0.896996	-0.156827	77	6.25014	0.0354938	69	6.09823	0.0317901	59	97	74	5.90689	6.61471	6.22882	0.0273148	0.0449074	0.0342593	87	57	62	6.45943	5.85798	5.97728	0.0402778	0.0263889	0.0287037	0	0	0	0	0	0	0	0
chr4	133969028	134000918	ENSMUSG00000012117	0.4625	-	Dhdds	protein_coding	0.879152	1	0.826196	-0.275443	131	7.04249	0.0278072	108	6.73112	0.0229374	148	122	124	7.21917	6.94251	6.96578	0.031336	0.025831	0.0262545	75	115	135	6.24793	6.85798	7.08746	0.0158797	0.0243489	0.0285835	0	0	0	0	0	0	0	0
chr4	134102570	134127593	ENSMUSG00000012126	0.5335	+	Ubxn11	protein_coding	0.0753085	0.670885	2.13268	1.09267	270	8.08214	0.0248742	578	9.04472	0.053153	257	289	265	8.01123	8.17991	8.05528	0.0236474	0.0265918	0.0243835	934	346	453	9.86882	8.43879	8.82655	0.0859404	0.0318366	0.041682	0	0	0	0	0	0	0	0
chr17	46257851	46283026	ENSMUSG00000012296	0.5205	-	Tjap1	protein_coding	0.053311	0.56547	0.606682	-0.720988	438	8.67241	0.241189	265	7.95813	0.146109	658	400	256	9.36413	8.64746	8.00562	0.362335	0.220264	0.140969	305	348	143	8.25739	8.44708	7.16993	0.167952	0.19163	0.0787445	0	0	0	0	0	0	0	0
chr6	122707489	122714633	ENSMUSG00000012396	0.4427	+	Nanog	protein_coding	0.87092	1	1.24444	0.315502	14	3.84053	0.00600343	18	3.86602	0.00757576	20	13	9	4.39232	3.80735	3.32193	0.00857633	0.00557461	0.00385935	19	30	4	4.32193	4.9542	2.32193	0.00814751	0.0128645	0.00171527	0	0	0	0	0	0	0	0
chr14	18267823	18271391	ENSMUSG00000012405	0.4769	-	Rpl15	protein_coding	0.343031	1	0.934052	-0.0984257	772	9.58946	0.208965	721	9.40539	0.195166	806	831	680	9.65642	9.70044	9.41151	0.218074	0.224838	0.183983	1040	694	430	10.0238	9.44087	8.75154	0.281385	0.187771	0.116342	0	0	0	0	0	0	0	0
chr13	90089123	90143907	ENSMUSG00000012422	0.3819	+	Tmem167	protein_coding	0.619292	1	1.18392	0.243572	302	8.24095	0.020878	357	8.47811	0.0247307	301	313	291	8.2384	8.29462	8.18982	0.0208319	0.0216624	0.0201398	399	313	360	8.64386	8.29462	8.49586	0.0276144	0.0216624	0.0249152	0	0	0	0	0	0	0	0
chr5	7960457	7982213	ENSMUSG00000012428	0.4035	+	Steap4	protein_coding	0.0437605	0.510798	0.471264	-1.08539	28	4.66901	0.0096253	13	3.5026	0.0043543	48	13	23	5.61471	3.80735	4.58496	0.0165005	0.00446889	0.0079065	25	6	7	4.70044	2.80735	3	0.00859402	0.00206256	0.00240633	0	0	0	0	0	0	0	0
chr13	17695413	17699105	ENSMUSG00000012429	0.3994	+	Mplkip	protein_coding	0.476008	1	0.743421	-0.427749	50	5.63775	0.0149734	37	5.12718	0.0110542	57	55	37	5.85798	5.80735	5.24793	0.0171842	0.0165812	0.0111547	31	57	22	5	5.85798	4.52356	0.00934579	0.0171842	0.0066325	0	0	0	0	0	0	0	0
chr19	37376403	37421859	ENSMUSG00000012443	0.4053	+	Kif11	protein_coding	0.842963	1	1.05263	0.0740006	12	3.59976	0.00428449	12	3.57541	0.00452932	10	8	17	3.45943	3.16993	4.16993	0.00367242	0.00293794	0.00624311	6	21	10	2.80735	4.45943	3.45943	0.00220345	0.00771208	0.00367242	0	0	0	0	0	0	0	0
chr6	8255936	8259173	ENSMUSG00000012483	0.3725	-	Rpa3	protein_coding	0.0800803	0.691156	0.636364	-0.652077	17	4.15178	0.00633297	11	3.16395	0.00389721	17	12	23	4.16993	3.70044	4.58496	0.00621118	0.00438436	0.00840336	19	11	2	4.32193	3.58496	1.58496	0.00694191	0.004019	0.000730727	0	0	0	0	0	0	0	0
chr8	111311797	111338177	ENSMUSG00000012519	0.4472	-	Mlkl	protein_coding	0.043878	0.511112	2.85484	1.51341	20	4.25895	0.00718811	58	5.80211	0.0211988	10	28	21	3.45943	4.85798	4.45943	0.00365497	0.0102339	0.00767544	87	46	41	6.45943	5.55459	5.39232	0.0317982	0.0168129	0.0149854	0	0	0	0	0	0	0	0
chr6	29540827	29609887	ENSMUSG00000012535	0.399	-	Tnpo3	protein_coding	0.548234	1	0.755882	-0.403766	566	9.14434	0.017322	427	8.66112	0.0130859	568	601	528	9.15228	9.23362	9.04712	0.0173934	0.018404	0.0161685	268	614	400	8.07146	9.26444	8.64746	0.00820676	0.0188021	0.0122489	0	0	0	0	0	0	0	0
chr12	85824659	86061893	ENSMUSG00000012609	0.4381	+	Ttll5	protein_coding	0.915037	1	0.840816	-0.250137	162	7.30544	0.00414507	136	6.90397	0.00348118	113	162	212	6.83289	7.34873	7.73471	0.00288538	0.00413656	0.00541327	75	92	242	6.24793	6.53916	7.92481	0.00191507	0.00234916	0.0061793	0	0	0	0	0	0	0	0
chr7	43296197	43313294	ENSMUSG00000012640	0.4191	-	Zfp715	protein_coding	0.898159	1	1.18018	0.239007	36	5.19664	0.00462606	43	5.35668	0.00548274	42	30	36	5.42626	4.9542	5.20945	0.00539707	0.00385505	0.00462606	62	41	25	5.97728	5.39232	4.70044	0.0079671	0.00526857	0.00321254	0	0	0	0	0	0	0	0
chr7	44252148	44257378	ENSMUSG00000012777	0.5511	-	Acpt	protein_coding	0.692409	1	0.722741	-0.468448	213	7.73805	0.0846918	154	7.12402	0.0611001	232	196	211	7.86419	7.62205	7.72792	0.0922465	0.0779324	0.0838966	69	190	202	6.12928	7.57743	7.66534	0.0274354	0.0755467	0.0803181	0	0	0	0	0	0	0	0
chr10	60302748	60696490	ENSMUSG00000012819	0.5079	-	Cdh23	protein_coding	0.369015	1	0.955242	-0.066062	4415	12.0218	0.535581	4218	11.8597	0.511604	6570	3792	2884	12.6819	11.8891	11.4944	0.796943	0.459971	0.34983	6820	3910	1923	12.7358	11.9333	10.9099	0.827268	0.474284	0.233261	0	0	0	0	0	0	0	0
chr7	12922290	12926686	ENSMUSG00000012848	0.4771	+	Rps5	protein_coding	0.892464	1	0.756404	-0.40277	4371	12.0831	1.61889	3306	11.5307	1.22444	3692	4994	4427	11.8506	12.2863	12.1124	1.36741	1.84963	1.63963	1626	3015	5277	10.668	11.5584	12.3658	0.602222	1.11667	1.95444	0	0	0	0	0	0	0	0
chr8	84125989	84132527	ENSMUSG00000012889	0.5512	+	Podnl1	protein_coding	0.478797	1	1.09091	0.125531	98	6.55725	0.0630631	107	6.73058	0.0688546	144	79	71	7.17991	6.32193	6.16993	0.0926641	0.0508366	0.0456885	81	114	126	6.35755	6.84549	6.98868	0.0521236	0.0733591	0.0810811	0	0	0	0	0	0	0	0
chr8	83900105	83941954	ENSMUSG00000013033	0.5488	+	Adgrl1	protein_coding	0.098595	0.760891	1.37775	0.462313	257	8.00532	0.0092948	354	8.32312	0.0128196	272	230	268	8.09276	7.85175	8.07146	0.00985008	0.00832911	0.00970522	286	196	580	8.16491	7.62205	9.18239	0.0103571	0.00709785	0.0210038	0	0	0	0	0	0	0	0
chr9	14541966	14643529	ENSMUSG00000013076	0.4704	-	Amotl1	protein_coding	0.410438	1	1.39431	0.479548	631	9.26021	0.0656135	881	9.74935	0.0915264	855	559	480	9.74147	9.12928	8.90989	0.0888589	0.058096	0.0498857	1165	732	745	10.1874	9.51767	9.54303	0.121077	0.0760757	0.0774267	0	0	0	0	0	0	0	0
chr16	22381309	22439719	ENSMUSG00000013089	0.4637	-	Etv5	protein_coding	0.186668	0.948186	1.50343	0.58826	145	7.11158	0.0201038	218	7.76295	0.0302946	189	159	86	7.56986	7.32193	6.44294	0.0262646	0.0220956	0.0119511	249	223	182	7.96578	7.80735	7.5157	0.0346026	0.0309894	0.0252918	0	0	0	0	0	0	0	0
chr7	4782937	4784341	ENSMUSG00000013091	0.558	+	Tmem190	protein_coding	0.705606	1	0.783784	-0.351472	11	3.56681	0.00444444	9	3.13077	0.00339869	12	7	15	3.70044	3	4	0.00470588	0.0027451	0.00588235	6	15	5	2.80735	4	2.58496	0.00235294	0.00588235	0.00196078	0	0	0	0	0	0	0	0
chr8	105713854	105758664	ENSMUSG00000013150	0.4606	-	Gfod2	protein_coding	0.939488	1	1	0	78	6.30787	0.0114039	78	6.29793	0.0114039	84	77	74	6.40939	6.2854	6.22882	0.0122289	0.0112098	0.010773	81	89	65	6.35755	6.49185	6.04439	0.0117921	0.0129568	0.0094628	0	0	0	0	0	0	0	0
chr8	105703651	105708210	ENSMUSG00000013155	0.532	-	Enkd1	protein_coding	0.963082	1	1.06301	0.0881602	121	6.91432	0.030129	128	7.00639	0.0320433	103	142	117	6.70044	7.15987	6.88264	0.0257179	0.0354557	0.0292135	137	139	109	7.10852	7.12928	6.78136	0.0342072	0.0347066	0.027216	0	0	0	0	0	0	0	0
chr8	105524465	105566047	ENSMUSG00000013160	0.4634	-	Atp6v0d1	protein_coding	0.233975	1	1.11772	0.160563	257	7.96621	0.0871238	287	7.91027	0.0974202	174	304	292	7.45121	8.25267	8.19476	0.0590631	0.103191	0.0991174	156	162	543	7.29462	7.34873	9.08746	0.0529532	0.0549898	0.184318	0	0	0	0	0	0	0	0
chr17	56412431	56476483	ENSMUSG00000013236	0.5576	-	Ptprs	protein_coding	0.966074	1	0.921201	-0.118413	887	9.76776	0.260827	817	9.6622	0.240251	1140	755	767	10.1561	9.56224	9.58496	0.335097	0.221928	0.225456	685	967	800	9.42206	9.91886	9.64566	0.201352	0.284245	0.235156	0	0	0	0	0	0	0	0
chr1	131827493	131848865	ENSMUSG00000013275	0.5139	+	Slc41a1	protein_coding	0.400648	1	0.957143	-0.0631938	92	6.48952	0.0194632	88	6.33661	0.01862	130	70	77	7.03342	6.14975	6.2854	0.027403	0.0147555	0.016231	131	92	42	7.04439	6.53916	5.42626	0.0276138	0.0193929	0.00885329	0	0	0	0	0	0	0	0
chr7	43492044	43505940	ENSMUSG00000013353	0.4698	-	4931406B18Rik	protein_coding	0.518901	1	0.470588	-1.08746	5	2.35894	0.000296277	2	1.19499	0.000105813	8	2	4	3.16993	1.58496	2.32193	0.000507904	0.000126976	0.000253952	0	3	2	0	2	1.58496	0	0.000190464	0.000126976	0	0	0	0	0	0	0	0
chr7	43472904	43490075	ENSMUSG00000013367	0.5208	-	Iglon5	protein_coding	0.880583	1	1.10784	0.147754	33	5.07184	0.0117312	37	5.15126	0.0130347	40	28	31	5.35755	4.85798	5	0.0142197	0.00995379	0.0110203	50	39	21	5.67243	5.32193	4.45943	0.0177746	0.0138642	0.00746534	0	0	0	0	0	0	0	0
chr11	95957163	96005940	ENSMUSG00000013415	0.4852	-	Igf2bp1	protein_coding	0.597218	1	0.591837	-0.756729	15	3.98376	0.0013506	9	3.17387	0.000763381	19	10	17	4.32193	3.45943	4.16993	0.00167357	0.000880824	0.0014974	6	6	14	2.80735	2.80735	3.90689	0.000528495	0.000528495	0.00123315	0	0	0	0	0	0	0	0
chr9	121759330	121771742	ENSMUSG00000013419	0.5886	+	Zfp651	protein_coding	0.772838	1	1.14793	0.199033	55	5.80535	0.00618526	64	5.99941	0.00711677	60	60	46	5.93074	5.93074	5.55459	0.00670691	0.00670691	0.00514196	75	52	64	6.24793	5.72792	6.02237	0.00838364	0.00581265	0.00715404	0	0	0	0	0	0	0	0
chr2	25199712	25211489	ENSMUSG00000013465	0.4997	-	Nelfb	protein_coding	0.717123	1	0.939873	-0.0894616	104	6.68601	0.015038	98	6.61324	0.0141251	136	95	82	7.09803	6.58496	6.37504	0.0196022	0.0136927	0.011819	118	94	82	6.89482	6.56986	6.37504	0.0170078	0.0135486	0.011819	0	0	0	0	0	0	0	0
chr11	119307768	119345375	ENSMUSG00000013483	0.5088	+	Card14	protein_coding	0.464056	1	0.435897	-1.19794	12	3.67872	0.00635593	5	2	0.00247175	9	14	13	3.32193	3.90689	3.80735	0.00476695	0.00741525	0.00688559	0	7	7	0	3	3	0	0.00370763	0.00370763	0	0	0	0	0	0	0	0
chr5	108629770	108648782	ENSMUSG00000013495	0.4401	+	Tmem175	protein_coding	0.756482	1	0.88024	-0.184032	166	7.38078	0.024149	146	7.18835	0.0212395	166	153	179	7.3837	7.26679	7.49185	0.024149	0.0222578	0.0260402	125	170	143	6.97728	7.41785	7.16993	0.0181845	0.0247309	0.020803	0	0	0	0	0	0	0	0
chr16	18300825	18348103	ENSMUSG00000013539	0.4751	-	Tango2	protein_coding	0.758502	1	1.00388	0.00558103	85	6.4145	0.00606709	85	6.38776	0.00609089	93	92	70	6.55459	6.53916	6.14975	0.00663812	0.00656674	0.00499643	106	92	58	6.74147	6.53916	5.88264	0.00756602	0.00656674	0.0041399	0	0	0	0	0	0	0	0
chr9	71215789	71296243	ENSMUSG00000013584	0.4211	+	Aldh1a2	protein_coding	0.029667	0.405609	2.57795	1.36622	87	6.44612	0.0298645	225	7.64567	0.0775327	88	97	75	6.47573	6.61471	6.24793	0.0303239	0.0334252	0.0258442	386	124	165	8.59619	6.96578	7.37504	0.133012	0.0427292	0.0568573	0	0	0	0	0	0	0	0
chr1	171234853	171251388	ENSMUSG00000013593	0.493	-	Ndufs2	protein_coding	0.92587	1	0.939911	-0.089404	448	8.79685	0.107334	421	8.71816	0.10087	529	444	372	9.04985	8.79766	8.54303	0.126646	0.106296	0.0890591	399	467	398	8.64386	8.87036	8.64024	0.0955231	0.111803	0.0952837	0	0	0	0	0	0	0	0
chr5	31048312	31054623	ENSMUSG00000013622	0.4469	+	Atraid	protein_coding	0.196349	0.961716	0.639359	-0.645302	373	8.54054	0.0592593	238	7.89204	0.0378307	345	429	346	8.43463	8.74819	8.43879	0.0547619	0.0680952	0.0549206	224	211	280	7.81378	7.72792	8.13443	0.0355556	0.0334921	0.0444444	0	0	0	0	0	0	0	0
chr5	31054780	31078479	ENSMUSG00000013629	0.5238	+	Cad	protein_coding	0.574303	1	1.03376	0.0478947	78	6.30041	0.00594105	81	6.27085	0.00614416	84	71	79	6.40939	6.16993	6.32193	0.00639805	0.00540788	0.00601721	118	72	52	6.89482	6.18982	5.72792	0.00898774	0.00548404	0.0039607	0	0	0	0	0	0	0	0
chr11	58379043	58390728	ENSMUSG00000013643	0.4701	+	Lypd8	protein_coding	1	1	1	0	0	0	0	0	0	0	0	0	0	0	0	0	0	0	0	0	0	0	0	0	0	0	0	0	0	0	0	0	0	0	0	0
chr11	58330724	58347728	ENSMUSG00000013646	0.486	+	Sh3bp5l	protein_coding	0.333224	1	0.658795	-0.602099	408	8.67636	0.106365	269	7.99112	0.0699835	421	390	414	8.7211	8.61102	8.69697	0.109664	0.101589	0.107841	156	362	288	7.29462	8.50383	8.17493	0.0406356	0.0942954	0.0750195	0	0	0	0	0	0	0	0
chr19	32672563	32712298	ENSMUSG00000013662	0.3907	-	Atad1	protein_coding	0.920774	1	0.939655	-0.0897967	308	8.21389	0.105054	290	8.18285	0.0986939	438	256	231	8.77808	8.00562	7.85798	0.149233	0.0872232	0.0787053	299	286	284	8.22882	8.16491	8.15482	0.101874	0.0974446	0.0967632	0	0	0	0	0	0	0	0
chr19	32757497	32826160	ENSMUSG00000013663	0.3811	+	Pten	protein_coding	0.138644	0.867149	0.753477	-0.408365	263	8.03478	0.0265481	198	7.57652	0.0199784	297	261	230	8.21917	8.03342	7.85175	0.0300182	0.0263796	0.0232464	280	164	149	8.13443	7.36632	7.22882	0.0283	0.0165757	0.0150596	0	0	0	0	0	0	0	0
chr1	172196728	172206804	ENSMUSG00000013698	0.5134	-	Pea15a	protein_coding	0.2746	1	1.20923	0.274092	447	8.80592	0.0789164	540	9.0397	0.0954653	444	460	436	8.79766	8.84862	8.77149	0.0784452	0.0812721	0.0770318	417	480	724	8.70736	8.90989	9.50184	0.0736749	0.0848057	0.127915	0	0	0	0	0	0	0	0
chr14	32180162	32201898	ENSMUSG00000013701	0.406	-	Timm23	protein_coding	0.334299	1	1.54545	0.628031	32	5.00111	0.00414079	50	5.66328	0.00646998	22	33	41	4.52356	5.08746	5.39232	0.00284679	0.00427019	0.00530538	50	57	43	5.67243	5.85798	5.45943	0.00646998	0.00737578	0.00556418	0	0	0	0	0	0	0	0
chr3	95139521	95142360	ENSMUSG00000013707	0.5271	-	Tnfaip8l2	protein_coding	0.781727	1	0.992366	-0.0110552	43	5.40659	0.0246771	42	5.38494	0.0244843	29	52	47	4.90689	5.72792	5.58496	0.0167727	0.0300752	0.0271833	31	37	59	5	5.24793	5.90689	0.0179294	0.0213997	0.0341238	0	0	0	0	0	0	0	0
chr6	106769120	106782474	ENSMUSG00000013736	0.3897	+	Trnt1	protein_coding	0.922465	1	0.857143	-0.222392	55	5.8063	0.00520242	47	5.55385	0.00444571	53	54	58	5.75489	5.78136	5.88264	0.00501324	0.00510783	0.00548619	37	43	61	5.24793	5.45943	5.9542	0.00349981	0.00406735	0.00576996	0	0	0	0	0	0	0	0
chr17	34898469	34914052	ENSMUSG00000013787	0.5475	+	Ehmt2	protein_coding	0.303412	1	1.05226	0.0734911	235	7.86168	0.0182029	247	7.68487	0.0191583	191	225	289	7.58496	7.82018	8.17991	0.0147947	0.0174284	0.0223857	100	189	453	6.65821	7.56986	8.82655	0.00774593	0.0146398	0.0350891	0	0	0	0	0	0	0	0
chr9	22112989	22117172	ENSMUSG00000013822	0.5172	-	Elof1	protein_coding	0.806531	1	0.767221	-0.382286	280	8.13108	0.154597	214	7.61223	0.118482	262	294	283	8.03892	8.20457	8.14975	0.144831	0.162521	0.15644	100	262	281	6.65821	8.03892	8.13955	0.0552792	0.144831	0.155334	0	0	0	0	0	0	0	0
chr10	79894708	79908923	ENSMUSG00000013833	0.5478	-	Med16	protein_coding	0.609494	1	0.966083	-0.0497807	304	8.20013	0.0524015	293	8.04801	0.0506183	208	301	402	7.70736	8.2384	8.65464	0.035893	0.0519413	0.0693701	156	245	479	7.29462	7.94251	8.90689	0.0269198	0.0422778	0.0826575	0	0	0	0	0	0	0	0
chr15	67102875	67113992	ENSMUSG00000013846	0.509	-	St3gal1	protein_coding	0.615779	1	0.710392	-0.493313	195	7.57271	0.038655	138	6.93289	0.0274027	158	164	262	7.31288	7.36632	8.03892	0.0313741	0.0325655	0.0520254	56	159	199	5.83289	7.32193	7.64386	0.0111199	0.0315727	0.0395155	0	0	0	0	0	0	0	0
chr10	79974948	79984330	ENSMUSG00000013858	0.5968	-	Tmem259	protein_coding	0.224895	0.989796	1.16444	0.219636	323	8.31838	0.0608112	377	8.38773	0.070842	295	269	406	8.20945	8.07682	8.66888	0.0554824	0.0505924	0.0763588	168	381	581	7.40088	8.57743	9.18488	0.0315968	0.0716569	0.109272	0	0	0	0	0	0	0	0
chr8	26119368	26151790	ENSMUSG00000013878	0.4093	+	Rnf170	protein_coding	0.152181	0.888465	0.585263	-0.772843	157	7.244	0.0122267	92	6.52045	0.00712361	224	136	112	7.81378	7.09803	6.82018	0.0174075	0.0105689	0.00870376	81	110	84	6.35755	6.79442	6.40939	0.00629468	0.00854834	0.00652782	0	0	0	0	0	0	0	0
chr7	30291728	30308367	ENSMUSG00000013921	0.5248	+	Clip3	protein_coding	0.0771216	0.678847	2.20325	1.13963	40	5.34539	0.00591104	89	6.35834	0.0132013	39	47	34	5.32193	5.58496	5.12928	0.00576326	0.00694547	0.00502438	137	45	86	7.10852	5.52356	6.44294	0.0202453	0.00664992	0.0127087	0	0	0	0	0	0	0	0
chr7	30280094	30290237	ENSMUSG00000013928	0.491	+	Thap8	protein_coding	0.576844	1	1.88889	0.917538	5	2.32576	0.001665	10	3.27126	0.003441	8	6	1	3.16993	2.80735	1	0.002664	0.001998	0.000333	19	4	8	4.32193	2.32193	3.16993	0.00632701	0.001332	0.002664	0	0	0	0	0	0	0	0
chr1	171329145	171342331	ENSMUSG00000013973	0.47	+	Dedd	protein_coding	1	1	0.865248	-0.208814	140	7.13677	0.026032	121	6.87605	0.0224991	128	148	144	7.01123	7.21917	7.17991	0.0238007	0.0275195	0.0267758	81	121	161	6.35755	6.93074	7.33985	0.0150614	0.0224991	0.0299368	0	0	0	0	0	0	0	0
chr8	3665754	3669259	ENSMUSG00000013974	0.4932	+	Mcemp1	protein_coding	2.96335e-05	0.00198142	16.6667	4.05889	0	0	0	16	4.03092	0.00722632	0	0	0	0	0	0	0	0	0	12	15	20	3.70044	4	4.39232	0.00553506	0.00691882	0.00922509	0	0	0	0	0	0	0	0
chr1	171338008	171345646	ENSMUSG00000013997	0.4808	-	Nit1	protein_coding	1	1	0.861502	-0.215073	141	7.14603	0.018441	121	6.87997	0.0158689	127	150	146	7	7.2384	7.19967	0.01661	0.0196181	0.019095	81	122	161	6.35755	6.94251	7.33985	0.0105938	0.0159561	0.0210568	0	0	0	0	0	0	0	0
chr16	97791467	97851850	ENSMUSG00000014039	0.4708	-	Prdm15	protein_coding	0.733361	1	0.822222	-0.2824	14	3.74594	0.000635641	11	2.77398	0.000514567	22	14	6	4.52356	3.90689	2.80735	0.000998865	0.000635641	0.000272418	0	15	19	0	4	4.32193	0	0.000681044	0.000862656	0	0	0	0	0	0	0	0
chr16	32277459	32301434	ENSMUSG00000014074	0.4126	+	Rnf168	protein_coding	0.797091	1	1.09122	0.125937	98	6.59987	0.0211583	107	6.75025	0.023108	74	116	103	6.22882	6.87036	6.70044	0.0160312	0.02513	0.0223137	106	105	109	6.74147	6.72792	6.78136	0.0229636	0.022747	0.0236135	0	0	0	0	0	0	0	0
chr16	32419702	32429099	ENSMUSG00000014075	0.4274	+	Tctex1d2	protein_coding	0.834016	1	0.817708	-0.290342	127	6.99979	0.0488649	104	6.48917	0.0398871	129	128	124	7.02237	7.01123	6.96578	0.0496345	0.0492497	0.0477107	44	89	178	5.49185	6.49185	7.48382	0.0169296	0.0342439	0.0684879	0	0	0	0	0	0	0	0
chr2	119547697	119587027	ENSMUSG00000014077	0.4236	+	Chp1	protein_coding	0.705365	1	1.35213	0.435231	312	8.01878	0.0625167	423	8.42357	0.084601	578	130	229	9.17742	7.03342	7.84549	0.115693	0.0260208	0.0458367	779	336	153	9.60733	8.3966	7.26679	0.155925	0.0672538	0.0306245	0	0	0	0	0	0	0	0
chr5	114622152	114658421	ENSMUSG00000014158	0.5351	-	Trpv4	protein_coding	0.761272	1	0.647059	-0.628031	44	5.10444	0.0103996	28	3.53268	0.00664634	12	35	86	3.70044	5.16993	6.44294	0.00281492	0.00821018	0.0201736	0	24	61	0	4.64386	5.9542	0	0.00562984	0.0143092	0	0	0	0	0	0	0	0
chr11	62879455	62916780	ENSMUSG00000014177	0.4505	+	Tvp23b	protein_coding	0.690401	1	0.803719	-0.315237	160	7.30945	0.0264882	129	6.98185	0.0212567	133	145	203	7.06609	7.18982	7.67243	0.0219726	0.0239551	0.0335371	93	130	163	6.55459	7.03342	7.35755	0.0153643	0.021477	0.0269288	0	0	0	0	0	0	0	0
chr11	100582818	100620168	ENSMUSG00000014195	0.4563	-	Dnajc7	protein_coding	0.823334	1	0.814236	-0.296481	191	7.57804	0.0235744	155	7.00597	0.0191722	189	169	215	7.56986	7.40939	7.75489	0.0233276	0.020859	0.0265367	56	133	277	5.83289	7.06609	8.11894	0.00691187	0.0164157	0.0341891	0	0	0	0	0	0	0	0
chr11	100627543	100692455	ENSMUSG00000014198	0.5052	-	Zfp385c	protein_coding	0.595199	1	0.899083	-0.153474	72	6.14793	0.0113666	64	5.73936	0.0102035	70	92	53	6.14975	6.53916	5.75489	0.0111023	0.0145916	0.00840603	19	76	98	4.32193	6.26679	6.62936	0.00301348	0.0120539	0.0155432	0	0	0	0	0	0	0	0
chr1	160202367	160212875	ENSMUSG00000014226	0.4082	-	Cacybp	protein_coding	0.732305	1	1.15938	0.213347	106	6.66256	0.0212952	123	6.92446	0.0247212	76	85	156	6.26679	6.42626	7.29462	0.0153164	0.0171302	0.0314389	131	92	145	7.04439	6.53916	7.18982	0.0264006	0.0185409	0.0292221	0	0	0	0	0	0	0	0
chr16	3908801	3941147	ENSMUSG00000014232	0.4448	+	Cluap1	protein_coding	0.790292	1	1.22857	0.296982	22	4.5236	0.00186859	28	4.83062	0.00231481	25	17	25	4.70044	4.16993	4.70044	0.0020917	0.00142236	0.0020917	31	29	23	5	4.90689	4.58496	0.00259371	0.00242637	0.00192436	0	0	0	0	0	0	0	0
chr11	62267224	62281375	ENSMUSG00000014243	0.4487	-	Zswim7	protein_coding	0.508363	1	1.40476	0.490326	27	4.79177	0.0181941	38	5.13458	0.0258311	22	27	32	4.52356	4.80735	5.04439	0.0148248	0.0181941	0.0215633	50	16	49	5.67243	4.08746	5.64386	0.0336927	0.0107817	0.0330189	0	0	0	0	0	0	0	0
chr11	62458460	62514417	ENSMUSG00000014245	0.4412	+	Pigl	protein_coding	0.166209	0.914327	2	1	8	2.79744	0.00195429	16	3.98908	0.00416348	6	2	15	2.80735	1.58496	4	0.00152944	0.000509814	0.0038236	12	10	27	3.70044	3.45943	4.80735	0.00305888	0.00254907	0.00688249	0	0	0	0	0	0	0	0
chr18	36742332	36744557	ENSMUSG00000014294	0.4461	-	Ndufa2	protein_coding	0.464205	1	1.02789	0.0396865	1314	10.3414	0.882248	1350	10.2522	0.906873	1074	1271	1596	10.0701	10.3129	10.6411	0.721289	0.853593	1.07186	679	1264	2108	9.40939	10.3049	11.0423	0.456011	0.848892	1.41572	0	0	0	0	0	0	0	0
chr16	4616464	4624988	ENSMUSG00000014301	0.4915	-	Pam16	protein_coding	0.814022	1	1.22302	0.29045	184	7.45067	0.074298	226	7.71925	0.0909579	270	165	118	8.08215	7.37504	6.89482	0.108827	0.0665054	0.0475615	286	273	118	8.16491	8.09803	6.89482	0.115276	0.110036	0.0475615	0	0	0	0	0	0	0	0
chr16	4594713	4624924	ENSMUSG00000014303	0.5304	+	Glis2	protein_coding	0.439875	1	1.57895	0.658963	138	7.03141	0.0203521	219	7.63955	0.0322201	211	109	95	7.72792	6.78136	6.58496	0.0310431	0.0160365	0.0139768	324	227	106	8.3443	7.83289	6.74147	0.0476681	0.0333971	0.0155951	0	0	0	0	0	0	0	0
chr15	35925886	35938246	ENSMUSG00000014313	0.4247	-	Cox6c	protein_coding	0.995737	1	0.962676	-0.0548779	1633	10.6656	0.397211	1572	10.603	0.382377	1805	1389	1706	10.8186	10.4409	10.7372	0.438959	0.337792	0.414883	1327	1903	1487	10.375	10.8948	10.5392	0.322714	0.462792	0.361625	0	0	0	0	0	0	0	0
chr10	70922832	71159700	ENSMUSG00000014329	0.4411	-	Bicc1	protein_coding	0.030567	0.413133	0.539773	-0.889576	2404	11.2149	0.39558	1297	10.3219	0.213447	2944	2144	2125	11.5241	11.0668	11.0539	0.48437	0.352748	0.349622	1607	1201	1084	10.6511	10.2312	10.0835	0.264396	0.197598	0.178348	0	0	0	0	0	0	0	0
chr11	96047432	96065388	ENSMUSG00000014349	0.4502	-	Ube2z	protein_coding	0.87398	1	0.946036	-0.0800337	1105	10.0526	0.271684	1045	10.0276	0.257009	1567	901	846	10.6147	9.81698	9.72622	0.385391	0.221594	0.208067	1115	1066	954	10.1241	10.0593	9.89936	0.274225	0.262174	0.234629	0	0	0	0	0	0	0	0
chr2	128818118	128854261	ENSMUSG00000014353	0.4168	+	Tmem87b	protein_coding	0.450707	1	0.929293	-0.105795	65	6.01366	0.00973054	60	5.80179	0.00903194	55	85	55	5.80735	6.42626	5.80735	0.00823353	0.0127246	0.00823353	81	72	28	6.35755	6.18982	4.85798	0.0121257	0.0107784	0.00419162	0	0	0	0	0	0	0	0
chr2	128610104	128687391	ENSMUSG00000014355	0.4055	-	Anapc1	protein_coding	0.639218	1	0.95977	-0.0592392	57	5.84321	0.00321907	55	5.74332	0.00308729	69	52	50	6.12928	5.72792	5.67243	0.00389676	0.00293669	0.00282374	69	60	35	6.12928	5.93074	5.16993	0.00389676	0.00338849	0.00197662	0	0	0	0	0	0	0	0
chr2	128698956	128802894	ENSMUSG00000014361	0.4458	+	Mertk	protein_coding	0.250613	1	0.392157	-1.3505	50	5.08383	0.0201532	19	3.12211	0.0076582	7	91	52	3	6.52356	5.72792	0.00282144	0.0366788	0.0209593	0	14	43	0	3.90689	5.45943	0	0.00564289	0.0173317	0	0	0	0	0	0	0	0
chr7	46888949	46919969	ENSMUSG00000014402	0.4217	-	Tsg101	protein_coding	0.902486	1	1.10654	0.146052	137	7.08362	0.0128603	151	7.2088	0.0142405	148	105	157	7.21917	6.72792	7.30378	0.0139268	0.00988049	0.0147737	187	104	163	7.55459	6.71425	7.35755	0.0175967	0.00978639	0.0153383	0	0	0	0	0	0	0	0
chr7	46760466	46796064	ENSMUSG00000014418	0.4338	-	Hps5	protein_coding	1	1	0.871287	-0.19878	33	4.91072	0.00123233	28	4.7089	0.00106886	17	26	55	4.16993	4.75489	5.80735	0.000641316	0.000980836	0.00207485	12	31	42	3.70044	5	5.42626	0.000452694	0.00116946	0.00158443	0	0	0	0	0	0	0	0
chr17	12227621	12318660	ENSMUSG00000014426	0.4755	-	Map3k4	protein_coding	0.961509	1	0.769231	-0.378512	38	5.27286	0.0219273	29	4.71446	0.016734	41	42	31	5.39232	5.42626	5	0.0236584	0.0242354	0.0178881	12	28	47	3.70044	4.85798	5.58496	0.00692441	0.016157	0.0271206	0	0	0	0	0	0	0	0
chr8	122481698	122551329	ENSMUSG00000014444	0.5371	-	Piezo1	protein_coding	0.940068	1	1.00678	0.00974139	491	8.92468	0.0221971	494	8.95077	0.0223478	562	523	388	9.13699	9.03342	8.60363	0.0254069	0.0236438	0.0175407	523	468	492	9.03342	8.87344	8.94544	0.0236438	0.0211573	0.0222423	0	0	0	0	0	0	0	0
chr14	63372837	63417187	ENSMUSG00000014453	0.4749	-	Blk	protein_coding	0.840585	1	3	1.58496	0	0	0	2	0.935785	0.00110558	0	0	0	0	0	0	0	0	0	6	0	0	2.80735	0	0	0.00331675	0	0	0	0	0	0	0	0	0	0
chr8	122466147	122476064	ENSMUSG00000014470	0.5363	-	Rnf166	protein_coding	0.928862	1	1.16807	0.224123	39	5.30324	0.0109537	45	5.48971	0.0128423	44	35	37	5.49185	5.16993	5.24793	0.0124646	0.00991501	0.0104816	62	35	39	5.97728	5.16993	5.32193	0.0175637	0.00991501	0.0110482	0	0	0	0	0	0	0	0
chr14	31700015	31830415	ENSMUSG00000014496	0.3781	-	Ankrd28	protein_coding	0.362757	1	0.819588	-0.28703	64	5.98763	0.0195356	52	5.67571	0.0159558	65	78	48	6.04439	6.30378	5.61471	0.0199448	0.0239337	0.0147284	69	52	35	6.12928	5.72792	5.16993	0.0211721	0.0159558	0.0107395	0	0	0	0	0	0	0	0
chr10	128377115	128408704	ENSMUSG00000014498	0.5245	+	Ankrd52	protein_coding	0.68436	1	1.25	0.321928	18	4.18741	0.00247017	22	4.53977	0.00312267	23	17	13	4.58496	4.16993	3.80735	0.00321588	0.00237696	0.00181767	25	21	21	4.70044	4.45943	4.45943	0.00349553	0.00293624	0.00293624	0	0	0	0	0	0	0	0
chr18	34409423	34442789	ENSMUSG00000014503	0.4468	+	Pkd2l2	protein_coding	0.718519	1	0.726316	-0.461331	31	4.83395	0.00719368	22	4.41578	0.00516068	15	28	49	4	4.85798	5.64386	0.00351865	0.00656814	0.0114943	12	21	33	3.70044	4.45943	5.08746	0.00281492	0.00492611	0.00774103	0	0	0	0	0	0	0	0
chr18	34330847	34336599	ENSMUSG00000014504	0.4332	+	Srp19	protein_coding	0.684263	1	0.980591	-0.028277	394	8.62071	0.0774523	386	8.57238	0.0759452	410	423	349	8.68299	8.72792	8.45121	0.0805976	0.0831531	0.0686063	480	375	304	8.90989	8.55459	8.25267	0.0943582	0.0737173	0.0597602	0	0	0	0	0	0	0	0
chr14	62837690	62956886	ENSMUSG00000014547	0.4357	+	Wdfy2	protein_coding	0.918796	1	0.7	-0.514573	2	1.63563	0.00127435	1	1.05664	0.0007282	1	4	2	1	2.32193	1.58496	0.00054615	0.0021846	0.0010923	0	2	2	0	1.58496	1.58496	0	0.0010923	0.0010923	0	0	0	0	0	0	0	0
chr6	92186712	92214925	ENSMUSG00000014550	0.4403	-	Rbsn	protein_coding	0.478516	1	0.810056	-0.303907	59	5.84316	0.0062345	47	5.47494	0.00503011	76	62	38	6.26679	5.97728	5.2854	0.00807651	0.00658874	0.00403826	50	68	24	5.67243	6.10852	4.64386	0.0053135	0.00722635	0.00255048	0	0	0	0	0	0	0	0
chr6	92169525	92184033	ENSMUSG00000014551	0.4553	-	Mrps25	protein_coding	0.769356	1	1.01366	0.0195696	219	7.74455	0.0273163	222	7.76761	0.027691	167	205	284	7.39232	7.6865	8.15482	0.020862	0.025609	0.0354778	162	235	268	7.34873	7.88264	8.07146	0.0202374	0.0293567	0.0334791	0	0	0	0	0	0	0	0
chr6	83480217	83506969	ENSMUSG00000014554	0.4684	-	Dguok	protein_coding	0.890305	1	0.89701	-0.156804	99	6.59483	0.0120623	89	6.42566	0.0108075	72	88	138	6.18982	6.47573	7.11894	0.00874317	0.0106861	0.0167577	81	60	126	6.35755	5.93074	6.98868	0.00983607	0.00728597	0.0153005	0	0	0	0	0	0	0	0
chr4	150917322	151861876	ENSMUSG00000014592	0.4885	-	Camta1	protein_coding	0.83944	1	1.34921	0.432111	62	5.96353	0.00410433	84	6.30901	0.0055607	59	74	53	5.90689	6.22882	5.75489	0.00390573	0.00489872	0.00350854	131	63	58	7.04439	6	5.88264	0.00867205	0.00417053	0.00383953	0	0	0	0	0	0	0	0
chr3	107741048	107760469	ENSMUSG00000014599	0.5122	-	Csf1	protein_coding	0.16638	0.914704	1.69257	0.759216	1367	10.412	0.142046	2315	11.1541	0.240494	1385	1512	1205	10.4367	10.5632	10.236	0.143881	0.157075	0.125182	2915	2088	1942	11.5098	11.0286	10.9241	0.302826	0.216913	0.201745	0	0	0	0	0	0	0	0
chr3	107612532	107631694	ENSMUSG00000014601	0.4879	-	Strip1	protein_coding	0.880011	1	0.82777	-0.272698	249	7.96297	0.0558927	206	7.63431	0.0462276	241	261	244	7.91886	8.03342	7.93664	0.0541695	0.0586649	0.0548438	131	232	254	7.04439	7.86419	7.99435	0.0294448	0.0521465	0.0570915	0	0	0	0	0	0	0	0
chr1	93015464	93101951	ENSMUSG00000014602	0.5134	-	Kif1a	protein_coding	0.915449	1	0.939394	-0.0901978	10	3.38998	0.000603682	9	3.34079	0.000563437	15	8	7	4	3.16993	3	0.000905524	0.000482946	0.000422578	12	9	7	3.70044	3.32193	3	0.000724419	0.000543314	0.000422578	0	0	0	0	0	0	0	0
chr3	107595031	107605776	ENSMUSG00000014603	0.5413	+	Alx3	protein_coding	0.00659548	0.146265	0.0952381	-3.39232	13	3.661	0.00666325	0	0.333333	0.000170853	22	10	7	4.52356	3.45943	3	0.0112763	0.00512558	0.0035879	0	1	0	0	1	0	0	0.000512558	0	0	0	0	0	0	0	0	0
chr11	70644196	70647479	ENSMUSG00000014606	0.542	-	Slc25a11	protein_coding	0.989228	1	0.96187	-0.0560867	270	8.06067	0.0622407	260	8.02073	0.0598586	207	301	302	7.70044	8.2384	8.24317	0.0477178	0.0693868	0.0696173	230	266	283	7.85175	8.0607	8.14975	0.0530198	0.0613186	0.0652374	0	0	0	0	0	0	0	0
chr11	70614883	70619216	ENSMUSG00000014609	0.5457	-	Chrne	protein_coding	0.749306	1	1.14706	0.197939	10	3.39743	0.00768849	12	3.67412	0.00892857	5	14	12	2.58496	3.90689	3.70044	0.00372024	0.0104167	0.00892857	12	9	15	3.70044	3.32193	4	0.00892857	0.00669643	0.0111607	0	0	0	0	0	0	0	0
chr8	116888685	116921455	ENSMUSG00000014633	0.457	-	Cmc2	protein_coding	0.699187	1	0.914062	-0.129635	84	6.40248	0.018254	77	6.27825	0.0166667	69	93	91	6.12928	6.55459	6.52356	0.0149351	0.0201299	0.019697	87	68	76	6.45943	6.10852	6.26679	0.0188312	0.0147186	0.0164502	0	0	0	0	0	0	0	0
chr5	110135842	110171972	ENSMUSG00000014668	0.429	+	Chfr	protein_coding	0.32035	1	1.21053	0.275634	113	6.73243	0.00451422	137	7.01239	0.00547299	67	103	169	6.08746	6.70044	7.40939	0.00267657	0.00411473	0.00675136	87	116	208	6.45943	6.87036	7.70736	0.00347555	0.00463407	0.00830936	0	0	0	0	0	0	0	0
chr6	52162417	52164831	ENSMUSG00000014704	0.4965	-	Hoxa2	protein_coding	0.0256672	0.374318	0.432836	-1.20811	155	7.15275	0.0901528	67	6.0179	0.0386922	256	100	110	8.00562	6.65821	6.79442	0.148578	0.0580383	0.0638421	50	96	54	5.67243	6.59991	5.78136	0.0290192	0.0557168	0.0313407	0	0	0	0	0	0	0	0
chr14	68606027	68655842	ENSMUSG00000014725	0.3885	-	Adam28	protein_coding	1	1	0.636364	-0.652077	3	1.77398	0.000734214	1	0.773976	0.000367107	3	4	1	2	2.32193	1	0.000825991	0.00110132	0.00027533	0	0	4	0	0	2.32193	0	0	0.00110132	0	0	0	0	0	0	0	0
chr6	83762644	83768326	ENSMUSG00000014747	0.5233	+	Ankrd53	protein_coding	0.144572	0.874717	1.38871	0.47375	318	8.27151	0.125642	442	8.65469	0.174635	213	359	382	7.74147	8.49185	8.5812	0.0841565	0.141841	0.150928	405	233	688	8.66534	7.87036	9.42836	0.160016	0.0920585	0.271829	0	0	0	0	0	0	0	0
chr6	83768885	83775813	ENSMUSG00000014748	0.5297	-	Tex261	protein_coding	0.267522	1	1.29972	0.378197	822	9.67479	0.170858	1069	10.0144	0.22213	714	950	802	9.4818	9.8933	9.64926	0.14841	0.197464	0.166701	1053	743	1410	10.0417	9.53916	10.4625	0.218873	0.154438	0.293078	0	0	0	0	0	0	0	0
chr17	15396246	15433580	ENSMUSG00000014763	0.4575	+	Fam120b	protein_coding	0.440921	1	1.68657	0.75409	21	4.40076	0.00523132	37	5.14859	0.00899134	24	28	12	4.64386	4.85798	3.70044	0.00588524	0.00686611	0.00294262	56	28	26	5.83289	4.85798	4.75489	0.0137322	0.00686611	0.00637567	0	0	0	0	0	0	0	0
chr17	15499888	15528379	ENSMUSG00000014767	0.415	+	Tbp	protein_coding	0.949668	1	0.94403	-0.0830956	88	6.47925	0.00523767	83	6.37045	0.0049412	82	92	91	6.37504	6.53916	6.52356	0.00486214	0.00545508	0.00539579	75	68	107	6.24793	6.10852	6.75489	0.00444708	0.00403202	0.0063445	0	0	0	0	0	0	0	0
chr17	15475721	15498276	ENSMUSG00000014769	0.4508	-	Psmb1	protein_coding	0.864568	1	0.844649	-0.243575	902	9.7833	0.581026	762	9.52924	0.490663	636	1049	1022	9.31515	10.0362	9.99859	0.40953	0.675467	0.658081	536	748	1002	9.06878	9.54882	9.97011	0.345138	0.481648	0.645203	0	0	0	0	0	0	0	0
chr17	15519208	15527301	ENSMUSG00000014771	0.4244	-	Pdcd2	protein_coding	0.837656	1	0.96789	-0.0470851	72	6.16945	0.0141942	69	6.08856	0.0137321	58	79	78	5.88264	6.32193	6.30378	0.0114874	0.0156467	0.0154486	56	56	96	5.83289	5.83289	6.59991	0.0110913	0.0110913	0.0190137	0	0	0	0	0	0	0	0
chr8	105276140	105281939	ENSMUSG00000014776	0.5341	+	Nol3	protein_coding	0.748806	1	1.06204	0.0868433	90	6.49713	0.0274486	96	6.53555	0.0291705	110	79	82	6.79442	6.32193	6.37504	0.0334245	0.0240049	0.0249164	131	95	62	7.04439	6.58496	5.97728	0.0398055	0.0288666	0.0188393	0	0	0	0	0	0	0	0
chr8	105329163	105347953	ENSMUSG00000014778	0.5273	-	Fhod1	protein_coding	0.0656103	0.633253	0.583893	-0.776225	1141	10.1252	0.285619	666	9.36503	0.166667	924	1007	1493	9.85331	9.97728	10.545	0.231231	0.252002	0.373624	592	813	593	9.21189	9.66888	9.21432	0.148148	0.203453	0.148398	0	0	0	0	0	0	0	0
chr8	105373274	105382862	ENSMUSG00000014782	0.5522	+	Plekhg4	protein_coding	9.11512e-09	1.70011e-06	0.085592	-3.54638	233	7.81083	0.012705	19	3.21341	0.00103751	151	303	244	7.24793	8.24793	7.93664	0.00824551	0.0165456	0.0133239	0	37	20	0	5.24793	4.39232	0	0.00202042	0.00109212	0	0	0	0	0	0	0	0
chr8	105348843	105369881	ENSMUSG00000014786	0.5027	+	Slc9a5	protein_coding	0.757223	1	0.862745	-0.212994	33	5.08447	0.0118876	28	4.83647	0.0102065	30	35	34	4.9542	5.16993	5.12928	0.0108069	0.0126081	0.0122478	25	38	22	4.70044	5.2854	4.52356	0.00900576	0.0136888	0.00792507	0	0	0	0	0	0	0	0
chr8	105305601	105310760	ENSMUSG00000014791	0.557	+	Elmo3	protein_coding	1	1	0.789474	-0.341037	5	2.10731	0.000308678	4	1.77398	0.000231508	0	7	9	0	3	3.32193	0	0.000405139	0.000520894	0	3	9	0	2	3.32193	0	0.000173631	0.000520894	0	0	0	0	0	0	0	0
chr14	69029289	69041401	ENSMUSG00000014813	0.4445	+	Stc1	protein_coding	0.548572	1	1.17769	0.235955	160	7.20562	0.0386159	189	7.34085	0.0455202	260	121	100	8.02791	6.93074	6.65821	0.0626204	0.0291426	0.0240848	336	146	85	8.3966	7.19967	6.42626	0.0809249	0.0351638	0.0204721	0	0	0	0	0	0	0	0
chr8	105280409	105289864	ENSMUSG00000014837	0.509	-	4931428F04Rik	protein_coding	0.748503	1	1.06204	0.0868433	90	6.49713	0.022146	96	6.53555	0.0235352	110	79	82	6.79442	6.32193	6.37504	0.0269674	0.0193675	0.020103	131	95	62	7.04439	6.58496	5.97728	0.0321157	0.02329	0.0151998	0	0	0	0	0	0	0	0
chr8	105467493	105471526	ENSMUSG00000014846	0.5627	-	Tppp3	protein_coding	0.205284	0.966046	0.305556	-1.71049	11	3.44064	0.00688791	3	1.52832	0.0016698	7	19	7	3	4.32193	3	0.00438322	0.0118973	0.00438322	0	3	5	0	2	2.58496	0	0.00187852	0.00313087	0	0	0	0	0	0	0	0
chr13	92211872	92355003	ENSMUSG00000014850	0.4268	-	Msh3	protein_coding	0.897237	1	1.17582	0.233672	29	4.90945	0.000815177	35	5.0858	0.000963391	28	25	35	4.85798	4.70044	5.16993	0.000778124	0.000694753	0.000972655	50	31	23	5.67243	5	4.58496	0.00138951	0.000861494	0.000639173	0	0	0	0	0	0	0	0
chr2	26973416	27009628	ENSMUSG00000014852	0.495	+	Adamts13	protein_coding	0.864808	1	1.11111	0.152003	14	3.89257	0.00477816	16	3.92575	0.00534699	12	13	17	3.70044	3.80735	4.16993	0.00409556	0.00443686	0.00580205	25	8	14	4.70044	3.16993	3.90689	0.00853242	0.00273038	0.00477816	0	0	0	0	0	0	0	0
chr8	105326354	105335219	ENSMUSG00000014856	0.5283	+	Tmem208	protein_coding	0.0927919	0.739622	0.59108	-0.758575	2129	11.0236	0.462826	1258	10.2818	0.273478	1729	1866	2792	10.7566	10.8665	11.4476	0.37587	0.405652	0.606957	1090	1530	1154	10.0914	10.5803	10.1737	0.236957	0.332609	0.25087	0	0	0	0	0	0	0	0
chr8	105297663	105305370	ENSMUSG00000014859	0.5016	+	E2f4	protein_coding	0.580894	1	1.16049	0.214739	26	4.65406	0.00815047	30	4.74524	0.00950888	14	27	37	3.90689	4.80735	5.24793	0.00438871	0.00846395	0.0115987	12	52	27	3.70044	5.72792	4.80735	0.00376176	0.0163009	0.00846395	0	0	0	0	0	0	0	0
chr2	26920040	26933928	ENSMUSG00000014867	0.4976	-	Surf4	protein_coding	0.645331	1	0.979016	-0.0305949	2080	11.0229	0.356225	2036	10.9219	0.348747	2064	2128	2048	11.0119	11.056	11.0007	0.353485	0.364446	0.350745	1283	2039	2787	10.3264	10.9944	11.445	0.219729	0.349204	0.477308	0	0	0	0	0	0	0	0
chr2	26916367	26920183	ENSMUSG00000014873	0.5258	+	Surf2	protein_coding	0.666398	1	0.968863	-0.0456352	1840	10.8463	1.13321	1783	10.7315	1.09791	1826	1883	1812	10.8353	10.8796	10.8242	1.12438	1.15948	1.11576	1134	1768	2447	10.1485	10.7887	11.2574	0.698276	1.08867	1.50677	0	0	0	0	0	0	0	0
chr12	44205897	44210068	ENSMUSG00000014905	0.3929	-	Dnajb9	protein_coding	0.361543	1	0.912281	-0.13245	132	7.03186	0.0571181	120	6.84711	0.0520698	167	113	116	7.39232	6.83289	6.87036	0.0722631	0.0488966	0.0501947	174	108	79	7.45121	6.76818	6.32193	0.0752921	0.046733	0.0341843	0	0	0	0	0	0	0	0
chr8	66860217	66890564	ENSMUSG00000014907	0.3886	+	Naf1	protein_coding	0.722685	1	0.725564	-0.462825	88	6.44292	0.0183365	63	5.88711	0.0132469	75	113	75	6.24793	6.83289	6.24793	0.0156871	0.0236352	0.0156871	31	81	78	5	6.35755	6.30378	0.006484	0.0169421	0.0163146	0	0	0	0	0	0	0	0
chr5	32611171	32687057	ENSMUSG00000014932	0.3914	+	Yes1	protein_coding	0.399278	1	0.694444	-0.526069	11	3.52832	0.00181518	7	2.95679	0.00121012	15	7	11	4	3	3.58496	0.00247525	0.00115512	0.00181518	12	5	5	3.70044	2.58496	2.58496	0.0019802	0.000825083	0.000825083	0	0	0	0	0	0	0	0
chr5	32458843	32517433	ENSMUSG00000014956	0.3985	+	Ppp1cb	protein_coding	0.783316	1	1.13139	0.178092	90	6.51294	0.00852443	102	6.56081	0.00965682	89	90	92	6.49185	6.50779	6.53916	0.0083986	0.00849297	0.0086817	162	57	88	7.34873	5.85798	6.47573	0.0152873	0.00537888	0.00830424	0	0	0	0	0	0	0	0
chr2	70661576	70712636	ENSMUSG00000014959	0.4547	+	Gorasp2	protein_coding	0.210228	0.970186	1.25753	0.330598	486	8.92613	0.0633038	611	9.18235	0.0796403	485	468	504	8.92481	8.87344	8.98014	0.0632169	0.061001	0.0656934	492	440	901	8.94544	8.78463	9.81698	0.0641293	0.0573514	0.11744	0	0	0	0	0	0	0	0
chr1	152370735	152386688	ENSMUSG00000014980	0.4265	-	Tsen15	protein_coding	1	1	1.11765	0.160465	95	6.58044	0.0171958	107	6.68942	0.01924	83	93	110	6.39232	6.55459	6.79442	0.0149711	0.0167749	0.0198413	112	140	68	6.82018	7.13955	6.10852	0.020202	0.0252525	0.0122655	0	0	0	0	0	0	0	0
chr15	65787034	65873816	ENSMUSG00000015002	0.3898	+	Efr3a	protein_coding	0.716184	1	1.27474	0.350208	194	7.60961	0.0112729	248	7.90777	0.014386	197	196	190	7.62936	7.62205	7.57743	0.0114276	0.0113696	0.0110215	343	182	219	8.42626	7.5157	7.78136	0.0198967	0.0105575	0.0127038	0	0	0	0	0	0	0	0
chr8	122611640	122616660	ENSMUSG00000015013	0.5298	+	Trappc2l	protein_coding	0.675613	1	0.944764	-0.081974	289	8.11705	0.0578954	273	7.9756	0.0546865	180	353	333	7.49985	8.46761	8.3837	0.0361011	0.0707982	0.066787	156	238	424	7.29462	7.90087	8.73132	0.0312876	0.0477337	0.0850381	0	0	0	0	0	0	0	0
chr8	122775486	122817880	ENSMUSG00000015016	0.519	+	Acsf3	protein_coding	0.74096	1	0.770992	-0.375212	43	5.29884	0.00878457	33	3.58161	0.00672569	19	60	49	4.32193	5.93074	5.64386	0.00391188	0.0123533	0.0100885	0	21	77	0	4.45943	6.2854	0	0.00432366	0.0158534	0	0	0	0	0	0	0	0
chr8	110974996	110997800	ENSMUSG00000015023	0.4519	-	Ddx19a	protein_coding	0.117033	0.815133	0.541126	-0.885965	76	6.26265	0.0158498	41	5.37737	0.00848106	70	84	74	6.14975	6.40939	6.22882	0.0145985	0.0175182	0.0154327	37	44	41	5.24793	5.49185	5.39232	0.00771637	0.00917623	0.00855057	0	0	0	0	0	0	0	0
chr8	122578242	122611463	ENSMUSG00000015027	0.5198	-	Galns	protein_coding	0.741639	1	0.930783	-0.103483	182	7.46885	0.0857277	169	7.30288	0.0797613	122	225	199	6.94251	7.82018	7.64386	0.0574659	0.105982	0.0937353	112	129	267	6.82018	7.02237	8.06609	0.0527555	0.0607631	0.125765	0	0	0	0	0	0	0	0
chr6	88193891	88207032	ENSMUSG00000015053	0.5649	+	Gata2	protein_coding	0.139276	0.868432	0.626168	-0.675378	35	5.09571	0.00654088	21	4.30678	0.00402516	27	50	27	4.80735	5.67243	4.80735	0.00509434	0.00943396	0.00509434	37	11	16	5.24793	3.58496	4.08746	0.00698113	0.00207547	0.00301887	0	0	0	0	0	0	0	0
chr2	25498651	25501719	ENSMUSG00000015083	0.5617	-	C8g	protein_coding	1	1	0.75	-0.415037	3	1.9183	0.002	2	1.3023	0.00133333	2	2	5	1.58496	1.58496	2.58496	0.00133333	0.00133333	0.00333333	0	2	4	0	1.58496	2.32193	0	0.00133333	0.00266667	0	0	0	0	0	0	0	0
chr2	25395874	25401321	ENSMUSG00000015085	0.5536	+	Entpd2	protein_coding	0.458425	1	0.970149	-0.0437214	21	4.38809	0.00746965	21	4.16926	0.00723623	17	14	33	4.16993	3.90689	5.08746	0.00595238	0.00490196	0.0115546	31	25	6	5	4.70044	2.80735	0.0108543	0.0087535	0.00210084	0	0	0	0	0	0	0	0
chr2	25583018	25608521	ENSMUSG00000015087	0.4911	-	Rabl6	protein_coding	0.772129	1	1.19614	0.258388	103	6.6499	0.0122179	123	6.87385	0.0146376	135	72	101	7.08746	6.18982	6.67243	0.0160657	0.00856837	0.0120195	168	73	128	7.40088	6.20945	7.01123	0.0199929	0.00868737	0.0152327	0	0	0	0	0	0	0	0
chr2	25557847	25562082	ENSMUSG00000015092	0.5248	+	Edf1	protein_coding	0.254801	1	1.19239	0.25386	902	9.81493	0.319061	1075	9.98003	0.380514	828	904	973	9.69523	9.82177	9.92778	0.292994	0.319887	0.344303	604	1174	1448	9.24079	10.1984	10.5008	0.21373	0.415428	0.512385	0	0	0	0	0	0	0	0
chr2	25456838	25458776	ENSMUSG00000015093	0.5838	+	Clic3	protein_coding	0.93181	1	0.738636	-0.437064	28	4.68825	0.010864	21	3.23116	0.00792434	11	33	41	3.58496	5.08746	5.39232	0.00421779	0.0126534	0.0157209	0	17	45	0	4.16993	5.52356	0	0.0065184	0.0172546	0	0	0	0	0	0	0	0
chr2	25399351	25409494	ENSMUSG00000015094	0.5434	+	Npdc1	protein_coding	0.745525	1	0.867371	-0.205279	283	8.1463	0.0401932	245	7.94141	0.0348435	307	259	283	8.26679	8.02237	8.14975	0.0436018	0.0367845	0.0401932	224	250	262	7.81378	7.97154	8.03892	0.0318137	0.0355063	0.0372106	0	0	0	0	0	0	0	0
chr2	25500750	25505471	ENSMUSG00000015095	0.5703	+	Fbxw5	protein_coding	0.323365	1	1.18	0.238787	66	6.03595	0.0140855	78	6.18452	0.0166595	52	81	64	5.72792	6.35755	6.02237	0.011154	0.0173745	0.013728	56	53	124	5.83289	5.75489	6.96578	0.012012	0.0113685	0.026598	0	0	0	0	0	0	0	0
chr6	6041218	6217173	ENSMUSG00000015112	0.4329	-	Slc25a13	protein_coding	0.252797	1	1.13183	0.178661	103	6.54838	0.0172723	116	6.53369	0.0195716	47	116	145	5.58496	6.87036	7.18982	0.00790713	0.0195155	0.0243943	37	95	217	5.24793	6.58496	7.76818	0.00622476	0.0159825	0.0365074	0	0	0	0	0	0	0	0
chr17	25261916	25274622	ENSMUSG00000015120	0.5137	-	Ube2i	protein_coding	0.637311	1	1.13911	0.187904	253	7.97962	0.0251092	288	8.17367	0.0286159	214	270	275	7.74819	8.08215	8.10852	0.0212386	0.0267963	0.0272926	286	267	312	8.16491	8.06609	8.29002	0.0283843	0.0264986	0.0309647	0	0	0	0	0	0	0	0
chr17	25240170	25242798	ENSMUSG00000015126	0.5489	+	Tsr3	protein_coding	0.302057	1	1.12549	0.170553	254	7.94886	0.182602	286	8.02569	0.205607	171	281	310	7.42626	8.13955	8.28077	0.122933	0.202013	0.222861	162	233	463	7.34873	7.87036	8.85798	0.116463	0.167505	0.332854	0	0	0	0	0	0	0	0
chr17	25188397	25234443	ENSMUSG00000015127	0.4974	+	Unkl	protein_coding	0.816399	1	1.23718	0.307055	51	5.67246	0.00513595	63	5.88701	0.00637798	44	43	66	5.49185	5.45943	6.06609	0.00443102	0.00433031	0.00664653	100	53	37	6.65821	5.75489	5.24793	0.0100705	0.00533736	0.00372608	0	0	0	0	0	0	0	0
chr7	66226912	66388350	ENSMUSG00000015133	0.4726	-	Lrrk1	protein_coding	0.309036	1	1.07723	0.10732	254	7.90745	0.0170578	273	7.8626	0.0183803	144	290	327	7.17991	8.18488	8.35755	0.00968328	0.019501	0.0219891	118	217	485	6.89482	7.76818	8.92481	0.00793491	0.0145922	0.0326138	0	0	0	0	0	0	0	0
chr7	66390890	66427517	ENSMUSG00000015134	0.4848	-	Aldh1a3	protein_coding	0.656269	1	1.22321	0.290677	36	5.13823	0.00493525	45	5.27259	0.00606719	55	29	25	5.80735	4.90689	4.70044	0.0074708	0.00393915	0.00339582	37	79	18	5.24793	6.32193	4.24793	0.00502581	0.0107308	0.00244499	0	0	0	0	0	0	0	0
chr12	80167542	80260371	ENSMUSG00000015143	0.4936	-	Actn1	protein_coding	0.616548	1	1.02312	0.0329739	5492	12.4174	2.70026	5619	12.4038	2.7627	6009	5642	4826	12.5531	12.4622	12.2369	2.95428	2.77384	2.37266	4011	5153	7694	11.9701	12.3315	12.9097	1.97198	2.53343	3.78269	0	0	0	0	0	0	0	0
chr7	28766735	28788661	ENSMUSG00000015149	0.513	+	Sirt2	protein_coding	0.655655	1	0.958915	-0.0605246	405	8.53218	0.0688326	388	8.52089	0.0659976	230	645	339	7.85175	9.33539	8.40939	0.0391223	0.109713	0.0576629	280	301	583	8.13443	8.2384	9.18982	0.0476271	0.0511992	0.0991665	0	0	0	0	0	0	0	0
chr7	28808541	28822266	ENSMUSG00000015165	0.5125	+	Hnrnpl	protein_coding	0.19422	0.958522	0.651144	-0.618951	1237	10.1769	0.0911882	805	9.61047	0.059351	1831	741	1140	10.8392	9.53528	10.1561	0.13494	0.0546098	0.084015	679	1100	637	9.40939	10.1046	9.31741	0.0500405	0.0810671	0.0469452	0	0	0	0	0	0	0	0
chr19	46075863	46085528	ENSMUSG00000015176	0.4892	+	Nolc1	protein_coding	0.130584	0.849838	1.49347	0.578671	127	6.96823	0.0484941	190	7.56898	0.0726136	163	104	113	7.35755	6.71425	6.83289	0.0624043	0.0398162	0.0432619	168	210	191	7.40088	7.7211	7.58496	0.0643185	0.0803982	0.073124	0	0	0	0	0	0	0	0
chr6	4600839	4643355	ENSMUSG00000015189	0.4049	+	Casd1	protein_coding	0.758933	1	1	0	49	5.63262	0.0054737	49	5.60561	0.0054737	47	52	47	5.58496	5.72792	5.58496	0.00528624	0.00584861	0.00528624	37	48	61	5.24793	5.61471	5.9542	0.00416151	0.00539872	0.00686087	0	0	0	0	0	0	0	0
chr10	7119063	7212237	ENSMUSG00000015202	0.464	-	Cnksr3	protein_coding	0.0880451	0.723426	0.462121	-1.11366	43	5.37016	0.0173457	19	4.27657	0.00779884	66	32	31	6.06609	5.04439	5	0.0266236	0.0129084	0.012505	19	27	12	4.32193	4.80735	3.70044	0.00766438	0.0108915	0.00484066	0	0	0	0	0	0	0	0
chrX	71364760	71419196	ENSMUSG00000015214	0.4002	+	Mtmr1	protein_coding	0.782369	1	0.891892	-0.165059	11	3.60991	0.00129361	10	3.42847	0.00114142	13	9	12	3.80735	3.32193	3.70044	0.00148385	0.00102728	0.00136971	12	11	7	3.70044	3.58496	3	0.00136971	0.00125556	0.000798996	0	0	0	0	0	0	0	0
chrX	71555918	71560676	ENSMUSG00000015217	0.5146	+	Hmgb3	protein_coding	0.708867	1	1.56923	0.650058	21	4.35894	0.00605883	33	4.47156	0.00967458	31	14	17	5	3.90689	4.16993	0.00908824	0.00410437	0.00498388	69	25	5	6.12928	4.70044	2.58496	0.0202287	0.00732923	0.00146585	0	0	0	0	0	0	0	0
chr1	66175273	66442583	ENSMUSG00000015222	0.3834	+	Map2	protein_coding	0.0307447	0.414585	0.251748	-1.98995	47	5.54619	0.0023345	11	2.68146	0.000550275	52	54	34	5.72792	5.78136	5.12928	0.0026013	0.00270135	0.00170085	0	23	10	0	4.58496	3.45943	0	0.00115058	0.00050025	0	0	0	0	0	0	0	0
chr4	53030787	53159895	ENSMUSG00000015243	0.4425	-	Abca1	protein_coding	0.0323498	0.428728	3.80303	1.92715	21	4.40203	0.00370763	83	6.03608	0.0145951	20	29	14	4.39232	4.90689	3.90689	0.00353107	0.00512006	0.00247175	168	43	37	7.40088	5.45943	5.24793	0.029661	0.00759181	0.00653249	0	0	0	0	0	0	0	0
chr4	53011880	53022060	ENSMUSG00000015247	0.412	+	Nipsnap3b	protein_coding	0.42532	1	0.954545	-0.0671142	65	6.04131	0.0332651	62	5.79623	0.0317298	68	68	59	6.10852	6.10852	5.90689	0.0348004	0.0348004	0.0301945	87	74	25	6.45943	6.22882	4.70044	0.0445241	0.037871	0.0127943	0	0	0	0	0	0	0	0
chrX	74351276	74353618	ENSMUSG00000015289	0.4597	-	Lage3	protein_coding	0.893764	1	0.860806	-0.21624	363	8.46529	0.127458	312	8.16598	0.109668	247	429	413	7.9542	8.74819	8.69349	0.0867275	0.150632	0.145014	174	277	486	7.45121	8.11894	8.92778	0.0610955	0.0972612	0.170646	0	0	0	0	0	0	0	0
chrX	74365718	74373218	ENSMUSG00000015290	0.5047	-	Ubl4a	protein_coding	0.653454	1	0.746556	-0.421677	120	6.87988	0.0353774	89	6.40976	0.0263365	83	135	142	6.39232	7.08746	7.15987	0.0244693	0.0397995	0.0418632	50	102	116	5.67243	6.6865	6.87036	0.0147406	0.0300708	0.0341981	0	0	0	0	0	0	0	0
chrX	74304998	74311862	ENSMUSG00000015291	0.4862	+	Gdi1	protein_coding	0.475881	1	1.15126	0.203214	197	7.61156	0.0405535	227	7.61312	0.0467187	245	180	167	7.94251	7.49985	7.39232	0.0503494	0.0369914	0.0343198	386	201	95	8.59619	7.65821	6.58496	0.0793259	0.041307	0.0195232	0	0	0	0	0	0	0	0
chr10	8722219	8886070	ENSMUSG00000015305	0.4566	-	Sash1	protein_coding	1	1	1.29154	0.369088	105	6.72566	0.0126999	136	7.01655	0.0164376	96	100	120	6.59991	6.65821	6.91886	0.0115746	0.0120569	0.0144683	206	106	97	7.69349	6.74147	6.61471	0.0248372	0.0127803	0.0116952	0	0	0	0	0	0	0	0
chr10	80930091	80932204	ENSMUSG00000015312	0.5776	+	Gadd45b	protein_coding	0.203107	0.964581	0.541485	-0.885007	152	7.13124	0.0837013	82	6.269	0.0450699	245	111	99	7.94251	6.80735	6.64386	0.13521	0.0612583	0.0546358	44	111	90	5.49185	6.80735	6.50779	0.0242826	0.0612583	0.0496689	0	0	0	0	0	0	0	0
chr2	30090944	30093648	ENSMUSG00000015335	0.5734	-	Zdhhc12	protein_coding	0.829436	1	0.929461	-0.105534	79	6.3052	0.0483445	74	6.18736	0.0448913	100	67	71	6.65821	6.08746	6.16993	0.0609385	0.0408288	0.0432663	69	96	56	6.12928	6.59991	5.83289	0.0420475	0.0585009	0.0341255	0	0	0	0	0	0	0	0
chr2	30171493	30174069	ENSMUSG00000015337	0.6042	+	Endog	protein_coding	0.596685	1	0.890957	-0.166572	124	6.96238	0.0920988	111	6.44999	0.0819753	108	127	138	6.76818	7	7.11894	0.08	0.0940741	0.102222	31	105	196	5	6.72792	7.62205	0.022963	0.0777778	0.145185	0	0	0	0	0	0	0	0
chrX	9435252	9487771	ENSMUSG00000015340	0.3972	-	Cybb	protein_coding	2.15573e-14	1.59156e-11	12.5098	3.64499	16	2.99243	0.00126382	212	7.50335	0.0167193	0	35	13	0	5.16993	3.80735	0	0.00276461	0.00102686	174	91	370	7.45121	6.52356	8.53528	0.0137441	0.00718799	0.0292259	0	0	0	0	0	0	0	0
chr8	23241346	23257074	ENSMUSG00000015341	0.4426	-	Golga7	protein_coding	0.206058	0.967054	0.760446	-0.395083	119	6.89373	0.0246811	90	6.45832	0.0187188	138	107	111	7.11894	6.75489	6.80735	0.0287022	0.0222546	0.0230865	125	70	75	6.97728	6.14975	6.24793	0.0259983	0.0145591	0.015599	0	0	0	0	0	0	0	0
chrX	9272756	9313250	ENSMUSG00000015342	0.4006	+	Xk	protein_coding	0.407239	1	0.938931	-0.0909085	43	5.40659	0.00897301	40	5.1374	0.0084122	52	29	47	5.72792	4.90689	5.58496	0.0109359	0.00609884	0.00988433	56	50	14	5.83289	5.67243	3.90689	0.0117771	0.0105152	0.00294427	0	0	0	0	0	0	0	0
chr9	95637601	95698096	ENSMUSG00000015354	0.4438	+	Pcolce2	protein_coding	6.23735e-05	0.00373377	0.364103	-1.45758	194	7.59058	0.0352215	70	5.86949	0.0127088	209	219	154	7.71425	7.78136	7.27612	0.0379448	0.0397603	0.0279593	125	60	25	6.97728	5.93074	4.70044	0.0226943	0.0108932	0.00453885	0	0	0	0	0	0	0	0
chr1	171682009	171705258	ENSMUSG00000015355	0.413	+	Cd48	protein_coding	0.00042077	0.0185463	14	3.80735	0	0	0	13	3.49393	0.00795107	0	0	0	0	0	0	0	0	0	25	10	4	4.70044	3.45943	2.32193	0.0152905	0.00611621	0.00244648	0	0	0	0	0	0	0	0
chr9	65294260	65330658	ENSMUSG00000015357	0.4074	+	Clpx	protein_coding	0.157254	0.899412	0.622222	-0.684498	29	4.80687	0.00642161	18	4.08756	0.00391202	42	16	29	5.42626	4.08746	4.90689	0.00930027	0.00354296	0.00642161	25	20	8	4.70044	4.39232	3.16993	0.00553587	0.0044287	0.00177148	0	0	0	0	0	0	0	0
chr15	89075124	89087077	ENSMUSG00000015363	0.5411	+	Trabd	protein_coding	0.989137	1	0.794326	-0.332196	140	7.10719	0.0183993	111	6.58762	0.014588	103	143	174	6.70044	7.16993	7.45121	0.0135366	0.0187935	0.0228677	50	88	195	5.67243	6.47573	7.61471	0.00657117	0.0115653	0.0256275	0	0	0	0	0	0	0	0
chr15	89182217	89196474	ENSMUSG00000015377	0.5295	-	Dennd6b	protein_coding	0.762829	1	0.840909	-0.249978	14	3.71276	0.00339629	11	3.6201	0.00281643	22	6	13	4.52356	2.80735	3.80735	0.0054672	0.00149105	0.00323062	12	12	10	3.70044	3.70044	3.45943	0.00298211	0.00298211	0.00248509	0	0	0	0	0	0	0	0
chr14	56258856	56262260	ENSMUSG00000015437	0.4987	-	Gzmb	protein_coding	0.252328	1	6.6	2.72247	1	0.666667	0.000366905	10	2.42847	0.00550358	1	0	1	1	0	1	0.000550358	0	0.000550358	25	5	0	4.70044	2.58496	0	0.0137589	0.00275179	0	0	0	0	0	0	0	0	0
chr14	56165797	56174596	ENSMUSG00000015443	0.4611	-	Gzmn	protein_coding	0.741446	1	0.727273	-0.459432	6	2.65909	0.00465344	4	1.93578	0.00318393	2	11	6	1.58496	3.58496	2.80735	0.00146951	0.00808229	0.00440852	6	0	7	2.80735	0	3	0.00440852	0	0.00514328	0	0	0	0	0	0	0	0
chr17	34809092	34823464	ENSMUSG00000015451	0.5544	-	C4a	processed_transcript	0.605308	1	0.862319	-0.213707	45	5.4272	0.00694873	39	5.21395	0.00597076	70	33	32	6.14975	5.08746	5.04439	0.0108091	0.00509574	0.00494132	56	22	38	5.83289	4.52356	5.2854	0.00864731	0.00339716	0.00586782	0	0	0	0	0	0	0	0
chr17	34597862	34600936	ENSMUSG00000015452	0.5626	+	Ager	protein_coding	1	1	1.7006	0.766043	55	5.78383	0.0210905	94	6.17556	0.0361368	66	47	51	6.06609	5.58496	5.70044	0.025463	0.0181327	0.0196759	174	82	25	7.45121	6.37504	4.70044	0.0671296	0.0316358	0.00964506	0	0	0	0	0	0	0	0
chr17	34647146	34655074	ENSMUSG00000015461	0.5706	+	Atf6b	protein_coding	0.0453921	0.520491	0.71417	-0.48566	411	8.56651	0.0642872	293	8.03504	0.0458673	658	303	271	9.36413	8.24793	8.08746	0.103006	0.0474327	0.0424233	461	280	138	8.85175	8.13443	7.11894	0.0721666	0.0438322	0.021603	0	0	0	0	0	0	0	0
chr17	34613349	34615971	ENSMUSG00000015467	0.5791	-	Egfl8	protein_coding	0.354979	1	1.05752	0.0806906	723	9.44643	0.172633	765	9.35356	0.182578	505	679	986	8.98299	9.40939	9.94691	0.120525	0.162053	0.235322	330	634	1331	8.37069	9.31061	10.3794	0.0787589	0.151313	0.317661	0	0	0	0	0	0	0	0
chr17	34564268	34588503	ENSMUSG00000015468	0.5402	+	Notch4	protein_coding	0.198764	0.962445	1.56522	0.646363	7	2.52832	0.0003575	11	3.45907	0.000589876	15	2	3	4	1.58496	2	0.000804376	0.00010725	0.000160875	6	9	18	2.80735	3.32193	4.24793	0.00032175	0.000482625	0.000965251	0	0	0	0	0	0	0	0
chr17	34616662	34628510	ENSMUSG00000015474	0.4916	-	Ppt2	protein_coding	0.704518	1	0.644567	-0.633597	180	7.4513	0.0387931	116	6.42491	0.0249282	128	242	170	7.01123	7.92481	7.41785	0.0275862	0.0521552	0.0366379	25	118	204	4.70044	6.89482	7.67948	0.00538793	0.025431	0.0439655	0	0	0	0	0	0	0	0
chr17	34629533	34633126	ENSMUSG00000015476	0.5804	+	Prrt1	protein_coding	0.00941659	0.192893	5.33333	2.41504	1	0.666667	0.000471698	10	2.63563	0.00455975	0	0	3	0	0	2	0	0	0.00141509	0	15	14	0	4	3.90689	0	0.00707547	0.00660377	0	0	0	0	0	0	0	0
chr17	34601091	34603690	ENSMUSG00000015478	0.5204	-	Rnf5	protein_coding	1	1	1.55901	0.640627	53	5.73719	0.027078	83	6.05711	0.0425021	61	47	50	5.9542	5.58496	5.67243	0.0313625	0.0241645	0.0257069	143	81	24	7.16993	6.35755	4.64386	0.0735219	0.0416452	0.0123393	0	0	0	0	0	0	0	0
chr2	27009926	27021089	ENSMUSG00000015488	0.5058	+	Cacfd1	protein_coding	0.943872	1	0.859316	-0.21874	437	8.77061	0.0568334	376	8.52815	0.0488196	470	456	386	8.87958	8.83605	8.59619	0.0610786	0.0592593	0.0501624	286	372	469	8.16491	8.54303	8.87652	0.037167	0.0483431	0.0609487	0	0	0	0	0	0	0	0
chr10	13966075	14151374	ENSMUSG00000015501	0.4215	+	Hivep2	protein_coding	0.20504	0.966046	1.64948	0.722015	31	5.0093	0.00470895	52	5.7359	0.00786494	28	31	35	4.85798	5	5.16993	0.004208	0.00465885	0.00525999	50	55	52	5.67243	5.80735	5.72792	0.00751428	0.0082657	0.00781485	0	0	0	0	0	0	0	0
chr3	95434388	95497240	ENSMUSG00000015522	0.4093	+	Arnt	protein_coding	0.814507	1	0.897527	-0.155974	93	6.55006	0.00843272	84	6.30209	0.00755933	109	87	84	6.78136	6.45943	6.40939	0.00984821	0.0078605	0.00758945	44	102	105	5.49185	6.6865	6.72792	0.00397542	0.00921576	0.00948681	0	0	0	0	0	0	0	0
chr13	114818236	114832275	ENSMUSG00000015536	0.4215	+	Mocs2	protein_coding	0.835676	1	1.15315	0.205584	110	6.75966	0.00739247	127	6.91321	0.00853495	138	80	112	7.11894	6.33985	6.82018	0.00927419	0.00537634	0.00752688	193	94	94	7.59991	6.56986	6.56986	0.0129704	0.0063172	0.0063172	0	0	0	0	0	0	0	0
chr11	115182832	115187859	ENSMUSG00000015542	0.5374	-	Nat9	protein_coding	0.417306	1	0.927536	-0.108524	114	6.79511	0.0358491	106	5.96094	0.0332285	76	120	146	6.26679	6.91886	7.19967	0.0238994	0.0377358	0.0459119	12	82	223	3.70044	6.37504	7.80735	0.00377358	0.0257862	0.0701258	0	0	0	0	0	0	0	0
chr8	68880491	68907448	ENSMUSG00000015568	0.4217	+	Lpl	protein_coding	0.422903	1	1.46822	0.554073	812	9.4426	0.0910927	1193	10.1822	0.133797	301	1229	906	8.2384	10.2644	9.82496	0.0337671	0.137873	0.101638	1582	913	1083	10.6284	9.83605	10.0821	0.177474	0.102423	0.121494	0	0	0	0	0	0	0	0
chr17	26676396	26699644	ENSMUSG00000015575	0.4694	+	Atp6v0e	protein_coding	0.251863	1	1.31359	0.393516	534	9.04955	0.0980284	701	9.41484	0.128827	442	613	546	8.79116	9.26209	9.0954	0.0811903	0.112601	0.100294	679	509	916	9.40939	8.99435	9.84078	0.124724	0.0934974	0.168259	0	0	0	0	0	0	0	0
chr17	46383731	46420920	ENSMUSG00000015597	0.4201	+	Zfp318	protein_coding	0.709849	1	1.83838	0.878438	32	5.0353	0.00261011	60	5.61049	0.00486678	31	28	37	5	4.85798	5.24793	0.00252855	0.00228385	0.00301794	118	27	34	6.89482	4.80735	5.12928	0.0096248	0.00220228	0.00277325	0	0	0	0	0	0	0	0
chr17	46546839	46556162	ENSMUSG00000015605	0.5536	-	Srf	protein_coding	0.952133	1	1.00297	0.00428312	672	9.39354	0.192014	674	9.37907	0.192586	686	671	658	9.42417	9.39232	9.36413	0.196112	0.191824	0.188107	654	817	550	9.35535	9.67596	9.10591	0.186964	0.233562	0.157233	0	0	0	0	0	0	0	0
chr2	9857078	9890034	ENSMUSG00000015619	0.4826	-	Gata3	protein_coding	0.364568	1	1.35	0.432959	6	2.65526	0.000861457	8	2.35176	0.00121618	4	4	9	2.32193	2.32193	3.32193	0.000608088	0.000608088	0.0013682	0	6	18	0	2.80735	4.24793	0	0.000912131	0.00273639	0	0	0	0	0	0	0	0
chr2	180176373	180225859	ENSMUSG00000015647	0.5534	-	Lama5	protein_coding	0.0631804	0.621596	2.31336	1.20999	71	6.15522	0.0265971	166	7.26817	0.0620184	86	56	72	6.44294	5.83289	6.18982	0.0320656	0.0208799	0.0268456	249	160	90	7.96578	7.33092	6.50779	0.0928412	0.059657	0.033557	0	0	0	0	0	0	0	0
chr5	5736317	5749326	ENSMUSG00000015652	0.4145	-	Steap1	protein_coding	0.0883512	0.723426	1.55757	0.639298	422	8.62974	0.15936	657	9.34176	0.248425	538	496	231	9.07414	8.9571	7.85798	0.203326	0.187453	0.0873016	604	817	551	9.24079	9.67596	9.10852	0.228269	0.308768	0.208239	0	0	0	0	0	0	0	0
chr5	5664829	5694578	ENSMUSG00000015653	0.4175	-	Steap2	protein_coding	0.0626666	0.617226	1.77405	0.827046	148	7.21161	0.0132332	263	8.03476	0.0235455	170	138	136	7.41785	7.11894	7.09803	0.0152003	0.0123391	0.0121602	268	301	221	8.07146	8.2384	7.79442	0.0239628	0.0269134	0.0197604	0	0	0	0	0	0	0	0
chr9	40800984	40810087	ENSMUSG00000015656	0.4773	+	Hspa8	protein_coding	0.0770396	0.678462	1.85134	0.88857	1665	10.5002	0.2139	3083	11.5251	0.396112	2969	1085	941	11.5362	10.0848	9.87958	0.381423	0.139388	0.120889	3419	3926	1905	11.7398	11.9392	10.8963	0.439234	0.504368	0.244733	0	0	0	0	0	0	0	0
chr17	6042196	6079741	ENSMUSG00000015659	0.4547	-	Serac1	protein_coding	0.86681	1	0.512195	-0.965235	13	3.69227	0.00223005	6	2	0.00105634	14	17	7	3.90689	4.16993	3	0.00246479	0.00299296	0.00123239	0	3	15	0	2	4	0	0.000528169	0.00264085	0	0	0	0	0	0	0	0
chrX	100572251	100578205	ENSMUSG00000015665	0.4516	+	Awat1	protein_coding	1	1	2.25	1.16993	0	0.333333	0.000212179	2	0.935785	0.00127307	1	0	0	1	0	0	0.000636537	0	0	6	0	0	2.80735	0	0	0.00381922	0	0	0	0	0	0	0	0	0	0
chrX	100622883	100626568	ENSMUSG00000015668	0.4805	-	Pdzd11	protein_coding	0.638261	1	2.08955	1.06319	21	4.36951	0.0120937	46	5.20057	0.0258881	22	11	31	4.52356	3.58496	5	0.0124717	0.00623583	0.0175737	93	22	22	6.55459	4.52356	4.52356	0.0527211	0.0124717	0.0124717	0	0	0	0	0	0	0	0
chr13	14613242	14625671	ENSMUSG00000015671	0.3905	+	Psma2	protein_coding	0.987069	1	0.980894	-0.0278301	767	9.57571	0.525114	752	9.54387	0.515068	710	888	702	9.47371	9.79604	9.45738	0.486301	0.608219	0.480822	691	896	669	9.43463	9.80896	9.38802	0.473288	0.613699	0.458219	0	0	0	0	0	0	0	0
chr13	14610301	14613037	ENSMUSG00000015672	0.3697	-	Mrpl32	protein_coding	0.838483	1	0.959391	-0.0598094	65	6.02672	0.0449386	62	5.9729	0.0430855	58	60	76	5.88264	5.93074	6.26679	0.0403058	0.0416956	0.0528145	62	68	56	5.97728	6.10852	5.83289	0.0430855	0.047255	0.0389159	0	0	0	0	0	0	0	0
chr3	95323525	95357202	ENSMUSG00000015697	0.4287	-	Setdb1	protein_coding	0.512088	1	1.06538	0.0913744	432	8.72509	0.100309	461	8.80437	0.106883	548	429	320	9.10066	8.74819	8.32643	0.127146	0.099536	0.0742459	318	595	469	8.31741	9.21917	8.87652	0.0737819	0.138051	0.108817	0	0	0	0	0	0	0	0
chr3	95296096	95307176	ENSMUSG00000015702	0.4791	-	Anxa9	protein_coding	0.865489	1	0.886018	-0.174592	218	7.74724	0.0681866	193	7.4697	0.0603789	163	223	269	7.35755	7.80735	8.07682	0.0509057	0.069644	0.08401	125	138	317	6.97728	7.11894	8.31288	0.0390381	0.0430981	0.0990006	0	0	0	0	0	0	0	0
chr7	84246278	84410176	ENSMUSG00000015709	0.4546	-	Arnt2	protein_coding	0.126849	0.842759	1.62275	0.698445	55	5.78889	0.00260231	89	6.494	0.00425255	49	64	51	5.64386	6.02237	5.70044	0.00233256	0.0030466	0.00242776	81	94	93	6.35755	6.56986	6.55459	0.00385586	0.0044747	0.0044271	0	0	0	0	0	0	0	0
chr3	95253674	95282076	ENSMUSG00000015711	0.4698	-	Prune1	protein_coding	0.905192	1	0.745975	-0.422801	558	9.10086	0.145692	416	8.52902	0.108616	538	697	439	9.07414	9.44708	8.78136	0.14047	0.181984	0.114621	181	440	627	7.50779	8.78463	9.29462	0.0472585	0.114883	0.163708	0	0	0	0	0	0	0	0
chr3	95314791	95323599	ENSMUSG00000015714	0.5098	+	Cers2	protein_coding	0.502298	1	1.09601	0.132256	433	8.72709	0.0577564	475	8.86437	0.0633142	549	430	320	9.10329	8.75154	8.32643	0.0732293	0.0573563	0.0426837	361	594	469	8.49985	9.21675	8.87652	0.0481526	0.0792317	0.0625584	0	0	0	0	0	0	0	0
chr6	17636234	17666972	ENSMUSG00000015733	0.3804	+	Capza2	protein_coding	0.58418	1	0.960606	-0.0579832	329	8.35812	0.0368009	316	8.2749	0.0353468	327	373	287	8.35755	8.54689	8.16993	0.0365772	0.0417226	0.0321029	411	291	246	8.6865	8.18982	7.94837	0.0459732	0.0325503	0.0275168	0	0	0	0	0	0	0	0
[truncated: 16,326 more rows]
