# Supplementary material for: Repurposing the antipsychotic drug amisulpride for targeting synovial fibroblast activation in arthritis
Source: JCI Insight. 2023 May 8;8(9):e165024. doi: 10.1172/jci.insight.165024 (PMC10243819; doi:10.1172/jci.insight.165024)
Supplement: Supplemental data set 2 [file jciinsight-8-165024-s081.xlsx]

## Sheet: Data File 2-filtered_all_out_TU
chromosome	start	end	gene_id	gc_content	strand	gene_name	biotype	p.value_deseq	FDR_deseq	natural_normalized_fold_change_TU_vs_TR	log2_normalized_fold_change_TU_vs_TR	natural_normalized_mean_counts_TU	log2_normalized_mean_counts_TU	rpgm_normalized_mean_counts_TU	natural_normalized_mean_counts_TR	log2_normalized_mean_counts_TR	rpgm_normalized_mean_counts_TR	natural_normalized_counts_TU1	natural_normalized_counts_TU2	natural_normalized_counts_TU3	log2_normalized_counts_TU1	log2_normalized_counts_TU2	log2_normalized_counts_TU3	rpgm_normalized_counts_TU1	rpgm_normalized_counts_TU2	rpgm_normalized_counts_TU3	natural_normalized_counts_TR1	natural_normalized_counts_TR2	natural_normalized_counts_TR3	log2_normalized_counts_TR1	log2_normalized_counts_TR2	log2_normalized_counts_TR3	rpgm_normalized_counts_TR1	rpgm_normalized_counts_TR2	rpgm_normalized_counts_TR3	LN	AR	MD	MN	QN	KN	CM	BT
chr3	108107280	108146146	ENSMUSG00000000001	0.4165	-	Gnai3	protein_coding	0.761717	1	0.72818	-0.457634	266	7.95274	0.0618086	194	7.59869	0.0449447	417	169	213	8.70736	7.40939	7.74147	0.0967742	0.0392202	0.0494314	169	203	209	7.40939	7.67243	7.71425	0.0392202	0.0471107	0.0485031	0	0	0	0	0	0	0	0
chr16	18780447	18811987	ENSMUSG00000000028	0.4623	-	Cdc45	protein_coding	0.645399	1	1.95652	0.968291	7	2.26912	0.00183352	14	3.64555	0.00385039	0	7	13	0	3	3.80735	0	0.00192519	0.00357536	9	27	6	3.32193	4.80735	2.80735	0.00247525	0.00742574	0.00165017	0	0	0	0	0	0	0	0
chr7	142575529	142578143	ENSMUSG00000000031	0.5583	-	H19	lincRNA	0.000136196	0.0492502	2.62651	1.39314	54	5.6201	0.0192398	144	7.12445	0.0511095	87	51	25	6.45943	5.70044	4.70044	0.0308074	0.0180595	0.00885269	97	197	139	6.61471	7.62936	7.12928	0.0343484	0.0697592	0.049221	0	0	0	0	0	0	0	0
chrX	161117193	161258213	ENSMUSG00000000037	0.3789	+	Scml2	protein_coding	0.774674	1	1.125	0.169925	2	1.10731	0.000285927	2	0.935785	0.000343112	0	1	4	0	1	2.32193	0	0.000171556	0.000686224	6	0	0	2.80735	0	0	0.00102934	0	0	0	0	0	0	0	0	0	0
chr11	108343354	108414396	ENSMUSG00000000049	0.4383	+	Apoh	protein_coding	0.38196	1	2.16667	1.11548	1	0.861654	0.000255232	3	1.44064	0.000850774	0	1	2	0	1	1.58496	0	0.000255232	0.000510465	1	0	9	1	0	3.32193	0.000255232	0	0.00229709	0	0	0	0	0	0	0	0
chr11	121237253	121255856	ENSMUSG00000000056	0.4696	+	Narf	protein_coding	0.744223	1	1.20354	0.267284	74	6.22272	0.0111012	90	6.47074	0.0133911	62	86	75	5.97728	6.44294	6.24793	0.00925926	0.0128435	0.0112007	113	67	89	6.83289	6.08746	6.49185	0.0168757	0.010006	0.0132915	0	0	0	0	0	0	0	0
chr6	17281185	17289115	ENSMUSG00000000058	0.3977	+	Cav2	protein_coding	0.0551391	1	1.91914	0.940458	123	6.91238	0.0237083	236	7.83684	0.0456771	106	164	98	6.74147	7.36632	6.62936	0.0204871	0.0316969	0.0189409	320	226	163	8.32643	7.82655	7.35755	0.0618477	0.0436799	0.0315037	0	0	0	0	0	0	0	0
chr13	5861489	5870393	ENSMUSG00000000078	0.4341	+	Klf6	protein_coding	0.118168	1	0.86737	-0.205281	600	8.75764	0.137412	520	8.86698	0.119157	1295	290	214	10.3399	8.18488	7.74819	0.296746	0.0664528	0.0490376	729	231	600	9.51175	7.85798	9.23122	0.167049	0.0529331	0.137489	0	0	0	0	0	0	0	0
chr4	120405281	120530186	ENSMUSG00000000085	0.3989	+	Scmh1	protein_coding	0.674903	1	1.20408	0.267933	64	6.02357	0.00884793	78	6.28392	0.0106817	56	68	69	5.83289	6.10852	6.12928	0.00770183	0.00935222	0.00948975	63	83	87	6	6.39232	6.45943	0.00866456	0.0114152	0.0119653	0	0	0	0	0	0	0	0
chr9	57521274	57532426	ENSMUSG00000000088	0.4275	+	Cox5a	protein_coding	0.105786	1	0.538506	-0.892965	575	9.06555	0.156927	309	8.27407	0.0843801	847	330	547	9.72792	8.37069	9.09803	0.231294	0.0901147	0.149372	302	293	332	8.24317	8.19967	8.37938	0.0824686	0.0800109	0.0906608	0	0	0	0	0	0	0	0
chr11	85832551	85841948	ENSMUSG00000000093	0.5536	+	Tbx2	protein_coding	0.785978	1	1	0	1	0.528321	0.000304692	1	0.666667	0.000304692	0	0	2	0	0	1.58496	0	0	0.000914077	0	1	1	0	1	1	0	0.000457038	0.000457038	0	0	0	0	0	0	0	0
chr11	85886422	85916097	ENSMUSG00000000094	0.5074	+	Tbx4	protein_coding	0.539536	1	1.27778	0.353637	35	5.14303	0.0134305	45	5.4505	0.0172678	37	42	26	5.24793	5.42626	4.75489	0.014198	0.0161167	0.00997698	66	31	38	6.06609	5	5.2854	0.0253262	0.0118956	0.0145817	0	0	0	0	0	0	0	0
chr11	95568818	95587735	ENSMUSG00000000120	0.5362	-	Ngfr	protein_coding	0.000266316	0.0873863	3.05263	1.61005	37	5.16489	0.0114233	115	6.69258	0.0355048	56	29	26	5.83289	4.90689	4.75489	0.0172893	0.00895338	0.00802717	68	80	197	6.10852	6.33985	7.62936	0.0209941	0.024699	0.0608212	0	0	0	0	0	0	0	0
chr11	59306928	59333552	ENSMUSG00000000126	0.5253	+	Wnt9a	protein_coding	1	1	1.1129	0.154328	20	4.30004	0.00573205	22	4.46141	0.00641212	12	27	20	3.70044	4.80735	4.39232	0.00349752	0.00786943	0.0058292	17	32	17	4.16993	5.04439	4.16993	0.00495482	0.00932673	0.00495482	0	0	0	0	0	0	0	0
chr17	63896018	64139494	ENSMUSG00000000127	0.401	+	Fer	protein_coding	0.688933	1	0.965517	-0.0506261	18	4.18614	0.0105912	18	3.97021	0.010206	12	15	28	3.70044	4	4.85798	0.00693241	0.00866551	0.0161756	9	34	10	3.32193	5.12928	3.45943	0.00519931	0.0196418	0.00577701	0	0	0	0	0	0	0	0
chr7	126101715	126200501	ENSMUSG00000000131	0.4353	-	Xpo6	protein_coding	0.264043	1	1.12234	0.16651	124	6.88656	0.00439573	140	7.11783	0.00493784	187	98	88	7.55459	6.62936	6.47573	0.00661128	0.00346473	0.00311119	127	120	172	7	6.91886	7.43463	0.00449001	0.00424253	0.00608096	0	0	0	0	0	0	0	0
chrX	7762560	7775202	ENSMUSG00000000134	0.5175	+	Tfe3	protein_coding	0.291578	1	0.955432	-0.0657753	238	7.61362	0.0175957	228	7.83565	0.0168082	93	179	443	6.55459	7.49185	8.79442	0.006866	0.0132152	0.0327058	223	218	242	7.80735	7.77479	7.92481	0.0164636	0.0160945	0.0178664	0	0	0	0	0	0	0	0
chr11	108920349	108950783	ENSMUSG00000000142	0.5394	+	Axin2	protein_coding	0.364429	1	0.533333	-0.906891	4	1.86165	0.000761325	2	1.19499	0.000317219	0	7	5	0	3	2.58496	0	0.00133232	0.000951656	0	3	2	0	2	1.58496	0	0.000570994	0.000380662	0	0	0	0	0	0	0	0
chr5	140705011	140719379	ENSMUSG00000000148	0.5156	+	Brat1	protein_coding	0.460531	1	1.11465	0.15659	51	5.61533	0.00409749	57	5.76431	0.00457642	75	49	30	6.24793	5.64386	4.9542	0.00598659	0.00391124	0.00239464	73	69	30	6.20945	6.12928	4.9542	0.00582695	0.00550766	0.00239464	0	0	0	0	0	0	0	0
chr5	140758408	140830431	ENSMUSG00000000149	0.4749	-	Gna12	protein_coding	1	1	1.23611	0.305808	71	6.03016	0.0209131	88	6.45118	0.0259205	37	64	112	5.24793	6.02237	6.82018	0.0108984	0.0188513	0.0329897	84	70	110	6.40939	6.14975	6.79442	0.0247423	0.0206186	0.0324006	0	0	0	0	0	0	0	0
chr7	143473736	143499334	ENSMUSG00000000154	0.52	+	Slc22a18	protein_coding	0.886009	1	1	0	17	3.7924	0.00181748	17	4.1251	0.00181748	6	37	9	2.80735	5.24793	3.32193	0.000629129	0.00387963	0.000943693	22	10	20	4.52356	3.45943	4.39232	0.00230681	0.00104855	0.0020971	0	0	0	0	0	0	0	0
chr16	96361668	96525580	ENSMUSG00000000159	0.4545	+	Igsf5	protein_coding	0.348444	1	2.33333	1.22239	0	0	0	1	1	0.000277027	0	0	0	0	0	0	0	0	0	0	1	3	0	1	2	0	0.000207771	0.000623312	0	0	0	0	0	0	0	0
chr9	50617321	50625000	ENSMUSG00000000167	0.4352	+	Pih1d2	protein_coding	0.260582	1	1.29412	0.371969	10	3.3023	0.00153519	14	3.69361	0.00203041	19	7	5	4.32193	3	2.58496	0.00282276	0.00103996	0.000742832	18	5	18	4.24793	2.58496	4.24793	0.00267419	0.000742832	0.00267419	0	0	0	0	0	0	0	0
chr9	50634633	50659780	ENSMUSG00000000168	0.441	-	Dlat	protein_coding	0.638106	1	0.791667	-0.337035	119	6.88387	0.0145744	94	6.55227	0.0115126	143	122	92	7.16993	6.94251	6.53916	0.0175138	0.0149418	0.0112676	112	76	94	6.82018	6.26679	6.56986	0.0137171	0.00930802	0.0115126	0	0	0	0	0	0	0	0
chr9	50596357	50603812	ENSMUSG00000000171	0.4509	-	Sdhd	protein_coding	0.0752553	1	1.3759	0.460375	184	7.34105	0.0930037	254	7.95188	0.128153	262	218	73	8.03892	7.77479	6.20945	0.13219	0.10999	0.0368315	333	246	183	8.3837	7.94837	7.52356	0.168012	0.124117	0.092331	0	0	0	0	0	0	0	0
chr6	127125162	127152193	ENSMUSG00000000184	0.4926	-	Ccnd2	protein_coding	0.784397	1	1.01741	0.0248979	7773	12.8888	0.58938	7909	12.9429	0.599641	5929	7262	10129	12.5338	12.8263	13.3063	0.449541	0.55061	0.767988	8588	6887	8251	13.0683	12.7499	13.0105	0.651149	0.522178	0.625597	0	0	0	0	0	0	0	0
chr2	31152316	31218775	ENSMUSG00000000194	0.4901	+	Gpr107	protein_coding	0.364204	1	0.938658	-0.0913283	521	8.89415	0.0327402	489	8.92946	0.030728	311	408	843	8.2854	8.67596	9.7211	0.0195561	0.0256555	0.0530089	521	426	519	9.02791	8.73809	9.02237	0.0327611	0.0267874	0.0326354	0	0	0	0	0	0	0	0
chr11	83175186	83190216	ENSMUSG00000000204	0.433	+	Slfn4	protein_coding	1	1	1	0	0	0	0	0	0	0	0	0	0	0	0	0	0	0	0	0	0	0	0	0	0	0	0	0	0	0	0	0	0	0	0	0
chrX	134404551	134456573	ENSMUSG00000000223	0.4454	+	Drp2	protein_coding	0.766982	1	1.41379	0.499571	9	2.99243	0.0013582	13	3.72143	0.00198506	6	3	17	2.80735	2	4.16993	0.000940291	0.000470146	0.00266416	8	14	16	3.16993	3.90689	4.08746	0.00125372	0.00219401	0.00250744	0	0	0	0	0	0	0	0
chr7	143005046	143019644	ENSMUSG00000000244	0.5307	+	Tspan32	protein_coding	1	1	1.35714	0.440573	4	1.79744	0.000390279	5	2.60245	0.000567678	0	6	5	0	2.80735	2.58496	0	0.000638638	0.000532198	6	3	7	2.80735	2	3	0.000638638	0.000319319	0.000745077	0	0	0	0	0	0	0	0
chr2	38339281	38369733	ENSMUSG00000000247	0.5	+	Lhx2	protein_coding	0.064272	1	4.33333	2.11548	0	0	0	3	1.96896	0.000404138	0	0	0	0	0	0	0	0	0	1	4	5	1	2.32193	2.58496	0.000121242	0.000484966	0.000606208	0	0	0	0	0	0	0	0
chr13	45507444	45546382	ENSMUSG00000000253	0.488	+	Gmpr	protein_coding	0.783623	1	0.617834	-0.694708	51	5.54145	0.0171569	31	4.96538	0.0104724	87	40	27	6.45943	5.35755	4.80735	0.0290775	0.013369	0.00902406	21	32	41	4.45943	5.04439	5.39232	0.00701872	0.0106952	0.0137032	0	0	0	0	0	0	0	0
chrX	140664599	140767715	ENSMUSG00000000266	0.4018	+	Mid2	protein_coding	0.160232	1	2.38095	1.25154	6	2.80735	0.000789889	16	4.05161	0.00206249	6	6	6	2.80735	2.80735	2.80735	0.000789889	0.000789889	0.000789889	18	14	15	4.24793	3.90689	4	0.00236967	0.00184308	0.00197472	0	0	0	0	0	0	0	0
chr11	88999376	89020293	ENSMUSG00000000275	0.4845	+	Trim25	protein_coding	0.304445	1	0.834081	-0.261741	148	7.17968	0.0236797	123	6.94396	0.0197242	112	138	193	6.82018	7.11894	7.59991	0.0179602	0.0221296	0.0309493	136	130	103	7.09803	7.03342	6.70044	0.0218089	0.0208467	0.016517	0	0	0	0	0	0	0	0
chr11	89035179	89066850	ENSMUSG00000000276	0.4385	-	Dgke	protein_coding	0.97054	1	1.27119	0.346176	19	4.23442	0.00165646	24	4.60858	0.00212974	12	18	26	3.70044	4.24793	4.75489	0.00106487	0.0015973	0.00230721	32	21	19	5.04439	4.45943	4.32193	0.00283965	0.00186352	0.00168604	0	0	0	0	0	0	0	0
chr11	88924020	88955465	ENSMUSG00000000278	0.4722	-	Scpep1	protein_coding	0.342309	1	0.802326	-0.31774	314	8.28594	0.165788	252	7.97772	0.132911	280	283	380	8.13443	8.14975	8.57365	0.147679	0.149262	0.200422	239	234	283	7.90689	7.87652	8.14975	0.126055	0.123418	0.149262	0	0	0	0	0	0	0	0
chr11	74830920	74845725	ENSMUSG00000000282	0.5649	+	Mnt	protein_coding	0.835694	1	0.882653	-0.180082	64	6.01306	0.0130945	57	5.8162	0.011534	69	73	51	6.12928	6.20945	5.70044	0.0140444	0.0148585	0.0103806	52	74	44	5.72792	6.22882	5.49185	0.0105842	0.0150621	0.00895583	0	0	0	0	0	0	0	0
chr10	77530252	77565708	ENSMUSG00000000290	0.5026	+	Itgb2	protein_coding	0.896678	1	0.651852	-0.617384	44	5.17157	0.0029782	28	4.67412	0.00191778	87	18	27	6.45943	4.24793	4.80735	0.00588872	0.00121836	0.00182753	15	19	51	4	4.32193	5.70044	0.0010153	0.00128604	0.00345201	0	0	0	0	0	0	0	0
chr10	31313383	31328204	ENSMUSG00000000295	0.4209	+	Hddc2	protein_coding	0.025658	0.97144	0.587379	-0.767637	68	5.62554	0.0129729	39	5.32388	0.0075409	12	88	103	3.70044	6.47573	6.70044	0.00230061	0.0168712	0.0197469	41	44	33	5.39232	5.49185	5.08746	0.00786043	0.00843558	0.00632669	0	0	0	0	0	0	0	0
chr10	31332376	31445958	ENSMUSG00000000296	0.4019	-	Tpd52l1	protein_coding	0.335594	1	1.69231	0.758992	3	1.93578	0.00181357	6	2.78877	0.00344577	6	3	1	2.80735	2	1	0.00326442	0.00163221	0.00054407	10	5	4	3.45943	2.58496	2.32193	0.0054407	0.00272035	0.00217628	0	0	0	0	0	0	0	0
chr11	59970614	60046489	ENSMUSG00000000301	0.4974	-	Pemt	protein_coding	0.628833	1	1.31579	0.395929	5	2.52075	0.00101279	7	2.98376	0.00139258	6	8	2	2.80735	3.16993	1.58496	0.00113938	0.00151918	0.000379795	10	8	4	3.45943	3.16993	2.32193	0.00189897	0.00151918	0.00075959	0	0	0	0	0	0	0	0
chr8	106603351	106670246	ENSMUSG00000000303	0.4703	+	Cdh1	protein_coding	0.244753	1	2.61905	1.38904	6	2.21462	0.00144963	17	4.1606	0.00418781	0	9	9	0	3.32193	3.32193	0	0.00217444	0.00217444	21	12	19	4.45943	3.70044	4.32193	0.00507369	0.00289925	0.00459048	0	0	0	0	0	0	0	0
chr2	121357714	121363737	ENSMUSG00000000308	0.4809	+	Ckmt1	protein_coding	0.399963	1	0.272727	-1.87447	3	1.46411	0.000434523	0	0	0	6	0	2	2.80735	0	1.58496	0.000977676	0	0.000325892	0	0	0	0	0	0	0	0	0	0	0	0	0	0	0	0	0
chr11	70224128	70229798	ENSMUSG00000000317	0.5138	-	Bcl6b	protein_coding	0.0966671	1	0.4	-1.32193	16	3.8049	0.00350015	6	2.38998	0.00126601	6	12	29	2.80735	3.70044	4.90689	0.00134048	0.00268097	0.006479	1	5	11	1	2.58496	3.58496	0.000223414	0.00111707	0.00245755	0	0	0	0	0	0	0	0
chr11	70156197	70170834	ENSMUSG00000000318	0.4728	+	Clec10a	protein_coding	0.19363	1	0.5	-1	6	1.44064	0.00107783	3	1.46411	0.000453823	0	0	19	0	0	4.32193	0	0	0.00323349	2	0	6	1.58496	0	2.80735	0.000340368	0	0.0010211	0	0	0	0	0	0	0	0
chr11	70241457	70255353	ENSMUSG00000000320	0.4886	-	Alox12	protein_coding	0.331581	1	2.57143	1.36257	1	1	0.00029577	5	2.57142	0.00110914	0	3	1	0	2	1	0	0.000665484	0.000221828	6	5	4	2.80735	2.58496	2.32193	0.00133097	0.00110914	0.000887311	0	0	0	0	0	0	0	0
chr16	18348182	18407076	ENSMUSG00000000325	0.5036	+	Arvcf	protein_coding	0.726731	1	1.1001	0.137631	342	8.40569	0.029498	376	8.55335	0.0324593	330	411	285	8.37069	8.6865	8.15987	0.028463	0.0354494	0.0245817	379	418	332	8.56986	8.71081	8.37938	0.0326893	0.0360531	0.0286355	0	0	0	0	0	0	0	0
chr16	18406886	18426852	ENSMUSG00000000326	0.4868	-	Comt	protein_coding	0.723655	1	1.10136	0.139292	341	8.40166	0.0985834	376	8.55063	0.108606	330	409	284	8.37069	8.67948	8.15482	0.0954033	0.118242	0.0821047	378	418	331	8.56605	8.71081	8.37504	0.10928	0.120844	0.0956924	0	0	0	0	0	0	0	0
chr3	116488963	116508208	ENSMUSG00000000339	0.4309	-	Rtca	protein_coding	0.771473	1	0.932927	-0.100164	54	5.71324	0.00541213	50	5.66655	0.00504236	75	49	37	6.24793	5.64386	5.24793	0.00756353	0.00494151	0.00373134	51	44	55	5.70044	5.49185	5.80735	0.0051432	0.00443727	0.00554659	0	0	0	0	0	0	0	0
chr3	116513070	116549981	ENSMUSG00000000340	0.4405	+	Dbt	protein_coding	0.960555	1	0.843373	-0.245756	54	5.70968	0.00685335	46	5.53011	0.00576017	81	45	37	6.35755	5.52356	5.24793	0.010217	0.00567608	0.004667	54	45	38	5.78136	5.52356	5.2854	0.0068113	0.00567608	0.00479314	0	0	0	0	0	0	0	0
chr15	100615628	100620731	ENSMUSG00000000346	0.4928	+	Dazap2	protein_coding	0.0635054	1	0.695491	-0.523897	627	9.13122	0.252042	436	8.75858	0.175171	405	403	1074	8.66534	8.65821	10.0701	0.162716	0.161912	0.431499	381	408	519	8.57743	8.67596	9.02237	0.153074	0.163921	0.208517	0	0	0	0	0	0	0	0
chrX	38600578	38613426	ENSMUSG00000000355	0.3789	+	Mcts1	protein_coding	0.313863	1	0.760563	-0.39486	520	9.02171	0.133728	395	8.62213	0.101647	504	563	492	8.98014	9.13955	8.94544	0.129696	0.144879	0.126608	437	405	343	8.77479	8.66534	8.42626	0.112455	0.10422	0.0882656	0	0	0	0	0	0	0	0
chr2	152626951	152635198	ENSMUSG00000000359	0.5213	+	Rem1	protein_coding	0.828363	1	1.61111	0.688056	5	2.04309	0.0016728	9	3.2049	0.00289952	0	6	9	0	2.80735	3.32193	0	0.00200736	0.00301104	7	6	13	3	2.80735	3.80735	0.00234192	0.00200736	0.00434928	0	0	0	0	0	0	0	0
chr14	56402697	56525032	ENSMUSG00000000365	0.3864	+	Rnf17	protein_coding	0.47518	1	0.666667	-0.584963	4	1.23348	0.00161681	2	1.26912	0.000943142	12	0	0	3.70044	0	0	0.00485044	0	0	0	6	1	0	2.80735	1	0	0.00242522	0.000404204	0	0	0	0	0	0	0	0
chr10	78186725	78244642	ENSMUSG00000000374	0.4802	-	Trappc10	protein_coding	0.277406	1	1.24306	0.313891	95	6.51574	0.0398323	118	6.89322	0.0496157	118	110	57	6.89482	6.79442	5.85798	0.0494759	0.0461216	0.0238994	123	128	104	6.9542	7.01123	6.71425	0.0515723	0.0536688	0.0436059	0	0	0	0	0	0	0	0
chr11	6546887	6596744	ENSMUSG00000000378	0.4775	+	Ccm2	protein_coding	0.99716	1	1.05641	0.0791702	64	5.96	0.0081591	68	6.04823	0.00862655	56	45	91	5.83289	5.52356	6.52356	0.00713921	0.00573687	0.0116012	45	69	89	5.52356	6.12928	6.49185	0.00573687	0.00879653	0.0113463	0	0	0	0	0	0	0	0
chr11	6615598	6626067	ENSMUSG00000000384	0.5138	-	Tbrg4	protein_coding	0.0350796	1	0.667824	-0.58246	287	8.0068	0.0175621	191	7.58707	0.0117081	137	270	454	7.10852	8.08215	8.82972	0.00838331	0.0165218	0.0277812	194	185	195	7.60733	7.53916	7.61471	0.0118713	0.0113205	0.0119324	0	0	0	0	0	0	0	0
chr2	62500943	62574075	ENSMUSG00000000392	0.3839	-	Fap	protein_coding	0.925187	1	1.16949	0.225881	19	4.22591	0.00248326	22	4.36639	0.0029267	12	17	27	3.70044	4.16993	4.80735	0.00159638	0.00226154	0.00359186	14	14	38	3.90689	3.90689	5.2854	0.00186245	0.00186245	0.00505521	0	0	0	0	0	0	0	0
chr6	126821721	126849136	ENSMUSG00000000399	0.4575	-	Ndufa9	protein_coding	0.710796	1	1.06522	0.0911479	122	6.93302	0.0433595	130	7.02072	0.0462105	137	112	116	7.10852	6.82018	6.87036	0.0488239	0.0399145	0.04134	115	124	150	6.85798	6.96578	7.2384	0.0409836	0.044191	0.0534569	0	0	0	0	0	0	0	0
chrX	166523007	166585720	ENSMUSG00000000402	0.4254	-	Egfl6	protein_coding	0.978224	1	0.846154	-0.241008	42	5.19487	0.0200822	36	4.89488	0.0169197	62	51	14	5.97728	5.70044	3.90689	0.0294118	0.0241935	0.00664137	56	41	10	5.83289	5.39232	3.45943	0.0265655	0.0194497	0.00474383	0	0	0	0	0	0	0	0
chr4	129548344	129573641	ENSMUSG00000000409	0.4813	-	Lck	protein_coding	1	1	0.5	-1	2	1.26912	0.000342081	1	0.666667	9.77374e-05	6	0	1	2.80735	0	1	0.000879636	0	0.000146606	0	1	1	0	1	1	0	0.000146606	0.000146606	0	0	0	0	0	0	0	0
chr4	129489014	129491022	ENSMUSG00000000411	0.5281	-	Tssk3	protein_coding	0.149499	1	1.69697	0.762961	65	6.04262	0.0495805	111	6.73595	0.0846682	69	65	61	6.12928	6.04439	5.9542	0.0526316	0.0495805	0.0465294	157	104	72	7.30378	6.71425	6.18982	0.119756	0.0793288	0.0549199	0	0	0	0	0	0	0	0
chr6	18366478	18514843	ENSMUSG00000000416	0.407	-	Cttnbp2	protein_coding	0.947543	1	0.857143	-0.222392	1	1	4.72328e-05	1	1	3.54246e-05	0	3	1	0	2	1	0	0.000106274	3.54246e-05	1	1	1	1	1	1	3.54246e-05	3.54246e-05	3.54246e-05	0	0	0	0	0	0	0	0
chr18	24205344	24286818	ENSMUSG00000000420	0.4082	+	Galnt1	protein_coding	0.575029	1	1.31229	0.392082	485	8.89154	0.040065	636	9.30045	0.0526026	367	470	617	8.52356	8.87958	9.27146	0.0303381	0.0388526	0.0510044	664	514	731	9.37721	9.00843	9.5157	0.0548896	0.0424899	0.0604282	0	0	0	0	0	0	0	0
chr10	107482908	107486134	ENSMUSG00000000435	0.4332	-	Myf5	protein_coding	0.207078	1	0.4	-1.32193	2	1.26912	0.000986193	0	0.333333	0.000140885	0	1	6	0	1	2.80735	0	0.000422654	0.00253593	0	1	0	0	1	0	0	0.000422654	0	0	0	0	0	0	0	0	0
chr6	115601902	115622624	ENSMUSG00000000439	0.4704	+	Mkrn2	protein_coding	0.350601	1	1.23551	0.305103	91	6.50499	0.0105142	113	6.8193	0.0130175	112	77	84	6.82018	6.2854	6.40939	0.0129405	0.00889659	0.00970537	96	115	127	6.59991	6.85798	7	0.0110919	0.0132871	0.0146736	0	0	0	0	0	0	0	0
chr6	115360951	115490399	ENSMUSG00000000440	0.3951	+	Pparg	protein_coding	1	1	0.857143	-0.222392	1	1	0.000205952	1	0.861654	0.000154464	0	3	1	0	2	1	0	0.000463392	0.000154464	0	1	2	0	1	1.58496	0	0.000154464	0.000308928	0	0	0	0	0	0	0	0
chr6	115618067	115676635	ENSMUSG00000000441	0.4275	-	Raf1	protein_coding	0.563831	1	1.05844	0.0819416	153	7.23687	0.0142339	162	7.34557	0.0150712	199	131	129	7.64386	7.04439	7.02237	0.0185134	0.0121872	0.0120011	147	169	170	7.20945	7.40939	7.41785	0.0136757	0.0157224	0.0158154	0	0	0	0	0	0	0	0
chr7	127214447	127233130	ENSMUSG00000000486	0.4819	-	2001-09-01	protein_coding	0.69949	1	1.75862	0.814444	9	2.49728	0.00149968	16	4.0858	0.00276865	0	9	17	0	3.32193	4.16993	0	0.00155736	0.00294169	15	17	16	4	4.16993	4.08746	0.0025956	0.00294169	0.00276865	0	0	0	0	0	0	0	0
chr15	79995900	80014808	ENSMUSG00000000489	0.5541	-	Pdgfb	protein_coding	0.898429	1	0.763158	-0.389947	24	4.53074	0.00669418	18	3.88577	0.00504356	37	12	24	5.24793	3.70044	4.64386	0.0101788	0.00330124	0.00660248	18	4	33	4.24793	2.32193	5.08746	0.00495186	0.00110041	0.0090784	0	0	0	0	0	0	0	0
chr15	101128522	101145336	ENSMUSG00000000530	0.523	+	Acvrl1	protein_coding	0.573918	1	1.0332	0.0471126	240	7.79875	0.0289855	248	7.94722	0.0299517	125	259	336	6.97728	8.02237	8.3966	0.0150966	0.0312802	0.0405797	291	210	243	8.18982	7.7211	7.93074	0.0351449	0.0253623	0.0293478	0	0	0	0	0	0	0	0
chr15	101224207	101232755	ENSMUSG00000000531	0.5566	+	Grasp	protein_coding	0.529476	1	1.10069	0.138414	95	5.92974	0.0476668	105	6.71059	0.0525171	12	98	175	3.70044	6.62936	7.45943	0.00602107	0.0491721	0.0878073	93	96	125	6.55459	6.59991	6.97728	0.0466633	0.0481686	0.0627195	0	0	0	0	0	0	0	0
chr15	101174067	101213679	ENSMUSG00000000532	0.4944	+	Acvr1b	protein_coding	0.544059	1	0.637931	-0.648528	18	4.17875	0.0045034	11	3.5049	0.00278392	19	26	10	4.32193	4.75489	3.45943	0.00466716	0.00638664	0.0024564	6	18	10	2.80735	4.24793	3.45943	0.00147384	0.00442152	0.0024564	0	0	0	0	0	0	0	0
chr11	60226714	60352905	ENSMUSG00000000538	0.4654	-	Tom1l2	protein_coding	0.830384	1	0.738162	-0.437991	358	8.2593	0.0429051	264	8.04201	0.0316395	629	288	157	9.29921	8.17493	7.30378	0.0753835	0.0345158	0.0188159	282	284	226	8.14466	8.15482	7.82655	0.0337967	0.0340364	0.0270853	0	0	0	0	0	0	0	0
chr15	103313895	103340086	ENSMUSG00000000552	0.5068	-	Zfp385a	protein_coding	1	1	1.22556	0.293446	43	5.36746	0.0184084	53	5.68757	0.0226565	25	40	65	4.70044	5.35755	6.04439	0.0106202	0.0169924	0.0276126	68	31	61	6.10852	5	5.9542	0.028887	0.0131691	0.0259133	0	0	0	0	0	0	0	0
chr15	103344286	103366763	ENSMUSG00000000555	0.5081	-	Itga5	protein_coding	0.381664	1	1.24226	0.312966	182	7.3612	0.00532647	226	7.76366	0.00662394	168	288	90	7.40088	8.17493	6.50779	0.00491674	0.00842869	0.00263397	212	316	151	7.73471	8.30834	7.24793	0.00620445	0.00924815	0.00441921	0	0	0	0	0	0	0	0
chr3	105959369	105970037	ENSMUSG00000000561	0.4483	+	Wdr77	protein_coding	0.369892	1	0.730144	-0.453746	368	8.51338	0.0294832	269	8.05736	0.0215054	405	405	295	8.66534	8.66534	8.20945	0.0324182	0.0324182	0.0236132	254	327	225	7.99435	8.35755	7.82018	0.0203314	0.0261747	0.0180101	0	0	0	0	0	0	0	0
chr3	105942698	105960099	ENSMUSG00000000563	0.4023	-	Atp5f1	protein_coding	0.514077	1	1.16424	0.219394	228	7.81959	0.0229227	266	8.05653	0.0267041	224	279	182	7.81378	8.12928	7.5157	0.0224877	0.0280092	0.0182713	249	254	295	7.96578	7.99435	8.20945	0.0249975	0.0254994	0.0296155	0	0	0	0	0	0	0	0
chr11	112782224	112787760	ENSMUSG00000000567	0.5095	+	Sox9	protein_coding	0.0186759	0.871612	2.20223	1.13896	208	7.67861	0.0594559	460	8.78211	0.131279	174	272	179	7.45121	8.09276	7.49185	0.0496575	0.0776256	0.0510845	527	572	281	9.04439	9.16239	8.13955	0.1504	0.163242	0.0801941	0	0	0	0	0	0	0	0
chr5	99955935	99978938	ENSMUSG00000000568	0.3855	-	Hnrnpd	protein_coding	0.877888	1	1.07967	0.110591	120	6.87888	0.00833795	130	7.02965	0.00900776	81	140	140	6.35755	7.13955	7.13955	0.00561253	0.00970067	0.00970067	131	141	118	7.04439	7.14975	6.89482	0.00907705	0.00976996	0.00817627	0	0	0	0	0	0	0	0
chr17	6601671	6609774	ENSMUSG00000000579	0.4756	+	Dynlt1c	protein_coding	0.75645	1	0.869048	-0.202493	27	4.67958	0.00570463	23	4.48007	0.00492992	44	16	21	5.49185	4.08746	4.45943	0.00929643	0.00338052	0.00443693	14	18	38	3.90689	4.24793	5.2854	0.00295795	0.00380308	0.00802873	0	0	0	0	0	0	0	0
chr11	17257579	17269176	ENSMUSG00000000581	0.3725	+	C1d	protein_coding	0.725989	1	0.960526	-0.058103	100	6.59365	0.0157312	96	6.5702	0.015104	143	91	67	7.16993	6.52356	6.08746	0.0224208	0.0142678	0.0105049	118	102	69	6.89482	6.6865	6.12928	0.0185011	0.0159925	0.0108184	0	0	0	0	0	0	0	0
chr11	55098115	55113029	ENSMUSG00000000594	0.4896	+	Gm2a	protein_coding	0.196196	1	0.837647	-0.255586	141	6.93309	0.029614	118	6.88522	0.0247719	87	80	255	6.45943	6.33985	8	0.0183158	0.0168421	0.0536842	107	132	114	6.75489	7.05528	6.84549	0.0225263	0.0277895	0.024	0	0	0	0	0	0	0	0
chr5	3803184	3845564	ENSMUSG00000000600	0.3651	+	Krit1	protein_coding	0.755134	1	1.11692	0.15953	107	6.75481	0.00468623	120	6.84085	0.00523926	118	107	97	6.89482	6.75489	6.61471	0.00515194	0.00467167	0.00423507	178	84	98	7.48382	6.40939	6.62936	0.00777157	0.00366748	0.00427873	0	0	0	0	0	0	0	0
chr7	7282309	7300851	ENSMUSG00000000605	0.4723	-	Clcn4	protein_coding	0.645202	1	0.748421	-0.418078	316	8.25348	0.0223941	236	7.88063	0.0167423	436	283	228	8.77149	8.14975	7.8392	0.0309308	0.0200766	0.0161748	270	209	229	8.08215	7.71425	7.84549	0.0191544	0.0148269	0.0162457	0	0	0	0	0	0	0	0
chr6	82911885	82939769	ENSMUSG00000000627	0.4776	-	Sema4f	protein_coding	0.540561	1	0.458333	-1.12553	23	4.31709	0.00187022	10	3.36425	0.00081314	44	15	10	5.49185	4	3.45943	0.00357782	0.00121971	0.00081314	12	5	13	3.70044	2.58496	3.80735	0.000975768	0.00040657	0.00105708	0	0	0	0	0	0	0	0
chr6	82725025	82774454	ENSMUSG00000000628	0.4908	-	Hk2	protein_coding	0.48996	1	0.583021	-0.77838	266	7.22358	0.0554976	155	7.19874	0.0322693	617	145	36	9.27146	7.18982	5.20945	0.128729	0.0302525	0.00751095	205	170	89	7.6865	7.41785	6.49185	0.0427707	0.0354684	0.0185687	0	0	0	0	0	0	0	0
chr11	77763246	77865980	ENSMUSG00000000631	0.5178	+	Myo18a	protein_coding	0.0214357	0.913029	0.635563	-0.653892	188	7.27411	0.0151223	119	6.90266	0.00958193	69	153	343	6.12928	7.26679	8.42626	0.00554039	0.0122852	0.0275414	106	115	137	6.74147	6.85798	7.10852	0.00851132	0.00923398	0.0110005	0	0	0	0	0	0	0	0
chr11	77930800	77979048	ENSMUSG00000000632	0.5155	+	Sez6	protein_coding	0.864074	1	1.30882	0.388271	44	3.86197	0.00340895	58	5.77974	0.00448545	0	28	105	0	4.85798	6.72792	0	0.00215302	0.00807382	41	41	93	5.39232	5.39232	6.55459	0.00315263	0.00315263	0.0071511	0	0	0	0	0	0	0	0
chr17	83831356	83846790	ENSMUSG00000000673	0.5087	-	Haao	protein_coding	0.499843	1	2.33333	1.22239	0	0	0	1	0.773976	0.000865239	0	0	0	0	0	0	0	0	0	0	0	4	0	0	2.32193	0	0	0.00259572	0	0	0	0	0	0	0	0
chr4	134082448	134095082	ENSMUSG00000000682	0.4953	-	Cd52	protein_coding	0.12252	1	0.69218	-0.530781	400	8.5063	0.101105	276	7.9717	0.0699047	386	202	611	8.59619	7.66534	9.25739	0.0976474	0.0511004	0.154566	320	128	381	8.32643	7.01123	8.57743	0.0809512	0.0323805	0.0963825	0	0	0	0	0	0	0	0
chr11	77515121	77538607	ENSMUSG00000000686	0.4332	+	Abhd15	protein_coding	0.336085	1	0.7	-0.514573	6	2.13077	0.00142414	4	2.05664	0.000921505	0	11	6	0	3.58496	2.80735	0	0.00276451	0.00150792	7	2	2	3	1.58496	1.58496	0.00175924	0.000502639	0.000502639	0	0	0	0	0	0	0	0
chr6	83034173	83052562	ENSMUSG00000000693	0.499	+	Loxl3	protein_coding	0.151359	1	0.668993	-0.579936	906	9.80532	0.160214	606	9.23036	0.107124	953	708	1058	9.89785	9.46964	10.0485	0.168464	0.125155	0.187025	652	487	679	9.35094	8.93074	9.40939	0.115255	0.086088	0.120028	0	0	0	0	0	0	0	0
chr17	53566861	53672720	ENSMUSG00000000708	0.4346	+	Kat2b	protein_coding	0.840066	1	0.859504	-0.218424	39	5.23108	0.00428841	34	5.11328	0.00367059	62	28	28	5.97728	4.85798	4.85798	0.0067597	0.00305277	0.00305277	31	35	35	5	5.16993	5.16993	0.00337985	0.00381596	0.00381596	0	0	0	0	0	0	0	0
chr10	128677193	128696268	ENSMUSG00000000711	0.4444	-	Rab5b	protein_coding	0.216278	1	1.48841	0.573775	186	7.5386	0.0517962	277	8.11161	0.0772301	162	211	185	7.34873	7.72792	7.53916	0.0451128	0.058758	0.0515177	260	250	322	8.02791	7.97154	8.33539	0.0724032	0.0696185	0.0896686	0	0	0	0	0	0	0	0
chr11	77718615	77725283	ENSMUSG00000000724	0.4274	-	Cryba1	protein_coding	0.813517	1	0.822222	-0.2824	14	3.69759	0.010043	11	3.58496	0.00813008	25	11	6	4.70044	3.58496	2.80735	0.017934	0.00789096	0.00430416	11	15	8	3.58496	4	3.16993	0.00789096	0.0107604	0.00573888	0	0	0	0	0	0	0	0
chr10	78041947	78063622	ENSMUSG00000000730	0.5017	+	Dnmt3l	protein_coding	0.670017	1	0.741176	-0.432111	27	4.80454	0.00677406	20	4.29012	0.00495663	31	21	30	5	4.45943	4.9542	0.00768278	0.00520446	0.00743494	12	17	31	3.70044	4.16993	5	0.00297398	0.00421314	0.00768278	0	0	0	0	0	0	0	0
chr10	78030022	78043610	ENSMUSG00000000731	0.5202	-	Aire	protein_coding	0.0960704	1	2.6	1.37851	6	2.42226	0.000345655	16	4.07467	0.000996299	6	10	1	2.80735	3.45943	1	0.000365988	0.000609979	6.09979e-05	12	22	15	3.70044	4.52356	4	0.000731975	0.00134195	0.000914969	0	0	0	0	0	0	0	0
chr10	78069360	78079525	ENSMUSG00000000732	0.5133	+	Icosl	protein_coding	0.664125	1	2.125	1.08746	2	1.10731	0.000579509	5	2.26912	0.00162262	0	1	4	0	1	2.32193	0	0.000347705	0.00139082	6	1	7	2.80735	1	3	0.00208623	0.000347705	0.00243394	0	0	0	0	0	0	0	0
chr8	123062942	123097760	ENSMUSG00000000738	0.4871	+	Spg7	protein_coding	0.00378813	0.490349	0.458929	-1.12366	186	7.42629	0.0180417	85	6.40945	0.00822725	149	114	294	7.22882	6.84549	8.20457	0.0144787	0.0110776	0.0285687	82	73	99	6.37504	6.20945	6.64386	0.00796813	0.00709358	0.00962006	0	0	0	0	0	0	0	0
chr8	123140192	123158315	ENSMUSG00000000739	0.4992	-	Sult5a1	protein_coding	0.106355	1	2.36364	1.24101	3	1.46411	0.00020971	8	3.00746	0.000602915	6	0	2	2.80735	0	1.58496	0.000471846	0	0.000157282	12	7	4	3.70044	3	2.32193	0.000943693	0.000550488	0.000314564	0	0	0	0	0	0	0	0
chr8	123102350	123105244	ENSMUSG00000000740	0.5434	+	Rpl13	protein_coding	0.178507	1	0.746171	-0.422421	5528	12.3587	1.45312	4124	11.9679	1.08421	3525	5284	7774	11.7838	12.3677	12.9246	0.926656	1.38906	2.04364	5223	4269	2881	12.3509	12.06	11.4929	1.37303	1.12224	0.757361	0	0	0	0	0	0	0	0
chr8	123204264	123212763	ENSMUSG00000000743	0.5356	-	Chmp1a	protein_coding	0.36983	1	1.52038	0.604435	555	9.01054	0.106261	844	9.71986	0.161657	293	759	613	8.19967	9.56986	9.26209	0.056098	0.145319	0.117365	925	783	825	9.85487	9.61471	9.69	0.177101	0.149914	0.157955	0	0	0	0	0	0	0	0
chr11	75298166	75348324	ENSMUSG00000000751	0.4489	-	Rpa1	protein_coding	0.0712779	1	0.712329	-0.489385	96	6.32019	0.0139593	68	6.10733	0.00990195	37	74	178	5.24793	6.22882	7.48382	0.00536154	0.0107231	0.0257934	60	67	78	5.93074	6.08746	6.30378	0.00869439	0.00970874	0.0113027	0	0	0	0	0	0	0	0
chr11	75409769	75422701	ENSMUSG00000000753	0.4944	-	Serpinf1	protein_coding	0.793292	1	1.18683	0.24711	2352	11.1629	0.278218	2792	11.4394	0.330219	2024	1896	3137	10.9837	10.8895	11.6156	0.239385	0.224246	0.371023	2604	2552	3220	11.3471	11.318	11.6533	0.307983	0.301833	0.38084	0	0	0	0	0	0	0	0
chr8	12614277	12672248	ENSMUSG00000000759	0.4698	-	Tubgcp3	protein_coding	0.311522	1	1.22823	0.296579	110	6.75883	0.00554072	135	7.06884	0.00681677	143	104	83	7.16993	6.71425	6.39232	0.00720294	0.0052385	0.00418073	128	168	110	7.01123	7.40088	6.79442	0.00644739	0.0084622	0.00554072	0	0	0	0	0	0	0	0
chr10	6758506	7038198	ENSMUSG00000000766	0.4052	+	Oprm1	protein_coding	0.921853	1	1.1634	0.218346	713	9.4313	0.0257969	830	9.69454	0.030018	480	755	904	8.90989	9.56224	9.82177	0.0173668	0.0273165	0.0327074	750	854	885	9.55267	9.73978	9.79116	0.0271356	0.0308984	0.03202	0	0	0	0	0	0	0	0
chr14	70438748	70443471	ENSMUSG00000000776	0.5176	-	Polr3d	protein_coding	0.852819	1	1.06164	0.0862998	96	6.5727	0.0490996	102	6.68353	0.0521577	69	110	110	6.12928	6.79442	6.79442	0.0351682	0.0560652	0.0560652	116	101	90	6.87036	6.67243	6.50779	0.0591233	0.0514781	0.0458716	0	0	0	0	0	0	0	0
chr11	52252371	52283014	ENSMUSG00000000782	0.5281	-	Tcf7	protein_coding	0.903811	1	1.5	0.584963	2	1.44064	0.000843577	4	2.32193	0.00144613	0	3	4	0	2	2.32193	0	0.0010846	0.00144613	4	4	4	2.32193	2.32193	2.32193	0.00144613	0.00144613	0.00144613	0	0	0	0	0	0	0	0
chrX	13280970	13294052	ENSMUSG00000000787	0.3975	+	Ddx3x	protein_coding	0.99799	1	0.93049	-0.103938	632	9.28833	0.0834213	588	9.19151	0.0776135	772	589	535	9.59432	9.20457	9.06609	0.101901	0.0777455	0.0706177	689	520	555	9.43045	9.02514	9.11894	0.0909451	0.0686378	0.0732577	0	0	0	0	0	0	0	0
chr8	70808449	70821424	ENSMUSG00000000791	0.529	+	Il12rb1	protein_coding	0.0685513	1	2.40385	1.26534	16	4.03377	0.00351103	41	5.35446	0.00874176	12	25	12	3.70044	4.70044	3.70044	0.00257954	0.00537403	0.00257954	30	46	46	4.9542	5.55459	5.55459	0.00644884	0.00988822	0.00988822	0	0	0	0	0	0	0	0
chr8	70882889	70892757	ENSMUSG00000000792	0.5485	-	Slc5a5	protein_coding	1	1	1	0	0	0.333333	0.000149544	0	0.333333	0.000149544	0	1	0	0	1	0	0	0.000448632	0	0	1	0	0	1	0	0	0.000448632	0	0	0	0	0	0	0	0	0
chr11	84984442	85140161	ENSMUSG00000000804	0.391	-	Usp32	protein_coding	0.450917	1	0.878571	-0.186769	46	5.48288	0.00210494	40	5.34175	0.00184374	31	42	64	5	5.42626	6.02237	0.0014289	0.00193593	0.00294999	46	42	32	5.55459	5.42626	5.04439	0.0021203	0.00193593	0.00147499	0	0	0	0	0	0	0	0
chr6	89643988	89675529	ENSMUSG00000000811	0.4725	+	Txnrd3	protein_coding	1	1	0.490196	-1.02857	16	3.52329	0.00805639	7	3.02561	0.00369251	37	7	4	5.24793	3	2.32193	0.0186304	0.00352467	0.0020141	8	9	5	3.16993	3.32193	2.58496	0.0040282	0.00453172	0.00251762	0	0	0	0	0	0	0	0
chr2	181582103	181592803	ENSMUSG00000000823	0.5358	-	Zfp512b	protein_coding	0.156129	1	1.35897	0.442518	90	6.44095	0.00738007	123	6.94992	0.0100588	131	68	71	7.04439	6.10852	6.16993	0.0107421	0.00557606	0.00582206	126	123	119	6.98868	6.9542	6.90689	0.0103321	0.0100861	0.0097581	0	0	0	0	0	0	0	0
chr2	181520485	181555133	ENSMUSG00000000826	0.4298	+	Dnajc5	protein_coding	0.340025	1	1.3023	0.381067	375	8.54332	0.0448082	489	8.92794	0.0583901	355	441	329	8.47573	8.7879	8.36632	0.0424184	0.0526945	0.0393117	475	434	557	8.89482	8.76487	9.12412	0.0567571	0.051858	0.0665551	0	0	0	0	0	0	0	0
chr2	181497142	181517966	ENSMUSG00000000827	0.4451	+	Tpd52l2	protein_coding	0.7892	1	0.870662	-0.199815	210	7.71032	0.0170118	183	7.51459	0.014801	249	202	180	7.96578	7.66534	7.49985	0.0201391	0.0163378	0.0145584	200	194	155	7.65105	7.60733	7.2854	0.016176	0.0156907	0.0125364	0	0	0	0	0	0	0	0
chrX	68678541	68717963	ENSMUSG00000000838	0.3506	+	Fmr1	protein_coding	0.339078	1	1.2844	0.361099	35	5.11453	0.00286797	46	5.54157	0.00370671	44	41	21	5.49185	5.39232	4.45943	0.00357143	0.00332792	0.00170455	49	46	42	5.64386	5.55459	5.42626	0.00397727	0.00373377	0.00340909	0	0	0	0	0	0	0	0
chr11	24078056	24174123	ENSMUSG00000000861	0.4553	+	Bcl11a	protein_coding	0.592404	1	1.83333	0.874469	1	0.861654	0.000104037	3	1.83062	0.000277431	0	1	2	0	1	1.58496	0	0.000104037	0.000208073	2	2	4	1.58496	1.58496	2.32193	0.000208073	0.000208073	0.000416146	0	0	0	0	0	0	0	0
chr11	53602982	53618669	ENSMUSG00000000869	0.4709	-	Il4	protein_coding	0.60527	1	1.66667	0.736966	2	1.33333	0.000765697	4	2.05664	0.00153139	0	3	3	0	2	2	0	0.00114855	0.00114855	1	3	8	1	2	3.16993	0.000382848	0.00114855	0.00306279	0	0	0	0	0	0	0	0
chr2	154585758	154603708	ENSMUSG00000000876	0.4738	-	Pxmp4	protein_coding	0.956267	1	1.12598	0.171187	41	5.35581	0.00860932	47	5.57267	0.0097202	31	36	57	5	5.20945	5.85798	0.00645699	0.00749844	0.0118725	49	48	43	5.64386	5.61471	5.45943	0.0102062	0.00999792	0.00895647	0	0	0	0	0	0	0	0
chrX	100767722	100818410	ENSMUSG00000000881	0.4689	+	Dlg3	protein_coding	0.484056	1	1.21791	0.284408	222	7.73744	0.0380252	271	8.06821	0.0463486	206	312	149	7.69349	8.29002	7.22882	0.0352317	0.0533607	0.0254832	312	289	212	8.29002	8.17991	7.73471	0.0533607	0.0494271	0.0362579	0	0	0	0	0	0	0	0
chr16	18498768	18566679	ENSMUSG00000000884	0.4771	+	Gnb1l	protein_coding	0.54763	1	0.814815	-0.295456	8	2.93578	0.000815661	6	2.57142	0.000645731	6	3	15	2.80735	2	4	0.000611746	0.000305873	0.00152936	2	13	4	1.58496	3.80735	2.32193	0.000203915	0.00132545	0.00040783	0	0	0	0	0	0	0	0
chr10	75923222	75932502	ENSMUSG00000000901	0.5397	-	Mmp11	protein_coding	0.735431	1	0.984375	-0.0227201	42	5.38473	0.0127499	41	5.38359	0.0125459	31	42	52	5	5.42626	5.72792	0.00948592	0.0128519	0.0159119	46	42	35	5.55459	5.42626	5.16993	0.0140759	0.0128519	0.0107099	0	0	0	0	0	0	0	0
chr10	75896769	75921617	ENSMUSG00000000902	0.4804	-	Smarcb1	protein_coding	0.263695	1	0.862327	-0.213694	311	8.16483	0.0404067	268	8.05943	0.0348259	162	317	455	7.34873	8.31288	8.83289	0.0210253	0.0411421	0.0590526	219	305	281	7.78136	8.25739	8.13955	0.0284231	0.0395847	0.0364698	0	0	0	0	0	0	0	0
chr5	123973628	124005558	ENSMUSG00000000915	0.5459	+	Hip1r	protein_coding	0.964614	1	1.03896	0.0551416	50	5.64562	0.00329385	52	5.70026	0.00342473	44	40	67	5.49185	5.35755	6.08746	0.00287939	0.00261763	0.00438453	38	52	67	5.2854	5.72792	6.08746	0.00248675	0.00340292	0.00438453	0	0	0	0	0	0	0	0
chr5	135369953	135376805	ENSMUSG00000000916	0.5136	+	Nsun5	protein_coding	0.579339	1	1.12088	0.164631	151	7.24	0.0205212	169	7.4018	0.0230183	168	145	139	7.40088	7.18982	7.12928	0.022882	0.0197494	0.0189322	145	181	181	7.18982	7.50779	7.50779	0.0197494	0.0246527	0.0246527	0	0	0	0	0	0	0	0
chr15	75657035	75678800	ENSMUSG00000000934	0.5257	-	Top1mt	protein_coding	0.297761	1	0.583333	-0.777608	19	4.2644	0.014275	11	2.95679	0.00801402	12	20	25	3.70044	4.39232	4.70044	0.00901578	0.0150263	0.0187829	2	5	25	1.58496	2.58496	4.70044	0.00150263	0.00375657	0.0187829	0	0	0	0	0	0	0	0
chr6	52231197	52240854	ENSMUSG00000000938	0.5046	-	Hoxa10	protein_coding	0.066914	1	0.775194	-0.367371	171	7.10718	0.0667187	132	7.01601	0.0516322	81	93	339	6.35755	6.55459	8.40939	0.0316036	0.0362856	0.132267	175	96	126	7.45943	6.59991	6.98868	0.0682794	0.0374561	0.0491611	0	0	0	0	0	0	0	0
chr6	52189671	52191753	ENSMUSG00000000942	0.5727	-	Hoxa4	protein_coding	0.93337	1	1.03448	0.0489096	9	3.1606	0.00450216	9	3.31709	0.00467532	12	4	10	3.70044	2.32193	3.45943	0.00623377	0.00207792	0.00519481	10	9	8	3.45943	3.32193	3.16993	0.00519481	0.00467532	0.00415584	0	0	0	0	0	0	0	0
chr7	59974149	60005064	ENSMUSG00000000948	0.3542	-	Gm38393	protein_coding	0.423601	1	1.45652	0.542527	14	3.89608	0.00143837	21	4.36994	0.00214083	19	10	14	4.32193	3.45943	3.90689	0.00190667	0.00100351	0.00140492	33	12	19	5.08746	3.70044	4.32193	0.00331159	0.00120421	0.00190667	0	0	0	0	0	0	0	0
chr14	54431612	54441265	ENSMUSG00000000957	0.5371	+	Mmp14	protein_coding	0.00133805	0.272669	0.488575	-1.03335	1181	9.9785	0.17037	576	9.16561	0.083165	511	973	2058	9	9.92778	11.0077	0.0737374	0.140404	0.29697	626	495	608	9.29232	8.9542	9.2503	0.0903319	0.0714286	0.0877345	0	0	0	0	0	0	0	0
chr14	54369442	54417780	ENSMUSG00000000958	0.4712	-	Slc7a7	protein_coding	0.817388	1	0.862069	-0.214125	28	4.81587	0.00414753	24	4.30355	0.00355503	37	27	20	5.24793	4.80735	4.39232	0.00548067	0.00399941	0.00296252	10	13	49	3.45943	3.80735	5.64386	0.00148126	0.00192564	0.00725818	0	0	0	0	0	0	0	0
chr14	54360841	54369673	ENSMUSG00000000959	0.4795	+	Oxa1l	protein_coding	0.820252	1	0.917073	-0.124891	67	6.06075	0.0135099	62	5.83784	0.0123729	87	51	64	6.45943	5.70044	6.02237	0.0174559	0.0102327	0.0128411	34	53	98	5.12928	5.75489	6.62936	0.00682183	0.010634	0.0196629	0	0	0	0	0	0	0	0
chr11	83753696	83783754	ENSMUSG00000000976	0.4593	+	Heatr6	protein_coding	0.917955	1	0.78125	-0.356144	52	5.67314	0.00742527	41	5.35257	0.00576996	75	45	37	6.24793	5.52356	5.24793	0.0106413	0.00638479	0.00524972	38	32	52	5.2854	5.04439	5.72792	0.0053916	0.0045403	0.00737798	0	0	0	0	0	0	0	0
chr11	83647844	83649355	ENSMUSG00000000982	0.463	-	Ccl3	protein_coding	0.461735	1	1.18182	0.241008	3	1.60245	0.00160353	3	1.96896	0.00200441	6	1	1	2.80735	1	1	0.00360794	0.000601323	0.000601323	1	5	4	1	2.58496	2.32193	0.000601323	0.00300661	0.00240529	0	0	0	0	0	0	0	0
chr9	21029373	21030595	ENSMUSG00000001014	0.583	+	Icam4	protein_coding	0.329199	1	0.25	-2	3	1.60245	0.00200803	0	0	0	6	3	0	2.80735	2	0	0.00401606	0.00200803	0	0	0	0	0	0	0	0	0	0	0	0	0	0	0	0	0	0
chr3	90476126	90488379	ENSMUSG00000001016	0.4232	+	Ilf2	protein_coding	0.932292	1	0.917241	-0.124627	192	7.58865	0.0273589	176	7.46356	0.025083	218	176	183	7.77479	7.46761	7.52356	0.03101	0.0250356	0.0260313	156	175	198	7.29462	7.45943	7.63662	0.0221906	0.0248933	0.028165	0	0	0	0	0	0	0	0
chr3	90498956	90509498	ENSMUSG00000001017	0.4219	-	Chtop	protein_coding	0.314701	1	1.23398	0.30332	342	8.41203	0.0727131	423	8.71733	0.0897763	405	313	309	8.66534	8.29462	8.27612	0.0860238	0.0664826	0.065633	357	445	466	8.48382	8.8009	8.86728	0.0758284	0.09452	0.0989805	0	0	0	0	0	0	0	0
chr3	90488026	90491033	ENSMUSG00000001018	0.4535	-	Snapin	protein_coding	0.766838	1	0.867993	-0.204245	183	7.51989	0.0370146	159	7.31415	0.0321018	206	164	180	7.69349	7.36632	7.49985	0.041591	0.0331112	0.0363416	137	164	176	7.10852	7.36632	7.46761	0.02766	0.0331112	0.035534	0	0	0	0	0	0	0	0
chr3	90603771	90606045	ENSMUSG00000001020	0.4853	+	S100a4	protein_coding	0.572694	1	1.57874	0.658772	30649	14.872	20.9065	48387	15.5308	33.0064	23125	38677	30145	14.4972	15.2392	14.8797	15.7742	26.3827	20.5628	63222	40182	41758	15.9482	15.2943	15.3498	43.1255	27.4093	28.4843	0	0	0	0	0	0	0	0
chr3	90560578	90602702	ENSMUSG00000001021	0.4586	+	S100a3	protein_coding	0.762653	1	0.6875	-0.540568	4	2.37643	0.00151781	3	1.83062	0.000934034	6	3	4	2.80735	2	2.32193	0.00210158	0.00105079	0.00140105	2	2	4	1.58496	1.58496	2.32193	0.000700525	0.000700525	0.00140105	0	0	0	0	0	0	0	0
chr3	90612882	90624181	ENSMUSG00000001025	0.4742	+	S100a6	protein_coding	0.512111	1	0.861868	-0.214461	59901	15.5079	13.9013	51626	15.6286	11.981	22042	38520	119140	14.428	15.2334	16.8623	5.11534	8.93943	27.6491	44948	43639	66292	15.456	15.4134	16.0166	10.4312	10.1274	15.3845	0	0	0	0	0	0	0	0
chr11	61488812	61494406	ENSMUSG00000001034	0.5478	-	Mapk7	protein_coding	0.955329	1	1	0	73	6.15508	0.0164889	73	6.15707	0.0164889	93	49	76	6.55459	5.64386	6.26679	0.0211028	0.0111187	0.0172453	91	78	49	6.52356	6.30378	5.64386	0.020649	0.0176991	0.0111187	0	0	0	0	0	0	0	0
chr11	61517249	61579687	ENSMUSG00000001036	0.4569	-	Epn2	protein_coding	0.438985	1	0.931579	-0.10225	62	5.79645	0.00627348	58	5.86969	0.00583736	25	70	92	4.70044	6.14975	6.53916	0.0025161	0.00704509	0.00925926	50	69	55	5.67243	6.12928	5.80735	0.00503221	0.00694444	0.00553543	0	0	0	0	0	0	0	0
chr11	61505144	61512931	ENSMUSG00000001039	0.4878	+	B9d1	protein_coding	0.771665	1	1.38636	0.471306	14	3.7766	0.00516698	19	4.31709	0.00730939	12	8	21	3.70044	3.16993	4.45943	0.00453686	0.00302457	0.00793951	23	21	14	4.58496	4.45943	3.90689	0.00869565	0.00793951	0.00529301	0	0	0	0	0	0	0	0
chr3	129982759	130061553	ENSMUSG00000001052	0.442	-	Sec24b	protein_coding	0.136901	1	0.680934	-0.554413	85	6.39155	0.00975085	57	5.8582	0.00660294	62	92	100	5.97728	6.53916	6.65821	0.00714039	0.0105954	0.0115168	63	60	49	6	5.93074	5.64386	0.00725556	0.00691005	0.00564321	0	0	0	0	0	0	0	0
chr11	51643063	51650842	ENSMUSG00000001053	0.5675	-	N4bp3	protein_coding	0.476574	1	0.695652	-0.523562	7	2.92821	0.00212925	4	2.2049	0.00138401	6	8	6	2.80735	3.16993	2.80735	0.00191632	0.00255509	0.00191632	6	6	1	2.80735	2.80735	1	0.00191632	0.00191632	0.000319387	0	0	0	0	0	0	0	0
chr11	51623671	51635896	ENSMUSG00000001054	0.5038	-	Rmnd5b	protein_coding	0.6828	1	0.968903	-0.0455752	203	7.63848	0.0389369	196	7.61882	0.0377201	187	159	262	7.55459	7.32193	8.03892	0.035927	0.0305476	0.0503362	214	202	173	7.74819	7.66534	7.44294	0.0411143	0.0388088	0.0332373	0	0	0	0	0	0	0	0
chr11	51619735	51623714	ENSMUSG00000001056	0.5038	+	Nhp2	protein_coding	0.325343	1	0.883197	-0.179193	162	7.25827	0.0923282	143	7.16315	0.0814773	106	137	242	6.74147	7.10852	7.92481	0.0605368	0.078241	0.138207	148	151	129	7.21917	7.24793	7.02237	0.0845231	0.0862364	0.0736722	0	0	0	0	0	0	0	0
chr8	123242356	123254348	ENSMUSG00000001062	0.5485	-	Vps9d1	protein_coding	0.699029	1	1.13725	0.185556	33	5.08217	0.00196125	38	5.24738	0.0022386	37	30	32	5.24793	4.9542	5.04439	0.00219898	0.00178295	0.00190182	28	41	44	4.85798	5.39232	5.49185	0.00166409	0.00243671	0.002615	0	0	0	0	0	0	0	0
chr8	123254195	123269745	ENSMUSG00000001065	0.5154	+	Zfp276	protein_coding	1	1	0.899038	-0.153545	68	6.08915	0.0084383	61	5.91886	0.00757389	81	73	51	6.35755	6.20945	5.70044	0.0100025	0.00901457	0.00629785	45	82	57	5.52356	6.37504	5.85798	0.00555693	0.010126	0.00703878	0	0	0	0	0	0	0	0
chr15	99084686	99087817	ENSMUSG00000001076	0.5297	-	C1ql4	protein_coding	1	1	1	0	0	0.333333	0.000252143	0	0.333333	0.000252143	0	0	1	0	0	1	0	0	0.00075643	1	0	0	1	0	0	0.00075643	0	0	0	0	0	0	0	0	0	0
chr5	34633642	34637212	ENSMUSG00000001082	0.5797	-	Mfsd10	protein_coding	0.275446	1	0.994577	-0.00784502	306	8.12417	0.0394353	305	8.2288	0.0392207	504	229	186	8.98014	7.84549	7.54689	0.0648816	0.0294799	0.0239444	236	298	380	7.88874	8.224	8.57365	0.0303811	0.0383625	0.0489186	0	0	0	0	0	0	0	0
chr4	136469761	136554780	ENSMUSG00000001089	0.4042	+	Luzp1	protein_coding	0.777175	1	1.06799	0.0949027	200	7.56911	0.0223115	214	7.74475	0.0238361	143	157	300	7.16993	7.30378	8.23362	0.0159527	0.0175145	0.0334672	202	216	223	7.66534	7.76155	7.80735	0.0225346	0.0240964	0.0248773	0	0	0	0	0	0	0	0
chr11	78397087	78422217	ENSMUSG00000001095	0.4999	-	Slc13a2	protein_coding	0.894054	1	0.8	-0.321928	1	0.528321	0.000359389	0	0.333333	0.000179695	0	2	0	0	1.58496	0	0	0.00107817	0	0	0	1	0	0	1	0	0	0.000539084	0	0	0	0	0	0	0	0
chr5	114363567	114380508	ENSMUSG00000001098	0.5426	-	Kctd10	protein_coding	0.496889	1	0.797125	-0.327123	208	7.6862	0.0254618	165	7.35972	0.0202714	243	164	216	7.93074	7.36632	7.76155	0.029794	0.0201079	0.0264836	197	133	166	7.62936	7.06609	7.3837	0.024154	0.016307	0.0203531	0	0	0	0	0	0	0	0
chr11	78512193	78522736	ENSMUSG00000001100	0.4881	+	Poldip2	protein_coding	0.288707	1	0.803381	-0.315843	531	9.0275	0.0640778	427	8.73503	0.0514552	392	573	629	8.61839	9.16491	9.29921	0.0472745	0.0691027	0.0758562	411	391	478	8.6865	8.61471	8.90388	0.0495658	0.0471539	0.0576459	0	0	0	0	0	0	0	0
chr11	78536361	78541737	ENSMUSG00000001105	0.4718	+	Ift20	protein_coding	0.896425	1	0.964871	-0.0515917	995	9.95917	0.616305	960	9.90654	0.594634	990	1050	946	9.95274	10.0375	9.88722	0.613003	0.650155	0.585759	1034	901	946	10.0154	9.81698	9.88722	0.640248	0.557895	0.585759	0	0	0	0	0	0	0	0
chr10	76708792	76726168	ENSMUSG00000001119	0.5416	-	Col6a1	protein_coding	0.129606	1	1.34335	0.425836	886	9.73533	0.270636	1191	10.1667	0.363664	1227	617	815	10.2621	9.27146	9.67243	0.374656	0.188397	0.248855	780	1305	1488	9.60918	10.3509	10.5401	0.238168	0.398473	0.454351	0	0	0	0	0	0	0	0
chr10	76761857	76961887	ENSMUSG00000001120	0.4507	-	Pcbp3	protein_coding	0.280731	1	2.11628	1.08153	13	3.70976	0.00232734	29	4.91783	0.00512015	6	19	15	2.80735	4.32193	4	0.0010473	0.00331646	0.00261826	30	32	26	4.9542	5.04439	4.75489	0.00523652	0.00558562	0.00453831	0	0	0	0	0	0	0	0
chr11	78962974	78984946	ENSMUSG00000001123	0.4847	-	Lgals9	protein_coding	0.675687	1	0.735751	-0.44271	63	5.88814	0.0216229	46	5.54384	0.0158188	93	33	64	6.55459	5.08746	6.02237	0.0317515	0.0112666	0.0218505	48	36	55	5.61471	5.20945	5.80735	0.0163878	0.0122909	0.0187777	0	0	0	0	0	0	0	0
chrX	20797814	20860519	ENSMUSG00000001127	0.4271	+	Araf	protein_coding	0.726484	1	0.968053	-0.0468413	448	8.77236	0.0287445	433	8.76125	0.0278242	561	461	321	9.13443	8.85175	8.33092	0.0360216	0.0296006	0.0206113	411	431	458	8.6865	8.75489	8.84235	0.0263901	0.0276743	0.029408	0	0	0	0	0	0	0	0
chrX	20925454	20931555	ENSMUSG00000001128	0.4782	-	Cfp	protein_coding	0.0911691	1	0.613065	-0.705887	65	5.95933	0.0450264	40	5.30355	0.0273375	44	52	100	5.49185	5.72792	6.65821	0.0303239	0.0358374	0.068918	49	27	43	5.64386	4.80735	5.45943	0.0337698	0.0186079	0.0296347	0	0	0	0	0	0	0	0
chrX	20870166	20874735	ENSMUSG00000001131	0.4696	+	Timp1	protein_coding	0.739039	1	0.810024	-0.303963	3743	11.8503	2.75854	3032	11.5541	2.23434	4241	4088	2901	12.0505	11.9975	11.5028	3.12528	3.01253	2.1378	2551	3025	3520	11.3174	11.5632	11.7818	1.87988	2.22918	2.59396	0	0	0	0	0	0	0	0
chrX	20941722	20962017	ENSMUSG00000001134	0.4212	-	Uxt	protein_coding	0.698673	1	0.90625	-0.142019	10	3.10731	0.00181568	9	3.1606	0.00162785	19	3	7	4.32193	2	3	0.00356875	0.000563486	0.0013148	12	4	10	3.70044	2.32193	3.45943	0.00225394	0.000751315	0.00187829	0	0	0	0	0	0	0	0
chr1	36511867	36528237	ENSMUSG00000001138	0.5274	+	Cnnm3	protein_coding	0.525908	1	0.987854	-0.0176299	81	6.21395	0.0103189	80	6.34143	0.010192	37	91	116	5.24793	6.52356	6.87036	0.00469424	0.0115453	0.0147171	72	87	82	6.18982	6.45943	6.37504	0.00913474	0.0110378	0.0104035	0	0	0	0	0	0	0	0
chr1	36419871	36445271	ENSMUSG00000001143	0.4729	-	Lman2l	protein_coding	0.879929	1	0.96875	-0.0458037	31	4.98476	0.00252238	30	4.91303	0.00244101	25	36	32	4.70044	5.20945	5.04439	0.00203417	0.00292921	0.00260374	28	22	40	4.85798	4.52356	5.35755	0.00227828	0.00179007	0.00325468	0	0	0	0	0	0	0	0
chr10	76468971	76515856	ENSMUSG00000001150	0.4596	+	Mcm3ap	protein_coding	0.416588	1	0.780822	-0.356935	96	6.57235	0.0703163	75	6.23273	0.0547445	75	125	89	6.24793	6.97728	6.49185	0.0547445	0.0912409	0.0649635	66	68	91	6.06609	6.10852	6.52356	0.0481752	0.049635	0.0664234	0	0	0	0	0	0	0	0
chr10	76351254	76442912	ENSMUSG00000001151	0.4763	-	Pcnt	protein_coding	0.0880996	1	1.60268	0.680485	74	6.15828	0.0423615	119	6.88791	0.0682385	87	89	45	6.45943	6.49185	5.52356	0.0500288	0.0511788	0.0258769	124	136	96	6.96578	7.09803	6.59991	0.0713053	0.0782059	0.0552041	0	0	0	0	0	0	0	0
chr10	76575648	76590338	ENSMUSG00000001155	0.501	+	Ftcd	protein_coding	0.0235108	0.946739	4.33333	2.11548	0	0	0	3	1.70976	0.000831048	0	0	0	0	0	0	0	0	0	4	0	6	2.32193	0	2.80735	0.000997258	0	0.00149589	0	0	0	0	0	0	0	0
chr6	86647042	86669161	ENSMUSG00000001156	0.4843	-	Mxd1	protein_coding	0.0583374	1	1.86598	0.899933	31	4.97227	0.00317944	59	5.88514	0.00602063	37	36	21	5.24793	5.20945	4.45943	0.00375444	0.00365297	0.0021309	43	67	68	5.45943	6.08746	6.10852	0.00436327	0.00679858	0.00690005	0	0	0	0	0	0	0	0
chr6	86691768	86733383	ENSMUSG00000001157	0.4335	-	Gmcl1	protein_coding	0.845474	1	1.02732	0.038889	121	6.89751	0.022895	124	6.95325	0.0235257	87	146	130	6.45943	7.19967	7.03342	0.0164617	0.0276254	0.0245979	106	151	116	6.74147	7.24793	6.87036	0.0200568	0.0285714	0.0219489	0	0	0	0	0	0	0	0
chr6	86675151	86684522	ENSMUSG00000001158	0.4333	-	Snrnp27	protein_coding	0.662384	1	0.992248	-0.0112273	128	6.94202	0.0374707	127	6.98182	0.037178	187	95	102	7.55459	6.58496	6.6865	0.0547424	0.0278103	0.0298595	156	117	108	7.29462	6.88264	6.76818	0.0456674	0.0342506	0.0316159	0	0	0	0	0	0	0	0
chr5	120800194	120812514	ENSMUSG00000001166	0.5026	-	Oas1c	protein_coding	0.281825	1	0.5	-1	10	3.09513	0.00210054	4	2.37643	0.00094162	12	2	15	3.70044	1.58496	4	0.00260756	0.000434594	0.00325945	3	6	4	2	2.80735	2.32193	0.00065189	0.00130378	0.000869187	0	0	0	0	0	0	0	0
chrX	47912387	47965868	ENSMUSG00000001173	0.42	+	Ocrl	protein_coding	1	1	0.85641	-0.223626	64	5.97737	0.00683396	55	5.78611	0.00583734	87	48	57	6.45943	5.61471	5.85798	0.00928991	0.00512547	0.00608649	46	64	54	5.55459	6.02237	5.78136	0.00491191	0.00683396	0.00576615	0	0	0	0	0	0	0	0
chr12	100199435	100209806	ENSMUSG00000001175	0.4794	+	Calm1	protein_coding	0.275945	1	0.7258	-0.462356	2489	11.2799	0.422811	1806	10.8111	0.30683	2385	2416	2665	11.2204	11.239	11.3805	0.405199	0.410466	0.452769	1862	1551	2005	10.8634	10.5999	10.9701	0.316344	0.263507	0.340639	0	0	0	0	0	0	0	0
chr10	78269178	78352489	ENSMUSG00000001211	0.5047	-	Agpat3	protein_coding	0.80942	1	1.25311	0.325515	79	6.14085	0.0095261	100	6.6412	0.0119677	37	133	68	5.24793	7.06609	6.10852	0.00444284	0.0159702	0.00816523	116	99	84	6.87036	6.64386	6.40939	0.0139289	0.0118876	0.0100865	0	0	0	0	0	0	0	0
chr12	31390871	31473917	ENSMUSG00000001225	0.4202	+	Slc26a3	protein_coding	0.173372	1	0.230769	-2.11548	3	1.93578	0.000136674	0	0	0	6	3	1	2.80735	2	1	0.000246013	0.000123006	4.10021e-05	0	0	0	0	0	0	0	0	0	0	0	0	0	0	0	0	0
chr17	56123085	56140343	ENSMUSG00000001227	0.5644	-	Sema6b	protein_coding	0.842025	1	1.05	0.0703893	6	2.57142	0.00261137	6	2.79744	0.00276498	6	9	2	2.80735	3.32193	1.58496	0.00276498	0.00414747	0.000921659	6	5	7	2.80735	2.58496	3	0.00276498	0.00230415	0.00322581	0	0	0	0	0	0	0	0
chr17	56303321	56323486	ENSMUSG00000001228	0.5244	+	Uhrf1	protein_coding	0.765462	1	1.28723	0.364274	30	4.94324	0.00617913	39	5.31049	0.00801249	25	27	39	4.70044	4.80735	5.32193	0.00509269	0.0055001	0.00794459	41	47	30	5.39232	5.58496	4.9542	0.00835201	0.00957425	0.00611122	0	0	0	0	0	0	0	0
chr17	56186682	56218889	ENSMUSG00000001229	0.5404	-	Dpp9	protein_coding	0.75146	1	0.834483	-0.261046	96	6.57669	0.0492873	80	6.33092	0.0410441	118	86	83	6.89482	6.44294	6.39232	0.0607934	0.0443071	0.0427615	87	77	75	6.45943	6.2854	6.24793	0.0448223	0.0396703	0.0386399	0	0	0	0	0	0	0	0
chr11	101246028	101259546	ENSMUSG00000001240	0.4862	+	Ramp2	protein_coding	0.143975	1	0.785288	-0.348706	167	7.18197	0.0176572	131	7.01103	0.0138433	81	126	293	6.35755	6.98868	8.19967	0.00858142	0.0133489	0.0310414	97	135	160	6.61471	7.08746	7.33092	0.0102765	0.0143024	0.0169509	0	0	0	0	0	0	0	0
chr7	30957770	30973464	ENSMUSG00000001247	0.5038	-	Lsr	protein_coding	0.26561	1	1.40881	0.494472	52	5.71049	0.0199693	74	6.19925	0.0282898	62	52	42	5.97728	5.72792	5.42626	0.0238095	0.0199693	0.016129	89	57	75	6.49185	5.85798	6.24793	0.0341782	0.0218894	0.0288018	0	0	0	0	0	0	0	0
chr7	31130127	31155896	ENSMUSG00000001248	0.5222	-	Gramd1a	protein_coding	0.791495	1	1.17003	0.226544	230	7.66176	0.0133783	270	8.08033	0.0156628	100	220	371	6.65821	7.7879	8.53916	0.00580821	0.0127781	0.0215485	267	270	272	8.06609	8.08215	8.09276	0.0155079	0.0156822	0.0157983	0	0	0	0	0	0	0	0
chr7	31098725	31115290	ENSMUSG00000001249	0.5194	-	Hpn	protein_coding	0.817682	1	1.55556	0.63743	2	1.33333	0.000171821	4	2.16395	0.000315006	0	3	3	0	2	2	0	0.000257732	0.000257732	4	2	5	2.32193	1.58496	2.58496	0.000343643	0.000171821	0.000429553	0	0	0	0	0	0	0	0
chr12	111669355	111672338	ENSMUSG00000001270	0.6186	-	Ckb	protein_coding	0.0258779	0.975597	0.58214	-0.780561	488	8.80017	0.333789	284	8.07203	0.194026	411	275	778	8.6865	8.10852	9.60548	0.281122	0.188098	0.532148	279	173	399	8.12928	7.44294	8.64386	0.190834	0.118331	0.272914	0	0	0	0	0	0	0	0
chr15	102406143	102436404	ENSMUSG00000001280	0.4207	+	Sp1	protein_coding	0.0759532	1	1.50055	0.585489	303	8.23101	0.0357915	456	8.80268	0.053766	367	295	248	8.52356	8.20945	7.96	0.0433038	0.0348083	0.0292625	428	352	587	8.74483	8.46352	9.19967	0.0505015	0.0415339	0.0692625	0	0	0	0	0	0	0	0
chr15	102215995	102231935	ENSMUSG00000001281	0.4953	-	Itgb7	protein_coding	0.210212	1	1.73482	0.79479	103	6.60802	0.0386582	180	7.49848	0.0673401	56	137	117	5.83289	7.10852	6.88264	0.0209502	0.0512533	0.043771	186	185	169	7.54689	7.53916	7.40939	0.0695847	0.0692106	0.0632248	0	0	0	0	0	0	0	0
chr15	102331709	102338139	ENSMUSG00000001285	0.4942	+	Myg1	protein_coding	0.965923	1	1.09199	0.126957	111	6.76757	0.0204921	122	6.93186	0.022394	75	126	133	6.24793	6.98868	7.06609	0.0138045	0.0231916	0.02448	108	120	137	6.76818	6.91886	7.10852	0.0198785	0.0220872	0.0252163	0	0	0	0	0	0	0	0
chr15	102234938	102257517	ENSMUSG00000001288	0.5353	-	Rarg	protein_coding	0.175643	1	0.742291	-0.429944	150	7.14878	0.0309838	111	6.78201	0.0229459	112	108	231	6.82018	6.76818	7.85798	0.0230833	0.0222589	0.0476092	84	111	139	6.40939	6.80735	7.12928	0.0173124	0.0228772	0.028648	0	0	0	0	0	0	0	0
chr15	102326116	102331873	ENSMUSG00000001289	0.4743	+	Pfdn5	protein_coding	0.145234	1	0.793741	-0.33326	702	9.33005	0.165488	557	9.12313	0.131306	405	589	1112	8.66534	9.20457	10.1202	0.0954738	0.13885	0.26214	572	528	571	9.16239	9.04712	9.15987	0.134842	0.12447	0.134606	0	0	0	0	0	0	0	0
chr8	8617434	8661242	ENSMUSG00000001300	0.4521	-	Efnb2	protein_coding	0.421139	1	0.7	-0.514573	19	4.31098	0.00335038	13	3.76411	0.00229236	19	16	22	4.32193	4.08746	4.52356	0.00335038	0.00282137	0.00387939	11	18	10	3.58496	4.24793	3.45943	0.00193969	0.00317404	0.00176336	0	0	0	0	0	0	0	0
chr1	186720978	186749358	ENSMUSG00000001305	0.452	-	Rrp15	protein_coding	0.34883	1	1.55556	0.63743	32	5.02561	0.019059	50	5.57503	0.0299782	31	39	26	5	5.32193	4.75489	0.0184634	0.0232281	0.0154854	72	52	27	6.18982	5.72792	4.80735	0.0428827	0.0309708	0.016081	0	0	0	0	0	0	0	0
chr11	101464999	101471853	ENSMUSG00000001313	0.5498	+	Rnd2	protein_coding	0.47579	1	0.785714	-0.347923	4	1.79744	0.0018315	3	1.77398	0.001332	0	6	5	0	2.80735	2.58496	0	0.002997	0.0024975	3	1	4	2	1	2.32193	0.0014985	0.0004995	0.001998	0	0	0	0	0	0	0	0
chr11	74906359	74925948	ENSMUSG00000001323	0.4341	-	Srr	protein_coding	1	1	0.861794	-0.214585	501	8.90856	0.0666223	431	8.74609	0.0573963	629	560	313	9.29921	9.13186	8.29462	0.0836993	0.0745176	0.04165	462	470	362	8.85487	8.87958	8.50383	0.061477	0.0625416	0.0481703	0	0	0	0	0	0	0	0
chr4	129287617	129308559	ENSMUSG00000001333	0.472	+	Sync	protein_coding	0.673024	1	0.971154	-0.0422282	34	4.92903	0.0111664	33	5.05129	0.0108347	56	15	30	5.83289	4	4.9542	0.0185738	0.00497512	0.00995025	27	30	41	4.80735	4.9542	5.39232	0.00895522	0.00995025	0.0135987	0	0	0	0	0	0	0	0
chr4	129136999	129144593	ENSMUSG00000001334	0.5306	+	Fndc5	protein_coding	0.663029	1	0.933333	-0.0995357	4	1.87157	0.00120956	4	2.05664	0.00110876	0	6	6	0	2.80735	2.80735	0	0.00181433	0.00181433	1	5	5	1	2.58496	2.58496	0.000302389	0.00151194	0.00151194	0	0	0	0	0	0	0	0
chr9	22126727	22135711	ENSMUSG00000001348	0.5233	-	Acp5	protein_coding	1	1	0.977486	-0.0328522	177	7.398	0.0630727	173	7.15306	0.0616447	174	110	246	7.45121	6.79442	7.94837	0.0621207	0.0392717	0.0878258	103	82	333	6.70044	6.37504	8.3837	0.0367726	0.0292753	0.118886	0	0	0	0	0	0	0	0
chr9	22099216	22109630	ENSMUSG00000001349	0.5199	+	Cnn1	protein_coding	0.399365	1	0.77877	-0.360731	335	8.35721	0.0802972	261	8.02491	0.06248	392	237	376	8.61839	7.89482	8.55842	0.0939597	0.0568073	0.0901246	297	243	242	8.21917	7.93074	7.92481	0.0711889	0.0582454	0.0580058	0	0	0	0	0	0	0	0
chr9	78081499	78109065	ENSMUSG00000001366	0.44	-	Fbxo9	protein_coding	0.831941	1	1.02727	0.0388192	72	6.19113	0.0120035	74	6.23051	0.0123354	81	66	70	6.35755	6.06609	6.14975	0.0134418	0.0109525	0.0116163	71	69	83	6.16993	6.12928	6.39232	0.0117823	0.0114504	0.0137736	0	0	0	0	0	0	0	0
chr6	3498382	3603531	ENSMUSG00000001376	0.3955	+	Vps50	protein_coding	0.686814	1	1.13356	0.180863	96	6.57775	0.0103953	109	6.77352	0.0117981	93	121	75	6.55459	6.93074	6.24793	0.0100356	0.0130571	0.00809323	130	101	97	7.03342	6.67243	6.61471	0.0140283	0.0108989	0.0104672	0	0	0	0	0	0	0	0
chr18	36766530	36783205	ENSMUSG00000001380	0.4411	-	Hars	protein_coding	0.561925	1	0.7251	-0.463749	83	6.36497	0.0514736	60	5.79978	0.0371523	100	65	83	6.65821	6.04439	6.39232	0.0622665	0.0404732	0.0516812	41	41	97	5.39232	5.39232	6.61471	0.0255293	0.0255293	0.0603985	0	0	0	0	0	0	0	0
chr18	36793923	36799660	ENSMUSG00000001383	0.4554	+	Zmat2	protein_coding	0.970463	1	1.27666	0.352371	924	9.51548	0.319617	1180	10.1638	0.408137	305	740	1728	8.25739	9.53333	10.7557	0.105463	0.255878	0.59751	1027	919	1595	10.0056	9.84549	10.6402	0.355118	0.317773	0.551521	0	0	0	0	0	0	0	0
chr2	164769898	164778822	ENSMUSG00000001403	0.5081	+	Ube2c	protein_coding	0.129558	1	0.732852	-0.448406	91	6.40132	0.0205197	67	5.98897	0.0149779	44	121	109	5.49185	6.93074	6.78136	0.00988542	0.0271849	0.0244889	60	99	41	5.93074	6.64386	5.39232	0.0134801	0.0222422	0.00921141	0	0	0	0	0	0	0	0
chr3	88336260	88362338	ENSMUSG00000001415	0.4912	+	Smg5	protein_coding	0.341435	1	1.61207	0.688913	38	5.21627	0.00279198	61	5.95572	0.00454624	25	51	37	4.70044	5.70044	5.24793	0.00185309	0.0037803	0.00274257	68	54	62	6.10852	5.78136	5.97728	0.0050404	0.00400267	0.00459566	0	0	0	0	0	0	0	0
chr3	88297116	88321767	ENSMUSG00000001416	0.4327	+	Cct3	protein_coding	0.617421	1	1.06806	0.0949965	254	7.97522	0.0452572	271	8.0834	0.0483497	311	223	227	8.2854	7.80735	7.83289	0.0554862	0.0397859	0.0404996	281	243	289	8.13955	7.93074	8.17991	0.0501338	0.0433541	0.0515611	0	0	0	0	0	0	0	0
chr3	88325023	88331313	ENSMUSG00000001418	0.5168	+	Glmp	protein_coding	0.55753	1	1.04592	0.0647703	195	7.58714	0.0240325	204	7.67306	0.0251417	249	179	157	7.96578	7.49185	7.30378	0.0306877	0.0220606	0.0193493	183	199	230	7.52356	7.64386	7.85175	0.0225536	0.0245255	0.0283461	0	0	0	0	0	0	0	0
chr3	88142372	88172086	ENSMUSG00000001419	0.5266	+	Mef2d	protein_coding	0.585666	1	1.3125	0.392317	298	8.19108	0.0476953	391	8.61458	0.0626502	218	313	362	7.77479	8.29462	8.50383	0.0349303	0.0501522	0.0580035	390	385	398	8.61102	8.59246	8.64024	0.06249	0.0616888	0.0637718	0	0	0	0	0	0	0	0
chr3	88328655	88336148	ENSMUSG00000001420	0.5149	-	Tmem79	protein_coding	0.665404	1	0.998185	-0.0026207	183	7.4915	0.0511385	182	7.51025	0.0510452	237	158	153	7.89482	7.31288	7.26679	0.0663494	0.0442329	0.0428331	158	184	205	7.31288	7.53138	7.6865	0.0442329	0.0515118	0.0573908	0	0	0	0	0	0	0	0
chr6	28475139	28935162	ENSMUSG00000001424	0.4379	+	Snd1	protein_coding	0.708551	1	1.00512	0.00736697	194	7.57039	0.00794787	195	7.61622	0.00798877	143	186	254	7.16993	7.54689	7.99435	0.00584843	0.00760705	0.0103881	188	193	205	7.56224	7.59991	7.6865	0.00768885	0.00789334	0.00838412	0	0	0	0	0	0	0	0
chr10	77052178	77166548	ENSMUSG00000001435	0.5081	-	Col18a1	protein_coding	0.868444	1	0.973737	-0.0383954	164	7.32243	0.034324	160	7.28674	0.0334171	162	116	214	7.34873	6.87036	7.74819	0.0339054	0.0242779	0.0447886	140	124	215	7.13955	6.96578	7.75489	0.029301	0.0259523	0.0449979	0	0	0	0	0	0	0	0
chr10	77032241	77061002	ENSMUSG00000001436	0.5238	+	Slc19a1	protein_coding	0.420721	1	0.859425	-0.218556	103	6.67444	0.0104525	89	6.48528	0.00896891	75	113	122	6.24793	6.83289	6.94251	0.00758649	0.0114303	0.0123407	89	93	84	6.49185	6.55459	6.40939	0.00900263	0.00940724	0.00849686	0	0	0	0	0	0	0	0
chr11	97159714	97187881	ENSMUSG00000001440	0.4411	-	Kpnb1	protein_coding	0.862077	1	0.94651	-0.0793111	367	8.49566	0.0669711	347	8.44226	0.063379	461	350	289	8.85175	8.45533	8.17991	0.0842009	0.0639269	0.0527854	359	349	333	8.49185	8.45121	8.3837	0.0655708	0.0637443	0.0608219	0	0	0	0	0	0	0	0
chr11	97205842	97280638	ENSMUSG00000001441	0.4118	-	Npepps	protein_coding	0.0382335	1	0.695888	-0.523073	1166	9.92623	0.0513487	811	9.66565	0.0357195	486	889	2124	8.92778	9.79766	11.0532	0.0213965	0.0391389	0.0935106	798	802	834	9.64205	9.64926	9.70563	0.0351325	0.0353086	0.0367174	0	0	0	0	0	0	0	0
chr11	97041560	97049213	ENSMUSG00000001445	0.4868	+	Mrpl10	protein_coding	0.456603	1	1.03981	0.0563141	342	8.16732	0.160569	356	8.47727	0.166979	131	301	595	7.04439	8.2384	9.21917	0.0614447	0.141182	0.279081	328	378	362	8.36194	8.56605	8.50383	0.153846	0.177298	0.169794	0	0	0	0	0	0	0	0
chr5	4081145	4104746	ENSMUSG00000001467	0.4239	-	Cyp51	protein_coding	0.791811	1	1.06549	0.0915171	717	9.47123	0.121531	764	9.41805	0.129501	579	831	740	9.17991	9.70044	9.53333	0.0981855	0.140919	0.125488	1126	820	345	10.1383	9.68124	8.43463	0.190945	0.139054	0.0585043	0	0	0	0	0	0	0	0
chr8	123373753	123403835	ENSMUSG00000001472	0.5022	+	Tcf25	protein_coding	0.126437	1	0.676532	-0.56377	799	9.62974	0.0980561	540	9.0787	0.0662983	760	686	950	9.57175	9.42417	9.8933	0.0933088	0.0842234	0.116636	552	553	515	9.11114	9.11374	9.01123	0.0677716	0.0678944	0.063229	0	0	0	0	0	0	0	0
chr18	67390717	67402748	ENSMUSG00000001473	0.4835	+	Tubb6	protein_coding	0.224468	1	0.555556	-0.847997	134	7.02589	0.0824108	74	6.14007	0.0455105	187	108	107	7.55459	6.76818	6.75489	0.115006	0.0664207	0.0658057	41	95	86	5.39232	6.58496	6.44294	0.0252153	0.0584256	0.0528905	0	0	0	0	0	0	0	0
chr8	123423527	123463270	ENSMUSG00000001482	0.4955	+	Def8	protein_coding	0.23301	1	1.37725	0.461786	55	5.75445	0.00755273	76	6.2478	0.0104541	75	44	45	6.24793	5.49185	5.52356	0.010362	0.00607903	0.00621719	85	80	62	6.42626	6.33985	5.97728	0.0117436	0.0110528	0.0085659	0	0	0	0	0	0	0	0
chr11	101877510	101894374	ENSMUSG00000001493	0.5114	-	Meox1	protein_coding	0.0831104	1	4	2	2	1.19499	0.000708918	10	3.18995	0.00411173	0	3	2	0	2	1.58496	0	0.00127605	0.000850702	7	18	4	3	4.24793	2.32193	0.00297746	0.00765632	0.0017014	0	0	0	0	0	0	0	0
chr12	56531958	56536908	ENSMUSG00000001496	0.5861	-	Nkx2-1	protein_coding	0.817416	1	0.875	-0.192645	2	1.19499	0.000715001	1	1.19499	0.000572001	0	3	2	0	2	1.58496	0	0.001287	0.000858001	1	2	1	1	1.58496	1	0.000429	0.000858001	0.000429	0	0	0	0	0	0	0	0
chr12	56691767	56712822	ENSMUSG00000001497	0.4349	+	Pax9	protein_coding	0.930744	1	0.84375	-0.245112	20	4.37696	0.00487727	17	4.11882	0.00407772	25	22	14	4.70044	4.52356	3.90689	0.00599664	0.00527704	0.00335812	11	22	18	3.58496	4.52356	4.24793	0.00263852	0.00527704	0.00431758	0	0	0	0	0	0	0	0
chr13	72628820	72634198	ENSMUSG00000001504	0.5425	+	Irx2	protein_coding	0.865959	1	0.74359	-0.427421	12	3.59379	0.0025974	9	3.16395	0.0018759	19	10	7	4.32193	3.45943	3	0.00411255	0.0021645	0.00151515	7	14	5	3	3.90689	2.58496	0.00151515	0.0030303	0.00108225	0	0	0	0	0	0	0	0
chr11	94936224	94953042	ENSMUSG00000001506	0.5392	+	Col1a1	protein_coding	0.829991	1	0.890611	-0.167132	15589	13.9265	2.42098	13883	13.7558	2.15613	16542	14635	15589	14.0139	13.8372	13.9283	2.56903	2.27287	2.42103	12251	15004	14395	13.5807	13.8732	13.8134	1.90262	2.33018	2.2356	0	0	0	0	0	0	0	0
chr11	95044474	95076801	ENSMUSG00000001507	0.5082	-	Itga3	protein_coding	0.950995	1	1.47917	0.564785	15	3.03092	0.00204471	23	4.52644	0.00308979	0	20	25	0	4.39232	4.70044	0	0.00272628	0.00340785	29	23	16	4.90689	4.58496	4.08746	0.00395311	0.00313522	0.00218103	0	0	0	0	0	0	0	0
chr11	94962791	94976327	ENSMUSG00000001508	0.5093	-	Sgca	protein_coding	0.584279	1	1.6	0.678072	1	0.666667	0.000227066	2	1.19499	0.000567666	0	1	1	0	1	1	0	0.000340599	0.000340599	0	3	2	0	2	1.58496	0	0.0010218	0.000681199	0	0	0	0	0	0	0	0
chr11	95120119	95125296	ENSMUSG00000001510	0.5554	+	Dlx3	protein_coding	1	1	1.28571	0.36257	4	1.63563	0.00131234	5	1.79744	0.00178955	0	9	2	0	3.32193	1.58496	0	0.00322119	0.00071582	13	0	2	3.80735	0	1.58496	0.00465283	0	0.00071582	0	0	0	0	0	0	0	0
chr6	128362967	128376146	ENSMUSG00000001517	0.5028	+	Foxm1	protein_coding	0.684996	1	1.26852	0.343145	35	5.11985	0.00354251	45	5.50474	0.00452092	25	48	32	4.70044	5.61471	5.04439	0.00253036	0.0048583	0.00323887	44	51	39	5.49185	5.70044	5.32193	0.00445344	0.00516194	0.00394737	0	0	0	0	0	0	0	0
chr6	128409444	128424931	ENSMUSG00000001518	0.4725	-	Itfg2	protein_coding	0.473556	1	1.2971	0.375291	45	5.50705	0.00422297	59	5.80351	0.00550551	37	54	44	5.24793	5.78136	5.49185	0.00347222	0.00506757	0.00412913	33	60	83	5.08746	5.93074	6.39232	0.00309685	0.00563063	0.00778904	0	0	0	0	0	0	0	0
chr6	128399296	128416427	ENSMUSG00000001520	0.5009	+	Nrip2	protein_coding	0.90697	1	0.865169	-0.208947	29	4.84864	0.00369273	25	4.40477	0.00317747	25	39	22	4.70044	5.32193	4.52356	0.0032204	0.00502383	0.00283396	7	32	35	3	5.04439	5.16993	0.000901713	0.00412212	0.00450857	0	0	0	0	0	0	0	0
chr6	128321161	128355851	ENSMUSG00000001521	0.4691	-	Tulp3	protein_coding	0.0404064	1	1.82805	0.870309	146	7.19718	0.0160524	268	8.06303	0.0294354	143	164	132	7.16993	7.36632	7.05528	0.0156867	0.0179903	0.01448	239	252	314	7.90689	7.98299	8.29921	0.0262176	0.0276437	0.0344449	0	0	0	0	0	0	0	0
chr17	35667730	35673739	ENSMUSG00000001524	0.5246	-	Gtf2h4	protein_coding	0.775951	1	1.38679	0.471752	34	4.86961	0.00300537	48	5.46194	0.00420168	12	30	61	3.70044	4.9542	5.9542	0.00105042	0.00262605	0.00533964	22	50	72	4.52356	5.67243	6.18982	0.00192577	0.00437675	0.00630252	0	0	0	0	0	0	0	0
chr17	35833921	35838306	ENSMUSG00000001525	0.5162	-	Tubb5	protein_coding	0.64593	1	0.779609	-0.359178	9425	13.1123	1.55087	7347	12.8343	1.20904	12295	5274	10705	13.5859	12.365	13.3861	2.0232	0.867862	1.76156	6994	6556	8492	12.7721	12.6788	13.0521	1.1509	1.07882	1.3974	0	0	0	0	0	0	0	0
chr13	75707484	75772356	ENSMUSG00000001542	0.3995	+	Ell2	protein_coding	0.133171	1	0.696824	-0.521134	345	8.37107	0.12272	240	7.91314	0.0854063	343	223	470	8.42626	7.80735	8.87958	0.121891	0.0792466	0.167022	246	251	224	7.94837	7.97728	7.81378	0.08742	0.0891969	0.079602	0	0	0	0	0	0	0	0
chr11	100368958	100397763	ENSMUSG00000001552	0.5225	-	Jup	protein_coding	0.00596045	0.583303	2.71455	1.44071	180	7.35018	0.0248242	490	8.89388	0.0676229	81	217	242	6.35755	7.76818	7.92481	0.0111709	0.0299269	0.0333747	339	496	636	8.40939	8.9571	9.31515	0.0467522	0.0684044	0.087712	0	0	0	0	0	0	0	0
chr11	100415697	100424824	ENSMUSG00000001555	0.5202	+	Fkbp10	protein_coding	0.216529	1	0.875345	-0.192077	1812	10.493	0.300997	1586	10.619	0.263455	542	1754	3140	9.08481	10.7773	11.617	0.0900332	0.291362	0.521595	1295	1727	1736	10.3399	10.7549	10.7624	0.215116	0.286877	0.288372	0	0	0	0	0	0	0	0
chr11	100441917	100457022	ENSMUSG00000001558	0.4603	+	Klhl10	protein_coding	0.7535	1	1.04	0.0565835	49	5.63434	0.0188534	51	5.67872	0.0196229	56	49	42	5.83289	5.64386	5.42626	0.0215467	0.0188534	0.0161601	39	55	59	5.32193	5.80735	5.90689	0.0150058	0.021162	0.022701	0	0	0	0	0	0	0	0
chr5	29473034	29478470	ENSMUSG00000001566	0.5409	-	Mnx1	protein_coding	0.421277	1	0.375	-1.41504	2	0.861654	0.00079783	0	0	0	0	0	5	0	0	2.58496	0	0	0.00239349	0	0	0	0	0	0	0	0	0	0	0	0	0	0	0	0	0
chr5	29434664	29457843	ENSMUSG00000001569	0.4493	+	Nom1	protein_coding	0.430081	1	0.924528	-0.113211	87	6.36623	0.00954671	81	6.34221	0.00881796	50	85	127	5.67243	6.42626	7	0.00546568	0.00929165	0.0138828	85	89	68	6.42626	6.49185	6.10852	0.00929165	0.0097289	0.00743332	0	0	0	0	0	0	0	0
chr17	26561489	26656931	ENSMUSG00000001576	0.5043	+	Ergic1	protein_coding	1	1	1.13239	0.179367	868	9.70065	0.0955685	983	9.89918	0.108235	579	831	1193	9.17991	9.70044	10.2216	0.0637735	0.0915299	0.131402	812	800	1336	9.66711	9.64566	10.3848	0.0894372	0.0881154	0.147153	0	0	0	0	0	0	0	0
chr11	69851005	69858730	ENSMUSG00000001583	0.5286	-	Tnk1	protein_coding	0.871909	1	0.971429	-0.0418202	326	8.34186	0.0549556	316	8.29995	0.0533806	318	283	376	8.31741	8.14975	8.55842	0.0536618	0.0477557	0.0634492	286	293	370	8.16491	8.19967	8.53528	0.0482619	0.0494431	0.0624367	0	0	0	0	0	0	0	0
chr11	69881567	69895539	ENSMUSG00000001588	0.499	-	Acap1	protein_coding	0.705656	1	2.5	1.32193	0	0.333333	8.726e-05	2	1.38998	0.00061082	0	1	0	0	1	0	0	0.00026178	0	2	5	0	1.58496	2.58496	0	0.00052356	0.0013089	0	0	0	0	0	0	0	0	0
chr4	136247729	136274898	ENSMUSG00000001604	0.4996	+	Tcea3	protein_coding	0.968733	1	1.19672	0.259087	19	4.27657	0.00499311	23	4.4136	0.00602617	12	27	19	3.70044	4.80735	4.32193	0.00309917	0.00697314	0.00490702	39	21	10	5.32193	4.45943	3.45943	0.0100723	0.00542355	0.00258264	0	0	0	0	0	0	0	0
chr12	40201567	40248504	ENSMUSG00000001627	0.4154	-	Ifrd1	protein_coding	0.131003	1	1.87302	0.905368	1810	10.7822	0.120025	3392	11.7188	0.224867	1264	2250	1917	10.3049	11.1364	10.9054	0.083803	0.149175	0.127097	3633	3680	2862	11.8273	11.8459	11.4833	0.240867	0.243983	0.18975	0	0	0	0	0	0	0	0
chr6	146724995	146778812	ENSMUSG00000001630	0.4234	+	Stk38l	protein_coding	0.650908	1	1.08754	0.121071	98	6.60352	0.0175031	107	6.70205	0.019051	125	88	81	6.97728	6.47573	6.35755	0.0223254	0.0157171	0.0144669	147	81	92	7.20945	6.35755	6.53916	0.0262547	0.0144669	0.0164315	0	0	0	0	0	0	0	0
chr6	113307137	113324860	ENSMUSG00000001632	0.4833	+	Brpf1	protein_coding	0.464759	1	0.852459	-0.230298	101	6.62644	0.0225913	86	6.42631	0.019225	93	75	134	6.55459	6.24793	7.07682	0.0208707	0.0168312	0.0300718	94	71	92	6.56986	6.16993	6.53916	0.0210952	0.0159336	0.0206463	0	0	0	0	0	0	0	0
chr6	34302434	34317478	ENSMUSG00000001642	0.4981	-	Akr1b3	protein_coding	0.540574	1	0.685185	-0.545434	53	5.72524	0.00799035	36	5.19178	0.00542741	69	46	44	6.12928	5.55459	5.49185	0.0104025	0.00693502	0.0066335	34	30	44	5.12928	4.9542	5.49185	0.00512589	0.00452284	0.0066335	0	0	0	0	0	0	0	0
chr15	102921103	102928814	ENSMUSG00000001655	0.4774	+	Hoxc13	protein_coding	0.72875	1	1.09615	0.13245	16	4.07627	0.00617985	18	4.21341	0.00681044	19	19	11	4.32193	4.32193	3.58496	0.0071888	0.0071888	0.00416194	18	23	13	4.24793	4.58496	3.80735	0.00681044	0.00870223	0.00491865	0	0	0	0	0	0	0	0
chr15	102954427	102957708	ENSMUSG00000001656	0.571	+	Hoxc11	protein_coding	0.303428	1	2.14286	1.09954	8	2.26045	0.00368568	19	4.17468	0.00840336	0	21	4	0	4.45943	2.32193	0	0.00928793	0.00176913	18	30	9	4.24793	4.9542	3.32193	0.00796108	0.0132685	0.00398054	0	0	0	0	0	0	0	0
chr15	102990607	102994111	ENSMUSG00000001657	0.5016	+	Hoxc8	protein_coding	0.233822	1	0.776596	-0.364764	30	4.75295	0.00873153	23	4.45215	0.00671656	12	28	51	3.70044	4.85798	5.70044	0.00345423	0.00805987	0.0146805	22	37	11	4.52356	5.24793	3.58496	0.00633276	0.0106505	0.00316638	0	0	0	0	0	0	0	0
chr15	102998257	103011881	ENSMUSG00000001661	0.4924	+	Hoxc6	protein_coding	0.606241	1	0.733333	-0.447459	9	3.2049	0.00195567	6	2.87157	0.00137621	6	15	6	2.80735	4	2.80735	0.00130378	0.00325945	0.00130378	6	6	7	2.80735	2.80735	3	0.00130378	0.00130378	0.00152108	0	0	0	0	0	0	0	0
chr10	75783813	75798584	ENSMUSG00000001663	0.4662	-	Gstt1	protein_coding	0.339552	1	0.668831	-0.580286	102	6.66406	0.0371861	68	6.0767	0.0247501	125	92	88	6.97728	6.53916	6.47573	0.0457206	0.0336503	0.0321873	80	51	72	6.33985	5.70044	6.18982	0.0292612	0.018654	0.026335	0	0	0	0	0	0	0	0
chr10	75774115	75781414	ENSMUSG00000001665	0.4912	-	Gstt3	protein_coding	0.323901	1	1.20942	0.27432	190	7.45785	0.0310813	230	7.82402	0.0376247	212	262	96	7.73471	8.03892	6.59991	0.0346802	0.0428595	0.0157042	245	274	171	7.94251	8.10329	7.42626	0.0400785	0.0448225	0.0279732	0	0	0	0	0	0	0	0
chr10	75771230	75773414	ENSMUSG00000001666	0.5332	-	Ddt	protein_coding	0.673323	1	1.16761	0.223563	116	6.86977	0.0797897	136	7.09643	0.0932785	106	129	114	6.74147	7.02237	6.84549	0.0727023	0.0884774	0.0781893	127	140	141	7	7.13955	7.14975	0.0871056	0.0960219	0.0967078	0	0	0	0	0	0	0	0
chr8	109990437	109999803	ENSMUSG00000001670	0.4534	+	Tat	protein_coding	0.470967	1	1	0	2	1.26912	0.000681862	2	1	0.000681862	6	0	1	2.80735	0	1	0.00175336	0	0.000292227	0	0	7	0	0	3	0	0	0.00204559	0	0	0	0	0	0	0	0
chr1	121553835	121567989	ENSMUSG00000001674	0.463	-	Ddx18	protein_coding	0.0968695	1	1.1358	0.183712	53	5.38644	0.0102376	60	5.92524	0.0116541	106	35	18	6.74147	5.16993	4.24793	0.0204752	0.00676067	0.00347692	57	72	52	5.85798	6.18982	5.72792	0.0110102	0.0139077	0.0100444	0	0	0	0	0	0	0	0
chr5	148504635	148552789	ENSMUSG00000001687	0.4233	-	Ubl3	protein_coding	0.4262	1	0.655617	-0.609075	180	7.41881	0.0341426	118	6.8888	0.0223192	268	124	148	8.07146	6.96578	7.21917	0.0508346	0.0235205	0.0280728	122	109	122	6.94251	6.78136	6.94251	0.0231411	0.0206753	0.0231411	0	0	0	0	0	0	0	0
chr18	56432132	56503792	ENSMUSG00000001700	0.4417	+	Gramd3	protein_coding	0.481871	1	0.971347	-0.0419418	115	6.75711	0.0477176	112	6.80145	0.0463384	75	91	180	6.24793	6.52356	7.49985	0.0310302	0.03765	0.0744725	103	138	95	6.70044	7.11894	6.58496	0.0426148	0.0570956	0.0393049	0	0	0	0	0	0	0	0
chr13	38645698	38659028	ENSMUSG00000001707	0.4403	-	Eef1e1	protein_coding	0.285618	1	0.642105	-0.639118	31	4.98181	0.0177675	19	4.34056	0.0112012	31	28	33	5	4.85798	5.08746	0.0179606	0.0162225	0.0191194	20	21	17	4.39232	4.45943	4.16993	0.0115875	0.0121669	0.00984936	0	0	0	0	0	0	0	0
chr12	112653821	112674884	ENSMUSG00000001729	0.577	-	Akt1	protein_coding	0.108045	1	1.40709	0.492714	620	9.24908	0.0634839	872	9.74077	0.0893693	785	590	484	9.61839	9.20701	8.92184	0.0804221	0.0604446	0.0495851	872	659	1086	9.76984	9.36632	10.0861	0.0893351	0.0675136	0.111259	0	0	0	0	0	0	0	0
chr5	136966616	136975858	ENSMUSG00000001739	0.516	+	Cldn15	protein_coding	0.805141	1	1.11111	0.152003	2	1.19499	0.000910747	2	1.38998	0.00106254	0	1	5	0	1	2.58496	0	0.000455373	0.00227687	0	5	2	0	2.58496	1.58496	0	0.00227687	0.000910747	0	0	0	0	0	0	0	0
chr7	83642825	83745726	ENSMUSG00000001741	0.4512	-	Il16	protein_coding	0.154704	1	1.44906	0.535114	176	7.41863	0.0110978	255	7.96969	0.0161097	187	221	119	7.55459	7.79442	6.90689	0.0118138	0.0139617	0.00751785	257	317	191	8.01123	8.31288	7.58496	0.016236	0.0200265	0.0120665	0	0	0	0	0	0	0	0
chr19	3896050	3907133	ENSMUSG00000001750	0.5389	-	Tcirg1	protein_coding	0.902958	1	0.794787	-0.331359	1009	9.84686	0.0609574	802	9.64499	0.0484358	1277	1272	479	10.3197	10.314	8.90689	0.0771228	0.0768209	0.0289286	801	727	878	9.64746	9.50779	9.77972	0.0483754	0.0439063	0.0530257	0	0	0	0	0	0	0	0
chr11	101070012	101077672	ENSMUSG00000001751	0.5306	+	Naglu	protein_coding	0.0354978	1	0.600849	-0.734925	156	7.11211	0.0525253	93	6.52264	0.0314254	125	78	265	6.97728	6.30378	8.05528	0.0420875	0.0262626	0.0892256	99	66	115	6.64386	6.06609	6.85798	0.0333333	0.0222222	0.0387205	0	0	0	0	0	0	0	0
chr11	101082565	101086619	ENSMUSG00000001755	0.5544	+	Coasy	protein_coding	0.41144	1	0.893776	-0.162015	401	8.62132	0.0984197	358	8.47751	0.0879391	299	417	486	8.22882	8.70736	8.92778	0.0734463	0.102432	0.119381	414	351	309	8.69697	8.45943	8.27612	0.101695	0.0862196	0.0759027	0	0	0	0	0	0	0	0
chr6	29735503	29761365	ENSMUSG00000001761	0.4836	+	Smo	protein_coding	0.33912	1	1.35135	0.434403	85	6.4241	0.023783	116	6.85304	0.0322371	81	98	77	6.35755	6.62936	6.2854	0.0225753	0.0273133	0.0214604	95	132	120	6.58496	7.05528	6.91886	0.0264771	0.0367893	0.0334448	0	0	0	0	0	0	0	0
chr2	145917479	145935014	ENSMUSG00000001767	0.4323	-	Crnkl1	protein_coding	0.487566	1	0.872093	-0.197446	56	5.80407	0.011968	49	5.61365	0.01041	44	50	75	5.49185	5.67243	6.24793	0.00934778	0.0106225	0.0159337	42	64	41	5.42626	6.02237	5.39232	0.00892288	0.0135968	0.00871043	0	0	0	0	0	0	0	0
chr2	145784734	145887616	ENSMUSG00000001768	0.4527	+	Rin2	protein_coding	0.255776	1	0.775076	-0.36759	109	6.66886	0.00613901	84	6.32783	0.00474549	87	69	170	6.45943	6.12928	7.41785	0.00491498	0.00389808	0.00960398	75	54	123	6.24793	5.78136	6.9542	0.00423705	0.00305068	0.00694876	0	0	0	0	0	0	0	0
chr9	18292125	18317442	ENSMUSG00000001774	0.3771	+	Chordc1	protein_coding	0.973732	1	0.963889	-0.0530612	239	7.89979	0.0165455	230	7.85123	0.0159455	262	248	207	8.03892	7.96	7.70044	0.0181378	0.0171686	0.0143302	218	250	223	7.77479	7.97154	7.80735	0.0150917	0.017307	0.0154379	0	0	0	0	0	0	0	0
chr10	85938637	85957823	ENSMUSG00000001783	0.4368	-	Rtcb	protein_coding	0.394809	1	0.915878	-0.126772	986	9.86113	0.341889	903	9.81858	0.3131	604	938	1415	9.24079	9.87498	10.4676	0.209504	0.325356	0.490808	905	859	944	9.82337	9.74819	9.88417	0.313909	0.297954	0.327437	0	0	0	0	0	0	0	0
chr10	85871831	85889103	ENSMUSG00000001785	0.4484	+	Pwp1	protein_coding	0.365912	1	0.779762	-0.358894	55	5.78302	0.0248307	43	5.39011	0.0192626	44	52	69	5.49185	5.72792	6.12928	0.0198646	0.0234763	0.0311512	30	60	38	4.9542	5.93074	5.2854	0.013544	0.027088	0.0171558	0	0	0	0	0	0	0	0
chr10	86021972	86051873	ENSMUSG00000001786	0.4216	+	Fbxo7	protein_coding	0.540404	1	1.57416	0.654585	69	5.95692	0.00501986	109	6.7692	0.00794405	31	69	106	5	6.12928	6.74147	0.00226625	0.00504423	0.0077491	117	116	93	6.88264	6.87036	6.55459	0.00855326	0.00848015	0.00679874	0	0	0	0	0	0	0	0
chr7	30186936	30198811	ENSMUSG00000001794	0.5001	-	Capns1	protein_coding	0.0445905	1	0.656048	-0.608126	826	9.56789	0.268161	541	9.07597	0.175815	542	603	1332	9.08481	9.2384	10.3805	0.176031	0.195843	0.432608	494	512	618	8.95128	9.00282	9.2738	0.160442	0.166288	0.200715	0	0	0	0	0	0	0	0
chr7	35200027	35215498	ENSMUSG00000001802	0.5468	-	Lrp3	protein_coding	0.80261	1	1.32143	0.402098	8	3.19624	0.00224497	11	3.61725	0.00305316	6	9	10	2.80735	3.32193	3.45943	0.00161638	0.00242457	0.00269397	11	13	10	3.58496	3.80735	3.45943	0.00296336	0.00350216	0.00269397	0	0	0	0	0	0	0	0
chr2	74652991	74659557	ENSMUSG00000001815	0.5078	-	Evx2	protein_coding	0.707151	1	0.682927	-0.550197	13	3.69227	0.00326545	8	3.07627	0.00214832	19	8	11	4.32193	3.16993	3.58496	0.00489817	0.00206239	0.00283578	7	14	4	3	3.90689	2.32193	0.00180459	0.00360918	0.00103119	0	0	0	0	0	0	0	0
chr2	74668310	74671599	ENSMUSG00000001819	0.4617	+	Hoxd13	protein_coding	0.33543	1	1.45486	0.540881	95	6.57418	0.034965	139	7.08784	0.0510367	87	86	112	6.45943	6.44294	6.82018	0.0320206	0.0316526	0.0412219	168	97	151	7.40088	6.61471	7.24793	0.0618329	0.0357011	0.055576	0	0	0	0	0	0	0	0
chr2	74675013	74677705	ENSMUSG00000001823	0.5421	+	Hoxd12	protein_coding	0.934824	1	1.36111	0.444785	11	3.35805	0.00378397	15	3.9851	0.00527462	6	6	21	2.80735	2.80735	4.45943	0.00206398	0.00206398	0.00722394	18	10	18	4.24793	3.45943	4.24793	0.00619195	0.00343997	0.00619195	0	0	0	0	0	0	0	0
chr7	101858331	101870788	ENSMUSG00000001827	0.4635	-	Folr1	protein_coding	0.785221	1	1	0	2	0.935785	0.000356761	2	1.3023	0.000356761	0	0	6	0	0	2.80735	0	0	0.00107028	2	0	4	1.58496	0	2.32193	0.000356761	0	0.000713521	0	0	0	0	0	0	0	0
chr7	101663633	101795506	ENSMUSG00000001829	0.4632	+	Clpb	protein_coding	0.564081	1	0.86383	-0.211181	77	6.25534	0.00381347	67	6.06667	0.00328747	56	98	78	5.83289	6.62936	6.30378	0.00276148	0.00483259	0.00384634	54	74	72	5.78136	6.22882	6.18982	0.00266285	0.0036491	0.00355047	0	0	0	0	0	0	0	0
chr9	25252439	25308571	ENSMUSG00000001833	0.3594	+	2007-09-01	protein_coding	0.602523	1	1.06444	0.0900881	397	8.6184	0.0456495	423	8.72498	0.0485983	486	379	327	8.92778	8.56986	8.35755	0.0558364	0.0435432	0.0375689	455	389	425	8.83289	8.60733	8.73471	0.0522748	0.0446921	0.0488281	0	0	0	0	0	0	0	0
chr5	143316489	143329256	ENSMUSG00000001844	0.498	-	Zdhhc4	protein_coding	0.739429	1	1.0251	0.0357711	79	6.28517	0.0113385	81	6.35009	0.0116268	93	86	57	6.55459	6.44294	5.85798	0.0134044	0.0123955	0.00821562	86	77	79	6.44294	6.2854	6.32193	0.0123955	0.0110983	0.0113866	0	0	0	0	0	0	0	0
chr5	143503634	143528036	ENSMUSG00000001847	0.4712	-	Rac1	protein_coding	0.283354	1	1.24215	0.312836	1092	10.0584	0.184024	1357	10.4069	0.228626	1308	1194	774	10.3542	10.2228	9.59805	0.220425	0.201213	0.130435	1341	1370	1359	10.3902	10.421	10.4094	0.225986	0.230873	0.229019	0	0	0	0	0	0	0	0
chr2	31974436	32053975	ENSMUSG00000001855	0.4588	+	Nup214	protein_coding	0.711962	1	1.34637	0.429074	59	5.79798	0.00553407	79	6.32185	0.00748357	31	68	77	5	6.10852	6.2854	0.00292425	0.00641449	0.00726347	71	78	89	6.16993	6.30378	6.49185	0.00669748	0.0073578	0.00839543	0	0	0	0	0	0	0	0
chr2	31950139	31973442	ENSMUSG00000001864	0.5211	+	Aif1l	protein_coding	0.201955	1	0.73057	-0.452906	63	5.91857	0.0126515	46	5.52926	0.00918897	37	63	90	5.24793	6	6.50779	0.00739113	0.0125849	0.0179784	56	35	47	5.83289	5.16993	5.58496	0.0111866	0.00699161	0.00938873	0	0	0	0	0	0	0	0
chr17	75005568	75392512	ENSMUSG00000001870	0.4266	+	Ltbp1	protein_coding	0.908319	1	0.862216	-0.213879	234	7.805	0.0312222	201	7.65438	0.0269018	330	217	154	8.37069	7.76818	7.27612	0.0440941	0.0289952	0.0205772	205	222	177	7.6865	7.8009	7.47573	0.0273918	0.0296633	0.0236505	0	0	0	0	0	0	0	0
chr11	21321138	21371201	ENSMUSG00000001891	0.396	-	Ugp2	protein_coding	0.445148	1	1.1153	0.157437	158	7.27979	0.0739008	176	7.46992	0.0824758	199	158	117	7.64386	7.31288	6.88264	0.0930776	0.0739008	0.054724	172	182	175	7.43463	7.5157	7.45943	0.080449	0.0851263	0.0818522	0	0	0	0	0	0	0	0
chr11	106008124	106034549	ENSMUSG00000001901	0.5092	+	Kcnh6	protein_coding	0.941963	1	1.14706	0.197939	10	3.42226	0.00156069	12	3.67872	0.00181242	6	15	10	2.80735	4	3.45943	0.000906208	0.00226552	0.00151035	13	9	14	3.80735	3.32193	3.90689	0.00196345	0.00135931	0.00211448	0	0	0	0	0	0	0	0
chr8	84686307	84699808	ENSMUSG00000001909	0.5134	+	Trmt1	protein_coding	0.288274	1	0.833568	-0.262627	235	7.85101	0.0167592	196	7.61309	0.0139581	174	235	297	7.45121	7.88264	8.21917	0.0123914	0.0167355	0.0211508	208	214	166	7.70736	7.74819	7.3837	0.0148127	0.01524	0.0118217	0	0	0	0	0	0	0	0
chr8	84670483	84687862	ENSMUSG00000001910	0.5062	-	Nacc1	protein_coding	0.985918	1	1.20161	0.264972	82	6.29891	0.021418	98	6.59021	0.025789	50	86	109	5.67243	6.44294	6.78136	0.013113	0.0225544	0.0285864	133	74	88	7.06609	6.22882	6.47573	0.0348807	0.0194073	0.0230789	0	0	0	0	0	0	0	0
chr8	84699876	84800344	ENSMUSG00000001911	0.5314	-	Nfix	protein_coding	0.590962	1	0.953222	-0.0691157	1018	9.93382	0.131729	970	9.91782	0.125561	859	753	1442	9.74819	9.55842	10.4949	0.111154	0.0974379	0.186594	1016	849	1046	9.9901	9.73132	10.032	0.13147	0.10986	0.135352	0	0	0	0	0	0	0	0
chr7	16781340	16798274	ENSMUSG00000001918	0.5063	+	Slc1a5	protein_coding	0.957214	1	0.995	-0.00723157	132	7.02721	0.0225517	132	7.00774	0.0224381	125	170	102	6.97728	7.41785	6.6865	0.021302	0.0289707	0.0173824	147	159	89	7.20945	7.32193	6.49185	0.0250511	0.0270961	0.015167	0	0	0	0	0	0	0	0
chrX	20658326	20683179	ENSMUSG00000001924	0.4694	+	Uba1	protein_coding	0.320527	1	0.801945	-0.318426	925	9.82682	0.133314	741	9.53476	0.106882	859	739	1176	9.74819	9.53138	10.2009	0.123847	0.106546	0.16955	771	701	752	9.59246	9.45533	9.55651	0.111159	0.101067	0.10842	0	0	0	0	0	0	0	0
chr6	125546774	125686679	ENSMUSG00000001930	0.4813	+	Vwf	protein_coding	0.784185	1	0.7	-0.514573	2	1.26912	0.00010016	1	1	5.72344e-05	0	6	1	0	2.80735	1	0	0.000257555	4.29258e-05	3	0	1	2	0	1	0.000128777	0	4.29258e-05	0	0	0	0	0	0	0	0
chr9	37555698	37649655	ENSMUSG00000001942	0.4236	+	Siae	protein_coding	0.313587	1	0.893145	-0.163033	330	8.22567	0.0342689	294	8.18733	0.030596	181	275	533	7.50779	8.10852	9.0607	0.018815	0.0285863	0.0554054	234	301	348	7.87652	8.2384	8.44708	0.0243243	0.031289	0.0361746	0	0	0	0	0	0	0	0
chr9	37528078	37538319	ENSMUSG00000001946	0.4841	+	Esam	protein_coding	0.926638	1	1	0	1	1	0.000192289	1	1.19499	0.000192289	0	3	1	0	2	1	0	0.000432651	0.000144217	1	2	1	1	1.58496	1	0.000144217	0.000288434	0.000144217	0	0	0	0	0	0	0	0
chr9	37603290	37613722	ENSMUSG00000001948	0.3821	-	Spa17	protein_coding	0.269479	1	0.565217	-0.823122	7	2.90475	0.00254647	3	1.96896	0.00127324	6	5	9	2.80735	2.58496	3.32193	0.00229183	0.00190985	0.00343774	4	5	1	2.32193	2.58496	1	0.00152788	0.00190985	0.000381971	0	0	0	0	0	0	0	0
chrX	74313033	74320149	ENSMUSG00000001962	0.4898	+	Fam50a	protein_coding	0.423693	1	1.54	0.62293	49	5.50727	0.0182224	76	6.26549	0.0282633	25	76	46	4.70044	6.26679	5.55459	0.00929714	0.0282633	0.0171067	80	76	72	6.33985	6.26679	6.18982	0.0297508	0.0282633	0.0267758	0	0	0	0	0	0	0	0
chrX	74254687	74261548	ENSMUSG00000001964	0.4656	+	Emd	protein_coding	0.294396	1	1.30556	0.384664	995	9.94617	0.133235	1299	10.3442	0.173987	1071	1106	808	10.0661	10.1124	9.66	0.143412	0.148099	0.108195	1309	1257	1332	10.3554	10.2969	10.3805	0.175281	0.168318	0.178361	0	0	0	0	0	0	0	0
chr11	106066061	106073612	ENSMUSG00000001983	0.4669	+	Taco1	protein_coding	0.821644	1	0.866667	-0.206451	4	1.77398	0.00255591	3	1.66667	0.00212993	0	9	3	0	3.32193	2	0	0.0057508	0.00191693	0	3	7	0	2	3	0	0.00191693	0.00447284	0	0	0	0	0	0	0	0
chr4	125490700	125714173	ENSMUSG00000001985	0.5031	+	Grik3	protein_coding	0.908144	1	1.04444	0.0627358	14	3.7618	0.0019084	15	3.64555	0.00199927	12	23	7	3.70044	4.58496	3	0.00163577	0.00313522	0.000954198	27	13	4	4.80735	3.80735	2.32193	0.00368048	0.00177208	0.000545256	0	0	0	0	0	0	0	0
chrX	41400854	41678601	ENSMUSG00000001986	0.3876	+	Gria3	protein_coding	0.586799	1	0.964583	-0.0520222	159	7.2317	0.0143114	153	7.26369	0.0138014	243	120	114	7.93074	6.91886	6.84549	0.0218722	0.0108011	0.010261	171	153	136	7.42626	7.26679	7.09803	0.0153915	0.0137714	0.0122412	0	0	0	0	0	0	0	0
chr7	16455721	16477728	ENSMUSG00000001988	0.5276	-	Npas1	protein_coding	0.593932	1	1.01515	0.0216869	879	9.66288	0.335367	893	9.79975	0.340453	448	973	1217	8.81057	9.92778	10.2503	0.170862	0.371091	0.46415	804	920	954	9.65284	9.84706	9.89936	0.306636	0.350877	0.363844	0	0	0	0	0	0	0	0
chr8	125418063	125569808	ENSMUSG00000001995	0.4931	-	Sipa1l2	protein_coding	0.3919	1	1.65714	0.728698	22	4.43715	0.00622098	38	5.26369	0.0104921	12	33	22	3.70044	5.08746	4.52356	0.00334262	0.0091922	0.00612813	35	34	44	5.16993	5.12928	5.49185	0.0097493	0.00947075	0.0122563	0	0	0	0	0	0	0	0
chr2	127008717	127067909	ENSMUSG00000001998	0.4128	+	Ap4e1	protein_coding	0.997393	1	1.24299	0.313815	35	5.06921	0.00138728	43	5.39232	0.0017341	19	42	43	4.32193	5.42626	5.45943	0.000760335	0.00168074	0.00172076	62	41	27	5.97728	5.39232	4.80735	0.00248109	0.00164072	0.00108048	0	0	0	0	0	0	0	0
chr2	127070665	127097084	ENSMUSG00000001999	0.44	+	Blvra	protein_coding	0.428174	1	1.1619	0.216492	69	6.06157	0.0107143	80	6.33544	0.0124741	100	49	58	6.65821	5.64386	5.88264	0.015528	0.0076087	0.00900621	87	87	67	6.45943	6.45943	6.08746	0.0135093	0.0135093	0.0104037	0	0	0	0	0	0	0	0
chrX	73793359	73824969	ENSMUSG00000002006	0.458	-	Pdzd4	protein_coding	0.897561	1	1	0	26	4.69582	0.0115649	26	4.72819	0.0115649	31	33	15	5	5.08746	4	0.0136144	0.0144928	0.00658762	34	27	18	5.12928	4.80735	4.24793	0.0149319	0.0118577	0.00790514	0	0	0	0	0	0	0	0
chrX	73774405	73778925	ENSMUSG00000002007	0.5368	+	Srpk3	protein_coding	0.0064648	0.599737	0.60047	-0.735836	283	7.61897	0.179243	169	7.39991	0.107377	56	240	552	5.83289	7.91289	9.11114	0.0355105	0.152188	0.350032	139	183	186	7.12928	7.52356	7.54689	0.088142	0.116043	0.117945	0	0	0	0	0	0	0	0
chrX	73778963	73786897	ENSMUSG00000002010	0.4741	-	Idh3g	protein_coding	0.00574038	0.572751	0.590286	-0.760515	582	8.76331	0.0884736	343	8.41617	0.0521625	149	494	1104	7.22882	8.95128	10.1098	0.0226375	0.0750532	0.16773	284	370	376	8.15482	8.53528	8.55842	0.043148	0.0562139	0.0571255	0	0	0	0	0	0	0	0
chrX	73655994	73660117	ENSMUSG00000002012	0.5725	-	Pnck	protein_coding	1	1	1.31818	0.398549	6	2.26045	0.00162102	9	3.26045	0.00221824	0	10	9	0	3.45943	3.32193	0	0.00255951	0.00230356	9	7	10	3.32193	3	3.45943	0.00230356	0.00179166	0.00255951	0	0	0	0	0	0	0	0
chrX	73787028	73790830	ENSMUSG00000002014	0.5096	+	Ssr4	protein_coding	0.367041	1	1.2052	0.269276	1024	9.96703	0.255808	1234	10.2586	0.308352	1208	1135	729	10.2396	10.1497	9.51175	0.301774	0.283537	0.182113	1287	1393	1023	10.3309	10.445	10	0.321509	0.347989	0.255558	0	0	0	0	0	0	0	0
chrX	73686178	73716175	ENSMUSG00000002015	0.4349	-	Bcap31	protein_coding	0.00432795	0.514588	0.507874	-0.977457	676	9.2775	0.414166	343	8.40183	0.210043	424	514	1091	8.73132	9.00843	10.0928	0.259645	0.314758	0.668096	263	353	413	8.04439	8.46761	8.69349	0.161053	0.216167	0.252909	0	0	0	0	0	0	0	0
chr17	75537086	75551946	ENSMUSG00000002017	0.4235	-	Fam98a	protein_coding	0.253342	1	0.790155	-0.339792	128	6.97788	0.0261719	101	6.64504	0.0206369	93	142	148	6.55459	7.15987	7.21917	0.0190652	0.0291103	0.0303403	118	107	77	6.89482	6.75489	6.2854	0.0241902	0.0219352	0.0157852	0	0	0	0	0	0	0	0
chr12	84783212	84876532	ENSMUSG00000002020	0.4992	-	Ltbp2	protein_coding	0.00896729	0.678095	0.531536	-0.911761	3535	11.6327	0.483671	1878	10.8741	0.257024	1875	2954	5775	10.8734	11.5289	12.4959	0.256568	0.404215	0.79023	2015	1810	1810	10.9773	10.8226	10.8226	0.275725	0.247674	0.247674	0	0	0	0	0	0	0	0
chr9	44803355	44881296	ENSMUSG00000002028	0.4568	-	Kmt2a	protein_coding	0.281043	1	1.14216	0.191761	203	7.54604	0.00650224	232	7.83935	0.00743113	280	229	100	8.13443	7.84549	6.65821	0.00896861	0.00733504	0.00320307	261	261	174	8.03342	8.03342	7.45121	0.00836003	0.00836003	0.00557335	0	0	0	0	0	0	0	0
chr9	44767908	44793447	ENSMUSG00000002031	0.4524	+	Ift46	protein_coding	0.285375	1	0.917404	-0.124371	112	6.46009	0.00803328	103	6.63972	0.00736384	37	81	218	5.24793	6.35755	7.77479	0.00265385	0.00580978	0.0156362	67	107	134	6.08746	6.75489	7.07682	0.00480562	0.00767465	0.00961125	0	0	0	0	0	0	0	0
chr9	44793769	44799307	ENSMUSG00000002032	0.5241	-	Tmem25	protein_coding	0.92581	1	1.6	0.678072	2	1.44064	0.000259259	4	2.2049	0.000481481	0	3	4	0	2	2.32193	0	0.000333333	0.000444444	6	1	6	2.80735	1	2.80735	0.000666667	0.000111111	0.000666667	0	0	0	0	0	0	0	0
chr7	19508395	19516145	ENSMUSG00000002043	0.5291	+	Trappc6a	protein_coding	0.88707	1	1.25758	0.330645	131	6.76263	0.0178766	165	7.36857	0.0225164	44	126	223	5.49185	6.98868	7.80735	0.00600437	0.0171943	0.0304312	183	145	167	7.52356	7.18982	7.39232	0.0249727	0.0197871	0.0227893	0	0	0	0	0	0	0	0
chr11	78206746	78245987	ENSMUSG00000002052	0.4639	-	Supt6	protein_coding	0.708012	1	0.82243	-0.282035	213	7.72927	0.101865	175	7.44579	0.083692	249	209	181	7.96578	7.71425	7.50779	0.119082	0.0999522	0.0865615	146	205	174	7.19967	7.6865	7.45121	0.0698231	0.0980392	0.0832138	0	0	0	0	0	0	0	0
chr11	78301529	78322457	ENSMUSG00000002055	0.4573	+	Spag5	protein_coding	0.561778	1	1.39216	0.477322	16	3.99528	0.00155491	23	4.54675	0.00220279	12	25	11	3.70044	4.70044	3.58496	0.00116618	0.00242954	0.001069	27	23	18	4.80735	4.58496	4.24793	0.00262391	0.00223518	0.00174927	0	0	0	0	0	0	0	0
chr11	78343482	78349164	ENSMUSG00000002058	0.5647	+	Unc119	protein_coding	0.592418	1	1.23077	0.29956	47	5.57195	0.0108958	58	5.8239	0.0134641	44	45	51	5.49185	5.52356	5.70044	0.0102732	0.0105067	0.0119075	50	43	80	5.67243	5.45943	6.33985	0.0116741	0.0100397	0.0186785	0	0	0	0	0	0	0	0
chr11	78188430	78192193	ENSMUSG00000002059	0.5664	+	Rab34	protein_coding	0.920128	1	1.17751	0.235738	358	8.35859	0.0800328	421	8.70135	0.0942791	174	479	420	7.45121	8.90689	8.71768	0.0389349	0.107183	0.0939808	326	451	487	8.35315	8.82018	8.93074	0.072947	0.100917	0.108973	0	0	0	0	0	0	0	0
chr11	78245746	78255496	ENSMUSG00000002064	0.4457	+	Sdf2	protein_coding	0.656087	1	1.07841	0.108906	620	9.11705	0.379465	668	9.37892	0.409267	305	563	991	8.25739	9.13955	9.9542	0.186773	0.344764	0.606859	635	604	766	9.31288	9.24079	9.58308	0.388855	0.369871	0.469075	0	0	0	0	0	0	0	0
chr7	38097984	38107534	ENSMUSG00000002068	0.4745	-	Ccne1	protein_coding	0.341271	1	1.17647	0.234465	118	6.85957	0.020261	139	7.12382	0.0238668	156	104	94	7.29462	6.71425	6.56986	0.0267857	0.0178571	0.0161401	123	142	152	6.9542	7.15987	7.25739	0.0211195	0.0243819	0.0260989	0	0	0	0	0	0	0	0
chr7	16308393	16318205	ENSMUSG00000002083	0.5765	+	Bbc3	protein_coding	0.144965	1	1.44398	0.530054	79	6.2895	0.0167617	115	6.8503	0.0242975	106	62	70	6.74147	5.97728	6.14975	0.0223959	0.0130995	0.0147898	104	109	132	6.71425	6.78136	7.05528	0.0219734	0.0230298	0.0278893	0	0	0	0	0	0	0	0
chr2	91118144	91136516	ENSMUSG00000002100	0.5308	+	Mybpc3	protein_coding	0.918769	1	1.66667	0.736966	0	0	0	1	0.528321	0.000261028	0	0	0	0	0	0	0	0	0	2	0	0	1.58496	0	0	0.000783085	0	0	0	0	0	0	0	0	0	0
chr2	91054009	91066369	ENSMUSG00000002102	0.5195	+	Psmc3	protein_coding	0.49069	1	0.927087	-0.109223	913	9.76889	0.11175	847	9.7253	0.103593	554	1113	1073	9.11634	10.1215	10.0688	0.0677842	0.13618	0.131286	801	909	830	9.64746	9.82972	9.6987	0.0980056	0.11122	0.101554	0	0	0	0	0	0	0	0
chr2	91202885	91214098	ENSMUSG00000002103	0.4584	+	Acp2	protein_coding	0.352245	1	0.765363	-0.385784	178	7.47521	0.0212563	136	7.09563	0.0162407	181	153	200	7.50779	7.26679	7.65105	0.0216145	0.0182708	0.0238834	125	142	141	6.97728	7.15987	7.14975	0.0149272	0.0169572	0.0168378	0	0	0	0	0	0	0	0
chr2	91035620	91045729	ENSMUSG00000002104	0.503	+	Rapsn	protein_coding	0.739955	1	0.666667	-0.584963	2	0.935785	0.00133067	1	0.666667	0.000665336	6	0	0	2.80735	0	0	0.00399202	0	0	0	0	3	0	0	2	0	0	0.00199601	0	0	0	0	0	0	0	0
chr2	91061791	91070417	ENSMUSG00000002105	0.5374	-	Slc39a13	protein_coding	0.732111	1	1.0546	0.0767012	310	8.20771	0.0306896	327	8.33941	0.0323708	187	331	413	7.55459	8.37504	8.69349	0.0184929	0.0327334	0.0408426	275	404	303	8.10852	8.66178	8.24793	0.0271954	0.0399525	0.0299644	0	0	0	0	0	0	0	0
chr2	6539694	7509563	ENSMUSG00000002107	0.4013	-	Celf2	protein_coding	0.476517	1	0.857685	-0.22148	350	8.4436	0.0133303	300	8.173	0.0114278	361	289	401	8.49985	8.17991	8.65105	0.0137362	0.0109965	0.0152582	416	202	283	8.7039	7.66534	8.14975	0.0158289	0.00768616	0.0107682	0	0	0	0	0	0	0	0
chr2	91184061	91202834	ENSMUSG00000002108	0.4651	-	Nr1h3	protein_coding	0.883661	1	1.13725	0.185556	16	4.07627	0.00396334	18	4.11661	0.00454133	19	15	14	4.32193	4	3.90689	0.00470647	0.00371563	0.00346792	28	19	8	4.85798	4.32193	3.16993	0.00693584	0.00470647	0.00198167	0	0	0	0	0	0	0	0
chr2	91211572	91236982	ENSMUSG00000002109	0.4201	-	Ddb2	protein_coding	0.196516	1	0.776271	-0.365367	97	6.51345	0.0597137	75	6.24683	0.0462168	56	90	146	5.83289	6.50779	7.19967	0.0343558	0.0552147	0.0895706	65	83	78	6.04439	6.39232	6.30378	0.0398773	0.0509202	0.0478528	0	0	0	0	0	0	0	0
chr2	91082390	91115756	ENSMUSG00000002111	0.4989	+	Spi1	protein_coding	0.3666	1	1.43119	0.517218	35	5.18161	0.00656998	51	5.58524	0.00948308	37	33	36	5.24793	5.08746	5.20945	0.00687988	0.00613611	0.00669394	51	27	75	5.70044	4.80735	6.24793	0.00948308	0.00502045	0.0139457	0	0	0	0	0	0	0	0
chr11	4160350	4182541	ENSMUSG00000002129	0.4656	+	Sf3a1	protein_coding	0.383178	1	0.88498	-0.176284	245	7.89503	0.0330549	217	7.74827	0.0292374	187	210	339	7.55459	7.7211	8.40939	0.0251954	0.0282943	0.045675	198	269	184	7.63662	8.07682	7.53138	0.0266774	0.0362436	0.0247912	0	0	0	0	0	0	0	0
chr10	127642986	127660957	ENSMUSG00000002147	0.5023	+	Stat6	protein_coding	0.858994	1	1.01442	0.0206505	253	7.96809	0.0422786	257	8.0015	0.0428905	193	280	287	7.59991	8.13443	8.16993	0.0322096	0.046729	0.0478972	224	250	297	7.81378	7.97154	8.21917	0.0373832	0.0417223	0.0495661	0	0	0	0	0	0	0	0
chr7	44572380	44586862	ENSMUSG00000002204	0.4777	+	Napsa	protein_coding	0.670041	1	0.863636	-0.211504	14	3.85693	0.0021003	12	3.63563	0.00179294	12	12	17	3.70044	3.70044	4.16993	0.00184417	0.00184417	0.00261257	15	11	9	4	3.58496	3.32193	0.00230521	0.00169049	0.00138313	0	0	0	0	0	0	0	0
chr7	44748413	44777515	ENSMUSG00000002205	0.4901	+	Vrk3	protein_coding	0.651478	1	1.0163	0.0233325	122	6.87142	0.00720817	124	6.96094	0.00732666	75	131	159	6.24793	7.04439	7.32193	0.00444339	0.00776112	0.00941999	130	122	119	7.03342	6.94251	6.90689	0.00770188	0.00722792	0.00705018	0	0	0	0	0	0	0	0
chr7	24399619	24422778	ENSMUSG00000002210	0.5274	+	Smg9	protein_coding	0.632111	1	0.936567	-0.0945456	88	6.44283	0.0132434	83	6.3841	0.0123938	62	109	94	5.97728	6.78136	6.56986	0.00929535	0.0163418	0.014093	82	89	77	6.37504	6.49185	6.2854	0.0122939	0.0133433	0.0115442	0	0	0	0	0	0	0	0
chr5	27740080	27791691	ENSMUSG00000002221	0.4606	-	Paxip1	protein_coding	0.536011	1	1.41463	0.500429	26	4.72508	0.00194903	38	5.26959	0.00278785	19	36	24	4.32193	5.20945	4.64386	0.00140626	0.0026645	0.00177633	40	39	34	5.35755	5.32193	5.12928	0.00296055	0.00288654	0.00251647	0	0	0	0	0	0	0	0
chr6	71388634	71440637	ENSMUSG00000002222	0.4099	-	Rmnd5a	protein_coding	0.0557279	1	1.46272	0.548649	173	7.34484	0.0247654	254	7.99289	0.0362909	237	189	94	7.89482	7.56986	6.56986	0.033862	0.0270039	0.0134305	263	261	238	8.04439	8.03342	7.90087	0.0375768	0.037291	0.0340049	0	0	0	0	0	0	0	0
chr3	104794836	104818563	ENSMUSG00000002227	0.4862	-	Mov10	protein_coding	0.174749	1	0.796593	-0.328085	4304	11.8513	0.17146	3428	11.7423	0.136576	1881	3611	7420	10.8781	11.8186	12.8574	0.0749343	0.143853	0.295594	3324	3316	3645	11.6991	11.6957	11.8321	0.13242	0.132101	0.145208	0	0	0	0	0	0	0	0
chr3	104781056	104786018	ENSMUSG00000002228	0.5589	+	Ppm1j	protein_coding	0.517317	1	0.894737	-0.160465	5	1.93578	0.00375587	5	2.25163	0.00328638	0	3	13	0	2	3.80735	0	0.00211268	0.00915493	8	1	5	3.16993	1	2.58496	0.0056338	0.000704225	0.00352113	0	0	0	0	0	0	0	0
chr3	104788375	104794459	ENSMUSG00000002233	0.5527	+	Rhoc	protein_coding	0.172505	1	0.795665	-0.329766	4275	11.8398	1.37361	3401	11.7307	1.09287	1862	3579	7383	10.8634	11.8057	12.8502	0.598329	1.15006	2.37243	3300	3285	3618	11.6887	11.6821	11.8214	1.06041	1.05559	1.1626	0	0	0	0	0	0	0	0
chr17	28331671	28350805	ENSMUSG00000002249	0.5635	-	Tead3	protein_coding	0.673517	1	1.13261	0.17965	766	9.58039	0.159149	867	9.75433	0.180281	722	821	754	9.49785	9.68299	9.56033	0.150073	0.170651	0.156724	766	850	986	9.58308	9.73302	9.94691	0.159218	0.176678	0.204947	0	0	0	0	0	0	0	0
chr17	28232754	28301469	ENSMUSG00000002250	0.5287	+	Ppard	protein_coding	0.202701	1	1.68831	0.755581	50	5.57142	0.00758489	86	6.42408	0.0129094	31	79	41	5	6.32193	5.39232	0.00467149	0.0119048	0.00617842	70	90	97	6.14975	6.50779	6.61471	0.0105485	0.0135624	0.0146172	0	0	0	0	0	0	0	0
chr17	28207778	28228608	ENSMUSG00000002257	0.5073	+	Def6	protein_coding	0.650894	1	0.794118	-0.332575	78	6.2948	0.027709	62	5.97378	0.0219314	93	77	65	6.55459	6.2854	6.04439	0.0328971	0.0272374	0.0229926	64	66	56	6.02237	6.06609	5.83289	0.0226388	0.0233463	0.019809	0	0	0	0	0	0	0	0
chr7	6703892	6730431	ENSMUSG00000002265	0.4495	-	Peg3	protein_coding	0.235142	1	1.96774	0.976541	9	3.16926	0.000722842	19	4.33544	0.00149732	12	3	13	3.70044	2	3.80735	0.000929368	0.000232342	0.00100682	21	21	16	4.45943	4.45943	4.08746	0.00162639	0.00162639	0.00123916	0	0	0	0	0	0	0	0
chr7	6671269	6696450	ENSMUSG00000002266	0.4387	-	Zim1	protein_coding	1	1	0.333333	-1.58496	4	1.23348	0.000490076	1	0.666667	8.16793e-05	12	0	0	3.70044	0	0	0.00147023	0	0	0	1	1	0	1	1	0	0.000122519	0.000122519	0	0	0	0	0	0	0	0
chr17	25794571	25797136	ENSMUSG00000002274	0.5939	-	Metrn	protein_coding	0.733929	1	1.61905	0.695145	55	4.22281	0.0331725	90	6.49612	0.0540812	0	61	104	0	5.9542	6.71425	0	0.0367913	0.0627262	94	78	97	6.56986	6.30378	6.61471	0.0566948	0.0470446	0.0585042	0	0	0	0	0	0	0	0
chr17	25579174	25662826	ENSMUSG00000002279	0.5165	+	Lmf1	protein_coding	0.591741	1	0.834197	-0.26154	63	5.79636	0.00374355	53	5.70728	0.00311306	112	48	30	6.82018	5.61471	4.9542	0.00662017	0.00283721	0.00177326	38	68	52	5.2854	6.10852	5.72792	0.00224613	0.00401939	0.00307365	0	0	0	0	0	0	0	0
chr17	25773776	25783332	ENSMUSG00000002280	0.547	+	Narfl	protein_coding	0.10179	1	0.811475	-0.301381	202	7.46009	0.0243716	164	7.33256	0.0197543	87	182	338	6.45943	7.5157	8.40514	0.0104794	0.0219224	0.0407131	205	167	120	7.6865	7.39232	6.91886	0.0246928	0.0201156	0.0144543	0	0	0	0	0	0	0	0
chr17	33773750	33781575	ENSMUSG00000002289	0.4877	-	Angptl4	protein_coding	0.892297	1	1.01401	0.0200656	237	7.87857	0.0300571	240	7.87916	0.0304798	212	289	210	7.73471	8.17991	7.7211	0.0268865	0.0366519	0.0266328	196	206	319	7.62205	7.69349	8.32193	0.0248573	0.0261256	0.0404566	0	0	0	0	0	0	0	0
chr5	8396973	8422716	ENSMUSG00000002297	0.3901	-	Dbf4	protein_coding	0.359673	1	1.44569	0.531761	88	6.43202	0.00999659	128	6.97595	0.0145026	69	120	75	6.12928	6.91886	6.24793	0.00783824	0.0136317	0.00851982	149	142	92	7.22882	7.15987	6.53916	0.016926	0.0161309	0.010451	0	0	0	0	0	0	0	0
chr17	33909414	33915589	ENSMUSG00000002307	0.5363	+	Daxx	protein_coding	0.279433	1	0.819588	-0.28703	128	6.95137	0.0242504	105	6.72131	0.0198413	87	118	180	6.45943	6.89482	7.49985	0.0164399	0.0222978	0.0340136	91	112	112	6.52356	6.82018	6.82018	0.0171958	0.021164	0.021164	0	0	0	0	0	0	0	0
chr17	33843091	33849774	ENSMUSG00000002308	0.4984	+	Cd320	protein_coding	0.307605	1	0.908696	-0.138131	76	5.90246	0.0196333	69	6.1014	0.017817	19	86	122	4.32193	6.44294	6.94251	0.00492994	0.0223145	0.0316554	53	80	73	5.75489	6.33985	6.20945	0.0137519	0.0207577	0.0189414	0	0	0	0	0	0	0	0
chr14	55625400	55637895	ENSMUSG00000002319	0.5277	-	Ipo4	protein_coding	0.525516	1	1.35403	0.437255	343	8.37975	0.011195	464	8.84002	0.0151698	230	394	404	7.85175	8.62571	8.66178	0.00751413	0.012872	0.0131987	386	580	427	8.59619	9.18239	8.74147	0.0126107	0.0189487	0.0139501	0	0	0	0	0	0	0	0
chr14	55635965	55643806	ENSMUSG00000002320	0.4875	-	Tm9sf1	protein_coding	0.153863	1	0.648734	-0.624301	104	6.69487	0.00984741	67	6.09243	0.0063552	112	79	122	6.82018	6.32193	6.94251	0.010571	0.00745635	0.0115149	72	67	63	6.18982	6.08746	6	0.00679566	0.00632374	0.0059462	0	0	0	0	0	0	0	0
chr14	55618037	55625395	ENSMUSG00000002324	0.5205	+	Rec8	protein_coding	0.541326	1	1.35373	0.436938	173	7.40317	0.0456621	235	7.8606	0.0619073	118	194	208	6.89482	7.60733	7.70736	0.0310854	0.0511064	0.0547945	194	293	218	7.60733	8.19967	7.77479	0.0511064	0.0771865	0.0574289	0	0	0	0	0	0	0	0
chr14	55603571	55610030	ENSMUSG00000002325	0.5048	+	Irf9	protein_coding	0.583636	1	1.16842	0.22456	252	7.98316	0.0530001	295	8.19447	0.0619618	262	260	235	8.03892	8.02791	7.88264	0.0550305	0.0546104	0.0493594	285	352	248	8.15987	8.46352	7.96	0.0598614	0.073934	0.0520899	0	0	0	0	0	0	0	0
chr14	55672235	55678750	ENSMUSG00000002326	0.4317	+	Gmpr2	protein_coding	0.375476	1	0.783898	-0.351262	78	6.23996	0.0488163	61	5.88391	0.0381312	50	101	82	5.67243	6.67243	6.37504	0.0314268	0.0634821	0.0515399	38	79	65	5.2854	6.32193	6.04439	0.0238843	0.0496543	0.0408548	0	0	0	0	0	0	0	0
chr14	55657879	55660508	ENSMUSG00000002329	0.4852	-	Mdp1	protein_coding	0.809626	1	1.14731	0.198249	277	7.97042	0.117614	318	8.29772	0.135001	125	332	375	6.97728	8.37938	8.55459	0.053011	0.140797	0.159033	383	251	321	8.58496	7.97728	8.33092	0.162426	0.106446	0.136132	0	0	0	0	0	0	0	0
chr14	55739020	55745690	ENSMUSG00000002332	0.493	-	Dhrs1	protein_coding	0.150947	1	1.63836	0.712249	242	7.91046	0.15964	398	8.63283	0.261968	193	261	273	7.59991	8.03342	8.09803	0.127141	0.171937	0.179842	357	389	447	8.48382	8.60733	8.80735	0.235178	0.256258	0.294466	0	0	0	0	0	0	0	0
chr8	70093085	70120873	ENSMUSG00000002341	0.5075	-	Ncan	protein_coding	0.723663	1	0.962963	-0.0544478	8	3.1504	0.00178213	8	2.95679	0.00170788	6	9	9	2.80735	3.32193	3.32193	0.0013366	0.0020049	0.0020049	12	8	3	3.70044	3.16993	2	0.0026732	0.00178213	0.0006683	0	0	0	0	0	0	0	0
chr8	70172356	70183681	ENSMUSG00000002342	0.5157	+	Tmem161a	protein_coding	0.874621	1	1.11152	0.152533	271	8.08086	0.0274569	301	8.23818	0.0305302	237	277	299	7.89482	8.11894	8.22882	0.0240122	0.0280648	0.0302938	291	323	290	8.18982	8.33985	8.18488	0.0294833	0.0327254	0.029382	0	0	0	0	0	0	0	0
chr8	70220172	70234466	ENSMUSG00000002343	0.4974	-	Armc6	protein_coding	0.444195	1	1.57143	0.652077	15	3.98908	0.00278332	25	4.661	0.00447752	12	21	13	3.70044	4.45943	3.80735	0.00217825	0.00381194	0.00235977	22	31	21	4.52356	5	4.45943	0.00399347	0.00562716	0.00381194	0	0	0	0	0	0	0	0
chr8	70139499	70167488	ENSMUSG00000002345	0.521	+	Borcs8	protein_coding	0.967315	1	1.06846	0.0955324	135	7.07274	0.0196963	145	7.18585	0.0210547	106	149	151	6.74147	7.22882	7.24793	0.0154272	0.0216853	0.0219764	141	151	142	7.14975	7.24793	7.15987	0.020521	0.0219764	0.0206666	0	0	0	0	0	0	0	0
chr8	70184340	70212305	ENSMUSG00000002346	0.5079	-	Slc25a42	protein_coding	0.513718	1	1.28866	0.365871	31	5.01389	0.00531885	41	5.35805	0.00690319	31	33	30	5	5.08746	4.9542	0.00526226	0.00560177	0.00509251	31	43	48	5	5.45943	5.61471	0.00526226	0.00729927	0.00814802	0	0	0	0	0	0	0	0
chr17	5841328	5931033	ENSMUSG00000002365	0.4721	+	Snx9	protein_coding	0.371334	1	1.04487	0.0633259	51	5.47553	0.0305389	53	5.76305	0.0319361	75	60	18	6.24793	5.93074	4.24793	0.0449102	0.0359281	0.0107784	55	54	51	5.80735	5.78136	5.70044	0.0329341	0.0323353	0.0305389	0	0	0	0	0	0	0	0
chr17	56673225	56711769	ENSMUSG00000002372	0.5166	+	Ranbp3	protein_coding	0.925914	1	1.24272	0.313499	33	4.65826	0.0156937	42	5.40931	0.0196171	6	45	49	2.80735	5.52356	5.64386	0.00282486	0.0211864	0.0230697	40	38	47	5.35755	5.2854	5.58496	0.0188324	0.0178908	0.0221281	0	0	0	0	0	0	0	0
chr17	56717762	56724248	ENSMUSG00000002379	0.5624	+	Ndufa11	protein_coding	0.141637	1	0.846939	-0.23967	522	8.66632	0.153206	442	8.78763	0.129711	137	555	873	7.10852	9.11894	9.77149	0.0402349	0.162996	0.256388	412	438	475	8.69	8.77808	8.89482	0.120999	0.128634	0.139501	0	0	0	0	0	0	0	0
chr8	71374123	71381960	ENSMUSG00000002393	0.5982	-	Nr2f6	protein_coding	0.43918	1	0.985075	-0.0216951	178	7.30887	0.0407586	175	7.45788	0.0401468	81	172	280	6.35755	7.43463	8.13443	0.0185822	0.0394586	0.0642349	165	175	185	7.37504	7.45943	7.53916	0.0378527	0.0401468	0.0424409	0	0	0	0	0	0	0	0
chr8	71366848	71369732	ENSMUSG00000002395	0.5463	+	Use1	protein_coding	0.98638	1	0.986301	-0.0198996	388	8.60339	0.072047	383	8.57761	0.0710575	386	411	368	8.59619	8.6865	8.52748	0.0716141	0.0762523	0.0682746	356	354	439	8.47978	8.47168	8.78136	0.0660482	0.0656772	0.0814471	0	0	0	0	0	0	0	0
chr8	71371298	71379361	ENSMUSG00000002396	0.5676	+	Ocel1	protein_coding	0.440322	1	0.969005	-0.0454241	203	7.52463	0.024012	197	7.6253	0.0232641	100	194	316	6.65821	7.60733	8.30834	0.0118092	0.0229098	0.037317	181	193	217	7.50779	7.59991	7.76818	0.0213746	0.0227917	0.0256259	0	0	0	0	0	0	0	0
chr7	28179469	28187294	ENSMUSG00000002409	0.5819	+	Dyrk1b	protein_coding	0.304498	1	0.710843	-0.492396	27	4.55541	0.0164103	19	4.22942	0.0114872	19	12	49	4.32193	3.70044	5.64386	0.0116923	0.00738462	0.0301538	11	21	24	3.58496	4.45943	4.64386	0.00676923	0.0129231	0.0147692	0	0	0	0	0	0	0	0
chr6	39603237	39725463	ENSMUSG00000002413	0.387	-	Braf	protein_coding	0.948124	1	0.897959	-0.155278	81	6.33185	0.00601317	72	6.19266	0.00539197	100	74	68	6.65821	6.22882	6.10852	0.00745434	0.00551621	0.00506895	76	76	65	6.26679	6.26679	6.04439	0.0056653	0.0056653	0.00484532	0	0	0	0	0	0	0	0
chr6	39592574	39603382	ENSMUSG00000002416	0.4457	+	Ndufb2	protein_coding	0.48412	1	0.802867	-0.316766	185	7.53679	0.0242718	148	7.21976	0.0194612	199	173	183	7.64386	7.44294	7.52356	0.0261086	0.0226975	0.0240094	159	149	137	7.32193	7.22882	7.10852	0.0208607	0.0195487	0.0179743	0	0	0	0	0	0	0	0
chr3	20057811	20118490	ENSMUSG00000002428	0.3841	+	Hltf	protein_coding	1	1	0.876033	-0.190943	39	5.30994	0.0038147	34	4.93672	0.00332978	50	33	35	5.67243	5.08746	5.16993	0.00484919	0.00320047	0.00339443	13	53	37	3.80735	5.75489	5.24793	0.00126079	0.00514014	0.0035884	0	0	0	0	0	0	0	0
chr2	181591868	181655660	ENSMUSG00000002455	0.44	+	Prpf6	protein_coding	0.487063	1	0.856383	-0.223672	250	7.9672	0.0648822	214	7.72373	0.0555267	230	264	255	7.85175	8.04985	8	0.0597713	0.0686071	0.0662682	267	177	197	8.06609	7.47573	7.62936	0.0693867	0.0459979	0.0511954	0	0	0	0	0	0	0	0
chr2	181688419	181693977	ENSMUSG00000002458	0.5391	-	Rgs19	protein_coding	0.521234	1	0.723684	-0.466568	75	6.18962	0.030036	54	5.7756	0.021626	100	49	76	6.65821	5.64386	6.26679	0.0400481	0.0196235	0.0304365	48	60	54	5.61471	5.93074	5.78136	0.0192231	0.0240288	0.021626	0	0	0	0	0	0	0	0
chr1	4909576	5070285	ENSMUSG00000002459	0.4108	-	Rgs20	protein_coding	0.305832	1	2.25	1.16993	7	2.34079	0.000953419	17	3.92052	0.00231545	0	9	12	0	3.32193	3.70044	0	0.00122582	0.00163443	15	6	30	4	2.80735	4.9542	0.00204304	0.000817216	0.00408608	0	0	0	0	0	0	0	0
chr18	10644411	10706771	ENSMUSG00000002475	0.4105	-	Abhd3	protein_coding	0.0307604	1	2.6	1.37851	2	1.26912	0.00122807	8	2.93578	0.00403509	6	0	1	2.80735	0	1	0.00315789	0	0.000526316	13	3	7	3.80735	2	3	0.00684211	0.00157895	0.00368421	0	0	0	0	0	0	0	0
chr18	10617796	10628230	ENSMUSG00000002477	0.4205	+	Snrpd1	protein_coding	0.857602	1	1.04056	0.0573636	615	9.25954	0.381247	640	9.29112	0.396737	673	646	527	9.3966	9.33762	9.04439	0.416976	0.400248	0.326518	753	711	457	9.55842	9.47573	8.8392	0.466543	0.44052	0.283147	0	0	0	0	0	0	0	0
chr5	114707760	114722327	ENSMUSG00000002486	0.5374	+	Tchp	protein_coding	0.499376	1	1.34783	0.430634	22	4.5072	0.00295025	30	4.85961	0.00402307	19	27	20	4.32193	4.80735	4.39232	0.00254794	0.00362076	0.00268204	27	18	45	4.80735	4.24793	5.52356	0.00362076	0.00241384	0.0060346	0	0	0	0	0	0	0	0
chr16	89787111	89980080	ENSMUSG00000002489	0.4761	-	Tiam1	protein_coding	0.776669	1	0.783333	-0.352302	159	7.23649	0.0145738	124	6.94117	0.0113963	212	174	91	7.73471	7.45121	6.52356	0.0194317	0.0159487	0.00834097	160	112	101	7.33092	6.82018	6.67243	0.0146654	0.0102658	0.00925756	0	0	0	0	0	0	0	0
chr17	24595937	24632629	ENSMUSG00000002496	0.5245	-	Tsc2	protein_coding	0.41416	1	0.89816	-0.154956	271	8.02744	0.140826	243	7.91535	0.126431	174	289	349	7.45121	8.17991	8.45121	0.0905307	0.150364	0.181582	203	290	236	7.67243	8.18488	7.88874	0.105619	0.150884	0.122789	0	0	0	0	0	0	0	0
chr17	24639282	24650305	ENSMUSG00000002504	0.5616	-	Slc9a3r2	protein_coding	0.440427	1	1.7459	0.803972	40	3.9443	0.0180057	70	6.138	0.0317749	0	63	56	0	6	5.83289	0	0.0285974	0.0254199	62	65	83	5.97728	6.04439	6.39232	0.0281434	0.0295052	0.0376759	0	0	0	0	0	0	0	0
chr15	76070184	76080946	ENSMUSG00000002524	0.5438	-	Puf60	protein_coding	0.725951	1	0.899329	-0.153079	347	8.4402	0.247973	312	8.28342	0.222938	361	353	326	8.49985	8.46761	8.35315	0.258226	0.252504	0.23319	339	319	277	8.40939	8.32193	8.11894	0.242489	0.228183	0.19814	0	0	0	0	0	0	0	0
chr2	32287384	32307921	ENSMUSG00000002546	0.5159	+	Golga2	protein_coding	0.58393	1	1.06408	0.0896042	1227	10.0636	0.138232	1305	10.3505	0.147096	504	1275	1901	8.98014	10.3174	10.8933	0.0567951	0.143678	0.214221	1323	1247	1346	10.3707	10.2854	10.3955	0.149087	0.140523	0.151679	0	0	0	0	0	0	0	0
chr2	32255002	32260159	ENSMUSG00000002550	0.558	-	Uck1	protein_coding	0.30554	1	1.42105	0.50696	157	7.26916	0.0374871	224	7.80332	0.0533715	118	206	148	6.89482	7.69349	7.21917	0.0281153	0.0490827	0.0352633	191	224	257	7.58496	7.81378	8.01123	0.0455087	0.0533715	0.0612342	0	0	0	0	0	0	0	0
chr12	40059769	40134228	ENSMUSG00000002565	0.4033	-	Scin	protein_coding	0.947941	1	0.555556	-0.847997	2	0.935785	0.00100756	1	0.528321	0.000335852	6	0	0	2.80735	0	0	0.00302267	0	0	0	0	2	0	0	1.58496	0	0	0.00100756	0	0	0	0	0	0	0	0
chr10	128630843	128645991	ENSMUSG00000002578	0.4983	-	Ikzf4	protein_coding	0.465566	1	0.653846	-0.612977	8	3.09974	0.00056414	5	2.38998	0.00034339	6	8	9	2.80735	3.16993	3.32193	0.000441501	0.000588668	0.000662252	2	5	7	1.58496	2.58496	3	0.000147167	0.000367918	0.000515085	0	0	0	0	0	0	0	0
chr11	98437708	98438991	ENSMUSG00000002580	0.5421	-	Mien1	protein_coding	1	1	1.32587	0.406935	163	7.06382	0.101161	216	7.76136	0.134328	50	181	257	5.67243	7.50779	8.01123	0.0310945	0.112562	0.159826	211	219	218	7.72792	7.78136	7.77479	0.131219	0.136194	0.135572	0	0	0	0	0	0	0	0
chr6	5168090	5193946	ENSMUSG00000002588	0.433	-	Pon1	protein_coding	0.255048	1	2.66667	1.41504	0	0	0	2	0.861654	0.000396354	0	0	0	0	0	0	0	0	0	0	0	5	0	0	2.58496	0	0	0.00118906	0	0	0	0	0	0	0	0
chr7	25757273	25788705	ENSMUSG00000002602	0.5035	-	Axl	protein_coding	0.0732537	1	0.607692	-0.718587	779	9.55734	0.0766204	473	8.85597	0.0465231	791	530	1016	9.62936	9.05257	9.9901	0.0778007	0.0521294	0.0999311	407	391	621	8.67243	8.61471	9.28077	0.0400315	0.0384578	0.06108	0	0	0	0	0	0	0	0
chr7	25687002	25705077	ENSMUSG00000002603	0.5108	+	Tgfb1	protein_coding	0.118921	1	0.626263	-0.67516	32	4.71996	0.00372787	20	4.33673	0.00229108	12	21	63	3.70044	4.45943	6	0.00139795	0.00244641	0.00733924	24	14	21	4.64386	3.90689	4.45943	0.0027959	0.00163094	0.00244641	0	0	0	0	0	0	0	0
chr7	25711106	25719088	ENSMUSG00000002608	0.5323	-	Ccdc97	protein_coding	0.12464	1	1.45124	0.537283	228	7.80167	0.0268805	331	8.35892	0.0390631	243	280	161	7.93074	8.13443	7.33985	0.0286489	0.0330111	0.0189814	341	265	388	8.41785	8.05528	8.60363	0.0402028	0.0312426	0.0457439	0	0	0	0	0	0	0	0
chr17	23173869	23193252	ENSMUSG00000002617	0.3673	-	Zfp40	protein_coding	0.466181	1	2.11111	1.078	2	1.33333	0.000391083	5	2.52075	0.00104289	0	3	3	0	2	2	0	0.000586625	0.000586625	2	6	8	1.58496	2.80735	3.16993	0.000391083	0.00117325	0.00156433	0	0	0	0	0	0	0	0
chr17	32321425	32350581	ENSMUSG00000002625	0.4585	-	Akap8l	protein_coding	0.529866	1	1.08403	0.116409	39	3.84977	0.0292708	42	5.34539	0.0317941	0	36	80	0	5.20945	6.33985	0	0.0272521	0.0605602	24	55	47	4.64386	5.80735	5.58496	0.0181681	0.0416351	0.0355791	0	0	0	0	0	0	0	0
chr7	34184499	34196661	ENSMUSG00000002635	0.4676	-	Pdcd2l	protein_coding	0.590038	1	1.22222	0.289507	53	5.73265	0.0131448	65	6.03895	0.016121	50	66	43	5.67243	6.06609	5.45943	0.0124008	0.016369	0.0106647	72	58	65	6.18982	5.88264	6.04439	0.0178571	0.0143849	0.016121	0	0	0	0	0	0	0	0
chr17	57003405	57011288	ENSMUSG00000002658	0.5122	-	Gtf2f1	protein_coding	0.74042	1	0.925287	-0.112027	57	5.85784	0.0446708	53	5.71283	0.0412748	56	57	58	5.83289	5.85798	5.88264	0.0438871	0.0446708	0.0454545	68	50	40	6.10852	5.67243	5.35755	0.0532915	0.039185	0.031348	0	0	0	0	0	0	0	0
chr17	56990264	56996371	ENSMUSG00000002660	0.508	+	Clpp	protein_coding	0.0547535	1	0.690249	-0.534812	173	7.21122	0.109844	119	6.88886	0.0756232	75	138	307	6.24793	7.11894	8.26679	0.0475285	0.0874525	0.19455	94	119	145	6.56986	6.90689	7.18982	0.0595691	0.0754119	0.0918885	0	0	0	0	0	0	0	0
chr17	56997339	56999322	ENSMUSG00000002661	0.5489	+	Alkbh7	protein_coding	0.617127	1	0.486486	-1.03953	36	4.87903	0.0242588	17	3.69582	0.0114555	69	12	27	6.12928	3.70044	4.80735	0.046496	0.00808625	0.0181941	3	15	33	2	4	5.08746	0.00202156	0.0101078	0.0222372	0	0	0	0	0	0	0	0
chr17	56999457	57000018	ENSMUSG00000002664	0.5836	-	Pspn	protein_coding	0.617127	1	0.486486	-1.03953	36	4.87903	0.0287081	17	3.69582	0.0135566	69	12	27	6.12928	3.70044	4.80735	0.0550239	0.00956938	0.0215311	3	15	33	2	4	5.08746	0.00239234	0.0119617	0.0263158	0	0	0	0	0	0	0	0
chr17	57066056	57078510	ENSMUSG00000002668	0.5057	-	Dennd1c	protein_coding	0.50961	1	0.714286	-0.485427	11	3.29012	0.00814871	7	2.95679	0.00560224	12	3	17	3.70044	2	4.16993	0.0091673	0.00229183	0.012987	12	5	5	3.70044	2.58496	2.58496	0.0091673	0.00381971	0.00381971	0	0	0	0	0	0	0	0
chr12	81573557	81595008	ENSMUSG00000002679	0.4058	-	Med6	protein_coding	0.464074	1	1.32174	0.402437	37	5.23406	0.0090747	50	5.58308	0.0120726	31	48	33	5	5.61471	5.08746	0.00753525	0.0116675	0.00802139	29	53	67	4.90689	5.75489	6.08746	0.0070491	0.0128828	0.0162859	0	0	0	0	0	0	0	0
chr12	50341231	50649223	ENSMUSG00000002688	0.3923	-	Prkd1	protein_coding	0.267516	1	1.65455	0.726435	17	4.17387	0.00855967	29	4.89908	0.0144856	19	20	13	4.32193	4.39232	3.80735	0.00938272	0.00987654	0.00641975	32	22	34	5.04439	4.52356	5.12928	0.0158025	0.0108642	0.0167901	0	0	0	0	0	0	0	0
chr11	34046920	34092295	ENSMUSG00000002699	0.4494	+	Lcp2	protein_coding	0.0293415	1	0.344444	-1.53766	59	5.64769	0.0101357	20	3.79958	0.00337857	69	19	89	6.12928	4.32193	6.49185	0.0118536	0.00326404	0.0152895	4	11	44	2.32193	3.58496	5.49185	0.000687167	0.00188971	0.00755884	0	0	0	0	0	0	0	0
chr2	166906040	166946389	ENSMUSG00000002718	0.4276	+	Cse1l	protein_coding	0.904541	1	0.915038	-0.128096	391	8.59802	0.0217492	358	8.48714	0.0198966	417	448	309	8.70736	8.81057	8.27612	0.0231757	0.0248986	0.0171733	355	373	346	8.47573	8.54689	8.43879	0.0197299	0.0207303	0.0192297	0	0	0	0	0	0	0	0
chr2	145902099	145916425	ENSMUSG00000002728	0.4217	+	Naa20	protein_coding	0.664783	1	0.704981	-0.504344	86	6.31407	0.0098477	60	5.91681	0.00690866	137	49	72	7.10852	5.64386	6.18982	0.0156876	0.0056109	0.00824459	74	48	59	6.22882	5.61471	5.90689	0.00847361	0.00549639	0.00675598	0	0	0	0	0	0	0	0
chr2	76629898	76648015	ENSMUSG00000002731	0.4286	-	Prkra	protein_coding	0.910965	1	1.10656	0.146078	162	7.29961	0.0535143	179	7.49122	0.0592519	112	163	210	6.82018	7.35755	7.7211	0.0370738	0.0539556	0.0695134	178	186	173	7.48382	7.54689	7.44294	0.0589209	0.061569	0.0572658	0	0	0	0	0	0	0	0
chr2	76663044	76673116	ENSMUSG00000002732	0.4084	-	Fkbp7	protein_coding	0.276744	1	0.75463	-0.406159	143	7.13603	0.0279461	108	6.76211	0.021041	137	108	184	7.10852	6.76818	7.53138	0.0267735	0.0211061	0.0359586	103	105	115	6.70044	6.72792	6.85798	0.020129	0.0205198	0.0224741	0	0	0	0	0	0	0	0
chr2	76675281	76696828	ENSMUSG00000002733	0.4429	+	Plekha3	protein_coding	0.59084	1	0.912397	-0.132267	201	7.54351	0.0523387	183	7.5102	0.0477308	311	171	120	8.2854	7.42626	6.91886	0.0811163	0.0446009	0.0312989	203	149	197	7.67243	7.22882	7.62936	0.0529473	0.0388628	0.0513824	0	0	0	0	0	0	0	0
chr11	5955693	5967780	ENSMUSG00000002741	0.4793	+	Ykt6	protein_coding	0.23194	1	1.43419	0.520237	880	9.76176	0.20743	1263	10.275	0.297597	816	1096	729	9.67419	10.0993	9.51175	0.192271	0.258247	0.171772	1077	1633	1079	10.0741	10.6742	10.0768	0.25377	0.384779	0.254241	0	0	0	0	0	0	0	0
chr5	135187264	135246129	ENSMUSG00000002748	0.4316	+	Baz1b	protein_coding	0.891429	1	1.09375	0.129283	180	7.47729	0.0227235	197	7.62759	0.0248656	149	229	163	7.22882	7.84549	7.35755	0.0187752	0.0288558	0.0205393	219	185	188	7.78136	7.53916	7.56224	0.0275958	0.0233115	0.0236895	0	0	0	0	0	0	0	0
chr17	46711463	46725541	ENSMUSG00000002763	0.5343	+	Pex6	protein_coding	0.758852	1	1.21818	0.284729	54	5.26867	0.0135712	66	6.0373	0.0165871	12	38	112	3.70044	5.2854	6.82018	0.00301583	0.00955014	0.0281478	60	53	85	5.93074	5.75489	6.42626	0.0150792	0.0133199	0.0213622	0	0	0	0	0	0	0	0
chr17	46646229	46650139	ENSMUSG00000002767	0.4968	+	Mrpl2	protein_coding	0.543129	1	0.992288	-0.0111693	129	6.91217	0.0473562	128	7.00451	0.0469881	81	105	200	6.35755	6.72792	7.65105	0.0298123	0.0386456	0.0736106	129	117	137	7.02237	6.88264	7.10852	0.0474788	0.0430622	0.0504233	0	0	0	0	0	0	0	0
chr17	46681137	46683105	ENSMUSG00000002768	0.5444	+	Mea1	protein_coding	0.272066	1	0.867412	-0.20521	416	8.60846	0.279606	361	8.4971	0.242445	237	421	591	7.89482	8.7211	9.20945	0.159167	0.28274	0.396911	344	393	346	8.43045	8.62205	8.43879	0.231028	0.263936	0.232371	0	0	0	0	0	0	0	0
chr17	46725664	46729168	ENSMUSG00000002769	0.5324	-	Gnmt	protein_coding	0.677367	1	1.17683	0.234905	54	5.25618	0.0386091	63	5.97131	0.0455635	12	37	112	3.70044	5.24793	6.82018	0.00863309	0.0266187	0.0805755	59	48	83	5.90689	5.61471	6.39232	0.042446	0.0345324	0.0597122	0	0	0	0	0	0	0	0
chr7	45831883	45878378	ENSMUSG00000002771	0.5201	-	Grin2d	protein_coding	0.818758	1	1.06667	0.0931094	4	1.77398	0.00117474	4	2.2049	0.00127264	0	3	9	0	2	3.32193	0	0.000881057	0.00264317	1	6	6	1	2.80735	2.80735	0.000293686	0.00176211	0.00176211	0	0	0	0	0	0	0	0
chr7	45872772	45883732	ENSMUSG00000002778	0.4936	+	Kdelr1	protein_coding	0.473986	1	1.30034	0.378893	2037	10.9896	0.625128	2649	11.3689	0.812973	1906	2224	1980	10.8971	11.1196	10.952	0.585021	0.682627	0.607735	2879	2513	2554	11.4919	11.2958	11.3191	0.883671	0.771332	0.783917	0	0	0	0	0	0	0	0
chr7	45896941	45917413	ENSMUSG00000002781	0.5009	+	Tmem143	protein_coding	0.483595	1	1.26883	0.343494	822	9.68198	0.0964614	1044	10.0226	0.122424	747	841	879	9.54689	9.71768	9.78136	0.0876246	0.098651	0.103109	981	967	1183	9.93958	9.91886	10.2095	0.115073	0.113431	0.138768	0	0	0	0	0	0	0	0
chr17	32076083	32107350	ENSMUSG00000002791	0.5058	-	Pdxk-ps	transcribed_unprocessed_pseudogene	0.702401	1	0.75	-0.415037	2	0.861654	0.000443027	1	0.666667	0.000265816	0	0	5	0	0	2.58496	0	0	0.00132908	0	0	3	0	0	2	0	0	0.000797448	0	0	0	0	0	0	0	0
chr6	54982580	54992950	ENSMUSG00000002797	0.4386	-	Ggct	protein_coding	0.390562	1	0.832727	-0.264084	91	6.48888	0.0109448	75	6.20498	0.00909384	69	89	114	6.12928	6.49185	6.84549	0.00832931	0.0107436	0.0137615	95	50	81	6.58496	5.67243	6.35755	0.0114679	0.00603573	0.00977789	0	0	0	0	0	0	0	0
chr12	112976482	112978930	ENSMUSG00000002803	0.59	+	Btbd6	protein_coding	0.763507	1	1.06061	0.0848889	10	3.23348	0.00606796	11	3.41913	0.00647249	12	15	3	3.70044	4	2	0.00728155	0.00910194	0.00182039	11	5	16	3.58496	2.58496	4.08746	0.00667476	0.00303398	0.00970874	0	0	0	0	0	0	0	0
chr12	112934733	112942118	ENSMUSG00000002804	0.5497	-	Nudt14	protein_coding	0.413391	1	0.874172	-0.194011	49	5.5415	0.0370649	43	5.43876	0.0323065	25	57	66	4.70044	5.85798	6.06609	0.0187829	0.0428249	0.0495868	49	33	47	5.64386	5.08746	5.58496	0.0368144	0.0247934	0.0353118	0	0	0	0	0	0	0	0
chr13	19591709	19619830	ENSMUSG00000002808	0.4054	-	Epdr1	protein_coding	0.465492	1	0.909976	-0.1361	136	6.94958	0.0504264	124	6.9423	0.0458534	224	108	76	7.81378	6.76818	6.26679	0.0830552	0.0400445	0.0281795	97	145	129	6.61471	7.18982	7.02237	0.0359659	0.0537634	0.0478309	0	0	0	0	0	0	0	0
chr11	60714123	60727263	ENSMUSG00000002812	0.5404	-	Flii	protein_coding	0.817776	1	0.959544	-0.0595794	1227	10.2596	0.310391	1177	10.193	0.297824	1177	1321	1182	10.2021	10.3685	10.2082	0.297824	0.334261	0.299089	1310	1220	1001	10.3565	10.2538	9.96867	0.331478	0.308704	0.253289	0	0	0	0	0	0	0	0
chr11	60740058	60777365	ENSMUSG00000002814	0.4535	-	Top3a	protein_coding	0.575617	1	0.769231	-0.378512	25	4.70044	0.00417084	19	4.19624	0.00316984	25	25	25	4.70044	4.70044	4.70044	0.00417084	0.00417084	0.00417084	27	9	21	4.80735	3.32193	4.45943	0.0045045	0.0015015	0.0035035	0	0	0	0	0	0	0	0
chr9	21265293	21277772	ENSMUSG00000002820	0.5154	+	Atg4d	protein_coding	0.92472	1	1.19139	0.252643	69	6.02773	0.00728095	82	6.36991	0.00869473	37	86	83	5.24793	6.44294	6.39232	0.00392323	0.00911886	0.00880076	76	78	92	6.26679	6.30378	6.53916	0.00805853	0.0082706	0.00975506	0	0	0	0	0	0	0	0
chr9	21411837	21420274	ENSMUSG00000002825	0.5114	+	Qtrt1	protein_coding	0.379869	1	1.02661	0.0378848	149	6.70964	0.018744	153	7.26473	0.0192461	25	179	244	4.70044	7.49185	7.93664	0.00313794	0.0224677	0.0306263	152	170	138	7.25739	7.41785	7.11894	0.0190787	0.021338	0.0173215	0	0	0	0	0	0	0	0
chr17	56100591	56109803	ENSMUSG00000002831	0.5519	-	Plin4	protein_coding	0.80424	1	1.40868	0.494347	222	7.46097	0.0830212	313	8.29042	0.117104	62	233	370	5.97728	7.87036	8.53528	0.023221	0.0872659	0.138577	299	299	340	8.22882	8.22882	8.41363	0.111985	0.111985	0.127341	0	0	0	0	0	0	0	0
chr17	56079657	56100596	ENSMUSG00000002833	0.4988	+	Hdgfrp2	protein_coding	0.813477	1	1.40541	0.490986	221	7.45685	0.158196	311	8.28296	0.22262	62	231	370	5.97728	7.85798	8.53528	0.0443808	0.165354	0.264853	298	298	337	8.224	8.224	8.40088	0.213314	0.213314	0.241231	0	0	0	0	0	0	0	0
chr17	56040416	56068026	ENSMUSG00000002835	0.4805	+	Chaf1a	protein_coding	0.659431	1	0.933573	-0.0991657	185	7.52184	0.106744	172	7.42614	0.0996146	149	197	208	7.22882	7.62936	7.70736	0.0861272	0.113873	0.120231	144	195	178	7.17991	7.61471	7.48382	0.083237	0.112717	0.10289	0	0	0	0	0	0	0	0
chr16	38445399	38452689	ENSMUSG00000002844	0.4896	-	Adprh	protein_coding	0.520531	1	1.07466	0.103885	271	8.07012	0.17562	292	8.16651	0.188781	336	238	240	8.3966	7.90087	7.91289	0.217476	0.154045	0.15534	249	252	374	7.96578	7.98299	8.55075	0.161165	0.163107	0.242071	0	0	0	0	0	0	0	0
chr16	38558698	38592162	ENSMUSG00000002845	0.4206	+	Tmem39a	protein_coding	0.443232	1	0.940367	-0.0887042	217	7.70292	0.0215641	204	7.66694	0.0202723	143	207	301	7.16993	7.70044	8.2384	0.0142105	0.0205704	0.0299116	202	238	172	7.66534	7.90087	7.43463	0.0200735	0.023651	0.0170923	0	0	0	0	0	0	0	0
chr16	38498347	38522663	ENSMUSG00000002846	0.4502	-	Timmdc1	protein_coding	0.578766	1	0.816901	-0.291766	46	5.55276	0.0149752	38	5.18406	0.0121741	50	51	38	5.67243	5.70044	5.2854	0.0161603	0.0164835	0.0122818	51	41	21	5.70044	5.39232	4.45943	0.0164835	0.0132515	0.00678733	0	0	0	0	0	0	0	0
chr16	38396119	38433145	ENSMUSG00000002847	0.4528	-	Pla1a	protein_coding	0.915171	1	0.962963	-0.0544478	8	3.06656	0.00504414	8	2.90475	0.00483396	6	5	13	2.80735	2.58496	3.80735	0.0037831	0.00315259	0.00819672	3	6	14	2	2.80735	3.90689	0.00189155	0.0037831	0.00882724	0	0	0	0	0	0	0	0
chr6	88883474	88898780	ENSMUSG00000002870	0.5193	-	Mcm2	protein_coding	0.28522	1	1.62281	0.698491	37	5.19741	0.0035131	61	5.92988	0.00576022	25	49	37	4.70044	5.64386	5.24793	0.00237372	0.00465249	0.0035131	48	67	67	5.61471	6.08746	6.08746	0.00455754	0.00636156	0.00636156	0	0	0	0	0	0	0	0
chr6	88902251	88912238	ENSMUSG00000002871	0.5551	+	Tpra1	protein_coding	0.964593	1	0.862319	-0.213707	91	6.42448	0.00913013	78	6.30556	0.00785927	137	55	81	7.10852	5.80735	6.35755	0.0137454	0.00551821	0.00812682	84	70	81	6.40939	6.14975	6.35755	0.00842781	0.00702318	0.00812682	0	0	0	0	0	0	0	0
chr1	52457294	52500679	ENSMUSG00000002881	0.4106	-	Nab1	protein_coding	0.0510217	1	0.538318	-0.89347	177	7.45425	0.0398055	95	6.56599	0.0213244	206	134	192	7.69349	7.07682	7.59246	0.0462402	0.0300786	0.0430976	93	115	77	6.55459	6.85798	6.2854	0.0208754	0.0258137	0.017284	0	0	0	0	0	0	0	0
chr8	83723251	83741326	ENSMUSG00000002885	0.5098	-	Adgre5	protein_coding	0.912727	1	0.947689	-0.0775151	273	8.08223	0.0350539	259	8.01172	0.0332135	330	233	256	8.37069	7.87036	8.00562	0.0423729	0.0299178	0.0328711	231	246	299	7.85798	7.94837	8.22882	0.029661	0.0315871	0.0383924	0	0	0	0	0	0	0	0
chr6	120463247	120487559	ENSMUSG00000002897	0.4953	+	Il17ra	protein_coding	0.901539	1	1.0913	0.126054	306	8.25125	0.0403095	334	8.35588	0.0440019	280	356	281	8.13443	8.47978	8.13955	0.0369247	0.0469471	0.0370566	410	344	247	8.68299	8.43045	7.9542	0.0540683	0.0453646	0.0325729	0	0	0	0	0	0	0	0
chr12	31265234	31329644	ENSMUSG00000002900	0.4581	+	Lamb1	protein_coding	0.853808	1	1.05118	0.0720044	2096	11.0331	0.187306	2204	11.1038	0.196897	2074	2211	2004	11.0189	11.1111	10.9694	0.185311	0.197552	0.179056	2111	2107	2393	11.0444	11.0417	11.2252	0.188617	0.188259	0.213813	0	0	0	0	0	0	0	0
chr8	70842049	70863258	ENSMUSG00000002908	0.543	-	Kcnn1	protein_coding	0.678503	1	0.849624	-0.235103	43	5.41944	0.00685437	37	5.19829	0.00579985	50	28	52	5.67243	4.85798	5.72792	0.00790889	0.00442898	0.00822525	46	26	38	5.55459	4.75489	5.2854	0.00727618	0.00411262	0.00601076	0	0	0	0	0	0	0	0
chr8	70835129	70839720	ENSMUSG00000002910	0.5486	-	Arrdc2	protein_coding	0.95877	1	1.10345	0.142019	9	3.2049	0.00178107	10	3.26045	0.00198657	6	13	7	2.80735	3.80735	3	0.00123305	0.0026716	0.00143855	4	15	10	2.32193	4	3.45943	0.00082203	0.00308261	0.00205508	0	0	0	0	0	0	0	0
chr5	17781690	17888801	ENSMUSG00000002944	0.3716	-	Cd36	protein_coding	0.60198	1	1.29167	0.369234	7	2.7618	0.00167946	9	3.23808	0.00223928	12	2	7	3.70044	1.58496	3	0.00287908	0.000479846	0.00167946	13	4	11	3.80735	2.32193	3.58496	0.003119	0.000959693	0.00263916	0	0	0	0	0	0	0	0
chr8	4238740	4247897	ENSMUSG00000002948	0.5441	+	Map2k7	protein_coding	0.983694	1	0.700542	-0.513457	245	7.71414	0.0545293	171	7.42645	0.0381334	411	226	98	8.6865	7.82655	6.62936	0.0914756	0.0503005	0.0218117	177	157	180	7.47573	7.30378	7.49985	0.0393946	0.0349432	0.0400623	0	0	0	0	0	0	0	0
chr8	4259731	4275913	ENSMUSG00000002949	0.4806	-	Timm44	protein_coding	0.42568	1	1.1597	0.213746	87	6.35636	0.0153121	101	6.58913	0.0177856	87	124	49	6.45943	6.96578	5.64386	0.015371	0.0219081	0.00865724	59	133	110	5.90689	7.06609	6.79442	0.010424	0.0234982	0.0194346	0	0	0	0	0	0	0	0
chr7	141562173	141633011	ENSMUSG00000002957	0.4767	+	Ap2a2	protein_coding	0.329249	1	0.947412	-0.0779356	398	8.43029	0.0737108	377	8.55885	0.0698248	174	346	675	7.45121	8.43879	9.40088	0.0321984	0.0640266	0.124907	337	386	409	8.40088	8.59619	8.67948	0.0623612	0.0714286	0.0756847	0	0	0	0	0	0	0	0
chr7	44857139	44862992	ENSMUSG00000002963	0.5555	+	Pnkp	protein_coding	0.571077	1	0.911583	-0.133555	376	8.527	0.0235132	343	8.41713	0.0214287	343	298	487	8.42626	8.224	8.93074	0.0214496	0.0186355	0.0304546	302	389	337	8.24317	8.60733	8.40088	0.0188856	0.0243262	0.0210744	0	0	0	0	0	0	0	0
chr7	44876765	44892712	ENSMUSG00000002968	0.5475	-	Med25	protein_coding	0.509417	1	0.871622	-0.198226	98	6.61244	0.00587893	85	6.41945	0.00511648	81	101	111	6.35755	6.67243	6.80735	0.0048757	0.00607958	0.00668151	97	78	80	6.61471	6.30378	6.33985	0.0058388	0.00469512	0.00481551	0	0	0	0	0	0	0	0
chr7	19756131	19771016	ENSMUSG00000002980	0.5387	-	Bcam	protein_coding	0.378795	1	0.592593	-0.754888	8	2.93578	0.00119725	4	2.3023	0.000648508	6	3	15	2.80735	2	4	0.000897935	0.000448967	0.00224484	2	4	7	1.58496	2.32193	3	0.000299312	0.000598623	0.00104759	0	0	0	0	0	0	0	0
chr7	19631571	19665033	ENSMUSG00000002981	0.5059	-	Clptm1	protein_coding	0.133313	1	1.48628	0.57171	133	7.05711	0.0157487	198	7.61527	0.0234647	149	122	127	7.22882	6.94251	7	0.0176876	0.0144824	0.015076	166	184	243	7.3837	7.53138	7.93074	0.0197056	0.0218424	0.0288462	0	0	0	0	0	0	0	0
chr7	19606217	19629438	ENSMUSG00000002983	0.4994	-	Relb	protein_coding	0.399866	1	0.705534	-0.503213	168	7.37928	0.0164331	118	6.89181	0.0115652	206	156	141	7.69349	7.29462	7.14975	0.0201901	0.0152896	0.0138195	129	113	112	7.02237	6.83289	6.82018	0.0126433	0.0110752	0.0109772	0	0	0	0	0	0	0	0
chr7	19701313	19715438	ENSMUSG00000002984	0.518	-	Tomm40	protein_coding	0.566726	1	0.866803	-0.206223	162	7.14428	0.0352753	140	7.12817	0.0305477	262	155	68	8.03892	7.2854	6.10852	0.0571678	0.0338206	0.0148374	135	164	121	7.08746	7.36632	6.93074	0.0294567	0.0357844	0.0264019	0	0	0	0	0	0	0	0
chr7	19696109	19699188	ENSMUSG00000002985	0.5464	-	Apoe	protein_coding	9.22994e-05	0.0371694	2.775	1.47249	52	5.55385	0.015047	147	6.11118	0.0422657	75	21	61	6.24793	4.45943	5.9542	0.0215641	0.00603795	0.0175388	32	25	384	5.04439	4.70044	8.58871	0.00920069	0.00718804	0.110408	0	0	0	0	0	0	0	0
chr7	19671579	19677941	ENSMUSG00000002992	0.5383	-	Apoc2	protein_coding	0.0454985	1	5.4	2.43296	1	0.666667	0.000464253	8	2.63563	0.00557103	0	1	1	0	1	1	0	0.000696379	0.000696379	3	2	19	2	1.58496	4.32193	0.00208914	0.00139276	0.0132312	0	0	0	0	0	0	0	0
chr12	31926254	31950535	ENSMUSG00000002996	0.4021	-	Hbp1	protein_coding	0.785691	1	0.946535	-0.0792728	167	7.35742	0.01512	158	7.31389	0.0143068	224	140	138	7.81378	7.13955	7.11894	0.0202404	0.0126502	0.0124695	150	155	170	7.2384	7.2854	7.41785	0.0135538	0.0140056	0.015361	0	0	0	0	0	0	0	0
chr12	31958476	32061296	ENSMUSG00000002997	0.4271	-	Prkar2b	protein_coding	0.627575	1	0.864286	-0.21042	46	5.53093	0.0144195	39	5.27575	0.0124197	50	37	50	5.67243	5.24793	5.67243	0.0157878	0.011683	0.0157878	56	33	29	5.83289	5.08746	4.90689	0.0176823	0.01042	0.00915693	0	0	0	0	0	0	0	0
chr6	134920401	134925513	ENSMUSG00000003031	0.4381	+	Cdkn1b	protein_coding	0.733542	1	1.0479	0.0675068	55	5.73742	0.0116486	57	5.83392	0.0122168	75	36	53	6.24793	5.20945	5.75489	0.0159812	0.007671	0.0112934	73	43	56	6.20945	5.45943	5.83289	0.0155551	0.00916258	0.0119327	0	0	0	0	0	0	0	0
chr4	55527143	55532466	ENSMUSG00000003032	0.5276	-	Klf4	protein_coding	0.12166	1	1.35281	0.435963	153	7.20748	0.0425118	207	7.63736	0.0576086	218	125	116	7.77479	6.97728	6.87036	0.0605724	0.0347319	0.0322312	238	127	257	7.90087	7	8.01123	0.0661295	0.0352876	0.0714087	0	0	0	0	0	0	0	0
chr8	72240018	72257385	ENSMUSG00000003033	0.5196	+	Ap1m1	protein_coding	0.258869	1	1.20479	0.268778	124	6.89932	0.0158185	150	7.23073	0.019084	174	119	80	7.45121	6.90689	6.33985	0.0221374	0.0151399	0.0101781	169	150	131	7.40939	7.2384	7.04439	0.0215013	0.019084	0.0166667	0	0	0	0	0	0	0	0
chr8	72161200	72183904	ENSMUSG00000003037	0.4927	+	Rab8a	protein_coding	0.36384	1	1.28	0.356144	191	7.57459	0.0294739	244	7.92169	0.0377699	181	219	172	7.50779	7.78136	7.43463	0.0279796	0.0338538	0.0265883	215	219	299	7.75489	7.78136	8.22882	0.0332354	0.0338538	0.0462204	0	0	0	0	0	0	0	0
chr4	133964738	133968650	ENSMUSG00000003038	0.5259	-	Hmgn2	protein_coding	0.23728	1	0.814159	-0.296617	150	7.19099	0.0630441	122	6.91555	0.0512496	112	135	202	6.82018	7.08746	7.66534	0.0471778	0.056866	0.0850885	122	148	95	6.94251	7.21917	6.58496	0.0513901	0.062342	0.0400168	0	0	0	0	0	0	0	0
chr8	72219730	72224418	ENSMUSG00000003039	0.4922	+	Fam32a	protein_coding	0.564723	1	1.09815	0.135078	288	8.16775	0.0840639	316	8.28405	0.0923437	324	270	269	8.3443	8.08215	8.07682	0.0946815	0.0789012	0.078609	255	297	396	8	8.21917	8.633	0.0745178	0.0867914	0.115722	0	0	0	0	0	0	0	0
chr1	135253575	135258568	ENSMUSG00000003051	0.5475	-	Elf3	protein_coding	0.596171	1	0.3	-1.73697	2	1.26912	0.000729395	0	0	0	6	0	1	2.80735	0	1	0.00187559	0	0.000312598	0	0	0	0	0	0	0	0	0	0	0	0	0	0	0	0	0
chr19	39269405	39330713	ENSMUSG00000003053	0.3735	+	Cyp2c29	protein_coding	0.00178975	0.316828	6	2.58496	0	0	0	5	1.33333	0.000577101	0	0	0	0	0	0	0	0	0	0	0	15	0	0	4	0	0	0.0017313	0	0	0	0	0	0	0	0
chr13	19357676	19395795	ENSMUSG00000003062	0.4285	-	Stard3nl	protein_coding	1	1	0.722772	-0.468387	33	4.91725	0.00409254	23	4.60299	0.00292324	56	21	21	5.83289	4.45943	4.45943	0.00701579	0.00263092	0.00263092	25	23	22	4.70044	4.58496	4.52356	0.00313205	0.00288148	0.0027562	0	0	0	0	0	0	0	0
chr10	80115803	80130682	ENSMUSG00000003068	0.5515	+	Stk11	protein_coding	0.487318	1	0.87622	-0.190635	648	9.32742	0.0415491	568	9.14872	0.0363982	523	696	725	9.03342	9.44501	9.50383	0.0335342	0.0446268	0.0464863	529	614	560	9.04985	9.26444	9.13186	0.033919	0.0393691	0.0359066	0	0	0	0	0	0	0	0
chr10	80179482	80190010	ENSMUSG00000003070	0.5551	+	Efna2	protein_coding	0.258229	1	1.96842	0.977039	31	4.76211	0.0123956	61	5.91955	0.0247912	12	28	52	3.70044	4.85798	5.72792	0.00485044	0.0113177	0.0210186	54	47	83	5.78136	5.58496	6.39232	0.021827	0.0189976	0.0335489	0	0	0	0	0	0	0	0
chr10	80138632	80145818	ENSMUSG00000003072	0.5593	+	Atp5d	protein_coding	0.570307	1	1.17962	0.238323	702	9.44905	0.247912	829	9.68543	0.292505	642	816	649	9.32867	9.67419	9.3443	0.226615	0.288034	0.229086	689	907	890	9.43045	9.82655	9.79928	0.243205	0.320155	0.314155	0	0	0	0	0	0	0	0
chr7	17004640	17027924	ENSMUSG00000003099	0.5291	-	Ppp5c	protein_coding	0.279473	1	1.31707	0.397335	54	5.74528	0.00578118	71	6.15033	0.00764839	69	44	48	6.12928	5.49185	5.61471	0.00743294	0.00473985	0.00517074	55	78	80	5.80735	6.30378	6.33985	0.00592481	0.00840246	0.0086179	0	0	0	0	0	0	0	0
chr11	98203059	98278504	ENSMUSG00000003119	0.3995	+	Cdk12	protein_coding	0.676034	1	1.23684	0.306661	24	4.48288	0.00287934	30	4.94092	0.00358932	19	42	12	4.32193	5.42626	3.70044	0.00224825	0.00496983	0.00141995	34	35	22	5.12928	5.16993	4.52356	0.00402319	0.00414152	0.00260324	0	0	0	0	0	0	0	0
chr7	25379527	25398710	ENSMUSG00000003123	0.5242	-	Lipe	protein_coding	0.0794781	1	0.411765	-1.28011	22	4.26263	0.00330436	8	3.15178	0.00127091	25	7	33	4.70044	3	5.08746	0.00381272	0.00106756	0.00503279	8	12	5	3.16993	3.70044	2.58496	0.00122007	0.00183011	0.000762544	0	0	0	0	0	0	0	0
chr9	45962859	46012690	ENSMUSG00000003131	0.4408	-	Pafah1b2	protein_coding	0.191068	1	1.48037	0.56596	500	8.93609	0.044835	741	9.53332	0.0664156	430	656	414	8.75154	9.35975	8.69697	0.0385581	0.0588235	0.0371234	697	756	769	9.44708	9.56415	9.58871	0.0625	0.0677905	0.0689562	0	0	0	0	0	0	0	0
chr1	39371492	39478755	ENSMUSG00000003134	0.473	-	Tbc1d8	protein_coding	0.112104	1	0.647328	-0.627431	654	9.35055	0.0301438	423	8.71678	0.0194967	679	581	702	9.40939	9.18488	9.45738	0.0312961	0.0267791	0.0323562	478	437	354	8.90388	8.77479	8.47168	0.0220317	0.020142	0.0163164	0	0	0	0	0	0	0	0
chr1	39534992	39546889	ENSMUSG00000003135	0.4597	+	Cnot11	protein_coding	0.81391	1	1.26642	0.34076	90	6.4483	0.0308621	115	6.84452	0.0391755	56	98	117	5.83289	6.62936	6.88264	0.0191322	0.0334814	0.0399727	127	97	120	7	6.61471	6.91886	0.0433891	0.0331397	0.0409976	0	0	0	0	0	0	0	0
chr6	122727809	122801640	ENSMUSG00000003153	0.4539	-	Slc2a3	protein_coding	0.149522	1	0.46875	-1.09311	10	2.63161	0.000725835	4	1.87157	0.000300345	0	13	16	0	3.80735	4.08746	0	0.000976123	0.00120138	0	6	6	0	2.80735	2.80735	0	0.000450518	0.000450518	0	0	0	0	0	0	0	0
chr6	122819914	122845366	ENSMUSG00000003154	0.4931	+	Foxj2	protein_coding	0.0505375	1	0.713193	-0.487635	173	7.1702	0.0345148	123	6.95693	0.0245586	62	155	303	5.97728	7.2854	8.24793	0.0123457	0.0308642	0.0603345	117	124	129	6.88264	6.96578	7.02237	0.0232975	0.0246914	0.025687	0	0	0	0	0	0	0	0
chr5	8046078	8069379	ENSMUSG00000003161	0.4284	+	Sri	protein_coding	0.370496	1	1.08165	0.113236	362	8.42097	0.0447878	392	8.61007	0.0484549	461	420	206	8.85175	8.71768	7.69349	0.0569839	0.0519159	0.0254635	362	361	453	8.50383	8.49985	8.82655	0.0447466	0.044623	0.0559951	0	0	0	0	0	0	0	0
chr16	17839482	17894145	ENSMUSG00000003166	0.4644	-	Dgcr2	protein_coding	0.511463	1	0.829493	-0.269698	144	7.17472	0.0170302	119	6.90686	0.0141062	143	135	153	7.16993	7.08746	7.26679	0.0169512	0.0160028	0.0181366	119	120	118	6.90689	6.91886	6.89482	0.0141062	0.0142248	0.0139877	0	0	0	0	0	0	0	0
chr7	44997648	45002848	ENSMUSG00000003184	0.5376	+	Irf3	protein_coding	0.803758	1	1.0823	0.114106	80	6.33624	0.0136729	87	6.44939	0.0148123	87	73	80	6.45943	6.20945	6.33985	0.0148693	0.0124765	0.0136729	87	95	78	6.45943	6.58496	6.30378	0.0148693	0.0162365	0.0133311	0	0	0	0	0	0	0	0
chr7	44991222	44998712	ENSMUSG00000003190	0.5316	-	Bcl2l12	protein_coding	0.810321	1	1.03448	0.0489096	18	4.22591	0.00277736	19	4.23029	0.00287835	25	17	13	4.70044	4.16993	3.80735	0.0037873	0.00257537	0.0019694	18	28	11	4.24793	4.85798	3.58496	0.00272686	0.00424178	0.00166641	0	0	0	0	0	0	0	0
chr17	55892120	55898928	ENSMUSG00000003198	0.3937	+	Zfp959	protein_coding	0.937576	1	0.762712	-0.39079	19	4.13646	0.0116813	14	3.87645	0.00876095	31	16	9	5	4.08746	3.32193	0.0193992	0.0100125	0.00563204	15	10	17	4	3.45943	4.16993	0.00938673	0.00625782	0.0106383	0	0	0	0	0	0	0	0
chr17	56005711	56016790	ENSMUSG00000003199	0.5153	+	Mpnd	protein_coding	0.87966	1	0.9309	-0.103303	510	8.99356	0.0661739	475	8.88386	0.0615923	554	520	457	9.11634	9.02514	8.8392	0.0718361	0.0674274	0.0592583	474	547	404	8.89178	9.09803	8.66178	0.0614627	0.0709284	0.0523859	0	0	0	0	0	0	0	0
chr17	56016753	56036637	ENSMUSG00000003200	0.5359	-	Sh3gl1	protein_coding	0.825863	1	0.949545	-0.0746916	402	8.65427	0.196962	382	8.57534	0.187	392	414	400	8.61839	8.69697	8.64746	0.192063	0.202842	0.195982	366	425	354	8.51964	8.73471	8.47168	0.179324	0.208231	0.173444	0	0	0	0	0	0	0	0
chr17	55952623	55957021	ENSMUSG00000003206	0.5138	+	Ebi3	protein_coding	0.203237	1	0.455882	-1.13327	22	4.48511	0.0144637	9	3.34813	0.00623053	25	17	23	4.70044	4.16993	4.58496	0.0166889	0.0113485	0.0153538	7	10	11	3	3.45943	3.58496	0.0046729	0.00667557	0.00734312	0	0	0	0	0	0	0	0
chr17	55959187	55967949	ENSMUSG00000003208	0.5298	+	Ccdc94	protein_coding	0.839744	1	1.625	0.70044	12	2.85662	0.00786063	21	4.33286	0.0131719	0	19	18	0	4.32193	4.24793	0	0.0121096	0.0114723	30	21	11	4.9542	4.45943	3.58496	0.0191205	0.0133843	0.00701083	0	0	0	0	0	0	0	0
chr10	58446852	58494155	ENSMUSG00000003226	0.3723	+	Ranbp2	protein_coding	0.300021	1	0.680942	-0.554396	155	7.26175	0.107333	105	6.70938	0.0728661	193	134	137	7.59991	7.07682	7.10852	0.133935	0.092991	0.0950729	125	106	84	6.97728	6.74147	6.40939	0.0867453	0.07356	0.0582929	0	0	0	0	0	0	0	0
chr10	58600789	58675654	ENSMUSG00000003227	0.4766	-	Edar	protein_coding	0.857056	1	0.4	-1.32193	2	1.26912	0.000701333	0	0.333333	0.00010019	6	0	1	2.80735	0	1	0.00180343	0	0.000300571	1	0	0	1	0	0	0.000300571	0	0	0	0	0	0	0	0	0	0
chr19	60889749	61092553	ENSMUSG00000003228	0.4359	+	Grk5	protein_coding	0.95804	1	1.24835	0.320024	151	7.11232	0.0830119	188	7.52397	0.103765	75	156	221	6.24793	7.29462	7.79442	0.0413223	0.0859504	0.121763	254	149	162	7.99435	7.22882	7.34873	0.139945	0.0820937	0.0892562	0	0	0	0	0	0	0	0
chr16	20516982	20532520	ENSMUSG00000003233	0.5195	+	Dvl3	protein_coding	0.975031	1	0.75	-0.415037	4	2.32576	0.00105665	3	1.86165	0.000731529	6	5	2	2.80735	2.58496	1.58496	0.00146306	0.00121921	0.000487686	1	5	3	1	2.58496	2	0.000243843	0.00121921	0.000731529	0	0	0	0	0	0	0	0
chr16	20548577	20561379	ENSMUSG00000003234	0.4796	+	Abcf3	protein_coding	0.471831	1	0.868778	-0.20294	73	6.15892	0.0149182	63	5.99782	0.0129337	56	63	99	5.83289	6	6.64386	0.0114966	0.0129337	0.0203244	60	61	68	5.93074	5.9542	6.10852	0.0123178	0.0125231	0.0139602	0	0	0	0	0	0	0	0
chr16	20498817	20509955	ENSMUSG00000003235	0.4831	+	Eif2b5	protein_coding	0.0409502	1	0.784476	-0.350198	441	8.17066	0.198441	346	8.428	0.155576	75	348	901	6.24793	8.44708	9.81698	0.033723	0.156475	0.405126	372	378	288	8.54303	8.56605	8.17493	0.167266	0.169964	0.129496	0	0	0	0	0	0	0	0
chr7	45806637	45814581	ENSMUSG00000003269	0.5527	-	Cyth2	protein_coding	0.210138	1	1.12528	0.17028	300	8.07316	0.0321462	337	8.40045	0.0361868	424	342	133	8.73132	8.42206	7.06609	0.0454838	0.0366874	0.0142673	317	359	336	8.31288	8.49185	8.3966	0.0340056	0.038511	0.0360438	0	0	0	0	0	0	0	0
chr7	45729983	45784669	ENSMUSG00000003271	0.494	-	Sult2b1	protein_coding	1	1	1.16667	0.222392	1	0.861654	0.000158203	1	1.05664	0.000210937	0	1	2	0	1	1.58496	0	0.000158203	0.000316406	0	2	2	0	1.58496	1.58496	0	0.000316406	0.000316406	0	0	0	0	0	0	0	0
chr7	45699843	45704682	ENSMUSG00000003273	0.5552	+	Car11	protein_coding	0.904175	1	0.821429	-0.283793	27	4.53043	0.00948034	22	4.41578	0.00772472	50	10	21	5.67243	3.45943	4.45943	0.0175562	0.00351124	0.0073736	33	12	21	5.08746	3.70044	4.45943	0.0115871	0.00421348	0.0073736	0	0	0	0	0	0	0	0
chr17	69969073	70821413	ENSMUSG00000003279	0.4158	+	Dlgap1	protein_coding	0.968916	1	1.07692	0.106915	8	3.08893	0.000506184	8	3.20979	0.0005502	6	7	10	2.80735	3	3.45943	0.000396144	0.000462168	0.00066024	10	7	8	3.45943	3	3.16993	0.00066024	0.000462168	0.000528192	0	0	0	0	0	0	0	0
chr4	3900996	3938423	ENSMUSG00000003282	0.3919	-	Plag1	protein_coding	0.997885	1	1.42857	0.514573	1	1	0.000124343	2	1.26912	0.000217601	0	1	3	0	1	2	0	9.32575e-05	0.000279772	6	0	1	2.80735	0	1	0.000559545	0	9.32575e-05	0	0	0	0	0	0	0	0
chr2	153108468	153151441	ENSMUSG00000003283	0.4781	+	Hck	protein_coding	0.270702	1	0.552448	-0.856091	47	5.4867	0.0301854	25	4.58329	0.0163864	62	26	52	5.97728	4.75489	5.72792	0.0401035	0.0168176	0.0336352	23	13	40	4.58496	3.80735	5.35755	0.0148771	0.0084088	0.0258732	0	0	0	0	0	0	0	0
chr9	21002738	21008839	ENSMUSG00000003299	0.5139	+	Mrpl4	protein_coding	0.150349	1	1.30612	0.38529	64	5.95978	0.011839	84	6.37721	0.0155196	93	56	44	6.55459	5.83289	5.49185	0.0171145	0.0103055	0.00809717	60	87	106	5.93074	6.45943	6.74147	0.0110416	0.0160103	0.0195068	0	0	0	0	0	0	0	0
chr9	21229730	21239361	ENSMUSG00000003308	0.5348	-	Keap1	protein_coding	0.271026	1	1.53785	0.620913	334	8.3414	0.0958812	514	8.95885	0.147605	224	381	396	7.81378	8.57743	8.633	0.0643678	0.109483	0.113793	546	345	650	9.0954	8.43463	9.34651	0.156897	0.0991379	0.186782	0	0	0	0	0	0	0	0
chr8	111154421	111259216	ENSMUSG00000003316	0.4182	-	Glg1	protein_coding	0.921334	1	0.957052	-0.0633304	682	9.40359	0.0335481	653	9.34768	0.0321052	810	628	608	9.66356	9.29692	9.2503	0.0398446	0.0308918	0.029908	674	581	703	9.39874	9.18488	9.45943	0.0331546	0.0285799	0.0345811	0	0	0	0	0	0	0	0
chr10	80642617	80657071	ENSMUSG00000003344	0.5569	-	Btbd2	protein_coding	0.760764	1	1.20792	0.272526	33	5.04848	0.00698752	40	5.30183	0.00848485	25	33	40	4.70044	5.08746	5.35755	0.00534759	0.00705882	0.00855615	30	35	54	4.9542	5.16993	5.78136	0.00641711	0.00748663	0.0115508	0	0	0	0	0	0	0	0
chr10	80622780	80640771	ENSMUSG00000003345	0.5572	+	Csnk1g2	protein_coding	0.186541	1	0.858447	-0.220198	583	8.97052	0.299128	500	8.96568	0.256713	249	507	993	7.96578	8.98868	9.9571	0.127758	0.260133	0.509492	464	485	552	8.86109	8.92481	9.11114	0.238071	0.248846	0.283222	0	0	0	0	0	0	0	0
chr10	80583654	80590341	ENSMUSG00000003346	0.5779	-	Abhd17a	protein_coding	0.812918	1	1.02841	0.0404143	116	6.82028	0.0388685	120	6.88288	0.0399822	81	109	159	6.35755	6.78136	7.32193	0.0270631	0.0364183	0.053124	101	101	157	6.67243	6.67243	7.30378	0.0337454	0.0337454	0.0524557	0	0	0	0	0	0	0	0
chr10	80685256	80701820	ENSMUSG00000003348	0.5163	-	Mob3a	protein_coding	0.701054	1	0.926829	-0.109624	40	5.319	0.0127307	37	5.23776	0.0117759	37	30	53	5.24793	4.9542	5.75489	0.0117759	0.00954806	0.0168682	43	32	36	5.45943	5.04439	5.20945	0.0136856	0.0101846	0.0114577	0	0	0	0	0	0	0	0
chr15	98632220	98644530	ENSMUSG00000003352	0.5578	+	Cacnb3	protein_coding	1	1	0.571429	-0.807355	97	6.29414	0.0438319	55	5.78567	0.0248531	193	52	46	7.59991	5.72792	5.55459	0.0872119	0.0234975	0.0207863	42	60	63	5.42626	5.93074	6	0.0189788	0.0271125	0.0284681	0	0	0	0	0	0	0	0
chr15	98708207	98723326	ENSMUSG00000003354	0.4813	+	Ccdc65	protein_coding	0.524467	1	0.555556	-0.847997	2	0.935785	0.00135777	1	0.666667	0.000452591	0	6	0	0	2.80735	0	0	0.00407332	0	1	0	1	1	0	1	0.000678887	0	0.000678887	0	0	0	0	0	0	0	0
chr15	98724373	98728198	ENSMUSG00000003355	0.5259	-	Fkbp11	protein_coding	0.401854	1	0.746479	-0.421827	165	7.29257	0.130068	123	6.9145	0.0968931	156	235	103	7.29462	7.88264	6.70044	0.123223	0.185624	0.0813586	115	160	93	6.85798	7.33092	6.55459	0.0908373	0.126382	0.0734597	0	0	0	0	0	0	0	0
chr15	98645134	98662889	ENSMUSG00000003360	0.5034	-	Ddx23	protein_coding	0.613392	1	0.612457	-0.70732	95	6.43249	0.0137328	58	5.85642	0.00835494	162	58	66	7.34873	5.88264	6.06609	0.0233362	0.00835494	0.00950735	43	67	64	5.45943	6.08746	6.02237	0.00619418	0.0096514	0.00921925	0	0	0	0	0	0	0	0
chr7	27532000	27553218	ENSMUSG00000003363	0.4975	-	Pld3	protein_coding	0.96409	1	1.0806	0.111831	466	8.82321	0.0591944	504	8.94705	0.0639756	361	402	636	8.49985	8.65464	9.31515	0.0458238	0.0510282	0.0807312	437	413	662	8.77479	8.69349	9.37287	0.0554709	0.0524245	0.0840315	0	0	0	0	0	0	0	0
chr7	25009849	25072346	ENSMUSG00000003378	0.5149	-	Grik5	protein_coding	0.912434	1	1.03448	0.0489096	28	4.74594	0.00119822	29	4.815	0.00124101	19	45	20	4.32193	5.52356	4.39232	0.000813078	0.00192571	0.000855871	31	40	16	5	5.35755	4.08746	0.0013266	0.00171174	0.000684697	0	0	0	0	0	0	0	0
chr7	24969752	24972754	ENSMUSG00000003380	0.5588	-	Rabac1	protein_coding	0.51448	1	0.908606	-0.138274	499	8.93692	0.186278	453	8.82497	0.169219	399	461	636	8.64386	8.85175	9.31515	0.149047	0.172208	0.237579	425	458	476	8.73471	8.84235	8.89785	0.15876	0.171087	0.177811	0	0	0	0	0	0	0	0
chr3	87525407	87540156	ENSMUSG00000003382	0.4797	+	Etv3	protein_coding	0.365222	1	1.52113	0.60514	23	4.42226	0.00295678	35	5.07822	0.00456561	31	10	27	5	3.45943	4.80735	0.00404383	0.00130446	0.00352205	50	20	35	5.67243	4.39232	5.16993	0.00652231	0.00260892	0.00456561	0	0	0	0	0	0	0	0
chr9	22002806	22014222	ENSMUSG00000003402	0.5391	+	Prkcsh	protein_coding	0.790096	1	1.04622	0.0651842	316	8.26155	0.0623194	331	8.36731	0.0652088	218	317	414	7.77479	8.31288	8.69697	0.0429472	0.0624507	0.0815603	329	290	374	8.36632	8.18488	8.55075	0.0648148	0.0571316	0.0736801	0	0	0	0	0	0	0	0
chr9	22015005	22052023	ENSMUSG00000003410	0.5042	-	Elavl3	protein_coding	0.304184	1	0.615385	-0.70044	3	1.70976	0.000423819	2	1.10731	0.000211909	0	4	6	0	2.32193	2.80735	0	0.000508582	0.000762873	1	4	0	1	2.32193	0	0.000127146	0.000508582	0	0	0	0	0	0	0	0	0
chr4	108879063	108943324	ENSMUSG00000003411	0.4534	+	Rab3b	protein_coding	0.470859	1	0.446429	-1.1635	18	3.75677	0.00469234	7	2.96896	0.00194776	37	4	12	5.24793	2.32193	3.70044	0.00982736	0.00106242	0.00318725	11	7	4	3.58496	3	2.32193	0.00292165	0.00185923	0.00106242	0	0	0	0	0	0	0	0
chr7	45092990	45103851	ENSMUSG00000003420	0.5036	-	Fcgrt	protein_coding	0.376696	1	1.19182	0.253166	235	7.85447	0.0360609	281	8.07429	0.0430075	280	172	254	8.13443	7.43463	7.99435	0.0429053	0.0263561	0.0389212	204	236	402	7.67948	7.88874	8.65464	0.0312596	0.036163	0.0615998	0	0	0	0	0	0	0	0
chr7	45062429	45078210	ENSMUSG00000003421	0.5028	+	Nosip	protein_coding	0.150316	1	0.789877	-0.3403	216	7.60109	0.0346521	171	7.40218	0.0273373	106	195	348	6.74147	7.61471	8.44708	0.016979	0.031235	0.0557424	131	188	193	7.04439	7.56224	7.59991	0.0209835	0.0301137	0.0309146	0	0	0	0	0	0	0	0
chr7	45154303	45160065	ENSMUSG00000003423	0.5327	+	Pih1d1	protein_coding	0.745149	1	0.925566	-0.111592	102	6.67663	0.0192744	94	6.56939	0.0178256	106	86	114	6.74147	6.44294	6.84549	0.0200302	0.0162509	0.021542	102	98	83	6.6865	6.62936	6.39232	0.0192744	0.0185185	0.0156841	0	0	0	0	0	0	0	0
chr7	45122379	45124439	ENSMUSG00000003429	0.5473	-	Rps11	protein_coding	0.444064	1	0.986185	-0.0200692	747	9.42342	0.283169	737	9.51852	0.279252	1084	772	385	10.0835	9.59432	8.59246	0.410917	0.292646	0.145944	683	851	676	9.41785	9.73471	9.40301	0.258908	0.322593	0.256255	0	0	0	0	0	0	0	0
chr7	28314891	28338746	ENSMUSG00000003435	0.4971	-	Supt5	protein_coding	0.254618	1	0.800602	-0.320843	442	8.76033	0.0124259	354	8.46911	0.00994256	349	407	570	8.45121	8.67243	9.15735	0.00981136	0.0114419	0.0160243	347	374	340	8.44294	8.55075	8.41363	0.00975514	0.0105142	0.00955835	0	0	0	0	0	0	0	0
chr7	28392951	28399388	ENSMUSG00000003437	0.4859	+	Paf1	protein_coding	0.338523	1	0.890277	-0.167675	373	8.48744	0.046841	332	8.36259	0.0416876	280	310	528	8.13443	8.28077	9.04712	0.0351936	0.0389643	0.066365	401	307	287	8.65105	8.26679	8.16993	0.0504022	0.0385872	0.0360734	0	0	0	0	0	0	0	0
chr7	28305516	28312072	ENSMUSG00000003438	0.5397	-	Timm50	protein_coding	0.390262	1	0.895522	-0.159199	111	6.70689	0.0165594	99	6.64284	0.0148137	62	115	155	5.97728	6.85798	7.2854	0.00927727	0.0172078	0.0231932	94	100	103	6.56986	6.65821	6.70044	0.0140655	0.0149633	0.0154122	0	0	0	0	0	0	0	0
chr7	28386146	28392708	ENSMUSG00000003444	0.5127	-	Med29	protein_coding	0.0148753	0.810668	0.459459	-1.12199	61	5.77846	0.0320988	27	4.75861	0.0144621	44	34	104	5.49185	5.12928	6.71425	0.0232804	0.0179894	0.0550265	17	37	28	4.16993	5.24793	4.85798	0.00899471	0.0195767	0.0148148	0	0	0	0	0	0	0	0
chr6	149408886	149563329	ENSMUSG00000003452	0.372	+	Bicd1	protein_coding	0.303151	1	2.75	1.45943	3	1.60245	0.000212902	10	3.38998	0.000709673	0	6	3	0	2.80735	2	0	0.000425804	0.000212902	15	8	7	4	3.16993	3	0.00106451	0.000567738	0.000496771	0	0	0	0	0	0	0	0
chr1	172066013	172082795	ENSMUSG00000003458	0.4695	-	Ncstn	protein_coding	0.301263	1	1.18657	0.246794	44	5.3368	0.00214252	52	5.70418	0.0025514	69	40	22	6.12928	5.35755	4.52356	0.00338551	0.00196261	0.00107944	66	46	44	6.06609	5.55459	5.49185	0.00323831	0.002257	0.00215887	0	0	0	0	0	0	0	0
chr1	172126755	172136493	ENSMUSG00000003464	0.4676	+	Pex19	protein_coding	0.404158	1	0.795041	-0.330898	201	7.6321	0.027797	159	7.32491	0.0220714	212	153	237	7.73471	7.26679	7.89482	0.0293669	0.0211941	0.03283	160	158	160	7.33092	7.31288	7.33092	0.0221637	0.0218867	0.0221637	0	0	0	0	0	0	0	0
chr14	70457476	70468832	ENSMUSG00000003469	0.5302	+	Phyhip	protein_coding	0.337976	1	0.136364	-2.87447	6	1.44064	0.00158136	0	0	0	19	0	0	4.32193	0	0	0.00474407	0	0	0	0	0	0	0	0	0	0	0	0	0	0	0	0	0	0	0
chr6	55170626	55175043	ENSMUSG00000003477	0.5124	-	Inmt	protein_coding	0.0305772	1	5	2.32193	0	0	0	4	1.23348	0.0014652	0	0	0	0	0	0	0	0	0	0	0	12	0	0	3.70044	0	0	0.0043956	0	0	0	0	0	0	0	0
chr8	71988482	72009626	ENSMUSG00000003484	0.4681	-	Cyp4f18	protein_coding	0.370022	1	0.333333	-1.58496	3	1.79744	0.00116009	0	0.333333	0.000128899	6	1	2	2.80735	1	1.58496	0.00232019	0.000386698	0.000773395	0	1	0	0	1	0	0	0.000386698	0	0	0	0	0	0	0	0	0
chr6	29200434	29216364	ENSMUSG00000003500	0.5352	-	Impdh1	protein_coding	0.459213	1	1.17308	0.230298	51	5.68067	0.00857719	60	5.8882	0.0100908	62	50	41	5.97728	5.67243	5.39232	0.0104272	0.00840901	0.00689539	56	44	80	5.83289	5.49185	6.33985	0.0094181	0.00739993	0.0134544	0	0	0	0	0	0	0	0
chr11	101971143	101987013	ENSMUSG00000003518	0.5003	-	Dusp3	protein_coding	0.275423	1	0.604356	-0.72653	183	7.46678	0.0293488	110	6.79294	0.0176735	255	158	135	8	7.31288	7.08746	0.0409704	0.0253856	0.0216902	114	113	103	6.84549	6.83289	6.70044	0.0183162	0.0181555	0.0165488	0	0	0	0	0	0	0	0
chr16	18060357	18090203	ENSMUSG00000003526	0.5119	-	Prodh	protein_coding	0.746168	1	1.25862	0.331844	57	5.80501	0.00528904	72	6.17542	0.00668089	37	72	62	5.24793	6.18982	5.97728	0.00343324	0.00668089	0.00575299	78	58	80	6.30378	5.88264	6.33985	0.00723764	0.00538183	0.00742322	0	0	0	0	0	0	0	0
chr16	17900711	17911348	ENSMUSG00000003527	0.5086	-	Dgcr14	protein_coding	0.356271	1	0.716814	-0.480329	37	5.22649	0.0141734	26	4.732	0.0100503	31	40	39	5	5.35755	5.32193	0.011983	0.0154619	0.0150754	22	33	23	4.52356	5.08746	4.58496	0.00850406	0.0127561	0.00889061	0	0	0	0	0	0	0	0
chr16	17925211	17928219	ENSMUSG00000003528	0.5926	-	Slc25a1	protein_coding	0.636197	1	0.804969	-0.312995	267	8.02364	0.0475851	215	7.74721	0.0382698	349	189	264	8.45121	7.56986	8.04985	0.0621218	0.0336419	0.0469918	241	187	217	7.91886	7.55459	7.76818	0.0428978	0.0332859	0.0386258	0	0	0	0	0	0	0	0
chr16	18052860	18071632	ENSMUSG00000003531	0.4741	+	Dgcr6	protein_coding	0.775214	1	1.25143	0.323576	57	5.81155	0.0129333	72	6.17542	0.0162418	37	73	62	5.24793	6.20945	5.97728	0.00834649	0.0164674	0.013986	80	58	78	6.33985	5.88264	6.30378	0.0180465	0.0130837	0.0175953	0	0	0	0	0	0	0	0
chr17	35681567	35704621	ENSMUSG00000003534	0.53	-	Ddr1	protein_coding	0.28502	1	1.55227	0.634381	461	8.80447	0.0312556	717	9.48526	0.0485547	305	547	532	8.25739	9.09803	9.05799	0.020664	0.0370596	0.0360434	754	667	729	9.56033	9.3837	9.51175	0.051084	0.0451897	0.0493902	0	0	0	0	0	0	0	0
chr17	35821684	35822923	ENSMUSG00000003541	0.5452	+	Ier3	protein_coding	0.923728	1	1.06925	0.096596	2281	11.128	1.22157	2439	11.2402	1.3062	1763	2855	2224	10.7846	11.4798	11.1196	0.944296	1.52919	1.19122	2119	2315	2882	11.0498	11.1774	11.4934	1.13498	1.23996	1.54365	0	0	0	0	0	0	0	0
chr7	19302696	19310051	ENSMUSG00000003545	0.5481	-	Fosb	protein_coding	0.425318	1	2.26316	1.17834	5	2.10731	0.00110742	13	3.83593	0.00276855	0	9	7	0	3.32193	3	0	0.00186877	0.00145349	15	13	12	4	3.80735	3.70044	0.00311462	0.00269934	0.00249169	0	0	0	0	0	0	0	0
chr17	46630631	46645144	ENSMUSG00000003546	0.5148	-	Klc4	protein_coding	0.0777314	1	2.06623	1.047	49	5.59651	0.0299716	103	6.66386	0.0625759	31	58	59	5	5.88264	5.90689	0.0188335	0.0352369	0.0358445	77	98	134	6.2854	6.62936	7.07682	0.0467801	0.0595383	0.0814095	0	0	0	0	0	0	0	0
chr7	19344778	19356524	ENSMUSG00000003549	0.5267	+	Ercc1	protein_coding	0.898836	1	1.09455	0.130332	182	7.50851	0.0157062	200	7.64724	0.0171993	156	208	183	7.29462	7.70736	7.52356	0.0134378	0.0179171	0.0157636	212	191	196	7.73471	7.58496	7.62205	0.0182617	0.0164528	0.0168835	0	0	0	0	0	0	0	0
chr19	46707443	46741095	ENSMUSG00000003559	0.4519	+	As3mt	protein_coding	0.845545	1	0.92	-0.120294	7	2.87157	0.00411754	7	2.65909	0.00374322	6	3	13	2.80735	2	3.80735	0.00336889	0.00168445	0.00729927	2	5	13	1.58496	2.58496	3.80735	0.00112296	0.00280741	0.00729927	0	0	0	0	0	0	0	0
chr8	70282827	70294361	ENSMUSG00000003573	0.5345	+	Homer3	protein_coding	0.896442	1	1.17577	0.233608	280	7.98093	0.0525689	329	8.35967	0.0618421	137	267	435	7.10852	8.06609	8.76818	0.0257519	0.050188	0.0817669	286	343	358	8.16491	8.42626	8.48784	0.0537594	0.0644737	0.0672932	0	0	0	0	0	0	0	0
chr8	70382355	70439579	ENSMUSG00000003575	0.5317	-	Crtc1	protein_coding	0.0695756	1	2.26835	1.18164	567	9.01804	0.0645039	1287	10.1632	0.146462	293	853	554	8.19967	9.73809	9.11634	0.0333523	0.0970973	0.063062	1927	1359	574	10.9129	10.4094	9.16742	0.219351	0.154696	0.0653386	0	0	0	0	0	0	0	0
chr11	4135202	4141172	ENSMUSG00000003581	0.5446	+	Rnf215	protein_coding	0.886683	1	1.00984	0.0141211	202	7.65642	0.0597912	204	7.64963	0.0603822	181	239	187	7.50779	7.90689	7.55459	0.053487	0.0706265	0.05526	246	219	148	7.94837	7.78136	7.21917	0.072695	0.0647163	0.0437352	0	0	0	0	0	0	0	0
chr11	4097039	4123415	ENSMUSG00000003585	0.5096	-	Sec14l2	protein_coding	0.854086	1	1.05	0.0703893	6	2.16395	0.000902048	6	2.42847	0.00095511	0	8	9	0	3.16993	3.32193	0	0.00127348	0.00143266	1	5	12	1	2.58496	3.70044	0.000159185	0.000795925	0.00191022	0	0	0	0	0	0	0	0
chr2	112492964	112634573	ENSMUSG00000003604	0.4231	+	Aven	protein_coding	0.809104	1	0.934911	-0.0970987	55	5.77108	0.00894348	52	5.71699	0.00835084	44	76	46	5.49185	6.26679	5.55459	0.00711169	0.0122838	0.00743494	48	53	54	5.61471	5.75489	5.78136	0.0077582	0.00856635	0.00872798	0	0	0	0	0	0	0	0
chr3	19957054	20009145	ENSMUSG00000003617	0.3946	+	Cp	protein_coding	0.00935777	0.680723	0.360902	-1.47032	43	5.24691	0.0020448	15	3.87034	0.000707814	25	25	80	4.70044	4.70044	6.33985	0.00117969	0.00117969	0.00377501	7	16	22	3	4.08746	4.52356	0.000330313	0.000755002	0.00103813	0	0	0	0	0	0	0	0
chr5	8966033	8997324	ENSMUSG00000003623	0.408	-	Crot	protein_coding	0.261226	1	0.75	-0.415037	66	5.98188	0.0143346	49	5.63434	0.0106964	50	49	98	5.67243	5.64386	6.62936	0.0109146	0.0106964	0.0213927	42	49	56	5.42626	5.64386	5.83289	0.0091683	0.0106964	0.0122244	0	0	0	0	0	0	0	0
chr4	133847290	133887797	ENSMUSG00000003644	0.5231	-	Rps6ka1	protein_coding	0.224326	1	2.04	1.02857	16	4.02225	0.00271143	33	5.0789	0.00571132	12	14	21	3.70044	3.90689	4.45943	0.00207684	0.00242298	0.00363448	32	29	38	5.04439	4.90689	5.2854	0.00553825	0.00501904	0.00657667	0	0	0	0	0	0	0	0
chr8	110137502	110168210	ENSMUSG00000003657	0.4898	-	Calb2	protein_coding	0.223035	1	0.3	-1.73697	2	1.26912	0.00070028	0	0	0	0	6	1	0	2.80735	1	0	0.00180072	0.00030012	0	0	0	0	0	0	0	0	0	0	0	0	0	0	0	0	0
chr2	127208386	127240451	ENSMUSG00000003660	0.4513	+	Snrnp200	protein_coding	0.488693	1	1.14537	0.195819	302	8.22181	0.0547788	346	8.43406	0.0627686	336	335	234	8.3966	8.39232	7.87652	0.0610133	0.0608317	0.0424914	334	379	324	8.38802	8.56986	8.3443	0.0606501	0.0688215	0.0588342	0	0	0	0	0	0	0	0
chr2	127240938	127247816	ENSMUSG00000003662	0.4464	-	Ciao1	protein_coding	0.544874	1	1.12769	0.173375	417	8.69339	0.060845	470	8.87817	0.0686332	461	448	341	8.85175	8.81057	8.41785	0.0673189	0.0654206	0.0497956	469	496	445	8.87652	8.9571	8.8009	0.0684871	0.0724299	0.0649825	0	0	0	0	0	0	0	0
chr17	17843328	17855188	ENSMUSG00000003665	0.4484	-	Has1	protein_coding	0.75889	1	0.44	-1.18442	16	3.33333	0.0101075	6	2.83062	0.00408602	31	15	1	5	4	1	0.02	0.00967742	0.000645161	7	8	4	3	3.16993	2.32193	0.00451613	0.00516129	0.00258065	0	0	0	0	0	0	0	0
chr19	8772522	8786417	ENSMUSG00000003680	0.4871	-	Taf6l	protein_coding	0.685967	1	0.827493	-0.273181	123	6.94555	0.0155747	101	6.64884	0.0128661	137	117	114	7.10852	6.88264	6.84549	0.0173946	0.0148553	0.0144744	77	126	101	6.2854	6.98868	6.67243	0.00977654	0.015998	0.0128238	0	0	0	0	0	0	0	0
chr1	121304353	121332589	ENSMUSG00000003721	0.4261	-	Insig2	protein_coding	0.769387	1	1.25885	0.332101	178	7.42482	0.0222639	224	7.74891	0.0280592	112	218	204	6.82018	7.77479	7.67948	0.0140088	0.027267	0.0255159	294	139	240	8.20457	7.12928	7.91289	0.036773	0.0173859	0.0300188	0	0	0	0	0	0	0	0
chr4	129643980	129672767	ENSMUSG00000003731	0.4562	-	Kpna6	protein_coding	0.821518	1	0.885375	-0.175639	83	6.39522	0.00810478	74	6.20938	0.00716462	87	87	76	6.45943	6.45943	6.26679	0.00846139	0.00846139	0.00739156	60	80	81	5.93074	6.33985	6.35755	0.00583544	0.00778059	0.00787784	0	0	0	0	0	0	0	0
chr10	53904788	54075796	ENSMUSG00000003746	0.3987	-	Man1a	protein_coding	0.679996	1	0.993243	-0.00978102	48	5.55518	0.00582259	48	5.60446	0.00578244	62	54	29	5.97728	5.78136	4.90689	0.00746898	0.00650524	0.00349355	40	52	52	5.35755	5.72792	5.72792	0.0048187	0.00626431	0.00626431	0	0	0	0	0	0	0	0
chr7	27207172	27228661	ENSMUSG00000003752	0.4905	-	Itpkc	protein_coding	0.108739	1	1.86567	0.899695	21	4.38113	0.00441592	41	5.34238	0.00841786	25	28	11	4.70044	4.85798	3.58496	0.00517491	0.0057959	0.00227696	52	29	41	5.72792	4.90689	5.39232	0.0107638	0.0060029	0.00848686	0	0	0	0	0	0	0	0
chr7	27233023	27257950	ENSMUSG00000003762	0.4884	+	Coq8b	protein_coding	0.0888613	1	0.758621	-0.398549	86	5.97526	0.0111269	65	6.02407	0.00840988	19	74	165	4.32193	6.22882	7.37504	0.00245827	0.00957433	0.0213482	64	52	79	6.02237	5.72792	6.32193	0.0082805	0.00672791	0.0102212	0	0	0	0	0	0	0	0
chr18	34598615	34624601	ENSMUSG00000003778	0.4214	-	Brd8	protein_coding	0.456067	1	1.02481	0.0353511	214	7.61244	0.0243292	219	7.77685	0.0249356	286	255	101	8.16491	8	6.67243	0.0325148	0.0289905	0.0114825	223	243	192	7.80735	7.93074	7.59246	0.0253524	0.0276262	0.0218281	0	0	0	0	0	0	0	0
chr18	34624624	34633265	ENSMUSG00000003779	0.4689	+	Kif20a	protein_coding	0.175804	1	1.46729	0.553154	142	7.11026	0.0744048	208	7.54737	0.109419	156	174	95	7.29462	7.45121	6.58496	0.0819328	0.0913866	0.049895	241	293	91	7.91886	8.19967	6.52356	0.126576	0.153887	0.0477941	0	0	0	0	0	0	0	0
chr8	84856989	84869257	ENSMUSG00000003808	0.4851	+	Farsa	protein_coding	0.725715	1	1.15636	0.209589	1530	10.2882	0.118809	1769	10.7677	0.137398	511	1453	2625	9	10.5058	11.3587	0.0396893	0.112854	0.203883	1779	1392	2136	10.7977	10.444	11.0614	0.138175	0.108117	0.165903	0	0	0	0	0	0	0	0
chr8	84886393	84893921	ENSMUSG00000003809	0.4867	-	Gcdh	protein_coding	0.69373	1	1.22148	0.288626	49	5.54038	0.00838791	60	5.89389	0.0102838	31	74	41	5	6.22882	5.39232	0.00534299	0.0127542	0.00706653	44	72	63	5.49185	6.18982	6	0.00758359	0.0124095	0.0108583	0	0	0	0	0	0	0	0
chr4	116306762	116464183	ENSMUSG00000003810	0.4052	-	Mast2	protein_coding	0.74538	1	1.27586	0.351472	18	4.22207	0.00132094	24	4.53824	0.00170521	12	24	19	3.70044	4.64386	4.32193	0.000864616	0.00172923	0.00136897	13	31	27	3.80735	5	4.80735	0.000936667	0.00223359	0.00194539	0	0	0	0	0	0	0	0
chr8	84908560	84922915	ENSMUSG00000003812	0.5204	+	Dnase2a	protein_coding	0.151221	1	0.522388	-0.936806	44	5.47242	0.0052102	22	4.54038	0.00266476	50	38	43	5.67243	5.2854	5.45943	0.00596588	0.00453407	0.00513065	23	20	24	4.58496	4.39232	4.64386	0.0027443	0.00238635	0.00286362	0	0	0	0	0	0	0	0
chr8	84834019	84840665	ENSMUSG00000003813	0.5222	-	Rad23a	protein_coding	0.898395	1	0.998755	-0.00179775	267	8.0579	0.0424696	266	8.03783	0.0424165	249	303	248	7.96578	8.24793	7.96	0.039656	0.0482561	0.0394967	299	300	200	8.22882	8.23362	7.65105	0.047619	0.0477783	0.0318522	0	0	0	0	0	0	0	0
chr8	84841850	84846934	ENSMUSG00000003814	0.4879	-	Calr	protein_coding	0.658374	1	1.1524	0.204637	2740	11.4154	0.600936	3157	11.6187	0.69255	2597	3063	2559	11.3432	11.5812	11.3219	0.569642	0.671858	0.561307	2996	2900	3576	11.5493	11.5023	11.8045	0.657162	0.636104	0.784383	0	0	0	0	0	0	0	0
chr8	84872111	84888221	ENSMUSG00000003824	0.4512	+	Syce2	protein_coding	0.846293	1	1.1713	0.228106	71	6.01634	0.0194521	83	6.37592	0.0228311	37	116	60	5.24793	6.87036	5.93074	0.010137	0.0317808	0.0164384	67	103	80	6.08746	6.70044	6.33985	0.0183562	0.0282192	0.0219178	0	0	0	0	0	0	0	0
chr8	107293470	107379517	ENSMUSG00000003847	0.3809	+	Nfat5	protein_coding	0.531541	1	0.928058	-0.107714	231	7.68163	0.0079009	214	7.72629	0.00733002	355	235	102	8.47573	7.88264	6.6865	0.0121596	0.00804932	0.00349375	251	226	165	7.97728	7.82655	7.37504	0.00859736	0.00774105	0.00565165	0	0	0	0	0	0	0	0
chr8	107412486	107425051	ENSMUSG00000003848	0.4872	-	Nob1	protein_coding	0.983026	1	0.967105	-0.0482552	50	5.65492	0.00598754	48	5.58772	0.00578662	56	50	43	5.83289	5.67243	5.45943	0.00675105	0.00602773	0.00518385	45	61	38	5.52356	5.9542	5.2854	0.00542495	0.00735383	0.00458107	0	0	0	0	0	0	0	0
chr8	107388225	107403206	ENSMUSG00000003849	0.4688	-	Nqo1	protein_coding	0.60191	1	0.96	-0.0588937	41	5.25288	0.0220058	39	5.26139	0.0211039	62	39	21	5.97728	5.32193	4.45943	0.0335498	0.0211039	0.0113636	29	56	32	4.90689	5.83289	5.04439	0.0156926	0.030303	0.017316	0	0	0	0	0	0	0	0
chr7	45339122	45367019	ENSMUSG00000003863	0.5164	-	Ppfia3	protein_coding	1	1	1.07143	0.0995357	4	1.63563	0.00082323	4	2.23808	0.000898069	0	9	2	0	3.32193	1.58496	0	0.00202066	0.000449035	4	6	2	2.32193	2.80735	1.58496	0.000898069	0.0013471	0.000449035	0	0	0	0	0	0	0	0
chr7	45434844	45456619	ENSMUSG00000003865	0.4963	+	Gys1	protein_coding	0.0230549	0.941265	0.678484	-0.559614	2303	10.6784	0.423518	1562	10.6091	0.287291	554	1704	4650	9.11634	10.7356	12.1833	0.101894	0.313408	0.855251	1643	1527	1516	10.683	10.5774	10.567	0.302189	0.280853	0.27883	0	0	0	0	0	0	0	0
chr7	45421760	45438096	ENSMUSG00000003868	0.5418	-	Ruvbl2	protein_coding	0.38323	1	1.4557	0.541709	25	4.66478	0.00468009	37	5.09974	0.00689698	31	29	16	5	4.90689	4.08746	0.00572695	0.00535747	0.00295585	62	31	19	5.97728	5	4.32193	0.0114539	0.00572695	0.00351007	0	0	0	0	0	0	0	0
chr7	45367891	45370583	ENSMUSG00000003872	0.5707	-	Lin7b	protein_coding	0.0926686	1	5.5	2.45943	1	0.666667	0.000198255	10	2.9443	0.00198255	0	0	3	0	0	2	0	0	0.000594766	11	18	1	3.58496	4.24793	1	0.00218081	0.0035686	0.000198255	0	0	0	0	0	0	0	0
chr7	45461697	45466898	ENSMUSG00000003873	0.516	-	Bax	protein_coding	0.00540486	0.560051	0.597081	-0.744001	1050	9.54079	0.259177	626	9.29271	0.15465	224	910	2015	7.81378	9.83131	10.9773	0.0553086	0.224691	0.497531	645	624	610	9.33539	9.28771	9.25503	0.159259	0.154074	0.150617	0	0	0	0	0	0	0	0
chr10	71225464	71238280	ENSMUSG00000003923	0.4375	-	Tfam	protein_coding	0.465816	1	0.696517	-0.521769	66	6.00913	0.0117794	46	5.49963	0.0081504	87	43	68	6.45943	5.45943	6.10852	0.0155274	0.00767446	0.0121364	34	62	41	5.12928	5.97728	5.39232	0.00606818	0.0110655	0.00731751	0	0	0	0	0	0	0	0
chr17	33329342	33358878	ENSMUSG00000003929	0.3889	-	Zfp81	protein_coding	0.496173	1	1.03175	0.0450879	20	4.26045	0.00324939	21	4.26093	0.0033577	31	19	10	5	4.32193	3.45943	0.00503656	0.00308692	0.0016247	8	26	28	3.16993	4.75489	4.85798	0.00129976	0.00422421	0.00454915	0	0	0	0	0	0	0	0
chr11	90249456	90278589	ENSMUSG00000003948	0.4533	+	Mmd	protein_coding	0.241026	1	1.52023	0.604291	57	5.84412	0.0111769	87	6.43153	0.017094	50	62	58	5.67243	5.97728	5.88264	0.00986193	0.0122288	0.0114398	73	78	109	6.20945	6.30378	6.78136	0.0143984	0.0153846	0.021499	0	0	0	0	0	0	0	0
chr11	90336536	90390895	ENSMUSG00000003949	0.4673	-	Hlf	protein_coding	1	1	1.09091	0.125531	3	1.33333	0.000323428	3	1.96896	0.000363857	0	7	1	0	3	1	0	0.000848999	0.000121286	2	3	4	1.58496	2	2.32193	0.000242571	0.000363857	0.000485143	0	0	0	0	0	0	0	0
chr16	36043844	36071515	ENSMUSG00000003955	0.4569	-	Fam162a	protein_coding	0.711732	1	0.78169	-0.355331	993	9.90431	0.704755	776	9.59119	0.550745	1320	983	676	10.3674	9.94251	9.40301	0.936835	0.697658	0.479773	898	762	668	9.81218	9.57554	9.38586	0.637331	0.540809	0.474095	0	0	0	0	0	0	0	0
chr15	76904071	76906318	ENSMUSG00000003970	0.5311	+	Rpl8	protein_coding	0.440911	1	0.950285	-0.0735671	3385	11.5283	2.61794	3217	11.644	2.48775	1352	3821	4982	10.4019	11.9001	12.2828	1.04563	2.95514	3.85305	2818	3637	3195	11.461	11.8289	11.6421	2.17943	2.81284	2.471	0	0	0	0	0	0	0	0
chr13	91460283	91703429	ENSMUSG00000003992	0.3964	+	Ssbp2	protein_coding	0.224083	1	0.53886	-0.892017	63	5.91878	0.00451414	34	4.96063	0.00239962	87	36	67	6.45943	5.20945	6.08746	0.006201	0.00256593	0.00477548	15	50	36	4	5.67243	5.20945	0.00106914	0.00356379	0.00256593	0	0	0	0	0	0	0	0
chr11	26386135	26471876	ENSMUSG00000004018	0.3912	+	Fancl	protein_coding	0.492377	1	0.795349	-0.33034	71	6.15638	0.0132161	56	5.8181	0.0104732	69	63	80	6.12928	6	6.33985	0.0129044	0.0117823	0.0149617	45	60	63	5.52356	5.93074	6	0.00841593	0.0112212	0.0117823	0	0	0	0	0	0	0	0
chr3	107895821	107898686	ENSMUSG00000004032	0.4937	+	Gstm5	protein_coding	0.203741	1	1.37421	0.458607	211	7.6844	0.0259469	290	8.1779	0.0357026	274	149	210	8.10329	7.22882	7.7211	0.033694	0.0183227	0.0258239	318	306	247	8.31741	8.26209	7.9542	0.0391048	0.0376291	0.0303738	0	0	0	0	0	0	0	0
chr3	107926334	107931817	ENSMUSG00000004035	0.5053	-	Gstm7	protein_coding	0.773686	1	0.909091	-0.137504	3	1.52832	0.000850883	2	1.44064	0.000744522	0	3	5	0	2	2.58496	0	0.000957243	0.00159541	0	3	4	0	2	2.32193	0	0.000957243	0.00127632	0	0	0	0	0	0	0	0
chr3	107963696	107969283	ENSMUSG00000004038	0.4961	-	Gstm3	protein_coding	0.487974	1	0.3	-1.73697	2	1.26912	0.001322	0	0	0	6	0	1	2.80735	0	1	0.00339943	0	0.000566572	0	0	0	0	0	0	0	0	0	0	0	0	0	0	0	0	0
chr11	100885098	100939540	ENSMUSG00000004040	0.4651	-	Stat3	protein_coding	0.834136	1	0.943612	-0.0837348	466	8.84134	0.0310895	440	8.78003	0.0293326	592	425	381	9.21189	8.73471	8.57743	0.0394956	0.0283541	0.0254186	434	405	480	8.76487	8.66534	8.90989	0.0289546	0.0270198	0.0320235	0	0	0	0	0	0	0	0
chr11	100859351	100885169	ENSMUSG00000004043	0.4986	+	Stat5a	protein_coding	0.976106	1	1.2	0.263034	57	5.62422	0.00770299	69	6.07154	0.00927046	19	79	74	4.32193	6.32193	6.22882	0.00255273	0.010614	0.00994223	48	96	63	5.61471	6.59991	6	0.00644901	0.012898	0.00846433	0	0	0	0	0	0	0	0
chr11	100956733	100970887	ENSMUSG00000004044	0.5287	-	Ptrf	protein_coding	0.673853	1	1.13539	0.18319	9707	12.8555	2.20656	11021	13.4243	2.50534	2759	8056	18305	11.4305	12.976	14.16	0.627188	1.83133	4.16117	11795	9944	11324	13.526	13.2798	13.4672	2.68129	2.26051	2.57422	0	0	0	0	0	0	0	0
chr19	5689131	5702862	ENSMUSG00000004054	0.5505	+	Map3k11	protein_coding	0.459286	1	0.896226	-0.158065	34	5.00427	0.0193755	31	4.98473	0.0173062	19	28	56	4.32193	4.85798	5.83289	0.0107223	0.0158014	0.0316027	31	31	30	5	5	4.9542	0.0174944	0.0174944	0.01693	0	0	0	0	0	0	0	0
chr7	27591552	27640826	ENSMUSG00000004056	0.5071	+	Akt2	protein_coding	0.00642992	0.599641	1.88498	0.91455	596	9.12183	0.0515571	1124	10.1297	0.0972607	835	622	331	9.70736	9.28309	8.37504	0.0722318	0.0538062	0.0286332	1278	1044	1051	10.3208	10.0293	10.0389	0.110554	0.0903114	0.090917	0	0	0	0	0	0	0	0
chr16	4639989	4707695	ENSMUSG00000004069	0.4834	+	Dnaja3	protein_coding	0.579571	1	0.824324	-0.278716	48	5.62048	0.00818931	40	5.31071	0.00672089	44	48	53	5.49185	5.61471	5.75489	0.0074551	0.00813284	0.00898001	28	48	43	4.85798	5.61471	5.45943	0.00474415	0.00813284	0.00728567	0	0	0	0	0	0	0	0
chr16	4726361	4766742	ENSMUSG00000004070	0.4362	+	Hmox2	protein_coding	0.534002	1	0.911392	-0.133856	210	7.68466	0.0590444	191	7.57804	0.0537877	174	178	277	7.45121	7.48382	8.11894	0.0490003	0.0501267	0.0780062	189	169	215	7.56986	7.40939	7.75489	0.0532244	0.0475922	0.0605463	0	0	0	0	0	0	0	0
chr16	4750348	4790292	ENSMUSG00000004071	0.4469	-	Cdip1	protein_coding	0.522052	1	0.922039	-0.1171	221	7.75316	0.0312485	204	7.67367	0.0288014	174	189	301	7.45121	7.56986	8.2384	0.0245659	0.0266836	0.0424961	203	182	227	7.67243	7.5157	7.83289	0.0286602	0.0256953	0.0320486	0	0	0	0	0	0	0	0
chr2	72285637	72442610	ENSMUSG00000004085	0.4311	+	Zak	protein_coding	0.684563	1	1.16854	0.224706	177	7.47021	0.0132763	207	7.69787	0.0155266	156	192	183	7.29462	7.59246	7.52356	0.0117012	0.0144014	0.0137264	191	209	221	7.58496	7.71425	7.79442	0.0143264	0.0156766	0.0165767	0	0	0	0	0	0	0	0
chr9	14500617	14510577	ENSMUSG00000004096	0.4146	+	Cwc15	protein_coding	0.0373271	1	0.530324	-0.915053	235	7.86739	0.0853895	124	6.9647	0.0451137	255	186	265	8	7.54689	8.05528	0.0925254	0.0674891	0.0961538	110	131	132	6.79442	7.04439	7.05528	0.0399129	0.0475327	0.0478955	0	0	0	0	0	0	0	0
chr9	20770050	20815067	ENSMUSG00000004098	0.5121	-	Col5a3	protein_coding	0.00163143	0.301118	0.435904	-1.19792	1369	10.3273	0.415832	596	9.13591	0.181091	754	1593	1761	9.56033	10.6384	10.783	0.228971	0.483753	0.534771	355	593	841	8.47573	9.21432	9.71768	0.107804	0.180079	0.25539	0	0	0	0	0	0	0	0
chr9	20907209	20959888	ENSMUSG00000004099	0.5027	-	Dnmt1	protein_coding	0.0392102	1	1.72062	0.782929	149	7.15038	0.0366552	258	7.99911	0.0632466	168	194	86	7.40088	7.60733	6.44294	0.0412371	0.047619	0.0211095	312	240	221	8.29002	7.91289	7.79442	0.0765832	0.0589102	0.0542464	0	0	0	0	0	0	0	0
chr9	20888175	20892178	ENSMUSG00000004100	0.5597	+	Ppan	protein_coding	0.169189	1	0.626849	-0.673811	292	8.15346	0.0395825	183	7.50604	0.0247616	355	201	320	8.47573	7.65821	8.32643	0.0481225	0.0272468	0.0433781	149	187	212	7.22882	7.55459	7.73471	0.0201979	0.0253491	0.028738	0	0	0	0	0	0	0	0
chr2	33216069	33247717	ENSMUSG00000004105	0.5079	+	Angptl2	protein_coding	0.592204	1	1.00846	0.0121531	748	9.42541	0.115971	754	9.56006	0.116954	872	1000	371	9.76984	9.96723	8.53916	0.135257	0.155111	0.0575461	743	775	744	9.53916	9.59991	9.5411	0.115247	0.120211	0.115403	0	0	0	0	0	0	0	0
chr2	24603887	24763152	ENSMUSG00000004113	0.4666	-	Cacna1b	protein_coding	0.101224	1	1.46667	0.552541	9	2.77398	0.000663962	14	3.83062	0.00100824	19	7	1	4.32193	3	1	0.0014017	0.000516415	7.37735e-05	17	9	15	4.16993	3.32193	4	0.00125415	0.000663962	0.0011066	0	0	0	0	0	0	0	0
chr3	138143448	138159821	ENSMUSG00000004127	0.4135	+	Trmt10a	protein_coding	0.764461	1	0.945946	-0.0801703	48	5.62048	0.00604469	46	5.53655	0.00571119	44	48	53	5.49185	5.61471	5.75489	0.00550275	0.006003	0.00662831	49	49	39	5.64386	5.64386	5.32193	0.00612806	0.00612806	0.00487744	0	0	0	0	0	0	0	0
chr12	38779380	38868215	ENSMUSG00000004151	0.3851	+	Etv1	protein_coding	0.275218	1	2.1875	1.12928	4	2.37643	0.00056995	11	3.32576	0.00140295	6	3	4	2.80735	2	2.32193	0.000789162	0.000394581	0.000526108	20	5	7	4.39232	2.58496	3	0.00263054	0.000657635	0.000920689	0	0	0	0	0	0	0	0
chr15	76660641	76668196	ENSMUSG00000004187	0.5365	+	Kifc2	protein_coding	0.91395	1	1.03125	0.0443941	20	4.37643	0.0102075	21	4.44689	0.0105422	19	27	15	4.32193	4.80735	4	0.00953815	0.0135542	0.00753012	18	20	25	4.24793	4.39232	4.70044	0.00903614	0.0100402	0.0125502	0	0	0	0	0	0	0	0
chr10	60277627	60302597	ENSMUSG00000004207	0.5099	+	Psap	protein_coding	0.143325	1	1.21039	0.275471	4215	11.8589	1.98633	5102	12.3008	2.40434	6814	3909	1922	12.7345	11.933	10.9091	3.21112	1.84213	0.905749	4763	4357	6186	12.218	12.0895	12.595	2.24458	2.05325	2.91517	0	0	0	0	0	0	0	0
chrX	74393290	74453854	ENSMUSG00000004221	0.4362	+	Ikbkg	protein_coding	0.804505	1	1.02296	0.0327486	130	7.00804	0.00824904	133	7.06243	0.00843989	137	152	100	7.10852	7.25739	6.65821	0.00871557	0.00966983	0.00636173	134	133	131	7.07682	7.06609	7.04439	0.00852472	0.0084611	0.00833386	0	0	0	0	0	0	0	0
chr3	99141068	99239186	ENSMUSG00000004233	0.4231	+	Wars2	protein_coding	0.893207	1	1.16667	0.222392	15	3.9667	0.00100503	18	4.19733	0.0011837	12	20	13	3.70044	4.39232	3.80735	0.00080402	0.00134003	0.000871022	20	20	13	4.39232	4.39232	3.80735	0.00134003	0.00134003	0.000871022	0	0	0	0	0	0	0	0
chr6	124742544	124756524	ENSMUSG00000004263	0.5311	-	Atn1	protein_coding	0.877724	1	1	0	34	5.08893	0.00784771	34	5.10295	0.00784771	31	27	43	5	4.80735	5.45943	0.00722611	0.00629371	0.0100233	29	40	32	4.90689	5.35755	5.04439	0.00675991	0.00932401	0.00745921	0	0	0	0	0	0	0	0
chr6	124712336	124716950	ENSMUSG00000004264	0.5326	+	Phb2	protein_coding	0.292028	1	1.50206	0.58694	728	9.47496	0.134144	1094	10.0939	0.201585	517	860	807	9.01681	9.74987	9.65821	0.0952644	0.158467	0.148701	1010	1095	1177	9.98157	10.098	10.2021	0.186107	0.201769	0.216879	0	0	0	0	0	0	0	0
chr6	124720707	124738714	ENSMUSG00000004266	0.5061	-	Ptpn6	protein_coding	0.442943	1	0.422414	-1.24327	38	4.95298	0.00472428	15	3.96329	0.00192316	75	16	22	6.24793	4.08746	4.52356	0.00940675	0.00200677	0.00275931	10	14	22	3.45943	3.90689	4.52356	0.00125423	0.00175593	0.00275931	0	0	0	0	0	0	0	0
chr6	124760053	124769673	ENSMUSG00000004267	0.5261	-	Eno2	protein_coding	0.212515	1	0.798507	-0.324622	44	4.8049	0.00381302	35	4.93129	0.00302713	12	15	104	3.70044	4	6.71425	0.00104785	0.00130981	0.00908138	18	22	64	4.24793	4.52356	6.02237	0.00157178	0.00192106	0.00558854	0	0	0	0	0	0	0	0
chr6	124704085	124712178	ENSMUSG00000004268	0.4638	-	Emg1	protein_coding	0.773641	1	1.08096	0.112319	538	9.0682	0.130189	582	9.12228	0.14075	511	491	613	9	8.94251	9.26209	0.123579	0.118742	0.148247	368	605	773	8.52748	9.24317	9.59619	0.0889964	0.146312	0.186941	0	0	0	0	0	0	0	0
chr6	124663027	124704418	ENSMUSG00000004270	0.4724	+	Lpcat3	protein_coding	0.521357	1	1.06966	0.0971491	281	8.1246	0.0226043	301	8.18611	0.0241845	343	243	258	8.42626	7.93074	8.01681	0.0275591	0.0195243	0.0207296	207	293	403	7.70044	8.19967	8.65821	0.0166318	0.0235417	0.0323799	0	0	0	0	0	0	0	0
chr6	29467718	29470512	ENSMUSG00000004285	0.4998	+	Atp6v1f	protein_coding	0.189522	1	0.82713	-0.273815	930	9.70999	0.62105	769	9.58479	0.513574	511	747	1533	9	9.54689	10.5831	0.341121	0.498665	1.02336	690	781	837	9.43254	9.61102	9.71081	0.460614	0.521362	0.558745	0	0	0	0	0	0	0	0
chrX	7153810	7319358	ENSMUSG00000004317	0.4082	-	Clcn5	protein_coding	1	1	1.30337	0.382248	29	4.65064	0.00262155	38	5.22591	0.0034446	12	22	52	3.70044	4.52356	5.72792	0.00109739	0.00201189	0.00475537	41	25	47	5.39232	4.70044	5.58496	0.00374943	0.00228624	0.00429813	0	0	0	0	0	0	0	0
chr8	60910389	60983300	ENSMUSG00000004319	0.3797	-	Clcn3	protein_coding	0.723102	1	0.830882	-0.267284	90	6.4653	0.0116269	74	6.21871	0.00963866	87	116	66	6.45943	6.87036	6.06609	0.0112811	0.0150415	0.00855809	59	80	84	5.90689	6.33985	6.40939	0.00765041	0.0103734	0.0108921	0	0	0	0	0	0	0	0
chr7	17031507	17062427	ENSMUSG00000004328	0.4979	-	Hif3a	protein_coding	0.526953	1	0.333333	-1.58496	3	1.79744	0.00036302	0	0.333333	4.03356e-05	6	2	1	2.80735	1.58496	1	0.000726041	0.000242014	0.000121007	0	0	1	0	0	1	0	0	0.000121007	0	0	0	0	0	0	0	0
chr6	56069804	56569103	ENSMUSG00000004347	0.404	-	Pde1c	protein_coding	0.963606	1	0.4	-1.32193	4	1.23348	0.000177588	1	0.861654	4.43971e-05	12	0	0	3.70044	0	0	0.000532765	0	0	0	2	1	0	1.58496	1	0	8.87942e-05	4.43971e-05	0	0	0	0	0	0	0	0
chr10	88746607	88826814	ENSMUSG00000004356	0.437	-	Utp20	protein_coding	0.556863	1	0.820122	-0.28609	108	6.39932	0.0698474	89	6.03685	0.0571674	199	96	30	7.64386	6.59991	4.9542	0.128304	0.0618956	0.0193424	97	151	18	6.61471	7.24793	4.24793	0.0625403	0.0973565	0.0116054	0	0	0	0	0	0	0	0
chr10	88674772	88685015	ENSMUSG00000004359	0.4328	-	Spic	protein_coding	0.928023	1	0.75	-0.415037	0	0.333333	6.832e-05	0	0	0	0	1	0	0	1	0	0	0.00020496	0	0	0	0	0	0	0	0	0	0	0	0	0	0	0	0	0	0
chr1	80264923	80340480	ENSMUSG00000004364	0.3579	-	Cul3	protein_coding	0.820736	1	0.860789	-0.216269	143	7.0889	0.0148906	123	6.92959	0.0128031	212	114	102	7.73471	6.84549	6.6865	0.0221271	0.0118985	0.0106461	117	100	151	6.88264	6.65821	7.24793	0.0122117	0.0104373	0.0157604	0	0	0	0	0	0	0	0
chr7	4772373	4782857	ENSMUSG00000004371	0.5362	-	Il11	protein_coding	0.819005	1	1.24272	0.313499	33	4.86509	0.0136166	42	5.35831	0.0170207	12	55	33	3.70044	5.80735	5.08746	0.00490196	0.0224673	0.0134804	29	38	58	4.90689	5.2854	5.88264	0.0118464	0.0155229	0.0236928	0	0	0	0	0	0	0	0
chr8	72814599	73353540	ENSMUSG00000004383	0.4155	-	Large1	protein_coding	0.208149	1	0.764563	-0.387293	136	7.0506	0.0365211	104	6.71367	0.0278596	106	113	190	6.74147	6.83289	7.57743	0.0283954	0.0302706	0.0508974	107	100	105	6.75489	6.65821	6.72792	0.0286633	0.0267881	0.0281275	0	0	0	0	0	0	0	0
chr11	6258919	6267772	ENSMUSG00000004393	0.5047	-	Ddx56	protein_coding	0.130748	1	0.701049	-0.512413	190	7.53977	0.0359353	133	7.05325	0.0251358	137	196	236	7.10852	7.62205	7.88874	0.0259568	0.0371353	0.0447139	113	149	136	6.83289	7.22882	7.09803	0.0214096	0.0282304	0.0257673	0	0	0	0	0	0	0	0
chr11	6270369	6274870	ENSMUSG00000004394	0.4729	-	Tmed4	protein_coding	0.252819	1	1.04751	0.0669658	146	7.03936	0.0385088	153	7.26961	0.0403509	237	130	72	7.89482	7.03342	6.18982	0.0623684	0.0342105	0.0189474	156	149	155	7.29462	7.22882	7.2854	0.0410526	0.0392105	0.0407895	0	0	0	0	0	0	0	0
chr6	120891930	120916853	ENSMUSG00000004446	0.4971	-	Bid	protein_coding	0.28053	1	0.774775	-0.368151	184	7.51616	0.0221021	142	7.15031	0.0170971	156	175	221	7.29462	7.45943	7.79442	0.0187387	0.021021	0.0265465	126	170	131	6.98868	7.41785	7.04439	0.0151351	0.0204204	0.0157357	0	0	0	0	0	0	0	0
chr1	119470305	119504794	ENSMUSG00000004451	0.4816	-	Ralb	protein_coding	0.870224	1	1.04523	0.0638151	132	7.03827	0.0246659	138	7.10607	0.0257899	112	127	156	6.82018	7	7.29462	0.0209816	0.0237917	0.0292244	147	150	116	7.20945	7.2384	6.87036	0.0275384	0.0281004	0.021731	0	0	0	0	0	0	0	0
chr5	122158278	122175273	ENSMUSG00000004455	0.4896	+	Ppp1cc	protein_coding	0.965183	1	0.887273	-0.17255	91	6.4912	0.0146971	80	6.32577	0.0130221	100	105	67	6.65821	6.72792	6.08746	0.0162101	0.0170206	0.0108608	72	69	100	6.18982	6.12928	6.65821	0.0116713	0.011185	0.0162101	0	0	0	0	0	0	0	0
chr16	22857845	22879634	ENSMUSG00000004460	0.4476	+	Dnajb11	protein_coding	0.323648	1	0.706383	-0.501478	234	7.85402	0.052349	165	7.37312	0.0369128	286	185	231	8.16491	7.53916	7.85798	0.0639821	0.041387	0.0516779	177	157	161	7.47573	7.30378	7.33985	0.0395973	0.035123	0.0360179	0	0	0	0	0	0	0	0
chr16	22813215	22857569	ENSMUSG00000004462	0.4323	-	Tbccd1	protein_coding	0.939753	1	1.04651	0.0655883	28	4.78741	0.00913694	29	4.89059	0.00957728	19	38	26	4.32193	5.2854	4.75489	0.00627477	0.0125495	0.00858653	35	28	24	5.16993	4.85798	4.64386	0.0115588	0.00924703	0.00792602	0	0	0	0	0	0	0	0
chr7	44302687	44306902	ENSMUSG00000004473	0.5384	-	Clec11a	protein_coding	0.000792658	0.192034	2.05371	1.03823	260	7.71601	0.0835478	534	8.96793	0.171922	411	292	76	8.6865	8.19476	6.26679	0.132239	0.0939511	0.024453	655	659	289	9.35755	9.36632	8.17991	0.210746	0.212033	0.0929858	0	0	0	0	0	0	0	0
chr7	12965838	12974236	ENSMUSG00000004500	0.5058	+	Zfp324	protein_coding	1	1	1.45714	0.543142	11	2.661	0.00143717	16	4.00976	0.00215575	0	10	22	0	3.45943	4.52356	0	0.00134735	0.00296416	9	18	21	3.32193	4.24793	4.45943	0.00121261	0.00242522	0.00282943	0	0	0	0	0	0	0	0
chr7	97081586	97308946	ENSMUSG00000004508	0.4036	+	Gab2	protein_coding	0.579949	1	0.960552	-0.058064	168	7.33934	0.0324262	161	7.26321	0.0311394	112	161	231	6.82018	7.33985	7.85798	0.0216174	0.0310751	0.044586	179	94	211	7.49185	6.56986	7.72792	0.0345493	0.0181432	0.0407257	0	0	0	0	0	0	0	0
chr5	113842436	113908758	ENSMUSG00000004530	0.498	-	Coro1c	protein_coding	0.629271	1	1.04981	0.0701323	1692	10.6664	0.1381	1776	10.7942	0.144983	1912	2094	1070	10.9016	11.0327	10.0647	0.156056	0.170911	0.0873327	1882	1712	1735	10.8788	10.7423	10.7616	0.153608	0.139732	0.14161	0	0	0	0	0	0	0	0
chr6	52713729	52766780	ENSMUSG00000004535	0.3865	+	Tax1bp1	protein_coding	0.861063	1	0.856431	-0.223592	333	8.35609	0.0403356	285	8.15643	0.0345273	405	347	248	8.66534	8.44294	7.96	0.0490077	0.0419894	0.0300097	315	256	285	8.30378	8.00562	8.15987	0.0381171	0.0309777	0.0344869	0	0	0	0	0	0	0	0
chr14	51905271	51913488	ENSMUSG00000004558	0.5169	-	Ndrg2	protein_coding	0.0919826	1	0.698795	-0.517058	137	6.89944	0.0646883	96	6.50654	0.045062	62	112	238	5.97728	6.82018	7.90087	0.029204	0.0527555	0.112106	77	65	145	6.2854	6.04439	7.18982	0.0362694	0.0306171	0.0682996	0	0	0	0	0	0	0	0
chr14	51884842	51893039	ENSMUSG00000004561	0.4732	+	Mettl17	protein_coding	0.881941	1	0.773333	-0.370838	49	5.45142	0.00299914	38	5.24108	0.00230546	87	33	27	6.45943	5.08746	4.80735	0.00532501	0.00201983	0.00165259	41	45	27	5.39232	5.52356	4.80735	0.00250949	0.00275432	0.00165259	0	0	0	0	0	0	0	0
chr14	51984719	52006251	ENSMUSG00000004562	0.5109	+	Arhgef40	protein_coding	0.390153	1	1.32742	0.408621	337	8.38818	0.0108734	448	8.80943	0.0144441	293	400	318	8.19967	8.64746	8.31741	0.00945375	0.0129061	0.0102604	453	442	448	8.82655	8.79116	8.81057	0.0146162	0.0142613	0.0144549	0	0	0	0	0	0	0	0
chr8	3515384	3544267	ENSMUSG00000004565	0.482	+	Pnpla6	protein_coding	0.784164	1	0.652482	-0.615989	46	5.37303	0.00271659	30	4.9183	0.001752	81	27	30	6.35755	4.80735	4.9542	0.00478356	0.00159452	0.00177169	31	35	23	5	5.16993	4.58496	0.00183074	0.00206697	0.00135829	0	0	0	0	0	0	0	0
chr8	3500457	3515232	ENSMUSG00000004567	0.4943	+	Mcoln1	protein_coding	0.497119	1	0.979798	-0.0294438	65	5.95017	0.0117286	64	5.96513	0.011488	44	51	100	5.49185	5.70044	6.65821	0.00793937	0.00920245	0.018044	80	69	42	6.33985	6.12928	5.42626	0.0144352	0.0124504	0.00757849	0	0	0	0	0	0	0	0
chr8	3393006	3456601	ENSMUSG00000004568	0.4789	+	Arhgef18	protein_coding	0.843339	1	1.16071	0.215013	36	5.21191	0.00435861	42	5.42963	0.00507837	31	42	36	5	5.42626	5.20945	0.00371881	0.00503839	0.00431862	42	48	37	5.42626	5.61471	5.24793	0.00503839	0.00575816	0.00443858	0	0	0	0	0	0	0	0
chr3	142790902	142882004	ENSMUSG00000004591	0.3664	-	Pkn2	protein_coding	0.964045	1	0.857741	-0.221387	79	6.25386	0.00257611	67	6.07546	0.00220498	112	68	56	6.82018	6.10852	5.83289	0.00366768	0.00222681	0.00183384	81	54	67	6.35755	5.78136	6.08746	0.00265252	0.00176835	0.00219406	0	0	0	0	0	0	0	0
chr7	43524216	43544428	ENSMUSG00000004609	0.4428	-	Cd33	protein_coding	0.828383	1	0.857143	-0.222392	22	4.39876	0.0026562	19	4.29663	0.00225975	37	18	12	5.24793	4.24793	3.70044	0.00440057	0.00214082	0.00142721	22	14	21	4.52356	3.90689	4.45943	0.00261656	0.00166508	0.00249762	0	0	0	0	0	0	0	0
chr7	43444083	43457800	ENSMUSG00000004610	0.4983	+	Etfb	protein_coding	0.0846403	1	0.721424	-0.471081	486	8.81558	0.183812	350	8.45224	0.132501	274	454	730	8.10329	8.82972	9.51373	0.103631	0.17171	0.276097	313	361	377	8.29462	8.49985	8.56224	0.118381	0.136536	0.142587	0	0	0	0	0	0	0	0
chr8	3630955	3643644	ENSMUSG00000004626	0.5132	+	Stxbp2	protein_coding	0.775	1	1.19059	0.251682	134	7.03543	0.0099878	159	7.29386	0.0119057	93	151	157	6.55459	7.24793	7.30378	0.00694911	0.011283	0.0117313	143	128	207	7.16993	7.01123	7.70044	0.0106852	0.00956437	0.0154674	0	0	0	0	0	0	0	0
chr8	3623371	3625545	ENSMUSG00000004630	0.5126	-	Pcp2	protein_coding	0.869238	1	1.05217	0.0733732	37	5.25651	0.0159749	39	5.3295	0.0168307	37	41	34	5.24793	5.39232	5.12928	0.0158323	0.0175439	0.0145486	35	41	42	5.16993	5.39232	5.42626	0.0149765	0.0175439	0.0179718	0	0	0	0	0	0	0	0
chr6	4674350	4747207	ENSMUSG00000004631	0.3994	-	Sgce	protein_coding	0.297593	1	1.40496	0.490528	39	5.30994	0.00266378	56	5.78903	0.00376992	50	35	33	5.67243	5.16993	5.08746	0.00338616	0.00237031	0.00223486	74	48	45	6.22882	5.61471	5.52356	0.00501151	0.00325071	0.00304754	0	0	0	0	0	0	0	0
chr6	54039554	54301810	ENSMUSG00000004633	0.4502	+	Chn2	protein_coding	1	1	1.28571	0.36257	1	0.773976	0.000144441	2	1.52832	0.000216661	0	0	4	0	0	2.32193	0	0	0.000433323	1	2	3	1	1.58496	2	0.000108331	0.000216661	0.000324992	0	0	0	0	0	0	0	0
chr8	114439655	115352708	ENSMUSG00000004637	0.4583	+	Wwox	protein_coding	0.819642	1	0.942529	-0.0853915	28	4.85073	0.00201251	26	4.7556	0.00189271	25	27	32	4.70044	4.80735	5.04439	0.00179688	0.00194063	0.00230001	21	31	27	4.45943	5	4.80735	0.00150938	0.00222813	0.00194063	0	0	0	0	0	0	0	0
chr5	33634952	33652574	ENSMUSG00000004642	0.4411	-	Slbp	protein_coding	0.483171	1	0.803571	-0.315502	55	5.80407	0.00539163	44	5.47641	0.0043133	50	59	56	5.67243	5.90689	5.83289	0.00490148	0.00578375	0.00548966	52	36	44	5.72792	5.20945	5.49185	0.00509754	0.00352907	0.0043133	0	0	0	0	0	0	0	0
chr7	87424771	87493512	ENSMUSG00000004651	0.3474	-	Tyr	protein_coding	0.67584	1	1.2381	0.308122	6	2.61725	0.000746269	8	3.08893	0.000953566	6	10	2	2.80735	3.45943	1.58496	0.000746269	0.00124378	0.000248756	6	7	10	2.80735	3	3.45943	0.000746269	0.000870647	0.00124378	0	0	0	0	0	0	0	0
chr6	55336432	55348555	ENSMUSG00000004655	0.5291	+	Aqp1	protein_coding	0.652478	1	1.28454	0.361251	202	7.42698	0.0669544	259	7.99326	0.0861	100	370	135	6.65821	8.53528	7.08746	0.0332005	0.122842	0.0448207	333	243	202	8.3837	7.93074	7.66534	0.110558	0.0806773	0.0670651	0	0	0	0	0	0	0	0
chr9	57790353	57836793	ENSMUSG00000004661	0.4671	-	Arid3b	protein_coding	0.464067	1	2.125	1.08746	2	1.19499	0.000133035	5	2.44064	0.000372499	0	3	2	0	2	1.58496	0	0.000239464	0.000159642	4	3	7	2.32193	2	3	0.000319285	0.000239464	0.000558748	0	0	0	0	0	0	0	0
chr10	79988584	79996062	ENSMUSG00000004665	0.5391	+	Cnn2	protein_coding	0.726252	1	0.976562	-0.0342157	468	8.86257	0.173328	457	8.82765	0.169257	386	509	510	8.59619	8.99435	8.99718	0.142857	0.188379	0.188749	534	386	452	9.0634	8.59619	8.82337	0.197631	0.142857	0.167283	0	0	0	0	0	0	0	0
chr10	80035949	80039795	ENSMUSG00000004667	0.556	-	Polr2e	protein_coding	0.0254889	0.967387	0.560299	-0.835732	311	8.26144	0.119193	174	7.44635	0.0666156	274	263	397	8.10329	8.04439	8.63662	0.1049	0.100689	0.151991	158	193	171	7.31288	7.59991	7.42626	0.06049	0.0738897	0.0654671	0	0	0	0	0	0	0	0
chr8	71272714	71360713	ENSMUSG00000004677	0.4985	+	Myo9b	protein_coding	0.0264463	0.980845	0.637076	-0.650463	127	6.67427	0.0336521	80	6.33195	0.0213425	37	130	213	5.24793	7.03342	7.74147	0.00982997	0.0345377	0.0565887	88	65	88	6.47573	6.04439	6.47573	0.0233794	0.0172689	0.0233794	0	0	0	0	0	0	0	0
chr12	34047580	34917095	ENSMUSG00000004698	0.3896	-	Hdac9	protein_coding	0.567073	1	0.859155	-0.21901	23	4.2494	0.00145039	19	3.93793	0.0012371	19	7	42	4.32193	3	5.42626	0.00121577	0.000447914	0.00268748	19	4	35	4.32193	2.32193	5.16993	0.00121577	0.000255951	0.00223957	0	0	0	0	0	0	0	0
chr1	171588624	171607410	ENSMUSG00000004707	0.4385	-	Ly9	protein_coding	0.941556	1	1.17391	0.231326	7	2.79744	0.000435616	8	3.13077	0.000522739	6	3	11	2.80735	2	3.58496	0.000392054	0.000196027	0.000718766	6	7	11	2.80735	3	3.58496	0.000392054	0.000457397	0.000718766	0	0	0	0	0	0	0	0
chr1	171559193	171609746	ENSMUSG00000004709	0.4426	+	Cd244	protein_coding	0.84013	1	0.444444	-1.16993	5	1.90015	0.000626723	2	1.10731	0.000208908	12	3	0	3.70044	2	0	0.00150414	0.000376034	0	1	4	0	1	2.32193	0	0.000125345	0.000501379	0	0	0	0	0	0	0	0	0
chr17	57358686	57483529	ENSMUSG00000004730	0.4116	+	Adgre1	protein_coding	0.940961	1	0.855932	-0.224432	38	5.15235	0.0230507	33	4.84396	0.0196432	62	20	33	5.97728	4.39232	5.08746	0.037282	0.0120265	0.0198437	46	11	41	5.55459	3.58496	5.39232	0.0276609	0.00661455	0.0246542	0	0	0	0	0	0	0	0
chr11	4091480	4095445	ENSMUSG00000004748	0.5229	-	Mtfp1	protein_coding	0.369423	1	0.666667	-0.584963	13	2.72331	0.00399386	8	2.95058	0.00256016	0	31	8	0	5	3.16993	0	0.00952381	0.00245776	2	10	13	1.58496	3.45943	3.80735	0.000614439	0.0030722	0.00399386	0	0	0	0	0	0	0	0
chr1	33719887	33742564	ENSMUSG00000004768	0.46	+	Rab23	protein_coding	0.217428	1	1.34646	0.429168	84	6.30775	0.0059732	113	6.81173	0.00806739	100	106	45	6.65821	6.74147	5.52356	0.00713929	0.00756764	0.00321268	117	134	88	6.88264	7.07682	6.47573	0.00835297	0.00956665	0.00628257	0	0	0	0	0	0	0	0
chr9	64715299	64737758	ENSMUSG00000004771	0.395	-	Rab11a	protein_coding	0.843254	1	0.849638	-0.23508	367	8.49848	0.0881788	312	8.28713	0.0748839	467	310	324	8.87036	8.28077	8.3443	0.112206	0.0744834	0.0778472	302	302	331	8.24317	8.24317	8.37504	0.0725613	0.0725613	0.0795291	0	0	0	0	0	0	0	0
chr12	85219481	85226628	ENSMUSG00000004788	0.4944	+	Eif2b2	protein_coding	0.319238	1	0.914917	-0.128287	301	8.03606	0.0545972	275	8.06148	0.0499364	125	298	479	6.97728	8.224	8.90689	0.0226984	0.0541129	0.0869802	184	338	303	7.53138	8.40514	8.24793	0.033412	0.0613764	0.0550209	0	0	0	0	0	0	0	0
chr12	85110833	85134091	ENSMUSG00000004789	0.4462	+	Dlst	protein_coding	0.690605	1	1.17774	0.236022	400	8.64489	0.15445	472	8.88176	0.18197	361	428	412	8.49985	8.74483	8.69	0.139275	0.165123	0.158951	489	496	430	8.93664	8.9571	8.75154	0.188657	0.191358	0.165895	0	0	0	0	0	0	0	0
chr12	85166639	85177296	ENSMUSG00000004791	0.5403	-	Pgf	protein_coding	0.202406	1	0.548387	-0.866733	9	2.54795	0.00460678	5	2.15314	0.00230339	0	9	19	0	3.32193	4.32193	0	0.00444225	0.00937808	1	3	10	1	2	3.45943	0.000493583	0.00148075	0.00493583	0	0	0	0	0	0	0	0
chr11	61775649	61855073	ENSMUSG00000004798	0.3955	-	Ulk2	protein_coding	0.936969	1	1.05163	0.0726207	173	7.38641	0.0373563	182	7.5023	0.039296	112	228	180	6.82018	7.8392	7.49985	0.0241379	0.0491379	0.0387931	156	170	221	7.29462	7.41785	7.79442	0.0336207	0.0366379	0.0476293	0	0	0	0	0	0	0	0
chr5	108646693	108669672	ENSMUSG00000004815	0.4932	-	Dgkq	protein_coding	0.978551	1	1.09067	0.125219	128	6.97151	0.00633267	139	7.11749	0.00691138	93	162	128	6.55459	7.34873	7.01123	0.0046131	0.00803571	0.00634921	169	125	124	7.40939	6.97728	6.96578	0.00838294	0.0062004	0.00615079	0	0	0	0	0	0	0	0
chr11	61653265	61672784	ENSMUSG00000004837	0.5285	+	Grap	protein_coding	0.990314	1	1.04762	0.0671142	6	2.7664	0.00174723	6	2.7556	0.0018443	6	8	4	2.80735	3.16993	2.32193	0.00174723	0.00232964	0.00116482	6	10	3	2.80735	3.45943	2	0.00174723	0.00291206	0.000873617	0	0	0	0	0	0	0	0
chr16	65520511	65535005	ENSMUSG00000004842	0.3575	+	Pou1f1	protein_coding	0.126455	1	0.391304	-1.35364	7	2.30629	0.00150286	2	0.935785	0.000450857	0	10	10	0	3.45943	3.45943	0	0.00225428	0.00225428	0	0	6	0	0	2.80735	0	0	0.00135257	0	0	0	0	0	0	0	0
chr16	65539133	65562697	ENSMUSG00000004843	0.4006	-	Chmp2b	protein_coding	0.6452	1	0.888653	-0.170308	313	8.28634	0.138582	278	8.12524	0.123102	324	265	351	8.3443	8.05528	8.45943	0.143299	0.117205	0.155241	283	267	285	8.14975	8.06609	8.15987	0.125166	0.118089	0.12605	0	0	0	0	0	0	0	0
chr5	136987019	136996648	ENSMUSG00000004846	0.5615	+	Plod3	protein_coding	0.606351	1	1.14056	0.189743	725	9.5004	0.108858	827	9.68408	0.12418	710	786	678	9.47371	9.62022	9.40727	0.106655	0.118071	0.101848	726	805	949	9.50581	9.65464	9.89178	0.109058	0.120925	0.142557	0	0	0	0	0	0	0	0
chr5	137034993	137046135	ENSMUSG00000004849	0.5129	-	Ap1s1	protein_coding	0.0958346	1	0.799541	-0.322756	1452	10.0535	0.320603	1161	10.1695	0.256291	349	1235	2773	8.45121	10.2715	11.4378	0.0770419	0.272627	0.612141	977	1150	1356	9.93369	10.1687	10.4062	0.215673	0.253863	0.299338	0	0	0	0	0	0	0	0
chr17	28769307	28778698	ENSMUSG00000004864	0.5329	+	Mapk13	protein_coding	0.44506	1	0.839161	-0.252981	47	5.50851	0.0153257	39	5.31819	0.0128079	31	43	66	5	5.45943	6.06609	0.0101806	0.0141215	0.0216749	35	41	41	5.16993	5.39232	5.39232	0.0114943	0.0134647	0.0134647	0	0	0	0	0	0	0	0
chr17	28587648	28622521	ENSMUSG00000004865	0.4647	-	Srpk1	protein_coding	0.0765147	1	0.747346	-0.420152	313	8.0631	0.0211201	234	7.8665	0.015767	125	286	528	6.97728	8.16491	9.04712	0.00843455	0.0192982	0.0356275	209	224	268	7.71425	7.81378	8.07146	0.0141026	0.0151147	0.0180837	0	0	0	0	0	0	0	0
chr1	78101267	78197134	ENSMUSG00000004872	0.4251	-	Pax3	protein_coding	0.101114	1	0.148148	-2.75489	8	2.54795	0.00175863	0	0.333333	7.32762e-05	19	4	1	4.32193	2.32193	1	0.00417674	0.000879314	0.000219829	0	0	1	0	0	1	0	0	0.000219829	0	0	0	0	0	0	0	0
chr1	181815335	181843046	ENSMUSG00000004880	0.4566	-	Lbr	protein_coding	0.298935	1	0.708423	-0.497316	153	7.26136	0.0192316	108	6.76338	0.0135875	174	133	153	7.45121	7.06609	7.26679	0.0218237	0.0166813	0.0191898	123	93	109	6.9542	6.55459	6.78136	0.0154271	0.0116644	0.0136711	0	0	0	0	0	0	0	0
chr3	87948666	87953376	ENSMUSG00000004885	0.5245	+	Crabp2	protein_coding	0.875606	1	1.02959	0.0420641	55	5.61555	0.0336373	57	5.68869	0.0346505	44	26	96	5.49185	4.75489	6.59991	0.0267477	0.0158055	0.0583587	32	41	98	5.04439	5.39232	6.62936	0.0194529	0.024924	0.0595745	0	0	0	0	0	0	0	0
chr3	87971078	87980451	ENSMUSG00000004891	0.547	+	Nes	protein_coding	0.52569	1	1.57377	0.654225	19	4.19842	0.00660066	31	4.5645	0.0105838	12	13	33	3.70044	3.80735	5.08746	0.00409696	0.00443837	0.0112666	22	8	63	4.52356	3.16993	6	0.0075111	0.00273131	0.021509	0	0	0	0	0	0	0	0
chr3	87987531	88000230	ENSMUSG00000004892	0.5631	-	Bcan	protein_coding	0.621276	1	0.933333	-0.0995357	9	3.09974	0.00136137	8	3.22059	0.00126053	6	4	17	2.80735	2.32193	4.16993	0.000907578	0.000605052	0.00257147	9	8	8	3.32193	3.16993	3.16993	0.00136137	0.0012101	0.0012101	0	0	0	0	0	0	0	0
chr3	87858903	87885608	ENSMUSG00000004895	0.4523	-	Prcc	protein_coding	0.435026	1	0.75	-0.415037	14	3.73892	0.00848334	10	3.39123	0.00620732	6	16	19	2.80735	4.08746	4.32193	0.00372439	0.00993172	0.0117939	6	14	10	2.80735	3.90689	3.45943	0.00372439	0.00869025	0.00620732	0	0	0	0	0	0	0	0
chr3	87922601	87930717	ENSMUSG00000004896	0.4959	-	Rrnad1	protein_coding	0.115254	1	0.660461	-0.598455	375	8.55044	0.0473545	247	7.9555	0.0312329	355	354	416	8.47573	8.47168	8.7039	0.0448289	0.0447026	0.0525319	253	252	237	7.98868	7.98299	7.89482	0.0319485	0.0318222	0.029928	0	0	0	0	0	0	0	0
chr3	87906321	87916132	ENSMUSG00000004897	0.5215	+	Hdgf	protein_coding	0.708823	1	0.887186	-0.172692	1326	10.3663	0.249185	1176	10.1999	0.221053	1451	1146	1380	10.5038	10.1636	10.4315	0.272744	0.215414	0.259398	1226	1182	1120	10.2609	10.2082	10.1306	0.230451	0.22218	0.210526	0	0	0	0	0	0	0	0
chr10	81070035	81082559	ENSMUSG00000004929	0.5678	+	Thop1	protein_coding	0.901244	1	0.980392	-0.0285692	16	4.06543	0.00280357	16	4.03552	0.00274517	12	18	18	3.70044	4.24793	4.24793	0.00210268	0.00315402	0.00315402	13	14	20	3.80735	3.90689	4.39232	0.0022779	0.00245313	0.00350447	0	0	0	0	0	0	0	0
chr10	81268172	81273246	ENSMUSG00000004931	0.572	+	Apba3	protein_coding	0.650925	1	0.876652	-0.189924	75	6.09407	0.0541063	65	5.99871	0.047343	125	45	54	6.97728	5.52356	5.78136	0.0905797	0.0326087	0.0391304	42	79	75	5.42626	6.32193	6.24793	0.0304348	0.0572464	0.0543478	0	0	0	0	0	0	0	0
chr10	81252935	81263365	ENSMUSG00000004933	0.5555	+	Matk	protein_coding	0.666464	1	0.918605	-0.122484	28	4.42089	0.0032389	25	4.58524	0.00296574	6	51	26	2.80735	5.70044	4.75489	0.000702412	0.0059705	0.00304378	12	27	37	3.70044	4.80735	5.24793	0.00140482	0.00316085	0.00433154	0	0	0	0	0	0	0	0
chr10	81153266	81167923	ENSMUSG00000004934	0.5639	-	Pias4	protein_coding	0.53102	1	1.10625	0.145677	52	4.93976	0.00742633	58	5.85095	0.00823045	6	34	117	2.80735	5.12928	6.88264	0.000851426	0.00482475	0.0166028	54	45	75	5.78136	5.52356	6.24793	0.00766284	0.0063857	0.0106428	0	0	0	0	0	0	0	0
chr9	64185770	64253631	ENSMUSG00000004936	0.4523	-	Map2k1	protein_coding	0.205474	1	1.07606	0.105762	446	8.59692	0.128345	480	8.88684	0.138129	716	439	183	9.48583	8.78136	7.52356	0.206043	0.126331	0.0526619	599	450	391	9.22882	8.81698	8.61471	0.172374	0.129496	0.112518	0	0	0	0	0	0	0	0
chr10	81044075	81060178	ENSMUSG00000004937	0.5448	-	Sgta	protein_coding	0.45954	1	0.956111	-0.0647504	986	9.85368	0.309486	943	9.88174	0.29589	561	1024	1374	9.13443	10.0014	10.4252	0.176028	0.321305	0.431126	981	900	948	9.93958	9.81538	9.89026	0.307813	0.282397	0.297458	0	0	0	0	0	0	0	0
chr10	81198170	81202037	ENSMUSG00000004939	0.5339	-	Nmrk2	protein_coding	0.98483	1	0.7	-0.514573	2	1.26912	0.000954329	1	1.19499	0.000545331	6	0	1	2.80735	0	1	0.00245399	0	0.000408998	2	1	1	1.58496	1	1	0.000817996	0.000408998	0.000408998	0	0	0	0	0	0	0	0
chr17	5410870	5440259	ENSMUSG00000004945	0.4576	-	Tmem242	protein_coding	0.644506	1	1.31117	0.390855	124	6.90049	0.0248418	163	7.35982	0.032634	75	157	141	6.24793	7.30378	7.14975	0.014985	0.0313686	0.0281718	158	170	162	7.31288	7.41785	7.34873	0.0315684	0.033966	0.0323676	0	0	0	0	0	0	0	0
chr5	135994800	136032872	ENSMUSG00000004947	0.5066	+	Dtx2	protein_coding	0.00360404	0.486649	1.78756	0.837996	63	5.64582	0.00516754	114	6.81615	0.00930157	106	68	16	6.74147	6.10852	4.08746	0.00864883	0.0055483	0.00130548	98	96	148	6.62936	6.59991	7.21917	0.00799608	0.0078329	0.0120757	0	0	0	0	0	0	0	0
chr5	135887919	135889563	ENSMUSG00000004951	0.5964	+	Hspb1	protein_coding	0.286132	1	1.29204	0.369646	74	6.20543	0.0436998	96	6.60062	0.0566334	93	74	56	6.55459	6.22882	5.83289	0.0546737	0.0435038	0.0329218	101	102	86	6.67243	6.6865	6.44294	0.0593768	0.0599647	0.0505585	0	0	0	0	0	0	0	0
chr5	136083916	136111860	ENSMUSG00000004952	0.5204	+	Rasa4	protein_coding	0.704084	1	0.935223	-0.0966182	81	6.23896	0.00641379	76	6.24474	0.00599322	112	92	40	6.82018	6.53916	5.35755	0.00883211	0.00725495	0.00315433	91	59	78	6.52356	5.90689	6.30378	0.00717609	0.00465263	0.00615093	0	0	0	0	0	0	0	0
chr7	4539765	4547541	ENSMUSG00000004961	0.5028	-	Syt5	protein_coding	0.932114	1	0.681818	-0.552541	6	2.67412	0.0015466	4	1.81981	0.000976801	12	3	4	3.70044	2	2.32193	0.0029304	0.000732601	0.000976801	1	1	10	1	1	3.45943	0.0002442	0.0002442	0.002442	0	0	0	0	0	0	0	0
chr6	51460932	51469894	ENSMUSG00000004980	0.383	-	Hnrnpa2b1	protein_coding	0.997975	1	0.905712	-0.142875	968	9.88677	0.112271	876	9.75324	0.101675	1246	916	741	10.2842	9.84078	9.53528	0.144564	0.106277	0.0859729	956	1009	664	9.90238	9.98014	9.37721	0.110918	0.117067	0.0770391	0	0	0	0	0	0	0	0
chr8	84257795	84270380	ENSMUSG00000004994	0.5123	-	Ccdc130	protein_coding	0.290421	1	0.816794	-0.291956	43	5.26878	0.00437293	35	5.10273	0.003553	25	28	75	4.70044	4.85798	6.24793	0.00256226	0.00286973	0.00768679	41	22	41	5.39232	4.52356	5.39232	0.00420211	0.00225479	0.00420211	0	0	0	0	0	0	0	0
chr8	84249906	84257326	ENSMUSG00000004996	0.497	-	Mri1	protein_coding	0.757205	1	0.973154	-0.0392594	49	5.58722	0.00835766	47	5.52644	0.00812869	37	42	67	5.24793	5.42626	6.08746	0.00635411	0.00721278	0.0115061	29	63	50	4.90689	6	5.67243	0.00498025	0.0108192	0.00858664	0	0	0	0	0	0	0	0
chr3	146729574	146812990	ENSMUSG00000005034	0.4073	-	Prkacb	protein_coding	0.771738	1	0.930836	-0.103401	115	6.78528	0.0169225	107	6.67926	0.0157418	125	70	149	6.97728	6.14975	7.22882	0.0184475	0.0103306	0.0219894	119	64	137	6.90689	6.02237	7.10852	0.017562	0.0094451	0.0202184	0	0	0	0	0	0	0	0
chr11	119343425	119355536	ENSMUSG00000005043	0.5391	-	Sgsh	protein_coding	0.315441	1	0.911221	-0.134128	269	8.02871	0.0296982	245	7.84948	0.0270519	181	281	346	7.50779	8.13955	8.43879	0.0199581	0.0309847	0.0381519	356	236	144	8.47978	7.88874	7.17991	0.0392546	0.0260227	0.0158783	0	0	0	0	0	0	0	0
chr4	152338651	152390194	ENSMUSG00000005045	0.5565	+	Chd5	protein_coding	0.612955	1	0.741007	-0.432441	45	5.44896	0.00663447	33	4.97974	0.00487829	62	26	48	5.97728	4.75489	5.61471	0.00907361	0.00380506	0.00702473	43	16	41	5.45943	4.08746	5.39232	0.00629299	0.00234158	0.00600029	0	0	0	0	0	0	0	0
chr10	78425670	78427619	ENSMUSG00000005054	0.5282	+	Cstb	protein_coding	0.322285	1	0.987388	-0.0183105	633	9.17561	0.441655	625	9.27446	0.436076	1034	472	394	10.0154	8.8857	8.62571	0.72106	0.329149	0.274756	594	527	755	9.21675	9.04439	9.56224	0.414226	0.367503	0.526499	0	0	0	0	0	0	0	0
chr5	136218147	136246556	ENSMUSG00000005057	0.5312	-	Sh2b2	protein_coding	0.115024	1	0.605263	-0.724366	24	4.45407	0.0040664	14	3.88129	0.00239528	12	17	44	3.70044	4.16993	5.49185	0.00200535	0.00284091	0.00735294	15	19	9	4	4.32193	3.32193	0.00250668	0.00317513	0.00150401	0	0	0	0	0	0	0	0
chr6	124396816	124415067	ENSMUSG00000005069	0.4732	-	Pex5	protein_coding	0.549622	1	0.509434	-0.973033	34	4.94092	0.00698542	17	4.08026	0.0034588	62	19	22	5.97728	4.32193	4.52356	0.0126144	0.00386572	0.00447609	9	21	21	3.32193	4.45943	4.45943	0.00183113	0.00427263	0.00427263	0	0	0	0	0	0	0	0
chr12	72085589	72101461	ENSMUSG00000005078	0.447	+	Jkamp	protein_coding	0.457479	1	1.21609	0.282252	144	7.15985	0.0318514	175	7.45245	0.038782	149	170	113	7.22882	7.41785	6.83289	0.0329573	0.0376023	0.0249945	201	151	174	7.65821	7.24793	7.45121	0.0444592	0.0333997	0.0384871	0	0	0	0	0	0	0	0
chr2	102811141	102901665	ENSMUSG00000005087	0.422	-	Cd44	protein_coding	0.310427	1	0.699005	-0.516625	803	9.64327	0.146	561	9.13199	0.102	922	759	728	9.85019	9.56986	9.50978	0.167636	0.138	0.132364	552	526	605	9.11114	9.04166	9.24317	0.100364	0.0956364	0.11	0	0	0	0	0	0	0	0
chr2	102658659	102790784	ENSMUSG00000005089	0.4396	+	Slc1a2	protein_coding	0.734549	1	1.24	0.31034	7	2.94324	0.000461187	9	3.34676	0.000586965	6	12	4	2.80735	3.70044	2.32193	0.000377335	0.00075467	0.000251557	12	8	8	3.70044	3.16993	3.16993	0.00075467	0.000503113	0.000503113	0	0	0	0	0	0	0	0
chr2	118388618	118475234	ENSMUSG00000005102	0.4479	+	Eif2ak4	protein_coding	0.119319	1	1.29653	0.374657	1104	10.0171	0.186015	1432	10.4792	0.241224	1582	1082	648	10.6284	10.0808	9.34207	0.266554	0.182308	0.109183	1305	1599	1391	10.3509	10.6439	10.4429	0.219882	0.269419	0.234372	0	0	0	0	0	0	0	0
chr5	38526813	38563221	ENSMUSG00000005103	0.4974	-	Wdr1	protein_coding	0.303615	1	0.795953	-0.329245	394	8.5903	0.0357672	314	8.28043	0.0284505	336	322	525	8.3966	8.33539	9.03892	0.0304762	0.0292063	0.047619	268	290	383	8.07146	8.18488	8.58496	0.0243084	0.0263039	0.0347392	0	0	0	0	0	0	0	0
chr5	38349273	38503143	ENSMUSG00000005107	0.476	-	Slc2a9	protein_coding	0.68289	1	1.09	0.124328	32	5.03943	0.00250646	35	5.14165	0.00273902	37	35	25	5.24793	5.16993	4.70044	0.00286822	0.00271318	0.00193798	35	25	46	5.16993	4.70044	5.55459	0.00271318	0.00193798	0.00356589	0	0	0	0	0	0	0	0
chr15	66891320	66923201	ENSMUSG00000005124	0.4687	+	Wisp1	protein_coding	0.469318	1	0.844695	-0.243498	1862	10.5987	0.240196	1573	10.6085	0.202872	3345	1499	742	11.7082	10.5507	9.53722	0.431502	0.193369	0.0957172	1836	1529	1353	10.8431	10.5793	10.403	0.236842	0.197239	0.174536	0	0	0	0	0	0	0	0
chr15	66929321	66969640	ENSMUSG00000005125	0.4895	-	Ndrg1	protein_coding	0.229799	1	1.38532	0.47022	144	7.10441	0.0115227	200	7.65324	0.0159934	131	209	93	7.04439	7.71425	6.55459	0.0104582	0.0166853	0.00742456	205	197	199	7.6865	7.62936	7.64386	0.016366	0.0157273	0.015887	0	0	0	0	0	0	0	0
chr9	53402325	53434402	ENSMUSG00000005131	0.4247	+	4930550C14Rik	protein_coding	1	1	1.4	0.485427	2	1.44064	0.000536769	4	2	0.000843494	0	3	4	0	2	2.32193	0	0.000690131	0.000920175	7	3	1	3	2	1	0.00161031	0.000690131	0.000230044	0	0	0	0	0	0	0	0
chr8	85083270	85098282	ENSMUSG00000005142	0.5026	+	Man2b1	protein_coding	0.128057	1	1.54369	0.626382	68	6.09021	0.00602982	105	6.67474	0.00935662	75	72	56	6.24793	6.18982	5.83289	0.0066833	0.00641597	0.0049902	92	77	146	6.53916	6.2854	7.19967	0.00819818	0.00686152	0.0130102	0	0	0	0	0	0	0	0
chr14	99298691	99313405	ENSMUSG00000005148	0.4537	+	Klf5	protein_coding	0.614988	1	1.1	0.137504	12	3.33145	0.00927318	14	3.28703	0.0102757	19	2	16	4.32193	1.58496	4.08746	0.0142857	0.00150376	0.0120301	2	9	30	1.58496	3.32193	4.9542	0.00150376	0.00676692	0.0225564	0	0	0	0	0	0	0	0
chr8	85075035	85081306	ENSMUSG00000005150	0.4974	-	Wdr83	protein_coding	0.366999	1	1.30408	0.383034	162	7.33971	0.0193669	212	7.72278	0.0252923	156	191	140	7.29462	7.58496	7.13955	0.0186113	0.0227869	0.0167025	236	175	225	7.88874	7.45943	7.82018	0.0281556	0.0208781	0.0268432	0	0	0	0	0	0	0	0
chr8	84969587	84974834	ENSMUSG00000005161	0.4861	+	Prdx2	protein_coding	1	1	1.00615	0.00883975	921	9.84298	0.159757	927	9.85372	0.16074	878	1037	848	9.77972	10.0196	9.72962	0.152298	0.179879	0.147095	929	1007	844	9.86109	9.97728	9.72281	0.161145	0.174675	0.146401	0	0	0	0	0	0	0	0
chr11	69733997	69758637	ENSMUSG00000005198	0.4541	-	Polr2a	protein_coding	0.549578	1	0.98534	-0.021306	317	8.19199	0.076008	313	8.26513	0.0748902	187	264	501	7.55459	8.04985	8.97154	0.0447904	0.0632335	0.12	247	294	397	7.9542	8.20457	8.63662	0.0591617	0.0704192	0.0950898	0	0	0	0	0	0	0	0
chr11	69673115	69682084	ENSMUSG00000005204	0.4784	-	Senp3	protein_coding	1	1	1.34689	0.42963	1606	10.379	0.240333	2163	11.0764	0.323754	536	1706	2575	9.06878	10.7372	11.3309	0.0802275	0.255351	0.385421	2364	2036	2089	11.2076	10.9922	11.0293	0.353839	0.304745	0.312678	0	0	0	0	0	0	0	0
chr6	54595111	54645839	ENSMUSG00000005225	0.428	+	Plekha8	protein_coding	0.163251	1	1.59302	0.671767	28	4.80512	0.00452661	45	5.4846	0.00730803	37	24	22	5.24793	4.64386	4.52356	0.00605366	0.0039267	0.00359948	33	54	47	5.08746	5.78136	5.58496	0.00539921	0.00883508	0.00768979	0	0	0	0	0	0	0	0
chr2	69193895	69206194	ENSMUSG00000005233	0.3994	-	Spc25	protein_coding	0.0986734	1	0.699187	-0.51625	81	6.25308	0.0118438	56	5.81613	0.00823707	44	84	115	5.49185	6.40939	6.85798	0.00643369	0.0122825	0.0168153	72	49	48	6.18982	5.64386	5.61471	0.0105279	0.00716479	0.00701857	0	0	0	0	0	0	0	0
chr11	69420809	69549110	ENSMUSG00000005237	0.4859	-	Dnah2	protein_coding	1	1	0.555556	-0.847997	2	0.935785	0.000382775	1	0.528321	0.000127592	6	0	0	2.80735	0	0	0.00114833	0	0	0	0	2	0	0	1.58496	0	0	0.000382775	0	0	0	0	0	0	0	0
chr16	18811779	18835261	ENSMUSG00000005262	0.451	+	Ufd1l	protein_coding	0.0187417	0.871612	0.545296	-0.874888	190	7.53658	0.0129452	103	6.66976	0.00702804	181	138	252	7.50779	7.11894	7.98299	0.0123104	0.00938584	0.0171394	130	105	75	7.03342	6.72792	6.24793	0.00884173	0.0071414	0.005101	0	0	0	0	0	0	0	0
chr11	62700356	62731905	ENSMUSG00000005267	0.4414	-	Zfp287	protein_coding	0.224543	1	1.26389	0.33787	23	4.44689	0.00224983	29	4.89279	0.00286935	37	20	12	5.24793	4.39232	3.70044	0.00361929	0.00195637	0.00117382	22	29	37	4.52356	4.90689	5.24793	0.00215201	0.00283674	0.00361929	0	0	0	0	0	0	0	0
chr15	10177238	10349180	ENSMUSG00000005268	0.4018	+	Prlr	protein_coding	0.902684	1	0.8	-0.321928	9	3.27657	0.000459137	7	2.95058	0.000357106	12	6	9	3.70044	2.80735	3.32193	0.000612182	0.000306091	0.000459137	6	5	10	2.80735	2.58496	3.45943	0.000306091	0.000255076	0.000510152	0	0	0	0	0	0	0	0
chr5	33739673	33782817	ENSMUSG00000005299	0.4698	-	Letm1	protein_coding	0.714745	1	0.919355	-0.121306	82	6.26447	0.00702569	75	6.24573	0.00645217	118	82	45	6.89482	6.37504	5.52356	0.0101514	0.00705437	0.0038713	81	72	72	6.35755	6.18982	6.18982	0.00696834	0.00619408	0.00619408	0	0	0	0	0	0	0	0
chr13	58176156	58215653	ENSMUSG00000005312	0.431	-	Ubqln1	protein_coding	0.616189	1	1.02413	0.0344027	662	9.27977	0.222596	678	9.40461	0.227976	380	676	930	8.57365	9.40301	9.86264	0.127774	0.227303	0.31271	687	624	723	9.42626	9.28771	9.49985	0.231002	0.209818	0.243107	0	0	0	0	0	0	0	0
chr1	173333258	173367695	ENSMUSG00000005338	0.4594	-	Cadm3	protein_coding	0.972054	1	1.09091	0.125531	6	2.85408	0.000841639	7	2.93793	0.000930233	6	5	8	2.80735	2.58496	3.16993	0.000797342	0.000664452	0.00106312	8	9	4	3.16993	3.32193	2.32193	0.00106312	0.00119601	0.000531561	0	0	0	0	0	0	0	0
chr15	77915047	77929006	ENSMUSG00000005354	0.5039	-	Txn2	protein_coding	0.299849	1	0.838521	-0.25408	170	7.36328	0.0231494	143	7.16413	0.0193893	125	146	240	6.97728	7.19967	7.91289	0.0169883	0.0198423	0.0326176	149	131	148	7.22882	7.04439	7.21917	0.0202501	0.0178038	0.0201142	0	0	0	0	0	0	0	0
chr10	78780496	78814825	ENSMUSG00000005357	0.4328	+	Slc1a6	protein_coding	0.02792	0.999423	0.699648	-0.515299	851	9.3595	0.581512	595	9.1842	0.406648	318	515	1721	8.31741	9.01123	10.7499	0.217213	0.351776	1.17555	667	420	699	9.3837	8.71768	9.45121	0.455601	0.286885	0.477459	0	0	0	0	0	0	0	0
chr15	8634124	8710764	ENSMUSG00000005360	0.4359	-	Slc1a3	protein_coding	0.0522102	1	1.99554	0.996776	74	6.08627	0.00674294	148	7.10397	0.0135469	50	122	49	5.67243	6.94251	5.64386	0.00457666	0.011167	0.00448513	172	197	75	7.43463	7.62936	6.24793	0.0157437	0.018032	0.00686499	0	0	0	0	0	0	0	0
chr6	106780201	106800077	ENSMUSG00000005362	0.3895	-	Crbn	protein_coding	0.847587	1	1.01316	0.018859	24	4.61412	0.00423557	25	4.61933	0.00429359	31	26	16	5	4.75489	4.08746	0.005396	0.00452567	0.00278503	31	28	15	5	4.85798	4	0.005396	0.0048738	0.00261097	0	0	0	0	0	0	0	0
chr17	87975050	87990883	ENSMUSG00000005370	0.4516	+	Msh6	protein_coding	0.611807	1	0.882353	-0.180572	107	6.6815	0.0800801	94	6.56407	0.0705706	81	156	83	6.35755	7.29462	6.39232	0.0608108	0.117117	0.0623123	106	86	90	6.74147	6.44294	6.50779	0.0795796	0.0645646	0.0675676	0	0	0	0	0	0	0	0
chr17	87990859	88065291	ENSMUSG00000005371	0.404	-	Fbxo11	protein_coding	0.55004	1	0.795337	-0.330362	128	6.97571	0.011002	101	6.66935	0.00873262	131	158	94	7.04439	7.31288	6.56986	0.0112892	0.013616	0.00810065	115	89	100	6.85798	6.49185	6.65821	0.00991038	0.00766977	0.00861772	0	0	0	0	0	0	0	0
chr5	135089890	135138382	ENSMUSG00000005373	0.4994	+	Mlxipl	protein_coding	0.959059	1	1	0	2	1.19499	0.000111737	2	1.19499	0.000111737	0	3	2	0	2	1.58496	0	0.000201126	0.000134084	0	2	3	0	1.58496	2	0	0.000134084	0.000201126	0	0	0	0	0	0	0	0
chr5	135149657	135165760	ENSMUSG00000005374	0.4745	+	Tbl2	protein_coding	0.870389	1	0.924841	-0.112723	261	7.98212	0.0173998	241	7.90779	0.016087	336	270	176	8.3966	8.08215	7.46761	0.0224284	0.0180228	0.0117482	273	248	202	8.09803	7.96	7.66534	0.0182231	0.0165543	0.0134837	0	0	0	0	0	0	0	0
chr5	135052957	135064959	ENSMUSG00000005378	0.5093	-	Wbscr22	protein_coding	1	1	0.704036	-0.506279	73	6.03719	0.00570066	51	5.70668	0.00399046	118	69	33	6.89482	6.12928	5.08746	0.00917289	0.00536381	0.0025653	56	50	48	5.83289	5.67243	5.61471	0.00435323	0.00388682	0.00373134	0	0	0	0	0	0	0	0
chr13	13437602	13512275	ENSMUSG00000005397	0.4506	+	Nid1	protein_coding	0.480315	1	0.971223	-0.0421255	138	6.97948	0.0398614	134	6.98882	0.038706	218	73	123	7.77479	6.20945	6.9542	0.0629694	0.0210861	0.0355286	92	107	203	6.53916	6.75489	7.67243	0.0265742	0.030907	0.0586366	0	0	0	0	0	0	0	0
chr8	75109569	75128439	ENSMUSG00000005410	0.465	+	Mcm5	protein_coding	0.398821	1	0.839506	-0.252387	80	6.28078	0.0164035	67	6.08291	0.013738	50	95	95	5.67243	6.58496	6.58496	0.0102522	0.0194792	0.0194792	60	68	73	5.93074	6.10852	6.20945	0.0123026	0.013943	0.0149682	0	0	0	0	0	0	0	0
chr8	75093621	75100589	ENSMUSG00000005413	0.4864	+	Hmox1	protein_coding	0.62492	1	1.13061	0.1771	415	8.43198	0.134828	469	8.85706	0.15248	168	321	756	7.40088	8.33092	9.56415	0.0545809	0.104288	0.245614	511	363	534	9	8.50779	9.0634	0.166017	0.117934	0.173489	0	0	0	0	0	0	0	0
chr11	59661305	59780860	ENSMUSG00000005417	0.461	+	Mprip	protein_coding	0.170868	1	1.47095	0.556749	378	8.56321	0.0372489	556	9.11537	0.0548378	374	401	358	8.55075	8.65105	8.48784	0.0368873	0.0395503	0.0353092	496	550	622	8.9571	9.10591	9.28309	0.04892	0.054246	0.0613473	0	0	0	0	0	0	0	0
chr7	25267704	25294159	ENSMUSG00000005442	0.5709	+	Cic	protein_coding	0.955033	1	1.02174	0.0310269	137	7.10487	0.0125469	140	7.13599	0.0128217	137	149	125	7.10852	7.22882	6.97728	0.0125469	0.0136459	0.0114479	154	135	131	7.27612	7.08746	7.04439	0.0141039	0.0123638	0.0119974	0	0	0	0	0	0	0	0
chr7	25295049	25297986	ENSMUSG00000005447	0.532	-	Pafah1b3	protein_coding	0.22248	1	0.725379	-0.463194	175	7.40346	0.0323954	127	6.98968	0.0234481	174	117	234	7.45121	6.88264	7.87652	0.0322103	0.0216586	0.0433173	110	137	133	6.79442	7.10852	7.06609	0.0203628	0.025361	0.0246205	0	0	0	0	0	0	0	0
chr8	84030294	84042589	ENSMUSG00000005465	0.4991	-	Il27ra	protein_coding	0.883226	1	0.571429	-0.807355	4	2.04309	0.00112994	2	1.19499	0.000513611	6	4	1	2.80735	2.32193	1	0.001849	0.00123267	0.000308166	0	3	2	0	2	1.58496	0	0.000924499	0.000616333	0	0	0	0	0	0	0	0
chr8	83972993	83996443	ENSMUSG00000005469	0.5011	+	Prkaca	protein_coding	1	1	1.33622	0.418156	500	8.63463	0.219152	668	9.37361	0.292982	149	479	871	7.22882	8.90689	9.76818	0.0653509	0.210088	0.382018	549	731	724	9.10329	9.5157	9.50184	0.240789	0.320614	0.317544	0	0	0	0	0	0	0	0
chr8	83955507	83970197	ENSMUSG00000005470	0.4479	+	Asf1b	protein_coding	0.578228	1	1.22449	0.292181	32	5.01194	0.00685574	39	5.29558	0.00844339	37	33	25	5.24793	5.08746	4.70044	0.00801039	0.0071444	0.00541243	50	35	32	5.67243	5.16993	5.04439	0.0108249	0.0075774	0.00692791	0	0	0	0	0	0	0	0
chr8	83715177	83726892	ENSMUSG00000005481	0.5201	+	Ddx39	protein_coding	0.832462	1	0.961892	-0.0560528	760	9.55586	0.0630705	731	9.50856	0.0606639	922	700	658	9.85019	9.45327	9.36413	0.0765145	0.0580913	0.0546058	648	719	826	9.34207	9.49185	9.69174	0.0537759	0.059668	0.0685477	0	0	0	0	0	0	0	0
chr8	83608193	83612653	ENSMUSG00000005483	0.5257	+	Dnajb1	protein_coding	0.996208	1	0.935401	-0.0963439	128	6.9915	0.0414508	120	6.91243	0.0387522	149	135	100	7.22882	7.08746	6.65821	0.0482513	0.0437176	0.0323834	126	123	110	6.98868	6.9542	6.79442	0.0408031	0.0398316	0.0356218	0	0	0	0	0	0	0	0
chr1	87945119	88008551	ENSMUSG00000005501	0.4152	-	Usp40	protein_coding	0.671328	1	1.13081	0.177362	228	7.8397	0.00541896	258	8.01091	0.00613094	243	225	217	7.93074	7.82018	7.76818	0.00576704	0.00533985	0.00514999	297	242	236	8.21917	7.92481	7.88874	0.0070486	0.00574331	0.00560091	0	0	0	0	0	0	0	0
chr2	90904740	90911626	ENSMUSG00000005505	0.4565	+	Kbtbd4	protein_coding	0.869439	1	1.08716	0.120559	72	6.17778	0.0125731	78	6.29389	0.0136842	75	63	77	6.24793	6	6.2854	0.0131579	0.0110526	0.0135088	91	74	69	6.52356	6.22882	6.12928	0.0159649	0.0129825	0.0121053	0	0	0	0	0	0	0	0
chr2	90940382	91019497	ENSMUSG00000005506	0.4091	+	Celf1	protein_coding	0.833259	1	0.942289	-0.0857577	351	8.45973	0.0313411	331	8.36747	0.0295272	349	369	336	8.45121	8.53138	8.3966	0.0311329	0.032917	0.0299732	366	286	341	8.51964	8.16491	8.41785	0.0326494	0.0255129	0.0304193	0	0	0	0	0	0	0	0
chr2	90894634	90904827	ENSMUSG00000005510	0.4459	-	Ndufs3	protein_coding	0.24697	1	0.76	-0.395929	132	7.03527	0.0341241	100	6.66125	0.0258724	100	146	151	6.65821	7.19967	7.24793	0.0257865	0.0376483	0.0389376	101	94	106	6.67243	6.56986	6.74147	0.0260444	0.0242393	0.0273337	0	0	0	0	0	0	0	0
chr5	135670033	135735326	ENSMUSG00000005514	0.4975	+	Por	protein_coding	0.27672	1	0.818275	-0.289342	324	8.29318	0.0343595	265	8.04601	0.0280962	243	282	446	7.93074	8.14466	8.80413	0.0257962	0.0299363	0.0473461	260	234	300	8.02791	7.87652	8.23362	0.0276008	0.0248408	0.0318471	0	0	0	0	0	0	0	0
chr7	67952827	68233668	ENSMUSG00000005533	0.4628	+	Igf1r	protein_coding	0.760587	1	0.807103	-0.309176	412	8.65201	0.0329047	332	8.35245	0.0265421	542	312	382	9.08481	8.29002	8.5812	0.0432873	0.0249181	0.0305087	316	260	421	8.30834	8.02791	8.7211	0.0252376	0.0207651	0.0336235	0	0	0	0	0	0	0	0
chr8	3122061	3279617	ENSMUSG00000005534	0.431	-	Insr	protein_coding	0.782434	1	1.13714	0.185414	57	5.85827	0.00516005	65	6.03711	0.00588006	50	65	57	5.67243	6.04439	5.85798	0.00450005	0.00585006	0.00513005	68	53	75	6.10852	5.75489	6.24793	0.00612006	0.00477005	0.00675007	0	0	0	0	0	0	0	0
chr8	3681737	3694175	ENSMUSG00000005540	0.481	-	Fcer2a	protein_coding	0.490492	1	0.631579	-0.662965	5	2.60245	0.00148354	3	1.96896	0.000834492	6	3	7	2.80735	2	3	0.00166898	0.000834492	0.00194715	2	3	4	1.58496	2	2.32193	0.000556328	0.000834492	0.00111266	0	0	0	0	0	0	0	0
chr7	26835305	26843548	ENSMUSG00000005547	0.4622	+	Cyp2a5	protein_coding	0.00491731	0.534414	4.75	2.24793	0	0.333333	4.26148e-05	5	1.36249	0.000681838	0	0	1	0	0	1	0	0	0.000127845	0	0	16	0	0	4.08746	0	0	0.00204551	0	0	0	0	0	0	0	0
chr7	12999114	13031035	ENSMUSG00000005566	0.4813	+	Trim28	protein_coding	0.913566	1	0.985548	-0.0210027	599	9.2175	0.0980135	590	9.17984	0.0965946	561	533	702	9.13443	9.0607	9.45738	0.0918468	0.0872626	0.114931	477	541	752	8.90087	9.08215	9.55651	0.0780943	0.0885724	0.123117	0	0	0	0	0	0	0	0
chr7	13035120	13038275	ENSMUSG00000005575	0.5624	-	Ube2m	protein_coding	0.772752	1	0.934066	-0.0984037	120	6.91739	0.0384943	112	6.81062	0.0359352	125	106	130	6.97728	6.74147	7.03342	0.0399872	0.0339091	0.0415867	113	131	93	6.83289	7.04439	6.55459	0.0361484	0.0419066	0.0297505	0	0	0	0	0	0	0	0
chr16	4287529	4420498	ENSMUSG00000005580	0.4413	-	Adcy9	protein_coding	0.461581	1	2.38095	1.25154	6	2.07627	0.00369686	16	3.98739	0.00965291	0	4	14	0	2.32193	3.90689	0	0.00246457	0.008626	18	9	20	4.24793	3.32193	4.39232	0.0110906	0.00554529	0.0123229	0	0	0	0	0	0	0	0
chr13	83504034	83667080	ENSMUSG00000005583	0.375	+	Mef2c	protein_coding	0.152834	1	2.25581	1.17365	13	3.78143	0.000711984	31	4.98811	0.00167316	12	9	19	3.70044	3.32193	4.32193	0.000640786	0.00048059	0.00101458	36	23	35	5.20945	4.58496	5.16993	0.00192236	0.00122817	0.00186896	0	0	0	0	0	0	0	0
chr7	111028951	111056377	ENSMUSG00000005609	0.4374	+	Ctr9	protein_coding	0.107275	1	0.815534	-0.294183	171	7.06189	0.0160643	139	7.1274	0.0130836	50	147	315	5.67243	7.20945	8.30378	0.00470633	0.0138366	0.0296498	144	129	144	7.17991	7.02237	7.17991	0.0135542	0.0121423	0.0135542	0	0	0	0	0	0	0	0
chr7	111067750	111083030	ENSMUSG00000005610	0.4186	-	Eif4g2	protein_coding	0.145557	1	1.54852	0.630894	3286	11.6673	0.172729	5089	12.3074	0.267504	3799	3391	2668	11.8918	11.7279	11.3821	0.199695	0.178249	0.140244	4836	4675	5756	12.2399	12.1911	12.4911	0.254205	0.245742	0.302565	0	0	0	0	0	0	0	0
chr7	110868266	110982461	ENSMUSG00000005611	0.4622	-	Mrvi1	protein_coding	0.684885	1	1.40964	0.495325	54	5.55615	0.00580298	77	6.28164	0.00822386	19	83	61	4.32193	6.39232	5.9542	0.00202926	0.00886468	0.00651501	85	74	72	6.42626	6.22882	6.18982	0.00907829	0.00790345	0.00768984	0	0	0	0	0	0	0	0
chr16	32430921	32475070	ENSMUSG00000005615	0.4311	+	Pcyt1a	protein_coding	0.873173	1	0.958372	-0.0613425	359	8.49265	0.0473867	344	8.42266	0.0454086	355	350	373	8.47573	8.45533	8.54689	0.0468152	0.0461559	0.049189	349	295	389	8.45121	8.20945	8.60733	0.046024	0.0389028	0.051299	0	0	0	0	0	0	0	0
chr7	80993681	81045164	ENSMUSG00000005621	0.447	+	Zfp592	protein_coding	0.652039	1	1.36932	0.453458	58	5.82156	0.00693359	79	6.29568	0.0095387	37	67	69	5.24793	6.08746	6.12928	0.00444872	0.00805579	0.00829626	82	98	58	6.37504	6.62936	5.88264	0.00985932	0.0117831	0.00697367	0	0	0	0	0	0	0	0
chr3	95032694	95042614	ENSMUSG00000005625	0.4714	-	Psmd4	protein_coding	0.509994	1	1.08024	0.111347	1353	10.0326	0.428541	1462	10.5092	0.462951	367	1307	2386	8.52356	10.3531	11.221	0.116213	0.41387	0.755541	1470	1302	1614	10.5226	10.3476	10.6573	0.465484	0.412286	0.511083	0	0	0	0	0	0	0	0
chr3	95124476	95129209	ENSMUSG00000005628	0.5133	+	Tmod4	protein_coding	1	1	1.29032	0.367732	9	2.56912	0.00229095	12	3.68825	0.00302733	0	18	10	0	4.24793	3.45943	0	0.00441826	0.00245459	13	8	16	3.80735	3.16993	4.08746	0.00319097	0.00196367	0.00392734	0	0	0	0	0	0	0	0
chr12	54746349	54795703	ENSMUSG00000005656	0.4451	-	Snx6	protein_coding	0.441318	1	0.771318	-0.374603	171	7.39524	0.0894819	132	7.02532	0.0688994	187	124	202	7.55459	6.96578	7.66534	0.0978545	0.0648875	0.105704	108	119	168	6.76818	6.90689	7.40088	0.0565149	0.0622711	0.0879121	0	0	0	0	0	0	0	0
chr6	83305691	83325908	ENSMUSG00000005667	0.4482	-	Mthfd2	protein_coding	0.636213	1	1.13636	0.184425	424	8.72432	0.0438225	482	8.9068	0.0498124	399	489	385	8.64386	8.93664	8.59246	0.0412062	0.0505009	0.0397604	405	533	509	8.66534	9.0607	8.99435	0.0418259	0.0550449	0.0525664	0	0	0	0	0	0	0	0
chr1	171216011	171222514	ENSMUSG00000005674	0.5218	-	Tomm40l	protein_coding	0.273908	1	0.792507	-0.335504	115	6.81246	0.0116579	91	6.48656	0.00921784	81	116	147	6.35755	6.87036	7.20945	0.00823505	0.0117934	0.0149451	72	118	82	6.18982	6.89482	6.37504	0.00732005	0.0119967	0.00833672	0	0	0	0	0	0	0	0
chr1	171213970	171220701	ENSMUSG00000005677	0.5051	+	Nr1i3	protein_coding	0.192673	1	0.751055	-0.41301	78	6.20871	0.0096463	58	5.87063	0.00721411	44	80	110	5.49185	6.33985	6.79442	0.0054415	0.00989364	0.0136038	48	72	55	5.61471	6.18982	5.80735	0.00593619	0.00890428	0.00680188	0	0	0	0	0	0	0	0
chr1	171225054	171226379	ENSMUSG00000005681	0.5173	+	Apoa2	protein_coding	3.28292e-08	3.878e-05	9.66667	3.27302	5	2.04309	0.00365764	57	3.13646	0.0416971	6	9	0	2.80735	3.32193	0	0.00438917	0.00658376	0	1	1	169	1	1	7.40939	0.000731529	0.000731529	0.123628	0	0	0	0	0	0	0	0
chr10	128303335	128321358	ENSMUSG00000005682	0.4736	+	Pan2	protein_coding	0.47452	1	0.774194	-0.369234	30	4.56155	0.0162426	23	4.51692	0.0124526	62	18	10	5.97728	4.24793	3.45943	0.0335679	0.00974553	0.00541419	14	24	31	3.90689	4.64386	5	0.00757986	0.012994	0.016784	0	0	0	0	0	0	0	0
chr10	128337832	128362479	ENSMUSG00000005683	0.438	+	Cs	protein_coding	0.328528	1	0.804012	-0.31471	431	8.74828	0.165705	346	8.43484	0.133154	374	458	461	8.55075	8.84235	8.85175	0.143791	0.176086	0.17724	383	346	310	8.58496	8.43879	8.28077	0.147251	0.133026	0.119185	0	0	0	0	0	0	0	0
chr7	110768206	110812405	ENSMUSG00000005686	0.5018	+	Ampd3	protein_coding	0.0951324	1	0.327586	-1.61005	57	5.63775	0.0085921	18	4.23579	0.0027133	100	46	25	6.65821	5.55459	4.70044	0.0150739	0.00693398	0.00376847	15	21	18	4	4.45943	4.24793	0.00226108	0.00316551	0.0027133	0	0	0	0	0	0	0	0
chr3	103171655	103179166	ENSMUSG00000005687	0.4277	+	Bcas2	protein_coding	0.427624	1	1.14858	0.19985	257	7.98091	0.0296049	295	8.20212	0.0340207	311	271	189	8.2854	8.08746	7.56986	0.0358254	0.0312176	0.0217717	298	334	254	8.224	8.38802	7.99435	0.0343278	0.0384748	0.0292593	0	0	0	0	0	0	0	0
chr8	105636568	105682922	ENSMUSG00000005698	0.4142	+	Ctcf	protein_coding	0.382064	1	1.53856	0.621583	254	7.93761	0.0335402	391	8.59149	0.0516748	162	286	314	7.34873	8.16491	8.29921	0.0213918	0.0377657	0.0414631	497	341	336	8.96	8.41785	8.3966	0.0656279	0.0450284	0.0443682	0	0	0	0	0	0	0	0
chr8	105701148	105703496	ENSMUSG00000005699	0.57	+	Pard6a	protein_coding	0.527478	1	1.30567	0.384788	164	7.31447	0.0420089	214	7.74281	0.0549281	112	214	165	6.82018	7.74819	7.37504	0.0287474	0.0549281	0.0423511	196	206	240	7.62205	7.69349	7.91289	0.050308	0.0528747	0.0616016	0	0	0	0	0	0	0	0
chr16	4544661	4559720	ENSMUSG00000005718	0.5063	-	Tfap4	protein_coding	0.883477	1	1.47143	0.557218	22	4.24406	0.010407	33	5.01916	0.0155328	6	26	35	2.80735	4.75489	5.16993	0.0027959	0.0121156	0.0163094	49	21	30	5.64386	4.45943	4.9542	0.0228332	0.00978565	0.0139795	0	0	0	0	0	0	0	0
chr16	18239784	18248732	ENSMUSG00000005732	0.4742	-	Ranbp1	protein_coding	0.4866	1	0.855856	-0.22456	147	7.20527	0.0482442	126	6.97749	0.0412428	137	141	163	7.10852	7.14975	7.35755	0.0449623	0.046275	0.0534952	134	135	108	7.07682	7.08746	6.76818	0.0439777	0.0443059	0.0354447	0	0	0	0	0	0	0	0
chr3	94954075	94961561	ENSMUSG00000005774	0.5006	+	Rfx5	protein_coding	0.282956	1	0.796875	-0.327575	106	6.70581	0.00932298	84	6.38733	0.00741133	81	101	135	6.35755	6.67243	7.08746	0.00714664	0.00891124	0.0119111	84	102	66	6.40939	6.6865	6.06609	0.00741133	0.00899947	0.00582319	0	0	0	0	0	0	0	0
chr3	94884093	94886961	ENSMUSG00000005779	0.4984	-	Psmb4	protein_coding	0.581616	1	0.899465	-0.152862	2489	11.2687	0.604713	2239	11.1255	0.543894	2030	2743	2694	10.988	11.4221	11.3961	0.493197	0.666424	0.654519	2235	2433	2048	11.1267	11.2491	11.0007	0.543003	0.591108	0.49757	0	0	0	0	0	0	0	0
chr9	7558456	7568485	ENSMUSG00000005800	0.4099	+	Mmp8	protein_coding	0.819304	1	0.714286	-0.485427	1	1	0.000605785	1	0.528321	0.000302893	0	3	1	0	2	1	0	0.00136302	0.000454339	0	0	2	0	0	1.58496	0	0	0.000908678	0	0	0	0	0	0	0	0
chr2	122681233	122702663	ENSMUSG00000005802	0.3831	-	Slc30a4	protein_coding	0.964341	1	1.04835	0.0681192	282	8.12302	0.0541667	295	8.20206	0.0567949	243	252	350	7.93074	7.98299	8.45533	0.0467308	0.0484615	0.0673077	257	291	338	8.01123	8.18982	8.40514	0.0494231	0.0559615	0.065	0	0	0	0	0	0	0	0
chr2	122765237	122809569	ENSMUSG00000005803	0.423	+	Sqrdl	protein_coding	0.634662	1	0.965714	-0.0503317	57	5.7766	0.00653595	55	5.79808	0.00630795	87	38	47	6.45943	5.2854	5.58496	0.00991792	0.00433197	0.00535796	44	57	65	5.49185	5.85798	6.04439	0.00501596	0.00649795	0.00740994	0	0	0	0	0	0	0	0
chr2	122738503	122749475	ENSMUSG00000005804	0.4312	+	Bloc1s6	protein_coding	0.380766	1	0.788732	-0.342392	70	6.09302	0.01049	55	5.7593	0.00824217	62	50	98	5.97728	5.67243	6.62936	0.00929117	0.00749288	0.014686	50	40	75	5.67243	5.35755	6.24793	0.00749288	0.00599431	0.0112393	0	0	0	0	0	0	0	0
chr3	138458956	138489515	ENSMUSG00000005813	0.4278	-	Metap1	protein_coding	0.840048	1	0.921678	-0.117665	237	7.87546	0.0216466	219	7.75515	0.0199441	286	187	239	8.16491	7.55459	7.90689	0.0260854	0.0170558	0.0217986	263	225	168	8.04439	7.82018	7.40088	0.0239876	0.0205217	0.0153229	0	0	0	0	0	0	0	0
chr17	57234914	57247641	ENSMUSG00000005823	0.4942	-	Gpr108	protein_coding	0.975274	1	1.08997	0.124289	225	7.76785	0.137699	245	7.94377	0.150143	149	289	237	7.22882	8.17991	7.89482	0.0911873	0.176867	0.145043	242	238	256	7.92481	7.90087	8.00562	0.148103	0.145655	0.156671	0	0	0	0	0	0	0	0
chr17	57189492	57194189	ENSMUSG00000005824	0.5032	-	Tnfsf14	protein_coding	0.241153	1	0.176471	-2.5025	5	1.7618	0.00205309	0	0	0	12	0	2	3.70044	0	1.58496	0.00527937	0	0.000879894	0	0	0	0	0	0	0	0	0	0	0	0	0	0	0	0	0
chr18	11052510	11085635	ENSMUSG00000005836	0.4485	+	Gata6	protein_coding	0.329	1	0.411765	-1.28011	5	2.46411	0.00193879	1	1.19499	0.00055394	6	3	5	2.80735	2	2.58496	0.00249273	0.00124636	0.00207727	1	2	1	1	1.58496	1	0.000415455	0.00083091	0.000415455	0	0	0	0	0	0	0	0
chr16	11192970	11203331	ENSMUSG00000005846	0.4376	-	Rsl1d1	protein_coding	0.299096	1	0.903116	-0.147017	684	9.26417	0.224669	617	9.26519	0.20287	343	619	1089	8.42626	9.27612	10.0901	0.112718	0.203418	0.357871	534	671	647	9.0634	9.39232	9.33985	0.175485	0.220506	0.212619	0	0	0	0	0	0	0	0
chr18	34220924	34322189	ENSMUSG00000005871	0.4136	+	Apc	protein_coding	0.795948	1	1.03879	0.0549083	154	7.26907	0.00791974	160	7.32366	0.00822897	168	153	140	7.40088	7.26679	7.13955	0.00865845	0.00788538	0.00721538	161	144	174	7.33985	7.17991	7.45121	0.00829769	0.00742153	0.00896769	0	0	0	0	0	0	0	0
chr18	34344889	34373415	ENSMUSG00000005873	0.469	-	Reep5	protein_coding	0.193482	1	0.854987	-0.226026	507	8.83616	0.145522	433	8.74083	0.124378	230	577	714	7.85175	9.17493	9.4818	0.0660161	0.165614	0.204937	460	506	334	8.84862	8.98584	8.38802	0.132032	0.145235	0.0958668	0	0	0	0	0	0	0	0
chr2	156008045	156018279	ENSMUSG00000005881	0.5234	+	Ergic3	protein_coding	0.839902	1	0.965217	-0.0510742	689	9.41192	0.172293	665	9.37078	0.166292	847	586	634	9.72792	9.19722	9.31061	0.211803	0.146537	0.15854	601	625	769	9.23362	9.29002	9.58871	0.150288	0.156289	0.192298	0	0	0	0	0	0	0	0
chr2	155846894	155930310	ENSMUSG00000005882	0.4598	-	Uqcc1	protein_coding	0.364041	1	1.54592	0.628464	64	5.98903	0.0042358	100	6.65723	0.00658415	44	77	72	5.49185	6.2854	6.18982	0.00289702	0.00506979	0.00474058	105	96	99	6.72792	6.59991	6.64386	0.00691335	0.00632078	0.0065183	0	0	0	0	0	0	0	0
chr1	13139105	13374083	ENSMUSG00000005886	0.4428	-	Ncoa2	protein_coding	0.564861	1	0.894737	-0.160465	37	5.20643	0.00247624	33	5.06656	0.00220854	25	43	43	4.70044	5.45943	5.45943	0.00167314	0.00287779	0.00287779	31	41	27	5	5.39232	4.80735	0.00207469	0.00274394	0.00180699	0	0	0	0	0	0	0	0
chr6	92091390	92174294	ENSMUSG00000005893	0.4102	+	Nr2c2	protein_coding	0.682655	1	0.984058	-0.0231848	229	7.82071	0.0161336	225	7.82066	0.0158753	174	240	273	7.45121	7.91289	8.09803	0.0122587	0.0169086	0.0192335	240	214	222	7.91289	7.74819	7.8009	0.0169086	0.0150768	0.0156404	0	0	0	0	0	0	0	0
chr10	94148023	94197211	ENSMUSG00000005897	0.422	+	Nr2c1	protein_coding	0.539037	1	0.691176	-0.532874	22	4.49064	0.00695782	15	3.93161	0.00470991	25	18	22	4.70044	4.24793	4.52356	0.00802826	0.00578035	0.00706487	10	16	18	3.45943	4.08746	4.24793	0.0032113	0.00513809	0.00578035	0	0	0	0	0	0	0	0
chr16	17619354	17644828	ENSMUSG00000005899	0.478	+	Smpd4	protein_coding	0.846063	1	1	0	42	5.37737	0.00180364	42	5.39891	0.00180364	44	56	27	5.49185	5.83289	4.80735	0.00187465	0.00238592	0.00115036	34	57	36	5.12928	5.85798	5.20945	0.0014486	0.00242853	0.00153381	0	0	0	0	0	0	0	0
chr5	3596066	3637232	ENSMUSG00000005907	0.4241	+	Pex1	protein_coding	0.757773	1	1.12987	0.176157	25	4.67712	0.00188612	28	4.84542	0.002141	25	27	22	4.70044	4.80735	4.52356	0.00191161	0.00206454	0.00168221	23	29	32	4.58496	4.90689	5.04439	0.00175868	0.00221746	0.00244686	0	0	0	0	0	0	0	0
chr17	28951950	28969549	ENSMUSG00000005936	0.4864	+	Kctd20	protein_coding	0.400395	1	0.945551	-0.0807726	250	7.86828	0.039265	236	7.88689	0.0371185	149	224	377	7.22882	7.81378	8.56224	0.0234019	0.0351814	0.0592116	231	260	218	7.85798	8.02791	7.77479	0.0362808	0.0408356	0.034239	0	0	0	0	0	0	0	0
chr11	73090583	73147446	ENSMUSG00000005947	0.4842	+	Itgae	protein_coding	0.779706	1	0.857143	-0.222392	1	1	0.000382373	1	0.666667	0.000286779	0	3	1	0	2	1	0	0.000860338	0.000286779	3	0	0	2	0	0	0.000860338	0	0	0	0	0	0	0	0	0	0
chr11	73183596	73199042	ENSMUSG00000005949	0.4886	-	Ctns	protein_coding	0.59969	1	1.55682	0.6386	263	7.77711	0.0414957	410	8.62927	0.0646892	87	288	414	6.45943	8.17493	8.69697	0.0137267	0.0454402	0.0653203	558	286	386	9.1267	8.16491	8.59619	0.0880404	0.0451246	0.0609025	0	0	0	0	0	0	0	0
chr11	73160421	73172685	ENSMUSG00000005950	0.5122	+	P2rx5	protein_coding	0.17853	1	0.837398	-0.256014	40	3.89316	0.0119083	33	5.09941	0.00992359	0	39	81	0	5.32193	6.35755	0	0.0116106	0.0241143	36	32	32	5.20945	5.04439	5.04439	0.0107175	0.00952664	0.00952664	0	0	0	0	0	0	0	0
chr11	73199460	73224511	ENSMUSG00000005951	0.4636	+	Shpk	protein_coding	1	1	1.04348	0.0614005	7	2.90475	0.000771784	7	2.83593	0.000810373	6	5	9	2.80735	2.58496	3.32193	0.000694605	0.000578838	0.00104191	3	12	6	2	3.70044	2.80735	0.000347303	0.00138921	0.000694605	0	0	0	0	0	0	0	0
chr16	21204755	21223305	ENSMUSG00000005958	0.5368	+	Ephb3	protein_coding	0.00620718	0.588155	2.2544	1.17275	775	9.52815	0.0354961	1748	10.6863	0.08008	916	945	463	9.84078	9.8857	8.85798	0.0419721	0.043301	0.0212152	2552	1592	1099	11.318	10.6375	10.1033	0.116935	0.0729472	0.0503574	0	0	0	0	0	0	0	0
chr3	94612757	94658872	ENSMUSG00000005968	0.4545	-	Tuft1	protein_coding	0.556417	1	2.09091	1.06413	6	2.25163	0.00100227	14	3.7119	0.00226829	0	8	11	0	3.16993	3.58496	0	0.00126602	0.00174078	24	5	14	4.64386	2.58496	3.90689	0.00379807	0.000791264	0.00221554	0	0	0	0	0	0	0	0
chr2	105386291	105399319	ENSMUSG00000005973	0.4793	-	Rcn1	protein_coding	1	1	0.896673	-0.157346	1983	10.9131	0.688064	1778	10.7836	0.616933	2360	2227	1362	11.2052	11.1215	10.4126	0.818876	0.772727	0.472588	1980	1903	1451	10.952	10.8948	10.5038	0.687023	0.660305	0.50347	0	0	0	0	0	0	0	0
chr16	4036942	4040024	ENSMUSG00000005980	0.5102	+	Dnase1	protein_coding	0.121958	1	1.46444	0.550344	79	6.24763	0.0140101	116	6.84164	0.0205996	106	81	49	6.74147	6.35755	5.64386	0.018878	0.0144256	0.00872663	134	126	87	7.07682	6.98868	6.45943	0.0238646	0.0224399	0.0154942	0	0	0	0	0	0	0	0
chr16	4039971	4077827	ENSMUSG00000005981	0.4673	-	Trap1	protein_coding	0.141663	1	1.50806	0.592698	40	5.27196	0.00803453	61	5.93733	0.0122178	56	43	22	5.83289	5.45943	4.52356	0.0111554	0.00856574	0.00438247	71	67	46	6.16993	6.08746	5.55459	0.0141434	0.0133466	0.00916335	0	0	0	0	0	0	0	0
chr16	3872375	3904780	ENSMUSG00000005982	0.4519	+	Naa60	protein_coding	0.281476	1	1.33333	0.415037	56	5.78679	0.00578214	75	6.24459	0.00774393	75	40	53	6.24793	5.35755	5.75489	0.00774393	0.0041301	0.00547238	68	77	80	6.10852	6.2854	6.33985	0.00702117	0.00795044	0.0082602	0	0	0	0	0	0	0	0
chr16	3895179	3908689	ENSMUSG00000005983	0.481	-	1700037C18Rik	protein_coding	0.43329	1	1.27957	0.355659	61	5.94483	0.00866847	78	6.30202	0.0111316	69	52	62	6.12928	5.72792	5.97728	0.00980531	0.00738951	0.00881057	67	85	83	6.08746	6.42626	6.39232	0.0095211	0.012079	0.0117948	0	0	0	0	0	0	0	0
chr19	4270180	4283137	ENSMUSG00000005986	0.4924	-	Ankrd13d	protein_coding	0.791952	1	0.844156	-0.244419	25	4.49728	0.00148971	21	4.32042	0.00124814	44	15	15	5.49185	4	4	0.00265733	0.000905907	0.000905907	28	10	24	4.85798	3.45943	4.64386	0.00169103	0.000603938	0.00144945	0	0	0	0	0	0	0	0
chr1	150392838	150449935	ENSMUSG00000006005	0.3773	+	Tpr	protein_coding	0.764331	1	0.822747	-0.28148	550	9.09143	0.0609013	452	8.78284	0.0500867	610	596	444	9.25503	9.22159	8.79766	0.0675451	0.0659949	0.049164	338	417	602	8.40514	8.70736	9.23601	0.0374266	0.0461743	0.0666593	0	0	0	0	0	0	0	0
chr1	150319417	150333906	ENSMUSG00000006007	0.3585	+	Pdc	protein_coding	0.915344	1	1	0	3	1.72331	0.000784868	3	1.66667	0.000784868	0	5	5	0	2.58496	2.58496	0	0.0011773	0.0011773	0	3	7	0	2	3	0	0.000706381	0.00164822	0	0	0	0	0	0	0	0
chr1	150361305	150393080	ENSMUSG00000006010	0.3855	-	BC003331	protein_coding	0.19516	1	0.554688	-0.850253	84	6.36237	0.00833004	46	5.53674	0.00457658	118	71	64	6.89482	6.16993	6.02237	0.0116555	0.00701304	0.00632161	60	39	40	5.93074	5.32193	5.35755	0.00592651	0.00385223	0.00395101	0	0	0	0	0	0	0	0
chr1	150449412	150466165	ENSMUSG00000006014	0.4048	-	Prg4	protein_coding	0.99157	1	0.881874	-0.181356	490	8.92031	0.11306	432	8.69636	0.099677	554	534	382	9.11634	9.0634	8.5812	0.127826	0.123212	0.0881403	299	391	606	8.22882	8.61471	9.24555	0.0689894	0.0902169	0.139825	0	0	0	0	0	0	0	0
chr7	16197147	16222037	ENSMUSG00000006019	0.54	-	Dhx34	protein_coding	0.970895	1	1.25926	0.332575	8	2.44064	0.00300978	10	3.42226	0.00388763	0	15	9	0	4	3.32193	0	0.00564334	0.003386	10	6	15	3.45943	2.80735	4	0.00376223	0.00225734	0.00564334	0	0	0	0	0	0	0	0
chr7	16119895	16127516	ENSMUSG00000006021	0.5126	+	Kptn	protein_coding	0.963583	1	1.36923	0.453366	21	4.17387	0.00377336	29	4.84542	0.00523401	6	27	29	2.80735	4.80735	4.90689	0.00109549	0.00492971	0.00529487	39	21	26	5.32193	4.45943	4.75489	0.00712069	0.00383422	0.00474712	0	0	0	0	0	0	0	0
chr7	16098458	16117975	ENSMUSG00000006024	0.53	+	Napa	protein_coding	0.666478	1	0.944444	-0.0824622	191	7.55725	0.0194145	180	7.48324	0.0183303	143	199	231	7.16993	7.64386	7.85798	0.0145355	0.0202277	0.0234804	151	168	222	7.24793	7.40088	7.8009	0.0153486	0.0170766	0.0225656	0	0	0	0	0	0	0	0
chr18	36666681	36679366	ENSMUSG00000006050	0.4679	-	Sra1	protein_coding	0.346041	1	0.748279	-0.418351	338	8.37292	0.0404403	253	7.98004	0.0302305	311	438	265	8.2854	8.77808	8.05528	0.0372099	0.0524049	0.0317061	233	288	237	7.87036	8.17493	7.89482	0.0278775	0.034458	0.0283561	0	0	0	0	0	0	0	0
chr11	96099326	96111964	ENSMUSG00000006056	0.4445	-	Calcoco2	protein_coding	0.87712	1	1.28571	0.36257	1	1	0.000723851	2	1.3023	0.00108578	0	3	1	0	2	1	0	0.00162866	0.000542888	0	2	4	0	1.58496	2.32193	0	0.00108578	0.00217155	0	0	0	0	0	0	0	0
chr11	96068852	96075670	ENSMUSG00000006057	0.4823	-	Atp5g1	protein_coding	0.602075	1	1.12024	0.163805	279	8.12706	0.050672	313	8.27899	0.0567865	299	261	277	8.22882	8.03342	8.11894	0.0543044	0.0474028	0.0503088	255	326	357	8	8.35315	8.48382	0.0463131	0.0592081	0.0648384	0	0	0	0	0	0	0	0
chr11	96034885	96047430	ENSMUSG00000006058	0.4502	+	Snf8	protein_coding	0.453725	1	0.964912	-0.0515303	303	8.11489	0.0782339	292	8.18823	0.0754798	156	294	459	7.29462	8.20457	8.84549	0.0402789	0.0759101	0.118513	258	285	334	8.01681	8.15987	8.38802	0.066615	0.0735864	0.0862381	0	0	0	0	0	0	0	0
chr7	30224131	30232272	ENSMUSG00000006095	0.4959	-	Tbcb	protein_coding	0.823549	1	0.804386	-0.31404	379	8.46897	0.279499	305	8.23382	0.22468	486	449	202	8.92778	8.81378	7.66534	0.358407	0.331121	0.148968	335	346	233	8.39232	8.43879	7.87036	0.24705	0.255162	0.171829	0	0	0	0	0	0	0	0
chr11	75630988	75648871	ENSMUSG00000006127	0.4904	+	Inpp5k	protein_coding	0.734838	1	1.27429	0.349689	57	5.80886	0.00407747	73	6.19361	0.00521537	37	60	75	5.24793	5.93074	6.24793	0.00263139	0.00426712	0.0053339	61	67	92	5.9542	6.08746	6.53916	0.00433824	0.00476495	0.00654292	0	0	0	0	0	0	0	0
chr16	17451987	17486255	ENSMUSG00000006134	0.4284	+	Crkl	protein_coding	0.827198	1	1.375	0.459432	7	2.22414	0.00188476	10	3.23348	0.00269251	0	16	5	0	4.08746	2.58496	0	0.00430802	0.00134626	3	12	15	2	3.70044	4	0.000807754	0.00323102	0.00403877	0	0	0	0	0	0	0	0
chr7	4460674	4480487	ENSMUSG00000006154	0.5056	+	Eps8l1	protein_coding	0.519713	1	1.875	0.906891	4	1.56681	0.000183701	9	3.09974	0.000381534	0	12	1	0	3.70044	1	0	0.000508712	4.23926e-05	17	4	6	4.16993	2.32193	2.80735	0.000720675	0.000169571	0.000254356	0	0	0	0	0	0	0	0
chr11	45852051	45910625	ENSMUSG00000006169	0.4284	+	Clint1	protein_coding	0.668315	1	0.753788	-0.407769	175	7.41785	0.0675154	132	7.04031	0.0507973	237	140	148	7.89482	7.13955	7.21917	0.0914352	0.0540123	0.0570988	109	141	145	6.78136	7.14975	7.18982	0.0420525	0.0543981	0.0559414	0	0	0	0	0	0	0	0
chr13	29191746	29855674	ENSMUSG00000006191	0.4189	-	Cdkal1	protein_coding	0.87223	1	0.913043	-0.131245	7	2.7618	0.000262137	6	2.77398	0.000235923	12	3	5	3.70044	2	2.58496	0.000471846	0.000117962	0.000196603	7	7	4	3	3	2.32193	0.000275244	0.000275244	0.000157282	0	0	0	0	0	0	0	0
chr7	131174402	131306451	ENSMUSG00000006204	0.4394	+	5430419D17Rik	protein_coding	0.69304	1	2	1	1	1	0.000276396	4	2.21462	0.000760088	0	1	3	0	1	2	0	0.000207297	0.000621891	4	3	4	2.32193	2	2.32193	0.000829187	0.000621891	0.000829187	0	0	0	0	0	0	0	0
chr7	130936111	130985660	ENSMUSG00000006205	0.4847	+	Htra1	protein_coding	0.634235	1	1.25313	0.325539	132	7.00947	0.0307621	166	7.31446	0.0386079	100	116	180	6.65821	6.87036	7.49985	0.0233046	0.0270333	0.0419483	117	142	238	6.88264	7.15987	7.90087	0.0272664	0.0330925	0.0554649	0	0	0	0	0	0	0	0
chr4	141444654	141467930	ENSMUSG00000006215	0.5348	+	Zbtb17	protein_coding	0.44954	1	0.869347	-0.201996	65	5.95614	0.010167	57	5.8329	0.00881834	50	45	101	5.67243	5.52356	6.67243	0.00778089	0.0070028	0.0157174	45	65	60	5.52356	6.04439	5.93074	0.0070028	0.0101152	0.00933707	0	0	0	0	0	0	0	0
chr4	141368220	141384175	ENSMUSG00000006218	0.533	+	Fam131c	protein_coding	0.652238	1	2.75	1.45943	0	0.333333	0.000187056	3	1.05664	0.00149645	0	0	1	0	0	1	0	0	0.000561167	8	0	0	3.16993	0	0	0.00448934	0	0	0	0	0	0	0	0	0	0
chr4	141576062	141606096	ENSMUSG00000006219	0.5076	-	Fblim1	protein_coding	0.852934	1	0.790451	-0.339252	125	6.7834	0.0177159	98	6.63201	0.0139738	193	129	52	7.59991	7.02237	5.72792	0.0274265	0.0183317	0.00738951	104	91	100	6.71425	6.52356	6.65821	0.014779	0.0129316	0.0142106	0	0	0	0	0	0	0	0
chr4	141420779	141425311	ENSMUSG00000006221	0.578	+	Hspb7	protein_coding	0.0967403	1	2.68889	1.42701	14	3.76238	0.00558436	39	5.28845	0.0156894	6	16	20	2.80735	4.08746	4.39232	0.0023933	0.00638213	0.00797766	40	51	27	5.35755	5.70044	4.80735	0.0159553	0.020343	0.0107698	0	0	0	0	0	0	0	0
chr9	21958897	21963506	ENSMUSG00000006235	0.5573	-	Epor	protein_coding	0.234618	1	1.76923	0.823122	16	3.98908	0.00611735	30	4.90856	0.0111111	12	27	10	3.70044	4.80735	3.45943	0.00449438	0.0101124	0.00374532	22	30	37	4.52356	4.9542	5.24793	0.0082397	0.011236	0.0138577	0	0	0	0	0	0	0	0
chr9	21927471	21935872	ENSMUSG00000006241	0.5011	+	Ccdc159	protein_coding	0.830136	1	0.859375	-0.21864	20	4.31612	0.00332897	17	4.04907	0.00283781	31	18	12	5	4.24793	3.70044	0.00507531	0.00294695	0.00196464	17	8	27	4.16993	3.16993	4.80735	0.00278324	0.00130976	0.00442043	0	0	0	0	0	0	0	0
chr5	88720855	88764220	ENSMUSG00000006262	0.3953	+	Mob1b	protein_coding	0.260458	1	0.670782	-0.576084	80	6.33978	0.00677392	53	5.76339	0.00451595	81	80	79	6.35755	6.33985	6.32193	0.00685859	0.00677392	0.00668925	55	52	53	5.80735	5.72792	5.75489	0.00465707	0.00440305	0.00448772	0	0	0	0	0	0	0	0
chr6	83742990	83758855	ENSMUSG00000006269	0.5292	+	Atp6v1b1	protein_coding	1	1	0.444444	-1.16993	2	0.935785	0.000250156	0	0.333333	4.16927e-05	6	0	0	2.80735	0	0	0.000750469	0	0	0	1	0	0	1	0	0	0.000125078	0	0	0	0	0	0	0	0	0
chr8	69088646	69113711	ENSMUSG00000006273	0.4153	+	Atp6v1b2	protein_coding	0.826733	1	1.09094	0.125566	1154	10.1691	0.133126	1259	10.2704	0.145242	1158	1045	1258	10.1787	10.0307	10.2981	0.133626	0.120586	0.145165	1435	925	1416	10.4878	9.85487	10.4686	0.16559	0.106739	0.163397	0	0	0	0	0	0	0	0
chr8	72340999	72421460	ENSMUSG00000006276	0.4821	-	Eps15l1	protein_coding	0.434831	1	1.56051	0.642017	51	5.64136	0.00625254	81	6.34292	0.00982542	31	57	66	5	5.85798	6.06609	0.00377588	0.00694275	0.00803898	92	70	80	6.53916	6.14975	6.33985	0.0112058	0.00852619	0.00974421	0	0	0	0	0	0	0	0
chr14	50824062	50870560	ENSMUSG00000006281	0.4639	-	Tep1	protein_coding	0.992491	1	0.91195	-0.132974	52	5.63114	0.0382353	47	5.52235	0.0348039	50	76	30	5.67243	6.26679	4.9542	0.0367647	0.0558824	0.0220588	28	61	53	4.85798	5.9542	5.75489	0.0205882	0.0448529	0.0389706	0	0	0	0	0	0	0	0
chr14	50765415	50785518	ENSMUSG00000006288	0.4451	-	Ttc5	protein_coding	0.257826	1	0.631579	-0.662965	5	2.08893	0.00306162	3	2	0.00172216	0	6	10	0	2.80735	3.45943	0	0.00344432	0.00574053	3	3	3	2	2	2	0.00172216	0.00172216	0.00172216	0	0	0	0	0	0	0	0
chr14	50906478	50924893	ENSMUSG00000006289	0.4504	-	Osgep	protein_coding	0.642253	1	0.97343	-0.0388509	275	8.06064	0.020954	268	8.00504	0.0203952	324	319	182	8.3443	8.32193	7.5157	0.0246876	0.0243066	0.0138677	168	284	351	7.40088	8.15482	8.45943	0.012801	0.0216397	0.0267449	0	0	0	0	0	0	0	0
chr1	74279840	74284738	ENSMUSG00000006299	0.5407	-	Aamp	protein_coding	0.391023	1	0.80236	-0.317678	3134	11.5935	0.731808	2515	11.2952	0.587127	2884	2625	3894	11.4944	11.3587	11.9274	0.67336	0.612888	0.909176	2519	2369	2656	11.2992	11.2107	11.3756	0.588139	0.553117	0.620126	0	0	0	0	0	0	0	0
chr1	74288247	74305622	ENSMUSG00000006301	0.5134	-	Tmbim1	protein_coding	0.698304	1	0.976106	-0.03489	376	8.54618	0.0766041	367	8.50419	0.0747689	343	341	443	8.42626	8.41785	8.79442	0.0699429	0.0695351	0.0903344	441	360	299	8.7879	8.49586	8.22882	0.0899266	0.0734095	0.0609706	0	0	0	0	0	0	0	0
chr1	74236084	74268209	ENSMUSG00000006304	0.4447	+	Arpc2	protein_coding	0.286221	1	0.734975	-0.444233	1935	10.9004	0.662104	1422	10.4737	0.486539	2037	1530	2237	10.9929	10.5803	11.128	0.697125	0.523614	0.765572	1452	1359	1454	10.5048	10.4094	10.5068	0.49692	0.465092	0.497604	0	0	0	0	0	0	0	0
chr7	30568858	30588726	ENSMUSG00000006307	0.546	-	Kmt2b	protein_coding	0.948145	1	0.928571	-0.106915	32	4.76117	0.00404582	29	4.82448	0.00374771	25	58	12	4.70044	5.88264	3.70044	0.00319407	0.00741025	0.00153315	21	46	21	4.45943	5.55459	4.45943	0.00268302	0.00587709	0.00268302	0	0	0	0	0	0	0	0
chr7	30589681	30598909	ENSMUSG00000006310	0.4941	-	Zbtb32	protein_coding	0.762902	1	2.16667	1.11548	1	0.861654	0.000362713	3	1.99243	0.00120904	0	1	2	0	1	1.58496	0	0.000362713	0.000725426	6	2	2	2.80735	1.58496	1.58496	0.00217628	0.000725426	0.000725426	0	0	0	0	0	0	0	0
chr7	30727701	30729540	ENSMUSG00000006315	0.5435	-	Tmem147	protein_coding	0.513411	1	0.945946	-0.0801703	1121	10.0614	0.190735	1061	10.0482	0.180416	785	953	1626	9.61839	9.89785	10.668	0.133526	0.162102	0.276578	960	1072	1150	9.90839	10.0674	10.1687	0.163293	0.182344	0.195611	0	0	0	0	0	0	0	0
chr7	3703993	3706897	ENSMUSG00000006333	0.4878	+	Rps9	protein_coding	0.296997	1	0.747957	-0.418972	8281	12.9916	1.6927	6193	12.5637	1.26601	6876	7515	10451	12.7476	12.8757	13.3515	1.40556	1.53618	2.13635	6859	7279	4442	12.744	12.8297	12.1173	1.40209	1.48794	0.908013	0	0	0	0	0	0	0	0
chr7	3620324	3629929	ENSMUSG00000006335	0.4844	-	Tfpt	protein_coding	0.00615408	0.588155	0.560874	-0.834252	716	9.30281	0.11137	401	8.65084	0.0623964	417	480	1252	8.70736	8.90989	10.2912	0.0648321	0.0746269	0.194652	426	384	394	8.73809	8.58871	8.62571	0.0662313	0.0597015	0.0612562	0	0	0	0	0	0	0	0
chr10	75636619	75644008	ENSMUSG00000006342	0.5624	-	Susd2	protein_coding	0.0356688	1	1.22388	0.291463	21	3.81793	0.010769	26	4.56435	0.0132929	50	10	4	5.67243	3.45943	2.32193	0.0252398	0.00504796	0.00201918	42	27	10	5.42626	4.80735	3.45943	0.0212014	0.0136295	0.00504796	0	0	0	0	0	0	0	0
chr10	75589340	75617200	ENSMUSG00000006344	0.4745	+	Ggt5	protein_coding	0.352639	1	1.70968	0.773724	20	4.30815	0.00317974	34	5.07449	0.00555106	12	22	25	3.70044	4.52356	4.70044	0.00194018	0.00355699	0.00404204	36	46	21	5.20945	5.55459	4.45943	0.00582053	0.00743735	0.00339531	0	0	0	0	0	0	0	0
chr10	75561604	75586200	ENSMUSG00000006345	0.5078	+	Ggt1	protein_coding	1	1	1	0	3	1.05664	0.000252406	3	1.05664	0.000252406	0	8	0	0	3.16993	0	0	0.000757217	0	0	8	0	0	3.16993	0	0	0.000757217	0	0	0	0	0	0	0	0	0
chr12	113140236	113145506	ENSMUSG00000006356	0.5866	+	Crip2	protein_coding	0.401711	1	0.751579	-0.412003	1107	10.0666	0.257579	832	9.67442	0.193533	1283	735	1304	10.3264	9.52356	10.3498	0.298441	0.17097	0.303326	724	701	1071	9.50184	9.45533	10.0661	0.168411	0.163061	0.249128	0	0	0	0	0	0	0	0
chr12	113146316	113153879	ENSMUSG00000006360	0.55	+	Crip1	protein_coding	0.0456652	1	0.613321	-0.705286	359	8.41204	0.243616	220	7.7618	0.149153	311	238	529	8.2854	7.90087	9.04985	0.210847	0.161356	0.358644	218	170	272	7.77479	7.41785	8.09276	0.147797	0.115254	0.184407	0	0	0	0	0	0	0	0
chr15	85205949	85286535	ENSMUSG00000006369	0.5036	+	Fbln1	protein_coding	0.572181	1	1.06399	0.0894783	181	7.28826	0.034845	193	7.55906	0.0370869	81	145	318	6.35755	7.18982	8.31741	0.015565	0.0278632	0.0611068	198	136	245	7.63662	7.09803	7.94251	0.0380477	0.0261337	0.0470792	0	0	0	0	0	0	0	0
chrX	36598206	36606079	ENSMUSG00000006373	0.4354	+	Pgrmc1	protein_coding	0.669764	1	1.09496	0.130872	111	6.80111	0.045591	122	6.93608	0.049959	131	101	102	7.04439	6.67243	6.6865	0.0536446	0.0413595	0.041769	129	131	106	7.02237	7.04439	6.74147	0.0528256	0.0536446	0.043407	0	0	0	0	0	0	0	0
chr15	79030874	79043558	ENSMUSG00000006378	0.5455	+	Gcat	protein_coding	0.714457	1	1.37975	0.464404	25	4.59464	0.00464406	35	5.17472	0.00647724	12	34	30	3.70044	5.12928	4.9542	0.00219982	0.00623281	0.00549954	32	41	33	5.04439	5.39232	5.08746	0.00586618	0.00751604	0.0060495	0	0	0	0	0	0	0	0
chr4	94739289	94874976	ENSMUSG00000006386	0.4115	+	Tek	protein_coding	0.875751	1	0.583333	-0.777608	3	1.79744	0.000860585	1	0.773976	0.000382482	6	2	1	2.80735	1.58496	1	0.00172117	0.000573723	0.000286862	0	4	0	0	2.32193	0	0	0.00114745	0	0	0	0	0	0	0	0	0
chr4	118442415	118457513	ENSMUSG00000006389	0.4809	-	Mpl	protein_coding	0.236482	1	2.16216	1.11247	11	2.7011	0.00300699	26	4.64946	0.00680994	0	24	10	0	4.64386	3.45943	0	0.00636774	0.00265322	15	25	37	4	4.70044	5.24793	0.00397984	0.00663306	0.00981693	0	0	0	0	0	0	0	0
chr4	118428093	118432953	ENSMUSG00000006390	0.5421	+	Elovl1	protein_coding	0.381014	1	0.810791	-0.302598	450	8.80604	0.0944188	365	8.50728	0.0765142	374	489	487	8.55075	8.93664	8.93074	0.0784725	0.102602	0.102182	317	374	403	8.31288	8.55075	8.65821	0.0665128	0.0784725	0.0845573	0	0	0	0	0	0	0	0
chr4	118409337	118415782	ENSMUSG00000006392	0.4899	+	Med8	protein_coding	0.440275	1	1.01705	0.0243842	175	7.19254	0.0266728	178	7.47879	0.02713	56	211	258	5.83289	7.72792	8.01681	0.00853528	0.0321597	0.0393233	183	193	158	7.52356	7.59991	7.31288	0.0278921	0.0294162	0.0240817	0	0	0	0	0	0	0	0
chr4	118359990	118362744	ENSMUSG00000006395	0.5637	+	Hyi	polymorphic_pseudogene	0.872255	1	0.960651	-0.0579159	1126	10.1109	0.156582	1081	10.0591	0.150415	1053	1426	898	10.0417	10.4788	9.81218	0.146474	0.198359	0.124913	1167	1241	836	10.1898	10.2784	9.70908	0.162331	0.172625	0.116289	0	0	0	0	0	0	0	0
chr4	118432901	118437352	ENSMUSG00000006398	0.5097	-	Cdc20	protein_coding	0.641882	1	0.919355	-0.121306	536	9.05175	0.140328	493	8.93998	0.12899	424	616	569	8.73132	9.26913	9.15482	0.110937	0.161172	0.148875	420	524	535	8.71768	9.03617	9.06609	0.10989	0.137101	0.139979	0	0	0	0	0	0	0	0
chr1	171250421	171260637	ENSMUSG00000006403	0.5197	+	Adamts4	protein_coding	0.296762	1	0.726457	-0.46105	73	6.14323	0.0270303	53	5.7129	0.0195356	75	45	100	6.24793	5.52356	6.65821	0.0276447	0.0165868	0.0368596	59	36	64	5.90689	5.20945	6.02237	0.0217471	0.0132694	0.0235901	0	0	0	0	0	0	0	0
chr1	171370099	171388598	ENSMUSG00000006411	0.5137	+	Nectin4	protein_coding	0.707815	1	1	0	2	1.26912	0.000765781	2	1.26912	0.000765781	6	1	0	2.80735	1	0	0.00196915	0.000328192	0	6	0	1	2.80735	0	1	0.00196915	0	0.000328192	0	0	0	0	0	0	0	0
chr1	171345670	171359254	ENSMUSG00000006412	0.4492	+	Pfdn2	protein_coding	0.423921	1	0.919598	-0.120925	132	7.00381	0.0506216	121	6.88339	0.0465206	87	152	156	6.45943	7.25739	7.29462	0.0334487	0.0584391	0.0599769	159	120	84	7.32193	6.91886	6.40939	0.0611303	0.0461361	0.0322953	0	0	0	0	0	0	0	0
chr2	167492645	167516173	ENSMUSG00000006418	0.4952	+	Rnf114	protein_coding	0.229191	1	1.23833	0.308395	135	7.03391	0.0222296	167	7.38412	0.0275669	187	104	113	7.55459	6.71425	6.83289	0.0308683	0.0171674	0.018653	144	170	187	7.17991	7.41785	7.55459	0.0237702	0.0280621	0.0308683	0	0	0	0	0	0	0	0
chrX	36823737	36874111	ENSMUSG00000006423	0.4304	-	C330007P06Rik	protein_coding	0.249203	1	0.743341	-0.427903	137	7.09226	0.0171627	101	6.6647	0.0127255	112	145	153	6.82018	7.18982	7.26679	0.0140651	0.0182092	0.0192139	110	83	111	6.79442	6.39232	6.80735	0.0138139	0.0104232	0.0139395	0	0	0	0	0	0	0	0
chr19	47178820	47259440	ENSMUSG00000006435	0.5056	+	Neurl1a	protein_coding	0.130021	1	0.80197	-0.318379	337	8.21362	0.111001	270	8.08039	0.0889547	149	319	544	7.22882	8.32193	9.09011	0.0490293	0.104969	0.179006	244	285	282	7.93664	8.15987	8.14466	0.0802896	0.0937808	0.0927937	0	0	0	0	0	0	0	0
chr4	148591503	148594993	ENSMUSG00000006442	0.5858	+	Srm	protein_coding	0.377508	1	1.05333	0.0749621	199	7.57184	0.0679645	210	7.70106	0.0716075	280	189	128	8.13443	7.56986	7.01123	0.0956284	0.0645492	0.0437158	165	235	229	7.37504	7.88264	7.84549	0.0563525	0.0802596	0.0782104	0	0	0	0	0	0	0	0
chr4	141301240	141329384	ENSMUSG00000006445	0.5389	+	Epha2	protein_coding	0.73889	1	1.21429	0.280108	18	4.20705	0.00300351	22	4.45735	0.00368355	19	14	20	4.32193	3.90689	4.39232	0.00323019	0.00238014	0.0034002	17	30	18	4.16993	4.9542	4.24793	0.00289017	0.00510031	0.00306018	0	0	0	0	0	0	0	0
chr19	4800569	4811634	ENSMUSG00000006456	0.4728	-	Rbm14	protein_coding	0.154334	1	0.65651	-0.607112	119	6.88404	0.0373734	78	6.26496	0.0244284	106	99	153	6.74147	6.64386	7.26679	0.0331976	0.0310053	0.0479173	56	78	100	5.83289	6.30378	6.65821	0.0175384	0.0244284	0.0313185	0	0	0	0	0	0	0	0
chr19	4861223	4877909	ENSMUSG00000006457	0.507	-	Actn3	protein_coding	0.174312	1	0.882432	-0.180442	246	7.624	0.178537	217	7.76128	0.157461	87	187	463	6.45943	7.55459	8.85798	0.0632267	0.135901	0.336483	215	196	239	7.75489	7.62205	7.90689	0.15625	0.142442	0.173692	0	0	0	0	0	0	0	0
chr2	167691177	167729172	ENSMUSG00000006462	0.5286	+	A530013C23Rik	lincRNA	0.195175	1	0.277778	-1.848	11	3.43307	0.00438596	2	1.44064	0.000930356	19	8	6	4.32193	3.16993	2.80735	0.00757576	0.00318979	0.00239234	3	0	4	2	0	2.32193	0.00119617	0	0.0015949	0	0	0	0	0	0	0	0
chr19	4878668	4885397	ENSMUSG00000006463	0.5059	+	Zdhhc24	protein_coding	0.315389	1	1.45763	0.543622	19	4.25191	0.00422897	28	4.75423	0.00626794	25	13	18	4.70044	3.80735	4.24793	0.0056638	0.00294517	0.00407793	17	41	25	4.16993	5.39232	4.70044	0.00385138	0.00928863	0.0056638	0	0	0	0	0	0	0	0
chr19	4886898	4906627	ENSMUSG00000006464	0.4907	-	Bbs1	protein_coding	0.610798	1	0.436364	-1.1964	17	3.76411	0.00344736	7	2.95058	0.0013922	37	10	5	5.24793	3.45943	2.58496	0.00735879	0.00198886	0.000994431	6	5	10	2.80735	2.58496	3.45943	0.00119332	0.000994431	0.00198886	0	0	0	0	0	0	0	0
chr2	25244821	25256022	ENSMUSG00000006471	0.5257	-	Ndor1	protein_coding	0.521454	1	0.813953	-0.296982	28	4.80313	0.00177316	22	4.52289	0.00143135	19	31	33	4.32193	5	5.08746	0.00121771	0.0019868	0.00211498	17	26	24	4.16993	4.75489	4.64386	0.00108953	0.00166635	0.00153817	0	0	0	0	0	0	0	0
chr2	25054355	25062881	ENSMUSG00000006476	0.573	+	Nsmf	protein_coding	0.130445	1	0.681701	-0.552789	258	7.98601	0.0206795	175	7.45922	0.0140717	243	202	328	7.93074	7.66534	8.36194	0.0195024	0.0162119	0.0263242	180	160	186	7.49985	7.33092	7.54689	0.0144462	0.0128411	0.0149278	0	0	0	0	0	0	0	0
chr2	71873224	71903858	ENSMUSG00000006494	0.4358	+	Pdk1	protein_coding	0.874793	1	0.774967	-0.367794	249	7.82151	0.0216623	193	7.58507	0.016768	380	246	122	8.57365	7.94837	6.94251	0.0330148	0.0213727	0.0105995	161	189	229	7.33985	7.56986	7.84549	0.0139878	0.0164205	0.0198957	0	0	0	0	0	0	0	0
chr10	79854427	79864771	ENSMUSG00000006498	0.5585	+	Ptbp1	protein_coding	0.336873	1	1.35678	0.440188	658	9.36205	0.0770553	893	9.80061	0.104589	623	657	693	9.2854	9.36194	9.43879	0.0729936	0.0769772	0.0811951	855	848	975	9.74147	9.72962	9.93074	0.100176	0.0993556	0.114236	0	0	0	0	0	0	0	0
chr8	122433601	122443422	ENSMUSG00000006517	0.5417	-	Mvd	protein_coding	0.732475	1	1.13564	0.183499	540	8.9726	0.0499137	613	9.23088	0.0566963	324	473	822	8.3443	8.88874	9.68475	0.0299667	0.0437477	0.0760266	784	582	473	9.61655	9.18735	8.88874	0.072512	0.0538291	0.0437477	0	0	0	0	0	0	0	0
chr8	122424776	122432930	ENSMUSG00000006519	0.5318	-	Cyba	protein_coding	0.402818	1	0.932773	-0.100402	356	8.3884	0.136398	332	8.37446	0.127203	212	342	514	7.73471	8.42206	9.00843	0.0812261	0.131034	0.196935	353	294	349	8.46761	8.20457	8.45121	0.135249	0.112644	0.133716	0	0	0	0	0	0	0	0
chr14	30908573	30923760	ENSMUSG00000006522	0.497	-	Itih3	protein_coding	0.376668	1	2	1	0	0	0	1	0.666667	0.000258264	0	0	0	0	0	0	0	0	0	0	0	3	0	0	2	0	0	0.000774793	0	0	0	0	0	0	0	0
chr14	30825590	30876986	ENSMUSG00000006526	0.4775	+	Tmem110	protein_coding	0.0789302	1	0.659243	-0.601118	149	7.13862	0.0290535	98	6.59019	0.0190867	137	92	217	7.10852	6.53916	7.76818	0.0267735	0.0179793	0.0424077	129	85	79	7.02237	6.42626	6.32193	0.0252101	0.0166113	0.0154387	0	0	0	0	0	0	0	0
chr14	30714849	30822713	ENSMUSG00000006527	0.4039	+	Sfmbt1	protein_coding	0.437303	1	1.58974	0.668794	12	3.69759	0.00139098	20	4.32576	0.00227966	12	11	13	3.70044	3.58496	3.80735	0.00139098	0.00127507	0.0015069	23	13	23	4.58496	3.80735	4.58496	0.00266605	0.0015069	0.00266605	0	0	0	0	0	0	0	0
chr14	30929180	30943289	ENSMUSG00000006529	0.5086	-	Itih1	protein_coding	0.95351	1	0.291667	-1.77761	7	1.96896	0.00246653	1	0.773976	0.000469814	19	2	0	4.32193	1.58496	0	0.00669486	0.000704722	0	0	0	4	0	0	2.32193	0	0	0.00140944	0	0	0	0	0	0	0	0
chr1	74738922	74749221	ENSMUSG00000006542	0.4943	-	Prkag3	protein_coding	1	1	1.11111	0.152003	2	1.19499	0.000167364	2	1.52832	0.000195258	0	5	1	0	2.58496	1	0	0.00041841	8.3682e-05	1	5	1	1	2.58496	1	8.3682e-05	0.00041841	8.3682e-05	0	0	0	0	0	0	0	0
chr11	102393403	102402555	ENSMUSG00000006575	0.5573	+	Rundc3a	protein_coding	0.676402	1	0.970317	-0.0434715	325	8.30052	0.056035	315	8.28844	0.0543666	262	265	447	8.03892	8.05528	8.80735	0.0452192	0.045737	0.0771488	268	298	379	8.07146	8.224	8.56986	0.0462547	0.0514325	0.0654125	0	0	0	0	0	0	0	0
chr1	75546266	75562172	ENSMUSG00000006576	0.5579	+	Slc4a3	protein_coding	0.918753	1	1.01429	0.0204641	46	5.3267	0.00195457	46	5.54727	0.00198311	37	80	20	5.24793	6.33985	4.39232	0.00158363	0.00342407	0.000856018	42	57	40	5.42626	5.85798	5.35755	0.00179764	0.00243965	0.00171204	0	0	0	0	0	0	0	0
chr8	122568015	122573554	ENSMUSG00000006585	0.5542	+	Cdt1	protein_coding	0.77695	1	1.52913	0.612707	68	5.80568	0.0120639	104	6.68308	0.0185416	25	52	126	4.70044	5.72792	6.98868	0.00445712	0.00927081	0.0224639	129	106	77	7.02237	6.74147	6.2854	0.0229988	0.0188982	0.0137279	0	0	0	0	0	0	0	0
chr4	13743436	13893649	ENSMUSG00000006586	0.4063	+	Runx1t1	protein_coding	0.28085	1	1.22779	0.296064	145	7.15804	0.0231792	179	7.48899	0.0284955	181	150	105	7.50779	7.2384	6.72792	0.0288676	0.0239234	0.0167464	175	182	179	7.45943	7.5157	7.49185	0.0279107	0.0290271	0.0285486	0	0	0	0	0	0	0	0
chr8	122574635	122576909	ENSMUSG00000006589	0.5714	-	Aprt	protein_coding	0.686482	1	1.30817	0.387548	268	7.98422	0.0479167	351	8.45979	0.0627381	149	330	326	7.22882	8.37069	8.35315	0.0266071	0.0589286	0.0582143	333	362	359	8.3837	8.50383	8.49185	0.0594643	0.0646429	0.0641071	0	0	0	0	0	0	0	0
chr7	46796103	46823800	ENSMUSG00000006599	0.4085	+	Gtf2h1	protein_coding	0.735517	1	0.84918	-0.235857	202	7.65028	0.012772	172	7.41488	0.0108362	230	217	160	7.85175	7.76818	7.33092	0.0145184	0.0136978	0.0100997	173	203	139	7.44294	7.67243	7.12928	0.0109203	0.012814	0.00877414	0	0	0	0	0	0	0	0
chr13	23702034	23710854	ENSMUSG00000006611	0.4697	-	Hfe	protein_coding	0.236402	1	1.36842	0.452512	18	4.07627	0.00499168	25	4.67872	0.00693289	31	9	14	5	3.32193	3.90689	0.00859678	0.00249584	0.00388242	20	31	24	4.39232	5	4.64386	0.00554631	0.00859678	0.00665557	0	0	0	0	0	0	0	0
chr5	30950066	30955091	ENSMUSG00000006638	0.4956	+	Abhd1	processed_transcript	0.6314	1	0.95974	-0.0592841	256	7.97778	0.0407632	245	7.9435	0.0391156	212	229	326	7.73471	7.84549	8.35315	0.033801	0.0365115	0.051977	256	234	246	8.00562	7.87652	7.94837	0.0408163	0.0373087	0.0392219	0	0	0	0	0	0	0	0
chr5	31036036	31048924	ENSMUSG00000006641	0.5066	-	Slc5a6	protein_coding	0.914821	1	1.47059	0.556393	10	2.67412	0.00224005	16	3.98376	0.0033962	0	12	19	0	3.70044	4.32193	0	0.00260134	0.00411879	14	10	23	3.90689	3.45943	4.58496	0.0030349	0.00216779	0.00498591	0	0	0	0	0	0	0	0
chr7	30458315	30487223	ENSMUSG00000006649	0.4947	+	Nphs1	protein_coding	0.12937	1	1.81343	0.858723	44	5.31612	0.00588024	80	6.33963	0.010773	31	75	25	5	6.24793	4.70044	0.00417452	0.0100996	0.00336655	81	81	78	6.35755	6.35755	6.30378	0.0109076	0.0109076	0.0105036	0	0	0	0	0	0	0	0
chr7	30434982	30445535	ENSMUSG00000006651	0.5361	-	Aplp1	protein_coding	0.969176	1	0.743363	-0.427862	37	5.08136	0.00856898	27	4.69989	0.00630989	62	21	27	5.97728	4.45943	4.80735	0.0144894	0.00490769	0.00630989	18	20	43	4.24793	4.39232	5.45943	0.00420659	0.00467399	0.0100491	0	0	0	0	0	0	0	0
chr9	108516806	108560163	ENSMUSG00000006673	0.4234	+	Qrich1	protein_coding	0.783593	1	0.828054	-0.272203	73	6.18737	0.00816663	60	5.8777	0.00674309	81	79	58	6.35755	6.32193	5.88264	0.00910317	0.0088784	0.00651832	65	39	76	6.04439	5.32193	6.26679	0.00730501	0.00438301	0.00854125	0	0	0	0	0	0	0	0
chr9	108578862	108597667	ENSMUSG00000006675	0.5043	-	P4htm	protein_coding	0.323996	1	2.66667	1.41504	3	1.52832	0.000505391	10	3.22059	0.00162848	0	2	7	0	1.58496	3	0	0.000336927	0.00117925	8	4	17	3.16993	2.32193	4.16993	0.00134771	0.000673854	0.00286388	0	0	0	0	0	0	0	0
chr9	108490602	108502337	ENSMUSG00000006676	0.5477	+	Usp19	protein_coding	0.784333	1	1.02527	0.0360098	698	9.43917	0.0522416	716	9.4838	0.0535639	797	700	597	9.64024	9.45327	9.224	0.0596512	0.0523913	0.0446823	760	694	693	9.57175	9.44087	9.43879	0.056882	0.0519422	0.0518674	0	0	0	0	0	0	0	0
chrX	93304767	93632155	ENSMUSG00000006678	0.3761	-	Pola1	protein_coding	0.16859	1	2.42308	1.27684	8	3.06656	0.00156847	20	4.34539	0.00409165	6	11	6	2.80735	3.58496	2.80735	0.0012275	0.00225041	0.0012275	24	23	13	4.64386	4.58496	3.80735	0.00490998	0.0047054	0.00265957	0	0	0	0	0	0	0	0
chr4	137319696	137357720	ENSMUSG00000006699	0.4105	-	Cdc42	protein_coding	0.605632	1	0.858613	-0.21992	1359	10.2538	0.29027	1167	10.1895	0.249199	2298	936	844	11.1668	9.87191	9.72281	0.490711	0.199872	0.180226	1154	1143	1204	10.1737	10.1599	10.2348	0.246423	0.244074	0.2571	0	0	0	0	0	0	0	0
chr17	31564749	31607684	ENSMUSG00000006705	0.4806	+	Pknox1	protein_coding	0.181139	1	0.829268	-0.270089	26	3.47262	0.00292918	22	4.46625	0.00241009	0	23	56	0	4.58496	5.83289	0	0.0025584	0.00622914	29	19	17	4.90689	4.32193	4.16993	0.00322581	0.00211346	0.00189099	0	0	0	0	0	0	0	0
chr13	24751845	24761923	ENSMUSG00000006715	0.4317	-	Gmnn	protein_coding	0.134186	1	1.72619	0.787592	27	4.73076	0.00537741	47	5.54748	0.00942707	25	39	17	4.70044	5.32193	4.16993	0.00497909	0.00776738	0.00338578	32	61	49	5.04439	5.9542	5.64386	0.00637323	0.012149	0.00975901	0	0	0	0	0	0	0	0
chr13	24817948	24831517	ENSMUSG00000006717	0.4348	-	Acot13	protein_coding	0.375456	1	0.933824	-0.0987782	44	5.34079	0.0330599	41	5.29329	0.0308228	19	51	63	4.32193	5.70044	6	0.0141685	0.0380313	0.0469799	66	29	29	6.06609	4.90689	4.90689	0.049217	0.0216257	0.0216257	0	0	0	0	0	0	0	0
chr13	21945094	21960779	ENSMUSG00000006720	0.4178	+	Zfp184	protein_coding	0.940793	1	1.42857	0.514573	1	1.05664	0.000270015	2	1.44064	0.000472526	0	2	2	0	1.58496	1.58496	0	0.000405022	0.000405022	0	4	3	0	2.32193	2	0	0.000810045	0.000607533	0	0	0	0	0	0	0	0
chr10	127048250	127053006	ENSMUSG00000006724	0.5329	+	Cyp27b1	protein_coding	0.722584	1	0.666667	-0.584963	4	2.23808	0.000428357	2	1.66667	0.000249875	6	2	4	2.80735	1.58496	2.32193	0.000642536	0.000214179	0.000428357	3	3	1	2	2	1	0.000321268	0.000321268	0.000107089	0	0	0	0	0	0	0	0
chr10	127063534	127067920	ENSMUSG00000006728	0.5165	+	Cdk4	protein_coding	0.169658	1	0.748993	-0.416975	247	7.92416	0.0300198	185	7.50606	0.0224542	206	212	324	7.69349	7.73471	8.3443	0.025003	0.0257313	0.0393252	178	237	140	7.48382	7.89482	7.13955	0.0216046	0.0287656	0.0169924	0	0	0	0	0	0	0	0
chr10	127165156	127172340	ENSMUSG00000006731	0.5569	+	B4galnt1	protein_coding	0.00336789	0.478168	0.434667	-1.20202	124	6.80539	0.0704145	53	5.73134	0.0302858	87	74	211	6.45943	6.22882	7.72792	0.0494037	0.0420216	0.119818	50	41	69	5.67243	5.39232	6.12928	0.028393	0.0232822	0.0391823	0	0	0	0	0	0	0	0
chr10	127041414	127046365	ENSMUSG00000006732	0.5283	+	Mettl1	protein_coding	0.456997	1	0.923706	-0.114495	121	6.891	0.017279	112	6.80641	0.0159499	87	117	160	6.45943	6.88264	7.33092	0.0123896	0.0166619	0.0227855	133	108	95	7.06609	6.76818	6.58496	0.0189405	0.0153802	0.0135289	0	0	0	0	0	0	0	0
chr10	127067317	127070261	ENSMUSG00000006736	0.4968	-	Tspan31	protein_coding	0.211674	1	0.763271	-0.389732	231	7.82686	0.112681	176	7.4397	0.0858906	206	185	303	7.69349	7.53916	8.24793	0.100341	0.090112	0.147589	170	224	135	7.41785	7.81378	7.08746	0.0828057	0.109109	0.0657574	0	0	0	0	0	0	0	0
chr18	6201002	6242174	ENSMUSG00000006740	0.3871	-	Kif5b	protein_coding	0.282989	1	1.14734	0.198293	243	7.8169	0.0243504	279	8.09535	0.0279529	336	269	125	8.3966	8.07682	6.97728	0.0336235	0.0269188	0.0125088	371	233	234	8.53916	7.87036	7.87652	0.037126	0.0233163	0.0234164	0	0	0	0	0	0	0	0
chr7	46686108	46710680	ENSMUSG00000006763	0.4556	-	Saal1	protein_coding	0.461314	1	0.8	-0.321928	57	5.84213	0.00817063	46	5.53352	0.006508	56	45	71	5.83289	5.52356	6.16993	0.00798062	0.006413	0.0101183	48	38	51	5.61471	5.2854	5.70044	0.00684053	0.00541542	0.00726806	0	0	0	0	0	0	0	0
chr11	100574904	100591729	ENSMUSG00000006782	0.5049	+	Cnp	protein_coding	0.831152	1	0.782609	-0.353637	45	5.41391	0.00958671	35	5.14557	0.00745633	69	26	40	6.12928	4.75489	5.35755	0.0146996	0.00553899	0.00852152	43	35	27	5.45943	5.16993	4.80735	0.00916063	0.00745633	0.00575202	0	0	0	0	0	0	0	0
chr2	166073089	166155663	ENSMUSG00000006800	0.5254	-	Sulf2	protein_coding	0.526379	1	0.905217	-0.143664	382	8.54494	0.0696672	346	8.42863	0.0630466	318	318	511	8.31741	8.31741	9	0.0579446	0.0579446	0.0931122	292	357	389	8.19476	8.48382	8.60733	0.053207	0.065051	0.0708819	0	0	0	0	0	0	0	0
chr17	13007839	13018119	ENSMUSG00000006818	0.4286	+	Sod2	protein_coding	0.0794305	1	0.617153	-0.6963	753	9.55189	0.1792	464	8.85945	0.110503	673	848	738	9.3966	9.72962	9.52943	0.160162	0.201809	0.175631	435	503	455	8.76818	8.97728	8.83289	0.103522	0.119705	0.108282	0	0	0	0	0	0	0	0
chr18	36735068	36742391	ENSMUSG00000006850	0.487	+	Tmco6	protein_coding	0.0767883	1	0.73039	-0.453262	1350	10.2522	0.911156	986	9.94236	0.665317	679	1264	2108	9.40939	10.3049	11.0423	0.458165	0.852901	1.4224	1057	1022	879	10.0471	9.99859	9.78136	0.713225	0.689609	0.593117	0	0	0	0	0	0	0	0
chr6	83543211	83572729	ENSMUSG00000006906	0.461	-	Stambp	protein_coding	0.450144	1	1.28155	0.357894	102	6.68619	0.0225116	131	7.04008	0.0289119	100	101	105	6.65821	6.67243	6.72792	0.0220702	0.0222909	0.0231737	117	136	140	6.88264	7.09803	7.13955	0.0258221	0.0300154	0.0308983	0	0	0	0	0	0	0	0
chr11	101191115	101226463	ENSMUSG00000006920	0.4563	-	Ezh1	protein_coding	0.619809	1	1.04561	0.0643504	94	6.38153	0.00834665	98	6.59884	0.00873143	44	80	158	5.49185	6.33985	7.31288	0.00390694	0.00710353	0.0140295	70	105	120	6.14975	6.72792	6.91886	0.00621559	0.00932339	0.0106553	0	0	0	0	0	0	0	0
chr11	100347327	100356128	ENSMUSG00000006930	0.5583	-	Hap1	protein_coding	0.252545	1	0.454545	-1.1375	3	1.54795	0.000579836	1	0.528321	0.000144959	0	4	4	0	2.32193	2.32193	0	0.000869754	0.000869754	0	2	0	0	1.58496	0	0	0.000434877	0	0	0	0	0	0	0	0	0
chr11	100408456	100414836	ENSMUSG00000006931	0.5487	-	P3h4	protein_coding	0.148991	1	0.839661	-0.252121	1061	9.83735	0.49045	891	9.79188	0.411738	430	1027	1727	8.75154	10.0056	10.7549	0.198706	0.474584	0.798059	981	936	756	9.93958	9.87191	9.56415	0.453327	0.432532	0.349353	0	0	0	0	0	0	0	0
chr9	120929216	120960507	ENSMUSG00000006932	0.4634	+	Ctnnb1	protein_coding	0.902748	1	1.02112	0.0301454	3204	11.6284	0.168979	3271	11.6755	0.172548	2572	3767	3272	11.3292	11.8796	11.6764	0.135661	0.198692	0.172583	3220	3407	3187	11.6533	11.7347	11.6384	0.16984	0.179704	0.1681	0	0	0	0	0	0	0	0
chr9	120492232	120495330	ENSMUSG00000006941	0.5611	+	Eif1b	protein_coding	0.242672	1	0.813256	-0.298219	688	9.38183	0.238806	559	9.09754	0.194146	461	765	838	8.85175	9.5812	9.71253	0.160014	0.265533	0.290871	521	723	434	9.02791	9.49985	8.76487	0.18084	0.250955	0.150642	0	0	0	0	0	0	0	0
chr16	20733127	20742384	ENSMUSG00000006958	0.5416	+	Chrd	protein_coding	1	1	0.663366	-0.592122	33	4.86592	0.00150948	21	4.44364	0.000985783	56	28	14	5.83289	4.85798	3.90689	0.00258768	0.00129384	0.00064692	15	27	22	4	4.80735	4.52356	0.000693129	0.00124763	0.00101659	0	0	0	0	0	0	0	0
chr16	20651652	20663414	ENSMUSG00000006998	0.4542	+	Psmd2	protein_coding	0.771791	1	1.06401	0.0895161	1004	9.89944	0.0440139	1068	10.0605	0.0468341	610	1063	1339	9.25503	10.0553	10.388	0.0267415	0.0466003	0.0586998	1033	1023	1149	10.014	10	10.1674	0.0452852	0.0448468	0.0503704	0	0	0	0	0	0	0	0
chr17	24685092	24689955	ENSMUSG00000007021	0.5374	-	Syngr3	protein_coding	0.194913	1	0.214286	-2.22239	4	1.79744	0.00100539	0	0	0	6	5	0	2.80735	2.58496	0	0.00164519	0.00137099	0	0	0	0	0	0	0	0	0	0	0	0	0	0	0	0	0	0
chr17	35000987	35016322	ENSMUSG00000007029	0.5396	+	Vars	protein_coding	0.726321	1	1.08879	0.122719	70	6.08814	0.00735858	77	6.27045	0.0080212	62	101	48	5.97728	6.67243	5.61471	0.00648671	0.0105671	0.00502197	65	81	84	6.04439	6.35755	6.40939	0.00680059	0.00847458	0.00878845	0	0	0	0	0	0	0	0
chr17	35028605	35046745	ENSMUSG00000007035	0.4881	-	Msh5	protein_coding	0.232964	1	0.645161	-0.632268	9	2.23348	0.000362431	6	2.32576	0.000220048	0	3	25	0	2	4.70044	0	0.000116496	0.000970798	2	2	13	1.58496	1.58496	3.80735	7.76639e-05	7.76639e-05	0.000504815	0	0	0	0	0	0	0	0
chr17	35089263	35102987	ENSMUSG00000007036	0.5487	+	Abhd16a	protein_coding	0.0913041	1	1.2983	0.376619	234	7.76334	0.0117829	304	8.24825	0.0153127	349	221	131	8.45121	7.79442	7.04439	0.0175987	0.0111442	0.00660582	323	278	310	8.33985	8.12412	8.28077	0.0162876	0.0140185	0.0156321	0	0	0	0	0	0	0	0
chr17	34931253	34935953	ENSMUSG00000007038	0.5414	+	Neu1	protein_coding	0.332768	1	0.832827	-0.263912	218	7.70737	0.0601469	182	7.45928	0.0500459	137	221	297	7.10852	7.79442	8.21917	0.037741	0.0608815	0.0818182	127	170	248	7	7.41785	7.96	0.0349862	0.046832	0.0683196	0	0	0	0	0	0	0	0
chr17	35059035	35062095	ENSMUSG00000007039	0.5779	+	Ddah2	protein_coding	0.974673	1	1.14009	0.189152	499	8.92376	0.16745	569	8.98275	0.190956	374	663	459	8.55075	9.37504	8.84549	0.125588	0.222633	0.15413	866	587	253	9.75989	9.19967	7.98868	0.290799	0.197112	0.0849563	0	0	0	0	0	0	0	0
chr17	35049966	35058749	ENSMUSG00000007041	0.4954	+	Clic1	protein_coding	0.833027	1	1.23672	0.306515	1185	9.83041	0.428296	1465	10.4903	0.529766	324	1077	2153	8.3443	10.0741	11.0728	0.117137	0.389371	0.77838	1461	1120	1815	10.5137	10.1306	10.8265	0.5282	0.404917	0.656182	0	0	0	0	0	0	0	0
chr17	34981862	34985891	ENSMUSG00000007050	0.4784	+	Lsm2	protein_coding	0.0622194	1	0.706314	-0.501618	226	7.67012	0.056177	159	7.32476	0.0396056	131	167	380	7.04439	7.39232	8.57365	0.0325628	0.0415113	0.0944569	156	160	162	7.29462	7.33092	7.34873	0.038777	0.0397713	0.0402685	0	0	0	0	0	0	0	0
chr5	110286306	110337474	ENSMUSG00000007080	0.4446	+	Pole	protein_coding	0.236762	1	0.62069	-0.688056	9	2.99243	0.00161601	5	2.49728	0.000932314	6	3	17	2.80735	2	4.16993	0.00111878	0.000559388	0.00316987	8	4	3	3.16993	2.32193	2	0.0014917	0.000745851	0.000559388	0	0	0	0	0	0	0	0
chr1	172271709	172298064	ENSMUSG00000007097	0.4967	-	Atp1a2	protein_coding	0.204524	1	2.53333	1.34104	9	2.3023	0.00110051	24	3.98811	0.00297546	0	23	4	0	4.58496	2.32193	0	0.00281242	0.000489117	36	35	2	5.20945	5.16993	1.58496	0.00440205	0.00427978	0.000244559	0	0	0	0	0	0	0	0
chr5	135023482	135051100	ENSMUSG00000007207	0.5187	+	Stx1a	protein_coding	1	1	1.02326	0.0331669	13	3.83593	0.00259151	14	3.86509	0.0026563	12	15	13	3.70044	4	3.80735	0.00233236	0.00291545	0.00252672	12	13	16	3.70044	3.80735	4.08746	0.00233236	0.00252672	0.00310982	0	0	0	0	0	0	0	0
chr6	48602063	48623227	ENSMUSG00000007216	0.486	+	Zfp775	protein_coding	0.278636	1	0.909677	-0.136573	51	5.01714	0.0102876	46	5.55109	0.0093401	6	48	98	2.80735	5.61471	6.62936	0.00121827	0.00974619	0.0198985	42	46	50	5.42626	5.55459	5.67243	0.00852792	0.0093401	0.0101523	0	0	0	0	0	0	0	0
chr7	109798676	109865679	ENSMUSG00000007279	0.4618	-	Scube2	protein_coding	1	1	1.25	0.321928	0	0.333333	0.00010805	1	0.666667	0.000216099	0	0	1	0	0	1	0	0	0.000324149	0	1	1	0	1	1	0	0.000324149	0.000324149	0	0	0	0	0	0	0	0
chr19	6053630	6057751	ENSMUSG00000007338	0.474	-	Mrpl49	protein_coding	0.0208181	0.900888	1.50855	0.593166	428	8.61729	0.173848	646	9.3172	0.262466	635	426	222	9.31288	8.73809	7.8009	0.25813	0.173171	0.0902439	503	739	695	8.97728	9.53138	9.44294	0.204472	0.300407	0.28252	0	0	0	0	0	0	0	0
chr3	103102604	103169769	ENSMUSG00000007379	0.4396	+	Dennd2c	protein_coding	0.958735	1	0.773913	-0.369757	37	5.17778	0.00651655	29	4.7924	0.00500378	56	25	31	5.83289	4.70044	5	0.00977483	0.00436376	0.00541107	15	34	37	4	5.12928	5.24793	0.00261826	0.00593472	0.00645837	0	0	0	0	0	0	0	0
chr12	111574510	111656227	ENSMUSG00000007411	0.4249	+	Mark3	protein_coding	0.253759	1	0.914508	-0.128933	128	6.74367	0.0684173	117	6.86898	0.0625223	44	128	211	5.49185	7.01123	7.72792	0.0235798	0.0685959	0.113076	117	133	100	6.88264	7.06609	6.65821	0.062701	0.0712755	0.0535906	0	0	0	0	0	0	0	0
chr5	3632932	3657185	ENSMUSG00000007415	0.4271	-	Gatad1	protein_coding	0.0968661	1	1.48135	0.566916	580	9.11661	0.0896584	860	9.74765	0.13289	642	740	358	9.32867	9.53333	8.48784	0.0992425	0.114392	0.0553409	811	912	856	9.66534	9.83447	9.74315	0.125367	0.14098	0.132323	0	0	0	0	0	0	0	0
chr18	37005203	37187657	ENSMUSG00000007440	0.3982	+	Pcdha11	protein_coding	0.673571	1	1.525	0.608809	12	3.60991	0.00337437	19	4.25599	0.00528956	6	19	12	2.80735	4.32193	3.70044	0.00164159	0.00519836	0.00328317	30	14	14	4.9542	3.90689	3.90689	0.00820793	0.00383037	0.00383037	0	0	0	0	0	0	0	0
chr6	122308720	122317680	ENSMUSG00000007458	0.437	+	M6pr	protein_coding	0.780242	1	0.781746	-0.355228	251	7.9371	0.101047	196	7.60928	0.078905	336	223	194	8.3966	7.80735	7.60733	0.135266	0.0897746	0.0780998	162	202	224	7.34873	7.66534	7.81378	0.0652174	0.0813205	0.0901771	0	0	0	0	0	0	0	0
chr2	30237715	30263790	ENSMUSG00000007476	0.5164	+	Lrrc8a	protein_coding	0.613872	1	1.059	0.0826986	112	6.79826	0.038343	119	6.90059	0.0406254	137	110	89	7.10852	6.79442	6.49185	0.0469017	0.0376583	0.030469	116	112	128	6.87036	6.82018	7.01123	0.0397124	0.038343	0.0438206	0	0	0	0	0	0	0	0
chr17	20945311	20965916	ENSMUSG00000007564	0.447	+	Ppp2r1a	protein_coding	0.61034	1	0.948936	-0.075617	156	7.24986	0.0135433	148	7.21119	0.0128473	125	131	211	6.97728	7.04439	7.72792	0.0108752	0.0113973	0.0183574	131	155	157	7.04439	7.2854	7.30378	0.0113973	0.0134853	0.0136593	0	0	0	0	0	0	0	0
chr17	28313530	28326568	ENSMUSG00000007570	0.5201	+	Fance	protein_coding	0.997578	1	1.14763	0.19866	119	6.84545	0.0175985	136	7.10049	0.0202185	75	137	144	6.24793	7.10852	7.17991	0.0111226	0.0203174	0.0213555	140	140	129	7.13955	7.13955	7.02237	0.0207623	0.0207623	0.019131	0	0	0	0	0	0	0	0
chr14	55679083	55681817	ENSMUSG00000007589	0.5104	-	Tinf2	protein_coding	0.421004	1	0.811159	-0.301944	77	6.22561	0.0508063	62	5.92678	0.0410868	50	98	82	5.67243	6.62936	6.37504	0.0331345	0.0649437	0.0543406	41	79	66	5.39232	6.32193	6.06609	0.0271703	0.0523526	0.0437376	0	0	0	0	0	0	0	0
chr8	70083457	70090862	ENSMUSG00000007594	0.5456	+	Hapln4	protein_coding	0.771541	1	0.766667	-0.383329	19	4.27657	0.00390705	14	3.92575	0.00294743	19	25	13	4.32193	4.70044	3.80735	0.00390705	0.00514086	0.00267325	12	14	17	3.70044	3.90689	4.16993	0.00246761	0.00287888	0.00349578	0	0	0	0	0	0	0	0
chr17	56764751	56770092	ENSMUSG00000007603	0.5644	+	Dus3l	protein_coding	0.820336	1	1.08491	0.11757	34	5.0487	0.0223234	37	5.23658	0.0242739	19	36	48	4.32193	5.20945	5.61471	0.0123537	0.023407	0.0312094	43	28	41	5.45943	4.85798	5.39232	0.0279584	0.0182055	0.026658	0	0	0	0	0	0	0	0
chr8	71488103	71499583	ENSMUSG00000007610	0.5418	+	Gtpbp3	protein_coding	0.258173	1	1.38144	0.466176	31	4.82398	0.00288653	44	5.46504	0.00402272	37	45	12	5.24793	5.52356	3.70044	0.00340857	0.00414556	0.00110548	53	37	41	5.75489	5.24793	5.39232	0.00488254	0.00340857	0.00377706	0	0	0	0	0	0	0	0
chr4	47353222	47414931	ENSMUSG00000007613	0.3896	+	Tgfbr1	protein_coding	0.771942	1	0.641221	-0.641106	43	5.09107	0.00640448	27	4.69989	0.00405284	87	24	17	6.45943	4.64386	4.16993	0.0130591	0.00360252	0.00255179	18	20	43	4.24793	4.39232	5.45943	0.00270189	0.0030021	0.00645452	0	0	0	0	0	0	0	0
chr13	93303757	93404129	ENSMUSG00000007617	0.3792	+	Homer1	protein_coding	0.199246	1	0.585586	-0.772048	73	6.19624	0.00581627	42	5.43732	0.00337291	87	63	69	6.45943	6	6.12928	0.00693172	0.00501952	0.00549757	43	42	42	5.45943	5.42626	5.42626	0.00342602	0.00334635	0.00334635	0	0	0	0	0	0	0	0
chr11	87376645	87404954	ENSMUSG00000007646	0.4194	-	Rad51c	protein_coding	0.636364	1	0.9	-0.152003	2	1.38998	0.000221253	2	1.52832	0.000189645	0	2	5	0	1.58496	2.58496	0	0.000189645	0.000474113	1	3	2	1	2	1.58496	9.48227e-05	0.000284468	0.000189645	0	0	0	0	0	0	0	0
chr6	17306335	17341452	ENSMUSG00000007655	0.421	+	Cav1	protein_coding	0.962637	1	0.932937	-0.100148	392	8.55485	0.0539263	365	8.51244	0.0503006	529	255	391	9.04985	8	8.61471	0.0728349	0.0351095	0.0538345	383	388	325	8.58496	8.60363	8.34873	0.052733	0.0534215	0.0447473	0	0	0	0	0	0	0	0
chr9	75037614	75060313	ENSMUSG00000007656	0.3937	+	Arpp19	protein_coding	0.481752	1	0.803344	-0.31591	418	8.70065	0.069426	335	8.37608	0.0557402	480	366	407	8.90989	8.51964	8.67243	0.0797872	0.0608378	0.0676529	395	342	269	8.62936	8.42206	8.07682	0.0656582	0.0568484	0.0447141	0	0	0	0	0	0	0	0
chr2	152780668	152831728	ENSMUSG00000007659	0.4698	-	Bcl2l1	protein_coding	0.641444	1	0.95423	-0.0675907	239	7.86254	0.0426239	228	7.831	0.0406649	199	190	329	7.64386	7.57743	8.36632	0.0354408	0.0338379	0.0585931	196	226	263	7.62205	7.82655	8.04439	0.0349065	0.0402493	0.0468388	0	0	0	0	0	0	0	0
chr17	57021058	57031507	ENSMUSG00000007670	0.5362	-	Khsrp	protein_coding	0.351653	1	1.05696	0.0799235	52	5.58329	0.0178839	55	5.74406	0.0189223	81	47	27	6.35755	5.58496	4.80735	0.0280374	0.0162686	0.00934579	56	36	72	5.83289	5.20945	6.18982	0.0193839	0.0124611	0.0249221	0	0	0	0	0	0	0	0
chr12	90724554	90738438	ENSMUSG00000007682	0.4209	-	Dio2	protein_coding	0.380692	1	0.716216	-0.481533	24	3.38914	0.00387216	17	3.73892	0.00272688	0	49	22	0	5.64386	4.52356	0	0.00801702	0.00359948	4	13	33	2.32193	3.80735	5.08746	0.00065445	0.00212696	0.00539921	0	0	0	0	0	0	0	0
chr8	70868227	70873935	ENSMUSG00000007721	0.5542	-	Ccdc124	protein_coding	0.0602239	1	0.496599	-1.00985	97	6.59835	0.0356356	48	5.56138	0.0175116	106	77	108	6.74147	6.2854	6.76818	0.038942	0.028288	0.0396767	44	35	64	5.49185	5.16993	6.02237	0.0161646	0.0128582	0.0235121	0	0	0	0	0	0	0	0
chr11	22990519	23003780	ENSMUSG00000007739	0.3981	+	Cct4	protein_coding	0.920958	1	1.01975	0.0282136	1113	10.11	0.090532	1135	10.1467	0.0923215	922	1235	1182	9.85019	10.2715	10.2082	0.0749959	0.100456	0.0961445	1033	1173	1199	10.014	10.1972	10.2288	0.0840247	0.0954124	0.0975272	0	0	0	0	0	0	0	0
chr11	51685386	51688874	ENSMUSG00000007777	0.4302	-	0610009B22Rik	protein_coding	0.152713	1	1.21528	0.281286	95	6.44806	0.0627063	116	6.84691	0.0763476	149	86	50	7.22882	6.44294	5.67243	0.0983498	0.0567657	0.0330033	117	138	92	6.88264	7.11894	6.53916	0.0772277	0.0910891	0.0607261	0	0	0	0	0	0	0	0
chr7	44959372	44974851	ENSMUSG00000007783	0.5248	-	Cpt1c	protein_coding	0.990522	1	1.01294	0.0185504	566	9.1447	0.10487	573	9.15278	0.106229	529	575	593	9.04985	9.16993	9.21432	0.0980719	0.1066	0.109937	473	605	641	8.88874	9.24317	9.32643	0.08769	0.112162	0.118836	0	0	0	0	0	0	0	0
chr1	91801461	91848028	ENSMUSG00000007805	0.4912	+	Twist2	protein_coding	0.596036	1	0.928962	-0.106309	60	5.83233	0.0132655	56	5.7635	0.0123075	50	38	92	5.67243	5.2854	6.53916	0.0110546	0.0084015	0.0203405	60	35	72	5.93074	5.16993	6.18982	0.0132655	0.00773823	0.0159186	0	0	0	0	0	0	0	0
chr5	145231715	145247302	ENSMUSG00000007812	0.429	+	Zfp655	protein_coding	0.301581	1	0.805556	-0.311944	95	6.50649	0.0112015	76	6.27032	0.00900051	81	64	140	6.35755	6.02237	7.13955	0.00955076	0.00754628	0.0165075	74	83	72	6.22882	6.39232	6.18982	0.00872539	0.00978658	0.00848956	0	0	0	0	0	0	0	0
chr9	108306129	108337934	ENSMUSG00000007815	0.424	+	Rhoa	protein_coding	0.127161	1	1.9987	0.99906	2046	10.8524	0.412334	4090	11.9547	0.824332	1034	1910	3194	10.0154	10.9001	11.6416	0.208384	0.384925	0.643692	3337	3360	5574	11.7048	11.7147	12.4448	0.672511	0.677146	1.12334	0	0	0	0	0	0	0	0
chr14	25459185	25666743	ENSMUSG00000007817	0.5231	+	Zmiz1	protein_coding	0.74544	1	0.822176	-0.282481	158	7.16152	0.0126931	130	6.97837	0.0104217	268	107	100	8.07146	6.75489	6.65821	0.0214847	0.00857784	0.00801667	155	83	152	7.2854	6.39232	7.25739	0.0124258	0.00665384	0.0121853	0	0	0	0	0	0	0	0
chr6	118501308	118562226	ENSMUSG00000007827	0.4087	-	Ankrd26	protein_coding	0.809632	1	0.870968	-0.199309	9	3.32241	0.0017041	8	2.72331	0.00146065	6	10	12	2.80735	3.45943	3.70044	0.00109549	0.00182582	0.00219098	1	8	15	1	3.16993	4	0.000182582	0.00146065	0.00273873	0	0	0	0	0	0	0	0
chr7	45140684	45154584	ENSMUSG00000007833	0.5106	-	Aldh16a1	protein_coding	0.611773	1	0.984375	-0.0227201	106	6.50607	0.00901824	104	6.56472	0.00887599	37	129	151	5.24793	7.02237	7.24793	0.0031578	0.0110096	0.0128873	52	96	164	5.72792	6.59991	7.36632	0.004438	0.00819322	0.0139968	0	0	0	0	0	0	0	0
chr13	58125879	58128556	ENSMUSG00000007836	0.5538	-	Hnrnpa0	protein_coding	0.146145	1	1.4567	0.542703	857	9.72212	0.340753	1249	10.2878	0.496555	940	981	651	9.87805	9.93958	9.34873	0.373609	0.389905	0.258744	1270	1261	1217	10.3117	10.3015	10.2503	0.504769	0.501192	0.483704	0	0	0	0	0	0	0	0
chr7	45053584	45062677	ENSMUSG00000007837	0.5172	-	Prrg2	protein_coding	0.362243	1	0.984818	-0.0220712	328	8.13995	0.074334	323	8.29486	0.073202	118	420	447	6.89482	8.71768	8.80735	0.026715	0.0950872	0.1012	365	389	216	8.5157	8.60733	7.76155	0.0826353	0.0880688	0.048902	0	0	0	0	0	0	0	0
chr11	50376990	50386528	ENSMUSG00000007850	0.3993	+	Hnrnph1	protein_coding	0.88401	1	1.09475	0.130608	196	7.59261	0.0176196	215	7.72018	0.0192976	143	226	219	7.16993	7.82655	7.78136	0.0128551	0.0203164	0.0196872	272	211	161	8.09276	7.72792	7.33985	0.0244516	0.018968	0.0144732	0	0	0	0	0	0	0	0
chr12	86082561	86162458	ENSMUSG00000007867	0.4855	+	Ift43	protein_coding	0.576768	1	1.199	0.261838	66	6.03088	0.0466431	79	6.32472	0.056066	62	86	50	5.97728	6.44294	5.67243	0.0438163	0.0607774	0.0353357	75	87	76	6.24793	6.45943	6.26679	0.0530035	0.0614841	0.0537102	0	0	0	0	0	0	0	0
chr4	136143497	136145755	ENSMUSG00000007872	0.5551	+	Id3	protein_coding	0.000133721	0.0492502	3.20335	1.67958	1732	10.562	0.411713	5549	12.4357	1.31939	2585	1913	697	11.3365	10.9024	9.44708	0.614598	0.454826	0.165716	5220	6013	5415	12.3501	12.5541	12.403	1.24108	1.42962	1.28745	0	0	0	0	0	0	0	0
chr4	133679008	133756769	ENSMUSG00000007880	0.4637	-	Arid1a	protein_coding	0.585008	1	0.751678	-0.411814	148	7.19445	0.0233475	111	6.7891	0.0175106	187	121	136	7.55459	6.93074	7.09803	0.0294999	0.0190882	0.0214545	89	112	132	6.49185	6.82018	7.05528	0.0140401	0.0176684	0.0208235	0	0	0	0	0	0	0	0
chr8	70493158	70504081	ENSMUSG00000007888	0.5582	+	Crlf1	protein_coding	0.895327	1	1.32291	0.403718	2718	11.2272	0.98657	3596	11.8113	1.30526	1152	2940	4062	10.1712	11.5221	11.9883	0.418149	1.06715	1.47441	3808	3534	3446	11.8952	11.7875	11.7511	1.38221	1.28276	1.25082	0	0	0	0	0	0	0	0
chr7	142375911	142388038	ENSMUSG00000007891	0.5393	-	Ctsd	protein_coding	0.0575087	1	0.628738	-0.669469	9362	12.8634	2.95507	5886	12.5175	1.85785	3463	6644	17978	11.7582	12.6981	14.134	1.09312	2.09722	5.67487	5825	5273	6559	12.5083	12.3647	12.6795	1.8387	1.66446	2.07039	0	0	0	0	0	0	0	0
chr9	61913284	61914542	ENSMUSG00000007892	0.5179	-	Rplp1	protein_coding	0.0720562	1	0.543307	-0.88016	20165	13.855	15.5835	10955	13.3914	8.46625	5107	16285	39103	12.3185	13.9913	15.255	3.94668	12.585	30.2187	8067	12444	12355	12.978	13.6033	13.5929	6.23416	9.61669	9.54791	0	0	0	0	0	0	0	0
chr9	76014855	76136350	ENSMUSG00000007908	0.3808	+	Hmgcll1	protein_coding	1	1	1.25	0.321928	0	0.333333	4.44385e-05	1	0.666667	8.8877e-05	0	0	1	0	0	1	0	0	0.000133316	0	1	1	0	1	1	0	0.000133316	0.000133316	0	0	0	0	0	0	0	0
chr7	27653915	27657346	ENSMUSG00000007944	0.5871	+	Ttc9b	protein_coding	0.23868	1	2.84	1.50589	7	2.33333	0.002849	23	4.54316	0.00880601	0	7	15	0	3	4	0	0.0027195	0.00582751	28	18	22	4.85798	4.24793	4.52356	0.010878	0.00699301	0.00854701	0	0	0	0	0	0	0	0
chr7	101818313	101822726	ENSMUSG00000007946	0.5659	+	Phox2a	protein_coding	0.29271	1	1.33901	0.421164	234	7.86516	0.0757527	314	8.28592	0.101543	249	259	194	7.96578	8.02237	7.60733	0.0806086	0.0838459	0.0628035	369	300	272	8.53138	8.23362	8.09276	0.119456	0.0971188	0.0880544	0	0	0	0	0	0	0	0
chr8	71456705	71463655	ENSMUSG00000007950	0.5468	-	Abhd8	protein_coding	0.25991	1	1.96	0.970854	32	4.62178	0.0103367	64	6.01343	0.0205669	6	51	40	2.80735	5.70044	5.35755	0.00191816	0.0163043	0.0127877	53	77	63	5.75489	6.2854	6	0.0169437	0.0246164	0.0201407	0	0	0	0	0	0	0	0
chr5	136908150	136915404	ENSMUSG00000007987	0.498	+	Ift22	protein_coding	0.457628	1	0.854962	-0.226068	43	5.36354	0.00662629	36	5.16769	0.0056427	25	43	60	4.70044	5.45943	5.93074	0.00388259	0.00667806	0.00931822	23	44	42	4.58496	5.49185	5.42626	0.00357198	0.00683336	0.00652275	0	0	0	0	0	0	0	0
chr14	65201026	65262463	ENSMUSG00000007989	0.3961	-	Fzd3	protein_coding	0.524494	1	0.727273	-0.459432	3	1.52832	0.000634769	2	1.19499	0.000396731	0	3	5	0	2	2.58496	0	0.000714116	0.00119019	2	0	3	1.58496	0	2	0.000476077	0	0.000714116	0	0	0	0	0	0	0	0
chr7	44360043	44385820	ENSMUSG00000008028	0.49	-	1700008O03Rik	protein_coding	0.00363791	0.486649	4.23333	2.08179	9	3.15993	0.00227503	41	5.28509	0.0104483	6	16	5	2.80735	4.08746	2.58496	0.00151668	0.00404449	0.0012639	64	37	23	6.02237	5.24793	4.58496	0.016178	0.00935288	0.00581395	0	0	0	0	0	0	0	0
chrX	10715013	10719690	ENSMUSG00000008035	0.516	+	Mid1ip1	protein_coding	0.156787	1	0.550218	-0.861924	75	6.20752	0.0161175	41	5.37592	0.00877193	100	53	73	6.65821	5.75489	6.20945	0.021395	0.0113393	0.0156183	50	38	35	5.67243	5.2854	5.16993	0.0106975	0.00813008	0.00748823	0	0	0	0	0	0	0	0
chr7	16738410	16749294	ENSMUSG00000008036	0.5227	+	Ap2s1	protein_coding	0.824294	1	1.21942	0.286193	778	9.41797	0.193039	949	9.7931	0.23545	311	1027	997	8.2854	10.0056	9.9629	0.0771329	0.254712	0.247272	1340	976	532	10.3891	9.93221	9.05799	0.332341	0.242063	0.131944	0	0	0	0	0	0	0	0
chr5	108692382	108706924	ENSMUSG00000008090	0.557	+	Fgfrl1	protein_coding	0.566536	1	1.21019	0.275235	104	6.70682	0.0228441	126	6.97617	0.0276921	100	113	98	6.65821	6.83289	6.62936	0.0220361	0.0249008	0.0215954	123	144	110	6.9542	7.17991	6.79442	0.0271045	0.031732	0.0242398	0	0	0	0	0	0	0	0
chr8	84148025	84172590	ENSMUSG00000008129	0.4728	+	4930432K21Rik	protein_coding	0.362605	1	2.66667	1.41504	1	0.666667	0.000355745	4	1.93578	0.00154156	0	0	3	0	0	2	0	0	0.00106724	0	6	7	0	2.80735	3	0	0.00213447	0.00249022	0	0	0	0	0	0	0	0
chr1	43123074	43196984	ENSMUSG00000008136	0.4475	-	Fhl2	protein_coding	0.152628	1	1.69558	0.761782	210	7.69446	0.0713478	357	8.47641	0.121212	156	221	254	7.29462	7.79442	7.99435	0.0529172	0.0749661	0.0861601	363	307	402	8.50779	8.26679	8.65464	0.123134	0.104138	0.136364	0	0	0	0	0	0	0	0
chr7	44489937	44496529	ENSMUSG00000008140	0.5507	-	Emc10	protein_coding	0.323347	1	0.844917	-0.243119	1222	10.2023	0.201983	1032	10.0108	0.170634	797	1327	1542	9.64024	10.375	10.5915	0.131736	0.219339	0.254876	963	1105	1029	9.91289	10.1111	10.0084	0.159174	0.182645	0.170083	0	0	0	0	0	0	0	0
chr8	85060055	85067124	ENSMUSG00000008167	0.5133	+	Fbxw9	protein_coding	0.297305	1	0.783011	-0.352896	395	8.58728	0.0927795	309	8.20939	0.0725964	343	307	536	8.42626	8.26679	9.06878	0.0804975	0.0720488	0.125792	279	209	440	8.12928	7.71425	8.78463	0.0654776	0.0490495	0.103262	0	0	0	0	0	0	0	0
chr2	90745370	90781021	ENSMUSG00000008200	0.418	+	Fnbp4	protein_coding	0.221726	1	1.28866	0.365871	31	4.89175	0.00393141	41	5.36763	0.00510247	50	26	18	5.67243	4.75489	4.24793	0.00627353	0.00326223	0.00225847	33	45	44	5.08746	5.52356	5.49185	0.00414053	0.00564617	0.0055207	0	0	0	0	0	0	0	0
chr8	4493026	4531680	ENSMUSG00000008206	0.4596	+	Cers4	protein_coding	0.710855	1	1.21975	0.28658	104	6.67834	0.0066581	127	6.9889	0.0081353	75	123	113	6.24793	6.9542	6.83289	0.00481696	0.00789981	0.00725755	109	137	134	6.78136	7.10852	7.07682	0.00700064	0.00879897	0.00860629	0	0	0	0	0	0	0	0
chr2	73312601	73337818	ENSMUSG00000008226	0.41	+	Scrn3	protein_coding	0.324493	1	1.47059	0.556393	67	6.06091	0.00707348	99	6.63413	0.0104519	56	86	59	5.83289	6.44294	5.90689	0.00591216	0.00907939	0.00622889	115	95	87	6.85798	6.58496	6.45943	0.012141	0.0100296	0.00918497	0	0	0	0	0	0	0	0
chr18	56562443	56587712	ENSMUSG00000008301	0.4401	+	Phax	protein_coding	0.404367	1	1.19517	0.257215	344	8.40367	0.111906	411	8.67081	0.13381	355	417	260	8.47573	8.70736	8.02791	0.115485	0.135654	0.0845804	331	481	422	8.37504	8.91289	8.72451	0.107677	0.156474	0.13728	0	0	0	0	0	0	0	0
chr4	72117142	72200919	ENSMUSG00000008305	0.4135	-	Tle1	protein_coding	0.326622	1	0.696154	-0.522522	86	6.39147	0.0125061	59	5.91185	0.0086618	100	57	100	6.65821	5.85798	6.65821	0.0145985	0.00832117	0.0145985	54	63	61	5.78136	6	5.9542	0.00788321	0.00919708	0.00890511	0	0	0	0	0	0	0	0
chr5	3571566	3584356	ENSMUSG00000008307	0.4313	+	1700109H08Rik	protein_coding	0.605995	1	1.875	0.906891	4	1.81981	0.00116206	9	3.18358	0.00241352	0	10	3	0	3.45943	2	0	0.00268168	0.000804505	9	14	4	3.32193	3.90689	2.32193	0.00241352	0.00375436	0.00107267	0	0	0	0	0	0	0	0
chr7	100845847	100863446	ENSMUSG00000008318	0.5388	-	Relt	protein_coding	0.760835	1	0.839506	-0.252387	26	4.58621	0.00261569	22	4.48742	0.00217975	44	21	13	5.49185	4.45943	3.80735	0.00442656	0.00211268	0.00130785	21	18	26	4.45943	4.24793	4.75489	0.00211268	0.00181087	0.00261569	0	0	0	0	0	0	0	0
chr2	143063039	143072853	ENSMUSG00000008333	0.4086	+	Snrpb2	protein_coding	0.0417708	1	0.672542	-0.572304	718	9.36426	0.141831	482	8.91404	0.0953228	448	551	1154	8.81057	9.10852	10.1737	0.0885375	0.108893	0.228063	519	483	445	9.02237	8.91886	8.8009	0.102569	0.0954545	0.0879447	0	0	0	0	0	0	0	0
chr5	125385965	125390202	ENSMUSG00000008348	0.5576	-	Ubc	protein_coding	0.309458	1	1.63642	0.710547	2986	11.461	1.14846	4887	12.2064	1.87962	1943	2622	4393	10.9248	11.357	12.1013	0.747308	1.00846	1.68962	4309	3656	6696	12.0735	11.8364	12.7093	1.65731	1.40615	2.57538	0	0	0	0	0	0	0	0
chr7	3629985	3642486	ENSMUSG00000008373	0.4922	+	Prpf31	protein_coding	0.950006	1	1.28571	0.36257	69	5.97992	0.00542581	89	6.47337	0.00699851	31	80	96	5	6.33985	6.59991	0.00243768	0.00629079	0.00754895	110	79	78	6.79442	6.32193	6.30378	0.00864984	0.00621216	0.00613352	0	0	0	0	0	0	0	0
chr7	27486910	27490316	ENSMUSG00000008384	0.5583	+	Sertad1	protein_coding	0.19535	1	0.944065	-0.0830412	488	8.39368	0.170632	460	8.84725	0.161068	87	482	894	6.45943	8.91588	9.80574	0.0304409	0.168649	0.312806	486	471	424	8.92778	8.88264	8.73132	0.170049	0.164801	0.148355	0	0	0	0	0	0	0	0
chr16	8658587	8672153	ENSMUSG00000008393	0.5321	-	Carhsp1	protein_coding	0.186199	1	0.680921	-0.554441	303	8.24173	0.08398	206	7.68004	0.0570953	330	265	314	8.37069	8.05528	8.29921	0.0914634	0.0734479	0.0870288	246	179	193	7.94837	7.49185	7.59991	0.0681818	0.049612	0.0534922	0	0	0	0	0	0	0	0
chr10	93247414	93311135	ENSMUSG00000008398	0.4761	-	Elk3	protein_coding	0.31174	1	0.756824	-0.401971	133	7.05937	0.0213095	101	6.65161	0.0160886	118	126	156	6.89482	6.98868	7.29462	0.0188589	0.0201374	0.0249321	97	84	121	6.61471	6.40939	6.93074	0.0155026	0.013425	0.0193383	0	0	0	0	0	0	0	0
chr9	25108132	25151820	ENSMUSG00000008429	0.3853	-	Herpud2	protein_coding	0.256606	1	0.725714	-0.462526	57	5.85827	0.0178054	41	5.35743	0.0128364	50	57	65	5.67243	5.85798	6.04439	0.015528	0.0177019	0.0201863	57	35	32	5.85798	5.16993	5.04439	0.0177019	0.0108696	0.00993789	0	0	0	0	0	0	0	0
chr7	4424770	4445649	ENSMUSG00000008435	0.4695	-	Rdh13	protein_coding	0.986013	1	1.06034	0.0845335	38	5.25468	0.00415839	40	5.33407	0.00441599	31	46	36	5	5.55459	5.20945	0.00342239	0.00507838	0.00397439	32	50	38	5.04439	5.67243	5.2854	0.00353279	0.00551998	0.00419519	0	0	0	0	0	0	0	0
chr8	105860580	105879330	ENSMUSG00000008450	0.4686	+	Nutf2	protein_coding	0.603849	1	0.965368	-0.0508491	76	6.14724	0.0137806	73	6.16527	0.0132971	118	67	43	6.89482	6.08746	5.45943	0.0213962	0.0121487	0.00779692	91	81	48	6.52356	6.35755	5.61471	0.0165005	0.0146872	0.00870354	0	0	0	0	0	0	0	0
chr1	152766542	152775597	ENSMUSG00000008475	0.4266	+	Arpc5	protein_coding	0.0986867	1	0.621375	-0.686463	401	8.63424	0.158693	249	7.95349	0.0984579	417	319	468	8.70736	8.32193	8.87344	0.164887	0.126137	0.185053	230	221	296	7.85175	7.79442	8.21432	0.090945	0.0873863	0.117042	0	0	0	0	0	0	0	0
chr4	91250763	91400785	ENSMUSG00000008489	0.4019	-	Elavl2	protein_coding	0.343885	1	0.666667	-0.584963	5	1.96896	0.000495295	3	1.96896	0.000297177	0	4	11	0	2.32193	3.58496	0	0.000396236	0.00108965	4	2	3	2.32193	1.58496	2	0.000396236	0.000198118	0.000297177	0	0	0	0	0	0	0	0
chr7	25087344	25179726	ENSMUSG00000008496	0.5178	-	Pou2f2	protein_coding	0.959302	1	1.01389	0.0198996	23	4.42972	0.00210796	23	4.57852	0.00213851	25	10	34	4.70044	3.45943	5.12928	0.00229127	0.000916506	0.00311612	21	19	30	4.45943	4.32193	4.9542	0.00192466	0.00174136	0.00274952	0	0	0	0	0	0	0	0
chr6	138140316	138156755	ENSMUSG00000008540	0.4294	+	Mgst1	protein_coding	0.0890939	1	0.922764	-0.115966	81	5.82913	0.0195134	75	6.13903	0.0179876	174	49	20	7.45121	5.64386	4.39232	0.0419176	0.0118044	0.00481812	73	42	109	6.20945	5.42626	6.78136	0.0175861	0.010118	0.0262587	0	0	0	0	0	0	0	0
chr4	82290173	82705750	ENSMUSG00000008575	0.4174	-	Nfib	protein_coding	0.973677	1	0.752381	-0.410465	734	9.35634	0.0510857	552	9.10116	0.0384187	1196	640	366	10.2252	9.32418	8.51964	0.0832405	0.0445434	0.0254733	646	510	500	9.33762	8.99718	8.96867	0.044961	0.0354955	0.0347996	0	0	0	0	0	0	0	0
chr3	88542029	88548300	ENSMUSG00000008601	0.5049	-	Rab25	protein_coding	0.711443	1	1.04545	0.0641303	58	5.77846	0.0142669	60	5.91653	0.0149266	31	75	67	5	6.24793	6.08746	0.00766947	0.0185552	0.016576	76	53	52	6.26679	5.75489	5.72792	0.0188026	0.0131123	0.0128649	0	0	0	0	0	0	0	0
chr3	88553758	88569725	ENSMUSG00000008604	0.5034	+	Ubqln4	protein_coding	0.832054	1	1.224	0.291604	41	5.248	0.00398576	50	5.62891	0.00490052	19	55	48	4.32193	5.80735	5.61471	0.0018622	0.00539057	0.0047045	35	50	65	5.16993	5.67243	6.04439	0.00343036	0.00490052	0.00637068	0	0	0	0	0	0	0	0
chr16	6809222	7412479	ENSMUSG00000008658	0.4192	+	Rbfox1	protein_coding	0.182754	1	0.636364	-0.652077	36	5.09974	0.00909864	22	4.54312	0.00569728	19	41	47	4.32193	5.39232	5.58496	0.00484694	0.0104592	0.0119898	21	23	23	4.45943	4.58496	4.58496	0.00535714	0.00586735	0.00586735	0	0	0	0	0	0	0	0
chr17	33951999	33956001	ENSMUSG00000008668	0.5134	-	Rps18	protein_coding	0.732934	1	0.842632	-0.247026	1732	10.7191	0.429481	1459	10.4783	0.361855	1987	2012	1196	10.9571	10.9751	10.2252	0.492808	0.499008	0.296627	1706	1628	1043	10.7372	10.6698	10.0279	0.423115	0.40377	0.258681	0	0	0	0	0	0	0	0
chrX	74270812	74273135	ENSMUSG00000008682	0.4587	+	Rpl10	protein_coding	0.377906	1	1.11295	0.154391	1227	10.2007	0.399826	1365	10.4089	0.445024	1644	1236	800	10.6839	10.2726	9.64566	0.535854	0.402868	0.260756	1294	1560	1242	10.3387	10.6083	10.2796	0.421773	0.508475	0.404824	0	0	0	0	0	0	0	0
chr7	118104372	118116188	ENSMUSG00000008683	0.4552	-	Rps15a	protein_coding	0.411149	1	0.791639	-0.337085	1530	10.5504	0.155916	1211	10.1227	0.123408	1520	1912	1158	10.5708	10.9016	10.1787	0.154897	0.194844	0.118007	1576	1454	603	10.623	10.5068	9.2384	0.160603	0.148171	0.0614491	0	0	0	0	0	0	0	0
chr15	89355719	89372826	ENSMUSG00000008690	0.4943	+	Ncaph2	protein_coding	0.496251	1	0.921212	-0.118395	109	6.70789	0.00605051	100	6.66063	0.00556943	81	85	161	6.35755	6.42626	7.33985	0.00449625	0.00471829	0.008937	93	101	107	6.55459	6.67243	6.75489	0.00516236	0.00560644	0.00593949	0	0	0	0	0	0	0	0
chr3	103739815	103791563	ENSMUSG00000008730	0.4262	-	Hipk1	protein_coding	0.645308	1	0.86303	-0.212517	274	7.96006	0.0165769	236	7.88745	0.0142981	436	241	145	8.77149	7.91886	7.18982	0.0263779	0.0145804	0.00877246	258	219	232	8.01681	7.78136	7.86419	0.0156089	0.0132494	0.0140359	0	0	0	0	0	0	0	0
chr7	118972047	118995211	ENSMUSG00000008734	0.508	-	Gprc5b	protein_coding	0.795612	1	1.13953	0.188445	13	3.70976	0.0030539	15	3.95679	0.00351199	19	6	15	4.32193	2.80735	4	0.00435181	0.00137426	0.00343564	23	12	11	4.58496	3.70044	3.58496	0.00526798	0.00274851	0.00251947	0	0	0	0	0	0	0	0
chr3	100562208	100685503	ENSMUSG00000008763	0.3875	-	Man1a2	protein_coding	0.554365	1	0.85443	-0.226965	157	7.29973	0.0111847	134	7.0715	0.0095462	149	148	174	7.22882	7.21917	7.45121	0.0106148	0.0105436	0.0123958	118	141	143	6.89482	7.14975	7.16993	0.00840635	0.0100449	0.0101874	0	0	0	0	0	0	0	0
chr12	85272398	85288438	ENSMUSG00000008822	0.4495	-	Acyp1	protein_coding	0.222787	1	1.58491	0.664397	17	4.05329	0.00611396	27	4.76137	0.00990462	25	10	15	4.70044	3.45943	4	0.00917095	0.00366838	0.00550257	34	29	18	5.12928	4.90689	4.24793	0.0124725	0.0106383	0.00660308	0	0	0	0	0	0	0	0
chr11	102194432	102230166	ENSMUSG00000008855	0.5497	-	Hdac5	protein_coding	0.261456	1	1.05941	0.0832555	605	9.13149	0.0179424	641	9.30629	0.0190101	903	573	339	9.82018	9.16491	8.40939	0.0267802	0.0169934	0.0100537	498	689	736	8.9629	9.43045	9.52552	0.0147691	0.0204336	0.0218275	0	0	0	0	0	0	0	0
chr13	17880575	17944239	ENSMUSG00000008859	0.409	-	Rala	protein_coding	0.270611	1	0.728033	-0.457923	158	7.29758	0.0517768	115	6.84563	0.0376063	174	124	177	7.45121	6.96578	7.47573	0.0568999	0.0405494	0.057881	137	105	103	7.10852	6.72792	6.70044	0.0448005	0.0343362	0.0336821	0	0	0	0	0	0	0	0
chr8	22577075	22593813	ENSMUSG00000008892	0.4076	-	Vdac3	protein_coding	0.887084	1	0.969945	-0.0440246	121	6.92144	0.0406996	117	6.86614	0.0394663	131	130	102	7.04439	7.03342	6.6865	0.0440632	0.0437269	0.0343088	99	107	146	6.64386	6.75489	7.19967	0.0332997	0.0359906	0.0491086	0	0	0	0	0	0	0	0
chr4	107968332	108013532	ENSMUSG00000008932	0.5038	+	Slc1a7	protein_coding	0.88933	1	0.789474	-0.341037	12	3.37643	0.00499216	9	3.31709	0.00385109	19	13	3	4.32193	3.80735	2	0.00813008	0.00556269	0.0012837	10	8	9	3.45943	3.16993	3.32193	0.00427899	0.00342319	0.00385109	0	0	0	0	0	0	0	0
chr3	95111022	95123051	ENSMUSG00000008958	0.4583	+	Vps72	protein_coding	0.279122	1	1.57037	0.651105	44	5.49162	0.0104488	70	6.12585	0.016544	44	45	43	5.49185	5.52356	5.45943	0.0104488	0.0106863	0.0102114	85	65	59	6.42626	6.04439	5.90689	0.0201852	0.0154358	0.0140109	0	0	0	0	0	0	0	0
chr16	84834925	84863779	ENSMUSG00000008976	0.4067	+	Gabpa	protein_coding	0.895813	1	0.914286	-0.129283	34	5.10197	0.00580403	31	4.96692	0.00529191	37	25	40	5.24793	4.70044	5.35755	0.00631615	0.00426767	0.00682827	22	34	37	4.52356	5.12928	5.24793	0.00375555	0.00580403	0.00631615	0	0	0	0	0	0	0	0
chr2	172868012	172940321	ENSMUSG00000008999	0.5207	-	Bmp7	protein_coding	1	1	1	0	1	0.666667	0.000215843	1	0.861654	0.000215843	0	3	0	0	2	0	0	0.000647529	0	2	1	0	1.58496	1	0	0.000431686	0.000215843	0	0	0	0	0	0	0	0	0
chr5	115297110	115300999	ENSMUSG00000009013	0.5054	-	Dynll1	protein_coding	0.404365	1	1.26377	0.337732	574	9.16436	0.10733	726	9.49905	0.135689	598	522	602	9.22641	9.03067	9.23601	0.111818	0.0976066	0.112565	680	675	822	9.41151	9.40088	9.68475	0.12715	0.126215	0.153702	0	0	0	0	0	0	0	0
chr2	37350074	37359332	ENSMUSG00000009030	0.4224	-	Pdcl	protein_coding	0.700499	1	0.767442	-0.381871	42	5.19444	0.00619286	32	5.02057	0.00471837	75	33	18	6.24793	5.08746	4.24793	0.0110587	0.00486582	0.00265408	24	35	37	4.64386	5.16993	5.24793	0.00353878	0.00516072	0.00545562	0	0	0	0	0	0	0	0
chr15	79360684	79403303	ENSMUSG00000009035	0.5312	-	Tmem184b	protein_coding	0.815832	1	0.914858	-0.12838	199	7.63275	0.0618129	182	7.50718	0.0565235	224	171	201	7.81378	7.42626	7.65821	0.0696951	0.0532047	0.0625389	204	164	177	7.67948	7.36632	7.47573	0.0634723	0.0510268	0.0550716	0	0	0	0	0	0	0	0
chr11	4765845	4849536	ENSMUSG00000009073	0.4473	-	Nf2	protein_coding	0.577914	1	0.977612	-0.0326662	178	7.41149	0.00798394	174	7.44374	0.00780419	137	136	260	7.10852	7.09803	8.02791	0.00615647	0.00611154	0.0116838	169	193	159	7.40939	7.59991	7.32193	0.00759448	0.00867299	0.0071451	0	0	0	0	0	0	0	0
chr11	4736892	4746778	ENSMUSG00000009075	0.5744	-	Cabp7	protein_coding	0.530451	1	0.631579	-0.662965	31	4.82304	0.00963452	19	4.12808	0.00596921	44	13	35	5.49185	3.80735	5.16993	0.0138234	0.0040842	0.0109959	17	8	32	4.16993	3.16993	5.04439	0.00534087	0.00251335	0.0100534	0	0	0	0	0	0	0	0
chr11	4704678	4737669	ENSMUSG00000009076	0.4916	+	Zmat5	protein_coding	0.550069	1	0.642105	-0.639118	31	4.82304	0.0110232	19	4.14244	0.00694944	44	13	35	5.49185	3.80735	5.16993	0.015816	0.0046729	0.0125809	17	8	33	4.16993	3.16993	5.08746	0.00611071	0.00287563	0.011862	0	0	0	0	0	0	0	0
chr11	5069689	5099266	ENSMUSG00000009079	0.4257	-	Ewsr1	protein_coding	0.258199	1	1.0983	0.135273	274	7.94	0.0236062	301	8.21103	0.0259352	399	300	122	8.64386	8.23362	6.94251	0.0344173	0.0258777	0.0105236	316	359	227	8.30834	8.49185	7.83289	0.0272578	0.030967	0.0195808	0	0	0	0	0	0	0	0
chr11	4986824	5042791	ENSMUSG00000009090	0.4812	+	Ap1b1	protein_coding	0.0464555	1	0.66985	-0.57809	243	7.76116	0.0333882	163	7.34329	0.0223198	137	176	417	7.10852	7.46761	8.70736	0.018798	0.0241493	0.0572173	140	158	190	7.13955	7.31288	7.57743	0.0192097	0.0216795	0.0260703	0	0	0	0	0	0	0	0
chr10	75893398	75895941	ENSMUSG00000009092	0.5814	+	Derl3	protein_coding	1	1	1.33333	0.415037	0	0	0	0	0.333333	0.000177683	0	0	0	0	0	0	0	0	0	0	1	0	0	1	0	0	0.000533049	0	0	0	0	0	0	0	0	0
chr10	75814943	75822543	ENSMUSG00000009093	0.4663	-	Gstt4	protein_coding	0.482448	1	2.15385	1.10692	3	1.44064	0.000675037	8	3.18741	0.00168759	0	9	1	0	3.32193	1	0	0.0018226	0.000202511	11	8	6	3.58496	3.16993	2.80735	0.00222762	0.00162009	0.00121507	0	0	0	0	0	0	0	0
chr16	18581713	18586969	ENSMUSG00000009097	0.603	-	Tbx1	protein_coding	0.922643	1	1.2	0.263034	1	0.666667	0.000434594	1	0.666667	0.00065189	0	1	1	0	1	1	0	0.00065189	0.00065189	0	0	3	0	0	2	0	0	0.00195567	0	0	0	0	0	0	0	0
chr3	108092789	108101432	ENSMUSG00000009108	0.4674	+	Gnat2	protein_coding	0.183324	1	0.307692	-1.70044	3	1.58496	0.000756544	0	0.333333	7.56544e-05	0	8	2	0	3.16993	1.58496	0	0.00181571	0.000453926	1	0	0	1	0	0	0.000226963	0	0	0	0	0	0	0	0	0	0
chr6	120836212	120892842	ENSMUSG00000009112	0.4341	+	Bcl2l13	protein_coding	0.196347	1	0.721014	-0.4719	183	7.51198	0.0174835	132	7.04432	0.0125792	156	180	213	7.29462	7.49985	7.74147	0.014904	0.0171969	0.0203497	122	151	122	6.94251	7.24793	6.94251	0.0116557	0.0144263	0.0116557	0	0	0	0	0	0	0	0
chr10	76449081	76461110	ENSMUSG00000009114	0.4904	+	2610028H24Rik	protein_coding	0.627262	1	1.84848	0.886343	21	3.31417	0.00719918	40	5.31435	0.0135984	0	23	40	0	4.58496	5.35755	0	0.00788481	0.0137127	49	41	29	5.64386	5.39232	4.90689	0.0167981	0.0140555	0.00994172	0	0	0	0	0	0	0	0
chr6	83057844	83067318	ENSMUSG00000009145	0.5064	+	Dqx1	protein_coding	0.00374106	0.490349	2.55085	1.35098	78	6.09047	0.0240157	200	7.61875	0.0617398	50	140	43	5.67243	7.13955	5.45943	0.0154607	0.04329	0.0132962	147	211	241	7.20945	7.72792	7.91886	0.0454545	0.0652443	0.0745207	0	0	0	0	0	0	0	0
chr11	82115185	82116799	ENSMUSG00000009185	0.4817	+	Ccl8	protein_coding	0.01849	0.871612	0.394558	-1.34169	48	5.41866	0.0338266	18	4.18741	0.0129199	25	34	85	4.70044	5.12928	6.42626	0.017618	0.0239605	0.0599013	11	17	27	3.58496	4.16993	4.80735	0.00775194	0.0119803	0.0190275	0	0	0	0	0	0	0	0
chr2	74520291	74579435	ENSMUSG00000009207	0.3574	-	Lnpk1	protein_coding	0.859856	1	1.40041	0.485854	160	7.09819	0.0120195	224	7.72542	0.0168624	56	206	217	5.83289	7.69349	7.76818	0.0042156	0.0155074	0.0163354	294	252	126	8.20457	7.98299	6.98868	0.0221319	0.0189702	0.00948509	0	0	0	0	0	0	0	0
chr7	143069153	143094642	ENSMUSG00000009246	0.5298	-	Trpm5	protein_coding	0.80432	1	1.35571	0.439053	932	9.6009	0.0795303	1264	10.3053	0.107851	299	1208	1290	8.22882	10.2396	10.3343	0.0255054	0.103045	0.11004	1256	1263	1274	10.2958	10.3038	10.3163	0.10714	0.107737	0.108675	0	0	0	0	0	0	0	0
chr6	48569696	48572789	ENSMUSG00000009281	0.5055	-	Rarres2	protein_coding	0.0374532	1	0.418972	-1.25507	83	6.31981	0.0351025	34	5.03092	0.0144622	100	48	102	6.65821	5.61471	6.6865	0.042123	0.020219	0.0429655	25	23	55	4.70044	4.58496	5.80735	0.0105307	0.00968829	0.0231676	0	0	0	0	0	0	0	0
chr10	77581720	77598732	ENSMUSG00000009291	0.5002	+	Pttg1ip	protein_coding	0.577247	1	0.784248	-0.350618	892	9.7858	0.0883343	699	9.4454	0.0692546	972	996	708	9.9263	9.96145	9.46964	0.0962567	0.0986334	0.0701129	614	710	774	9.26444	9.47371	9.59805	0.0608041	0.070311	0.0766488	0	0	0	0	0	0	0	0
chr10	77907722	77970563	ENSMUSG00000009292	0.4971	-	Trpm2	protein_coding	0.330046	1	0.5	-1	10	3.39743	0.00108908	4	2.10731	0.000488208	12	9	8	3.70044	3.32193	3.16993	0.00135196	0.00101397	0.000901307	9	3	1	3.32193	2	1	0.00101397	0.00033799	0.000112663	0	0	0	0	0	0	0	0
chr10	77622275	77645993	ENSMUSG00000009293	0.4859	+	Ube2g2	protein_coding	0.970217	1	0.986111	-0.0201779	431	8.74828	0.0831244	425	8.73073	0.0819672	430	482	381	8.75154	8.91588	8.57743	0.0829315	0.0929605	0.0734812	383	458	434	8.58496	8.84235	8.76487	0.0738669	0.0883317	0.083703	0	0	0	0	0	0	0	0
chr6	17463800	17573980	ENSMUSG00000009376	0.4179	+	Met	protein_coding	0.611134	1	0.589744	-0.76184	12	3.59379	0.00141743	7	2.88726	0.000787464	19	7	10	4.32193	3	3.45943	0.00224427	0.000826837	0.0011812	8	8	4	3.16993	3.16993	2.32193	0.000944956	0.000944956	0.000472478	0	0	0	0	0	0	0	0
chrX	20933395	20950608	ENSMUSG00000009406	0.4414	-	Elk1	protein_coding	0.541646	1	1.34973	0.432667	60	5.86868	0.0131492	81	6.27556	0.0178245	37	69	74	5.24793	6.12928	6.22882	0.0081087	0.0151216	0.0162174	53	69	122	5.75489	6.12928	6.94251	0.0116152	0.0151216	0.0267368	0	0	0	0	0	0	0	0
chr1	135434580	135607295	ENSMUSG00000009418	0.485	-	Nav1	protein_coding	0.60035	1	0.907895	-0.139403	100	6.60621	0.00750212	91	6.48228	0.00680425	87	73	141	6.45943	6.20945	7.14975	0.00650516	0.00545835	0.0105428	82	69	122	6.37504	6.12928	6.94251	0.0061313	0.00515926	0.00912218	0	0	0	0	0	0	0	0
chr13	98839019	98926384	ENSMUSG00000009470	0.4151	-	Tnpo1	protein_coding	0.942241	1	1.00635	0.00913101	314	8.27997	0.0301981	316	8.30408	0.0303905	299	384	259	8.22882	8.58871	8.02237	0.0287555	0.0369302	0.0249086	299	351	298	8.22882	8.45943	8.224	0.0287555	0.0337565	0.0286594	0	0	0	0	0	0	0	0
chr7	46376474	46379099	ENSMUSG00000009471	0.5815	+	Myod1	protein_coding	1	1	1.33333	0.415037	0	0	0	0	0.333333	0.000170155	0	0	0	0	0	0	0	0	0	0	0	1	0	0	1	0	0	0.000510465	0	0	0	0	0	0	0	0
chr18	68300355	68324852	ENSMUSG00000009535	0.4134	+	Rnmt	protein_coding	0.663268	1	0.87061	-0.199902	179	7.37645	0.016272	156	7.28419	0.0141548	286	138	114	8.16491	7.11894	6.84549	0.0259505	0.0125215	0.0103439	133	179	156	7.06609	7.49185	7.29462	0.0120679	0.0162417	0.0141548	0	0	0	0	0	0	0	0
chr2	118475850	118479711	ENSMUSG00000009549	0.4969	-	Srp14	protein_coding	0.100243	1	1.3339	0.415649	1179	10.1078	0.374524	1573	10.6145	0.499682	1694	1163	680	10.7271	10.1849	9.41151	0.538119	0.369441	0.21601	1447	1773	1499	10.4998	10.7928	10.5507	0.459657	0.563215	0.476175	0	0	0	0	0	0	0	0
chr2	32705784	32713076	ENSMUSG00000009555	0.5354	-	Cdk9	protein_coding	0.777111	1	1.11126	0.152199	245	7.81217	0.0371044	272	8.0802	0.0412496	118	299	317	6.89482	8.22882	8.31288	0.0178951	0.0453443	0.048074	266	319	231	8.0607	8.32193	7.85798	0.0403397	0.0483773	0.0350318	0	0	0	0	0	0	0	0
chr2	32757234	32762244	ENSMUSG00000009563	0.5462	+	Tor2a	protein_coding	0.688898	1	0.977778	-0.0324215	44	5.42007	0.00659967	43	5.44299	0.00644968	56	50	26	5.83289	5.67243	4.75489	0.00839958	0.00749963	0.00389981	34	47	48	5.12928	5.58496	5.61471	0.00509975	0.00704965	0.00719964	0	0	0	0	0	0	0	0
chr2	32682609	32704145	ENSMUSG00000009566	0.5205	-	Fpgs	protein_coding	0.553808	1	1.28797	0.365097	168	7.38169	0.0199005	217	7.75332	0.0256653	131	191	182	7.04439	7.58496	7.5157	0.0155176	0.022625	0.0215589	188	257	205	7.56224	8.01123	7.6865	0.0222696	0.030443	0.0242833	0	0	0	0	0	0	0	0
chr16	13256481	13417529	ENSMUSG00000009569	0.4296	+	Mkl2	protein_coding	0.865578	1	1.17167	0.228571	77	6.18794	0.0101491	90	6.5019	0.0119142	44	108	78	5.49185	6.76818	6.30378	0.00582473	0.0142971	0.0103257	81	88	101	6.35755	6.47573	6.67243	0.0107228	0.0116495	0.0133704	0	0	0	0	0	0	0	0
chr15	103191544	103239816	ENSMUSG00000009575	0.4123	-	Cbx5	protein_coding	0.560727	1	0.880086	-0.184284	155	7.25986	0.0145843	136	7.09489	0.0128241	149	124	191	7.22882	6.96578	7.58496	0.01405	0.0116926	0.0180104	126	148	134	6.98868	7.21917	7.07682	0.0118812	0.0139557	0.0126355	0	0	0	0	0	0	0	0
chr15	79891659	79915906	ENSMUSG00000009585	0.4951	+	Apobec3	protein_coding	0.917616	1	1.05106	0.0718503	77	6.28517	0.00484879	81	6.34559	0.00509959	69	87	76	6.12928	6.45943	6.26679	0.00432629	0.00545489	0.00476519	74	70	100	6.22882	6.14975	6.65821	0.00463979	0.00438899	0.00626999	0	0	0	0	0	0	0	0
chr2	27188393	27248337	ENSMUSG00000009614	0.5151	-	Sardh	protein_coding	0.380743	1	1.39571	0.480995	108	6.74751	0.0144519	151	7.24302	0.0202237	87	126	110	6.45943	6.98868	6.79442	0.0116779	0.0169128	0.0147651	152	141	159	7.25739	7.14975	7.32193	0.0204027	0.0189262	0.0213423	0	0	0	0	0	0	0	0
chr2	27262104	27427033	ENSMUSG00000009621	0.5141	-	Vav2	protein_coding	0.287072	1	1.15	0.201634	52	5.55416	0.00554144	60	5.90967	0.00638854	81	54	22	6.35755	5.78136	4.52356	0.00857687	0.00571792	0.00232952	78	54	49	6.30378	5.78136	5.64386	0.00825921	0.00571792	0.00518848	0	0	0	0	0	0	0	0
chr8	33516738	33585582	ENSMUSG00000009628	0.3833	+	Tex15	protein_coding	0.265174	1	2.16667	1.11548	1	0.666667	0.000121418	3	1.66667	0.000404727	0	3	0	0	2	0	0	0.000364254	0	0	7	3	0	3	2	0	0.000849927	0.000364254	0	0	0	0	0	0	0	0
chr8	33599625	33619441	ENSMUSG00000009630	0.4504	+	Ppp2cb	protein_coding	0.355827	1	0.844794	-0.243329	169	7.34523	0.11237	142	7.14331	0.0948257	125	140	241	6.97728	7.13955	7.91886	0.0832778	0.0932712	0.16056	123	127	177	6.9542	7	7.47573	0.0819454	0.0846103	0.117921	0	0	0	0	0	0	0	0
chr1	193272161	193273217	ENSMUSG00000009633	0.5724	-	G0s2	protein_coding	0.167452	1	1.4	0.485427	11	3.16395	0.00685518	15	3.89081	0.00985433	19	11	2	4.32193	3.58496	1.58496	0.0122108	0.00706941	0.00128535	23	16	7	4.58496	4.08746	3	0.0147815	0.0102828	0.00449871	0	0	0	0	0	0	0	0
chr4	117674681	117682273	ENSMUSG00000009640	0.5088	-	Dmap1	protein_coding	0.0672201	1	0.774823	-0.368062	187	7.13565	0.0368836	145	7.1842	0.0285339	44	184	333	5.49185	7.53138	8.3837	0.0086785	0.0362919	0.0656805	146	154	134	7.19967	7.27612	7.07682	0.0287968	0.0303748	0.02643	0	0	0	0	0	0	0	0
chr10	59446984	59616692	ENSMUSG00000009647	0.4363	-	Mcu	protein_coding	0.0101548	0.70286	2.47059	1.30485	78	6.19747	0.00692419	195	7.61301	0.0172368	50	124	61	5.67243	6.96578	5.9542	0.00441969	0.0109608	0.00539203	199	204	182	7.64386	7.67948	7.5157	0.0175904	0.0180324	0.0160877	0	0	0	0	0	0	0	0
chr10	59422958	59441778	ENSMUSG00000009654	0.4546	-	Oit3	protein_coding	0.947703	1	1	0	1	0.528321	0.000191077	1	0.528321	0.000191077	0	0	2	0	0	1.58496	0	0	0.00057323	0	0	2	0	0	1.58496	0	0	0.00057323	0	0	0	0	0	0	0	0
chr10	75060896	75184923	ENSMUSG00000009681	0.4884	+	Bcr	protein_coding	0.298983	1	0.70442	-0.505492	120	6.89986	0.0310984	84	6.39203	0.0218295	131	96	132	7.04439	6.59991	7.05528	0.0340437	0.024948	0.0343035	70	102	80	6.14975	6.6865	6.33985	0.0181913	0.0265073	0.02079	0	0	0	0	0	0	0	0
chr7	31032722	31042481	ENSMUSG00000009687	0.5178	-	Fxyd5	protein_coding	0.0964495	1	0.5136	-0.961283	207	7.65473	0.0333763	106	6.72777	0.0170637	286	175	161	8.16491	7.45943	7.33985	0.0460399	0.0281713	0.0259176	122	87	109	6.94251	6.45943	6.78136	0.0196394	0.0140052	0.0175467	0	0	0	0	0	0	0	0
chrX	7822289	7838280	ENSMUSG00000009731	0.4778	+	Kcnd1	protein_coding	0.716872	1	0.803468	-0.315687	57	5.84091	0.0132244	45	5.516	0.0105795	62	60	48	5.97728	5.93074	5.61471	0.0144691	0.0140023	0.0112019	40	40	56	5.35755	5.35755	5.83289	0.00933489	0.00933489	0.0130688	0	0	0	0	0	0	0	0
chr15	100502799	100552008	ENSMUSG00000009733	0.4524	-	Tfcp2	protein_coding	0.576077	1	0.883721	-0.178337	28	4.7924	0.00967028	24	4.60245	0.00850518	19	27	37	4.32193	4.80735	5.24793	0.00664103	0.00943726	0.0129325	15	31	27	4	5	4.80735	0.00524292	0.0108354	0.00943726	0	0	0	0	0	0	0	0
chr13	18121101	18382041	ENSMUSG00000009734	0.4061	-	Pou6f2	protein_coding	0.498578	1	0.272727	-1.87447	3	1.60245	0.00027674	0	0	0	6	1	1	2.80735	1	1	0.000622665	0.000103778	0.000103778	0	0	0	0	0	0	0	0	0	0	0	0	0	0	0	0	0
chr15	100575318	100599984	ENSMUSG00000009739	0.5102	-	Pou6f1	protein_coding	0.316619	1	1.50413	0.588931	39	5.32415	0.00255246	60	5.88719	0.00387194	37	35	46	5.24793	5.16993	5.55459	0.00240104	0.00227125	0.00298507	43	61	75	5.45943	5.9542	6.24793	0.0027904	0.00395847	0.00486697	0	0	0	0	0	0	0	0
chr9	113930934	113977202	ENSMUSG00000009741	0.4342	+	Ubp1	protein_coding	1	1	0.984419	-0.0226552	470	8.87384	0.152837	462	8.8473	0.15045	448	524	437	8.81057	9.03617	8.77479	0.145786	0.170517	0.142206	397	472	518	8.63662	8.8857	9.01959	0.12919	0.153596	0.168565	0	0	0	0	0	0	0	0
chr1	132316126	132333488	ENSMUSG00000009772	0.5005	+	Nuak2	protein_coding	0.955597	1	0.946939	-0.0786569	81	6.33903	0.0165674	76	6.24798	0.0156774	93	82	67	6.55459	6.37504	6.08746	0.0191004	0.0168412	0.0137605	96	72	61	6.59991	6.18982	5.9542	0.0197166	0.0147874	0.0125282	0	0	0	0	0	0	0	0
chr9	78109192	78172107	ENSMUSG00000009828	0.4496	+	Ick	protein_coding	0.230026	1	1.21088	0.276061	48	5.50072	0.00365519	58	5.87063	0.00444208	69	50	25	6.12928	5.67243	4.70044	0.00525434	0.00380749	0.00190375	55	48	72	5.80735	5.61471	6.18982	0.00418824	0.00365519	0.00548279	0	0	0	0	0	0	0	0
chr4	140961203	140979193	ENSMUSG00000009863	0.5124	+	Sdhb	protein_coding	0.332651	1	1.44191	0.52798	320	8.31472	0.0831387	462	8.85115	0.119993	262	339	360	8.03892	8.40939	8.49586	0.067999	0.0879834	0.0934337	446	515	426	8.80413	9.01123	8.73809	0.115754	0.133662	0.110563	0	0	0	0	0	0	0	0
chr2	152754173	152765037	ENSMUSG00000009876	0.5011	+	Cox4i2	protein_coding	1	1	1.5	0.584963	2	1.10731	0.00118203	3	1.96896	0.00212766	0	1	4	0	1	2.32193	0	0.00070922	0.00283688	4	3	2	2.32193	2	1.58496	0.00283688	0.00212766	0.00141844	0	0	0	0	0	0	0	0
chr11	59407134	59451186	ENSMUSG00000009894	0.474	-	Snap47	protein_coding	0.039337	1	0.628261	-0.670564	152	7.14848	0.0323219	95	6.57869	0.0202277	112	103	242	6.82018	6.70044	7.92481	0.0237641	0.0218544	0.0513473	112	91	83	6.82018	6.52356	6.39232	0.0237641	0.0193083	0.0176109	0	0	0	0	0	0	0	0
chr1	106720459	106759727	ENSMUSG00000009905	0.4487	-	Kdsr	protein_coding	0.331229	1	0.707424	-0.499354	75	6.25421	0.00918139	53	5.72182	0.00645948	75	75	76	6.24793	6.24793	6.26679	0.00914077	0.00914077	0.00926264	41	69	49	5.39232	6.12928	5.64386	0.00499695	0.00840951	0.00597197	0	0	0	0	0	0	0	0
chr1	106764071	106796728	ENSMUSG00000009907	0.3962	-	Vps4b	protein_coding	0.823588	1	1.00782	0.0112448	212	7.71042	0.015727	214	7.74293	0.0158506	187	180	269	7.55459	7.49985	8.07682	0.0138724	0.0133531	0.0199555	213	197	231	7.74147	7.62936	7.85798	0.0158012	0.0146142	0.0171365	0	0	0	0	0	0	0	0
chr9	44407139	44410427	ENSMUSG00000009927	0.4801	+	Rps25	protein_coding	0.797623	1	0.995884	-0.00594973	4292	12.0517	0.79549	4274	12.0504	0.792215	3426	4691	4758	11.7427	12.196	12.2164	0.635032	0.869509	0.881928	4145	4991	3686	12.0175	12.2854	11.8482	0.768304	0.925116	0.683225	0	0	0	0	0	0	0	0
chrX	74281912	74290151	ENSMUSG00000009995	0.4746	+	Taz	protein_coding	0.634844	1	0.90393	-0.145717	75	6.2278	0.00727577	68	6.08643	0.00656751	69	61	96	6.12928	5.9542	6.59991	0.00666409	0.00589144	0.00927178	73	52	79	6.20945	5.72792	6.32193	0.00705042	0.00502221	0.0076299	0	0	0	0	0	0	0	0
chr11	61223417	61267464	ENSMUSG00000010025	0.4651	-	Aldh3a2	protein_coding	0.601657	1	0.90411	-0.14543	48	5.44827	0.0038766	43	5.42246	0.00349707	81	28	34	6.35755	4.85798	5.12928	0.00658751	0.00227716	0.00276513	33	39	57	5.08746	5.32193	5.85798	0.0026838	0.00317176	0.00463565	0	0	0	0	0	0	0	0
chr9	107547298	107551319	ENSMUSG00000010044	0.5634	+	Zmynd10	protein_coding	0.460358	1	0.8	-0.321928	2	1	0.000196359	2	0.861654	0.000140256	0	0	7	0	0	3	0	0	0.000589077	0	5	0	0	2.58496	0	0	0.000420769	0	0	0	0	0	0	0	0	0
chr9	107533945	107538673	ENSMUSG00000010045	0.5506	+	Tmem115	protein_coding	0.242587	1	0.847185	-0.239251	123	6.69625	0.0662726	104	6.64459	0.056063	44	117	209	5.49185	6.88264	7.71425	0.0236432	0.0628694	0.112305	64	106	143	6.02237	6.74147	7.16993	0.0343901	0.0569586	0.0768404	0	0	0	0	0	0	0	0
chr9	107567945	107572779	ENSMUSG00000010047	0.5545	+	Hyal2	protein_coding	0.245437	1	0.747788	-0.4193	74	6.16712	0.0170724	55	5.77089	0.0127086	50	67	106	5.67243	6.08746	6.74147	0.0114837	0.0153881	0.0243454	50	41	75	5.67243	5.39232	6.24793	0.0114837	0.00941663	0.0172255	0	0	0	0	0	0	0	0
chr9	107587642	107593385	ENSMUSG00000010048	0.5536	+	Ifrd2	protein_coding	0.670741	1	1.22275	0.290128	69	4.45457	0.00877415	85	6.42392	0.0107568	0	82	126	0	6.37504	6.98868	0	0.0103771	0.0159453	82	92	81	6.37504	6.53916	6.35755	0.0103771	0.0116426	0.0102506	0	0	0	0	0	0	0	0
chr9	107576927	107581710	ENSMUSG00000010051	0.5286	+	Hyal1	protein_coding	0.929566	1	1.4878	0.573185	13	2.85025	0.00356808	19	4.31435	0.00544601	0	14	24	0	3.90689	4.64386	0	0.00394366	0.00676056	20	14	24	4.39232	3.90689	4.64386	0.0056338	0.00394366	0.00676056	0	0	0	0	0	0	0	0
chr9	107563255	107566112	ENSMUSG00000010054	0.5336	+	Tusc2	protein_coding	0.563931	1	1.27966	0.355762	78	6.25966	0.0209457	100	6.64821	0.0268788	62	104	67	5.97728	6.71425	6.08746	0.0167206	0.0280475	0.018069	112	93	94	6.82018	6.55459	6.56986	0.030205	0.0250809	0.0253506	0	0	0	0	0	0	0	0
chr9	107542226	107545706	ENSMUSG00000010057	0.5513	+	Nprl2	protein_coding	0.0997302	1	0.610465	-0.712019	56	5.79326	0.0107691	34	5.12296	0.00649971	37	65	67	5.24793	6.04439	6.08746	0.00707322	0.0124259	0.0128083	34	38	30	5.12928	5.2854	4.9542	0.00649971	0.00726439	0.00573504	0	0	0	0	0	0	0	0
chr9	107650634	107669530	ENSMUSG00000010064	0.5375	-	Slc38a3	protein_coding	0.0577301	1	0.0664207	-3.91222	89	2.69049	0.00773248	5	1.33333	0.000432788	268	0	0	8.07146	0	0	0.0231974	0	0	0	0	15	0	0	4	0	0	0.00129836	0	0	0	0	0	0	0	0
chr9	107399612	107529343	ENSMUSG00000010066	0.5237	+	Cacna2d2	protein_coding	0.871718	1	1.18519	0.245112	8	3.06656	0.00116026	10	3.35805	0.00140198	6	13	5	2.80735	3.80735	2.58496	0.000870196	0.00188542	0.000725163	13	10	6	3.80735	3.45943	2.80735	0.00188542	0.00145033	0.000870196	0	0	0	0	0	0	0	0
chr9	107551555	107562267	ENSMUSG00000010067	0.4997	+	Rassf1	protein_coding	0.893149	1	1.20862	0.273366	857	9.59138	0.105257	1036	9.9951	0.127241	386	995	1190	8.59619	9.96	10.218	0.0474085	0.122206	0.146156	1306	881	921	10.352	9.78463	9.84862	0.160403	0.108204	0.113117	0	0	0	0	0	0	0	0
chr11	94489599	94499974	ENSMUSG00000010080	0.551	-	Epn3	protein_coding	0.853779	1	1.47368	0.559427	5	2.05664	0.00100364	8	3.09974	0.00156818	0	11	5	0	3.58496	2.58496	0	0.00207	0.000940911	6	14	5	2.80735	3.90689	2.58496	0.00112909	0.00263455	0.000940911	0	0	0	0	0	0	0	0
chr19	8706882	8723369	ENSMUSG00000010095	0.4665	-	Slc3a2	protein_coding	0.459302	1	0.982513	-0.0254517	514	8.92652	0.0834823	505	8.96906	0.0820196	760	434	347	9.57175	8.76487	8.44294	0.123517	0.0705347	0.0563953	413	538	563	8.69349	9.07414	9.13955	0.0671217	0.087437	0.0915001	0	0	0	0	0	0	0	0
chr19	8757073	8772475	ENSMUSG00000010097	0.4639	+	Nxf1	protein_coding	0.714397	1	0.847181	-0.239258	224	7.79959	0.0126702	189	7.54576	0.0107253	243	244	184	7.93074	7.93664	7.53138	0.0137654	0.013822	0.0104232	156	242	170	7.29462	7.92481	7.41785	0.00883702	0.0137087	0.00963009	0	0	0	0	0	0	0	0
chr19	8741413	8756069	ENSMUSG00000010110	0.4425	+	Stx5a	protein_coding	0.747074	1	1.15827	0.211976	138	7.10929	0.00926485	160	7.33024	0.0107419	118	157	139	6.89482	7.30378	7.12928	0.00792212	0.0105404	0.00933199	156	167	157	7.29462	7.39232	7.30378	0.0104733	0.0112118	0.0105404	0	0	0	0	0	0	0	0
chr11	61343401	61378345	ENSMUSG00000010122	0.4694	-	Slc47a1	protein_coding	0.335205	1	2.33333	1.22239	4	1.77398	0.00028643	11	3.29827	0.000763814	0	9	3	0	3.32193	2	0	0.000644468	0.000214823	3	13	16	2	3.80735	4.08746	0.000214823	0.000930899	0.00114572	0	0	0	0	0	0	0	0
chr11	61126755	61149372	ENSMUSG00000010142	0.4634	+	Tnfrsf13b	protein_coding	0.632248	1	2.16667	1.11548	3	1.60245	0.000700771	8	3.03443	0.00179086	0	3	6	0	2	2.80735	0	0.000700771	0.00140154	10	4	9	3.45943	2.32193	3.32193	0.0023359	0.000934361	0.00210231	0	0	0	0	0	0	0	0
chr1	190118035	190170714	ENSMUSG00000010175	0.4514	-	Prox1	protein_coding	0.977562	1	0.882353	-0.180572	5	2.46411	0.00072475	4	1.86165	0.000621214	6	3	5	2.80735	2	2.58496	0.000931822	0.000465911	0.000776518	0	5	7	0	2.58496	3	0	0.000776518	0.00108713	0	0	0	0	0	0	0	0
chr9	21074158	21092008	ENSMUSG00000010205	0.5	-	Raver1	protein_coding	0.160922	1	0.711712	-0.490635	36	4.83162	0.0147179	25	4.6956	0.010357	12	23	73	3.70044	4.58496	6.20945	0.00490597	0.00940311	0.0298446	19	28	29	4.32193	4.85798	4.90689	0.00776778	0.0114473	0.0118561	0	0	0	0	0	0	0	0
chr11	78261752	78290623	ENSMUSG00000010277	0.4467	+	2610507B11Rik	protein_coding	0.545649	1	0.880474	-0.183647	1826	10.8282	0.152215	1607	10.6477	0.134011	1588	1888	2001	10.6339	10.8834	10.9672	0.1324	0.157412	0.166833	1732	1459	1631	10.7591	10.5118	10.6724	0.144406	0.121644	0.135985	0	0	0	0	0	0	0	0
chr1	43098710	43115947	ENSMUSG00000010290	0.4218	+	AI597479	protein_coding	0.881607	1	1.25	0.321928	24	4.61451	0.00614633	31	4.97716	0.00774606	19	20	34	4.32193	4.39232	5.12928	0.00479919	0.00505178	0.00858803	35	30	27	5.16993	4.9542	4.80735	0.00884062	0.00757767	0.0068199	0	0	0	0	0	0	0	0
chr7	47050601	47054777	ENSMUSG00000010307	0.5616	+	Tmem86a	protein_coding	0.182132	1	0.75	-0.415037	67	5.9452	0.0282462	50	5.67224	0.0210793	44	45	112	5.49185	5.52356	6.82018	0.0185497	0.0189713	0.0472175	51	50	49	5.70044	5.67243	5.64386	0.0215008	0.0210793	0.0206577	0	0	0	0	0	0	0	0
chr1	133897199	133907999	ENSMUSG00000010311	0.5009	-	Optc	protein_coding	0.29455	1	1.75	0.807355	7	2.73322	0.00218136	13	3.76411	0.00405111	6	13	2	2.80735	3.80735	1.58496	0.00186974	0.00405111	0.000623247	11	10	18	3.58496	3.45943	4.24793	0.00342786	0.00311624	0.00560922	0	0	0	0	0	0	0	0
chr11	101448407	101458698	ENSMUSG00000010358	0.4792	+	Ifi35	protein_coding	0.641086	1	1.18026	0.239102	232	7.84528	0.0538408	274	8.09764	0.0635878	206	287	203	7.69349	8.16993	7.67243	0.0478069	0.0666048	0.0471107	309	258	255	8.27612	8.01681	8	0.0717104	0.0598747	0.0591785	0	0	0	0	0	0	0	0
chr11	101627195	101636100	ENSMUSG00000010362	0.483	+	Rdm1	protein_coding	0.635325	1	0.705882	-0.5025	10	3.46696	0.00163425	7	2.86165	0.00110707	12	7	12	3.70044	3	3.70044	0.00189783	0.00110707	0.00189783	3	11	7	2	3.58496	3	0.000474458	0.00173968	0.00110707	0	0	0	0	0	0	0	0
chr14	55662265	55671906	ENSMUSG00000010376	0.4338	-	Nedd8	protein_coding	0.881859	1	1.10102	0.138843	1174	10.1251	0.773166	1292	10.3285	0.851339	735	1167	1619	9.52356	10.1898	10.6618	0.48419	0.768775	1.06653	1140	1258	1479	10.1561	10.2981	10.5314	0.750988	0.828722	0.974308	0	0	0	0	0	0	0	0
chr11	76726602	76763579	ENSMUSG00000010392	0.4354	-	Gosr1	protein_coding	0.769712	1	0.895833	-0.158698	47	5.55049	0.0078138	42	5.41558	0.00698254	37	62	42	5.24793	5.97728	5.42626	0.00615129	0.0103076	0.00698254	35	44	47	5.16993	5.49185	5.58496	0.00581879	0.00731505	0.0078138	0	0	0	0	0	0	0	0
chr14	54426909	54429756	ENSMUSG00000010406	0.4817	+	Mrpl52	protein_coding	0.24477	1	0.734015	-0.446118	390	8.61035	0.101589	286	8.15314	0.0744986	380	407	383	8.57365	8.67243	8.58496	0.0989841	0.106017	0.0997656	314	308	236	8.29921	8.27146	7.88874	0.0817921	0.0802292	0.0614743	0	0	0	0	0	0	0	0
chr1	36335730	36369181	ENSMUSG00000010453	0.4565	-	Kansl3	protein_coding	0.611471	1	1.0567	0.0795673	258	7.97569	0.00933541	272	8.0889	0.00986679	343	198	232	8.42626	7.63662	7.86419	0.0124271	0.00717365	0.00840549	303	270	244	8.24793	8.08215	7.93664	0.0109779	0.00978225	0.00884026	0	0	0	0	0	0	0	0
chr10	23104168	23349895	ENSMUSG00000010461	0.3917	-	Eya4	protein_coding	0.136235	1	3.04348	1.60572	7	2.30629	0.00202388	22	4.53555	0.00678	0	10	10	0	3.45943	3.45943	0	0.00303582	0.00303582	20	26	21	4.39232	4.75489	4.45943	0.00607165	0.00789314	0.00637523	0	0	0	0	0	0	0	0
chr7	137193673	137314445	ENSMUSG00000010476	0.4754	-	Ebf3	protein_coding	0.762359	1	1	0	28	4.67041	0.00433437	28	4.85408	0.00433437	31	42	11	5	5.42626	3.58496	0.00479876	0.00650155	0.00170279	31	26	27	5	4.75489	4.80735	0.00479876	0.00402477	0.00417957	0	0	0	0	0	0	0	0
chr2	181578480	181585170	ENSMUSG00000010492	0.528	+	Uckl1os	antisense	0.0662269	1	1.8254	0.86821	62	5.97021	0.0116805	114	6.84435	0.021477	69	63	54	6.12928	6	5.78136	0.0129992	0.0118689	0.0101733	119	115	108	6.90689	6.85798	6.76818	0.022419	0.0216654	0.0203466	0	0	0	0	0	0	0	0
chr4	109676588	109963960	ENSMUSG00000010517	0.37	+	Faf1	protein_coding	0.934336	1	0.855422	-0.225292	54	5.7379	0.00930365	46	5.55767	0.00793379	75	39	49	6.24793	5.32193	5.64386	0.0128425	0.00667808	0.00839041	42	53	44	5.42626	5.75489	5.49185	0.00719178	0.00907534	0.00753425	0	0	0	0	0	0	0	0
chr12	111484611	111485823	ENSMUSG00000010529	0.5763	-	Gm266	protein_coding	0.113118	1	0.3125	-1.67807	4	1.56681	0.00278492	1	0.528321	0.000428449	0	1	12	0	1	3.70044	0	0.000642674	0.00771208	0	0	2	0	0	1.58496	0	0	0.00128535	0	0	0	0	0	0	0	0
chr3	88282757	88296999	ENSMUSG00000010538	0.4649	-	Tsacc	protein_coding	0.565126	1	2	1	2	1.19499	0.000661901	4	2.37643	0.00172094	0	3	2	0	2	1.58496	0	0.00119142	0.000794281	6	4	3	2.80735	2.32193	2	0.00238284	0.00158856	0.00119142	0	0	0	0	0	0	0	0
chr11	74770830	74828525	ENSMUSG00000010554	0.4272	+	Mettl16	protein_coding	0.866088	1	0.844444	-0.243926	59	5.84582	0.00301097	50	5.65721	0.00253466	81	39	57	6.35755	5.32193	5.85798	0.00413371	0.0019903	0.00290891	55	44	50	5.80735	5.49185	5.67243	0.00280684	0.00224547	0.00255167	0	0	0	0	0	0	0	0
chr15	77388221	77399110	ENSMUSG00000010601	0.4811	-	Apol7a	protein_coding	0.480761	1	1.52941	0.612977	5	2.46411	0.00138354	8	3.03443	0.00227295	6	5	3	2.80735	2.58496	2	0.00177883	0.00148236	0.000889416	9	4	10	3.32193	2.32193	3.45943	0.00266825	0.00118589	0.00296472	0	0	0	0	0	0	0	0
chr9	22156846	22158358	ENSMUSG00000010607	0.5737	+	Pigyl	protein_coding	0.470618	1	0.889362	-0.169158	77	6.21889	0.0551593	69	6.0953	0.0489777	50	72	110	5.67243	6.18982	6.79442	0.0356633	0.0513552	0.0784593	56	62	88	5.83289	5.97728	6.47573	0.0399429	0.0442225	0.0627675	0	0	0	0	0	0	0	0
chr12	83631236	83683123	ENSMUSG00000010608	0.3784	+	Rbm25	protein_coding	0.320196	1	0.672771	-0.571813	418	8.66732	0.0165125	281	8.10276	0.0110962	567	338	348	9.14975	8.40514	8.44708	0.0224164	0.0133629	0.0137582	365	214	263	8.5157	7.74819	8.04439	0.0144303	0.0084605	0.0103977	0	0	0	0	0	0	0	0
chr1	180227004	180263438	ENSMUSG00000010609	0.5017	-	Psen2	protein_coding	0.568875	1	0.808962	-0.305856	140	7.13041	0.0251268	113	6.80272	0.0202925	162	142	117	7.34873	7.15987	6.88264	0.0290063	0.0254252	0.020949	150	96	94	7.2384	6.59991	6.56986	0.0268577	0.0171889	0.0168308	0	0	0	0	0	0	0	0
chr9	119148023	119157093	ENSMUSG00000010651	0.5576	-	Acaa1b	protein_coding	0.00143436	0.282393	3.06383	1.61534	15	3.88726	0.00519542	47	4.95804	0.016649	19	17	8	4.32193	4.16993	3.16993	0.00673043	0.00602196	0.00283386	20	12	109	4.39232	3.70044	6.78136	0.00708466	0.0042508	0.0386114	0	0	0	0	0	0	0	0
chr9	119071527	119093502	ENSMUSG00000010660	0.5278	-	Plcd1	protein_coding	0.975815	1	0.752	-0.411195	249	7.82393	0.0387007	187	7.51471	0.0290643	411	150	186	8.6865	7.2384	7.54689	0.0638794	0.0233136	0.0289089	131	197	233	7.04439	7.62936	7.87036	0.0203606	0.0306186	0.0362139	0	0	0	0	0	0	0	0
chr19	10182888	10196870	ENSMUSG00000010663	0.5143	+	Fads1	protein_coding	0.364799	1	0.845048	-0.242895	208	7.66724	0.0648553	175	7.44941	0.0547574	193	157	273	7.59991	7.30378	8.09803	0.0602748	0.0490319	0.0852592	207	169	150	7.70044	7.40939	7.2384	0.0646471	0.0527795	0.0468457	0	0	0	0	0	0	0	0
chr5	29229802	29378390	ENSMUSG00000010721	0.4053	-	Lmbr1	protein_coding	0.805824	1	0.871094	-0.1991	84	6.33782	0.00812225	73	6.175	0.00706283	125	69	59	6.97728	6.12928	5.90689	0.0120389	0.00664548	0.00568237	77	51	92	6.2854	5.70044	6.53916	0.00741597	0.00491188	0.00886064	0	0	0	0	0	0	0	0
chr7	143634806	143649661	ENSMUSG00000010751	0.4547	-	Tnfrsf22	protein_coding	0.827874	1	0.962264	-0.0554951	17	4.11477	0.00271577	16	4.0296	0.00260714	12	19	19	3.70044	4.32193	4.32193	0.00195535	0.00309598	0.00309598	17	10	21	4.16993	3.45943	4.45943	0.00277008	0.00162946	0.00342187	0	0	0	0	0	0	0	0
chr7	143557230	143600090	ENSMUSG00000010755	0.4982	-	Cars	protein_coding	0.153864	1	0.782609	-0.353637	206	7.56851	0.014507	161	7.33734	0.011338	125	163	330	6.97728	7.35755	8.37069	0.00880282	0.0114789	0.0232394	158	151	174	7.31288	7.24793	7.45121	0.0111268	0.0106338	0.0122535	0	0	0	0	0	0	0	0
chr7	143501545	143503150	ENSMUSG00000010760	0.5872	-	Phlda2	protein_coding	0.860013	1	1.66667	0.736966	0	0	0	1	0.528321	0.000165303	0	0	0	0	0	0	0	0	0	0	2	0	0	1.58496	0	0	0.000495909	0	0	0	0	0	0	0	0	0
chr6	17988940	18030585	ENSMUSG00000010797	0.4207	-	Wnt2	protein_coding	0.804757	1	1.54545	0.628031	3	1.54795	0.00125313	5	2.38998	0.00219298	0	4	4	0	2.32193	2.32193	0	0.0018797	0.0018797	2	5	7	1.58496	2.58496	3	0.00093985	0.00234962	0.00328947	0	0	0	0	0	0	0	0
chr15	79516408	79527739	ENSMUSG00000010830	0.4937	+	Kdelr3	protein_coding	0.836504	1	0.866437	-0.206833	1546	10.5778	0.82208	1340	10.3815	0.71221	1775	1640	1224	10.7944	10.6804	10.2586	0.943647	0.871877	0.650718	1222	1532	1265	10.2562	10.5821	10.3061	0.649654	0.81446	0.672515	0	0	0	0	0	0	0	0
chr2	103073675	103092644	ENSMUSG00000010911	0.4242	+	Apip	protein_coding	0.219159	1	1.34545	0.428094	219	7.67913	0.0846213	295	8.18687	0.113988	230	307	120	7.85175	8.26679	6.91886	0.0888717	0.118624	0.0463679	359	294	232	8.49185	8.20457	7.86419	0.138717	0.113601	0.0896445	0	0	0	0	0	0	0	0
chr2	103021075	103073513	ENSMUSG00000010914	0.4015	-	Pdhx	protein_coding	0.946086	1	0.931373	-0.10257	67	6.07632	0.0109836	62	5.98226	0.0102186	69	76	56	6.12928	6.26679	5.83289	0.0113115	0.012459	0.00918033	57	65	65	5.85798	6.04439	6.04439	0.00934426	0.0106557	0.0106557	0	0	0	0	0	0	0	0
chr8	110618585	110720398	ENSMUSG00000010936	0.4979	+	Vac14	protein_coding	0.113743	1	0.487805	-1.03562	26	4.74143	0.00122475	12	3.7119	0.000573617	19	32	28	4.32193	5.04439	4.85798	0.00088368	0.0014883	0.00130227	14	9	14	3.90689	3.32193	3.90689	0.000651133	0.000418585	0.000651133	0	0	0	0	0	0	0	0
chr3	146149833	146195513	ENSMUSG00000011008	0.4655	+	Mcoln2	protein_coding	0.343844	1	0.675676	-0.565597	11	3.52075	0.00251684	7	2.87157	0.00162854	6	17	11	2.80735	4.16993	3.58496	0.00133245	0.00377526	0.00244282	13	3	6	3.80735	2	2.80735	0.00288696	0.000666223	0.00133245	0	0	0	0	0	0	0	0
chr7	44848991	44855421	ENSMUSG00000011096	0.5705	+	Akt1s1	protein_coding	0.285183	1	1.02443	0.0348254	190	7.00318	0.0388866	195	7.60972	0.0398417	37	140	393	5.24793	7.13955	8.62205	0.00757266	0.0286533	0.0804339	189	211	184	7.56986	7.72792	7.53138	0.0386819	0.0431846	0.0376586	0	0	0	0	0	0	0	0
chr9	37648763	37657312	ENSMUSG00000011114	0.4422	-	Tbrg1	protein_coding	0.276506	1	0.886246	-0.174221	321	8.15118	0.0347801	285	8.13473	0.0308114	156	271	537	7.29462	8.08746	9.07146	0.0168849	0.0293322	0.0581232	223	283	348	7.80735	8.14975	8.44708	0.0241368	0.030631	0.0376664	0	0	0	0	0	0	0	0
chr9	37659902	37669235	ENSMUSG00000011118	0.4447	-	Panx3	protein_coding	0.519616	1	0.636364	-0.652077	3	1.52832	0.000374374	1	1.05664	0.000187187	0	3	5	0	2	2.58496	0	0.000421171	0.000701951	0	2	2	0	1.58496	1.58496	0	0.000280781	0.000280781	0	0	0	0	0	0	0	0
chr12	112620045	112641354	ENSMUSG00000011148	0.5372	+	Adssl1	protein_coding	0.0958624	1	0.308642	-1.69599	26	4.53171	0.0162703	7	2.87157	0.00458907	44	10	24	5.49185	3.45943	4.64386	0.0275344	0.00625782	0.0150188	6	3	13	2.80735	2	3.80735	0.00375469	0.00187735	0.00813517	0	0	0	0	0	0	0	0
chr7	83774101	83794880	ENSMUSG00000011154	0.4281	-	Cfap161	protein_coding	0.413058	1	0.571429	-0.807355	1	1	0.000238436	0	0.333333	5.9609e-05	0	1	3	0	1	2	0	0.000178827	0.000536481	0	1	0	0	1	0	0	0.000178827	0	0	0	0	0	0	0	0	0
chr12	112959862	113000621	ENSMUSG00000011158	0.4916	-	Brf1	protein_coding	0.61374	1	0.832381	-0.264684	174	7.4012	0.101576	145	7.15802	0.0844522	174	229	119	7.45121	7.84549	6.90689	0.101576	0.133684	0.0694688	165	163	106	7.37504	7.35755	6.74147	0.0963222	0.0951547	0.0618797	0	0	0	0	0	0	0	0
chr12	116077726	116146261	ENSMUSG00000011171	0.4418	+	Vipr2	protein_coding	1	1	1.25	0.321928	0	0.333333	3.49443e-05	1	0.666667	6.98885e-05	0	0	1	0	0	1	0	0	0.000104833	1	1	0	1	1	0	0.000104833	0.000104833	0	0	0	0	0	0	0	0	0
chr12	17544873	17551502	ENSMUSG00000011179	0.4697	+	Odc1	protein_coding	0.140373	1	1.44221	0.528282	596	9.13376	0.297257	860	9.74177	0.428928	623	820	345	9.2854	9.68124	8.43463	0.310723	0.408978	0.17207	912	933	735	9.83447	9.86728	9.52356	0.454863	0.465337	0.366584	0	0	0	0	0	0	0	0
chr11	45946843	45955494	ENSMUSG00000011254	0.4465	-	Thg1l	protein_coding	0.947373	1	1.075	0.104337	12	3.57541	0.00194532	13	3.78877	0.00210305	6	21	10	2.80735	4.45943	3.45943	0.000946372	0.0033123	0.00157729	19	11	10	4.32193	3.58496	3.45943	0.00299685	0.00173502	0.00157729	0	0	0	0	0	0	0	0
chr11	46055992	46147343	ENSMUSG00000011256	0.4639	+	Adam19	protein_coding	0.944525	1	0.647368	-0.627341	62	5.73964	0.00858586	40	5.20244	0.00550964	112	49	26	6.82018	5.64386	4.75489	0.015427	0.00674931	0.00358127	19	38	63	4.32193	5.2854	6	0.00261708	0.00523416	0.00867769	0	0	0	0	0	0	0	0
chr4	123262351	123298925	ENSMUSG00000011257	0.4746	+	Pabpc4	protein_coding	0.783233	1	0.81519	-0.294792	131	6.8821	0.00784502	106	6.7376	0.00638409	212	114	66	7.73471	6.84549	6.06609	0.0127281	0.00684438	0.00396254	122	94	103	6.94251	6.56986	6.70044	0.00732469	0.00564361	0.00618396	0	0	0	0	0	0	0	0
chr7	19577287	19580656	ENSMUSG00000011267	0.5588	+	Zfp296	protein_coding	0.481815	1	0.882629	-0.180121	141	7.09962	0.0541267	124	6.96395	0.0477287	125	104	194	6.97728	6.71425	7.60733	0.0479846	0.0399232	0.0744722	131	109	133	7.04439	6.78136	7.06609	0.0502879	0.0418426	0.0510557	0	0	0	0	0	0	0	0
chr8	70042813	70072347	ENSMUSG00000011306	0.4709	+	Sugp1	protein_coding	0.251021	1	0.662222	-0.594613	74	6.21528	0.0173018	49	5.61842	0.0113787	81	60	81	6.35755	5.93074	6.35755	0.0189385	0.0140285	0.0189385	56	39	51	5.83289	5.32193	5.70044	0.0130933	0.00911854	0.0119242	0	0	0	0	0	0	0	0
chr7	45470987	45488805	ENSMUSG00000011382	0.4664	-	Dhdh	protein_coding	0.111533	1	1.46369	0.549607	59	5.72378	0.00729594	86	6.38171	0.0107366	81	71	24	6.35755	6.16993	4.64386	0.0100734	0.00882975	0.0029847	86	118	55	6.44294	6.89482	5.80735	0.0106952	0.0146748	0.00683995	0	0	0	0	0	0	0	0
chr7	29816114	29831005	ENSMUSG00000011427	0.4665	+	Zfp790	protein_coding	0.877392	1	1.0625	0.0874628	20	4.38662	0.00619541	22	4.45453	0.00660167	25	21	15	4.70044	4.45943	4	0.00761731	0.00639854	0.00457038	30	19	16	4.9542	4.32193	4.08746	0.00914077	0.00578915	0.00487508	0	0	0	0	0	0	0	0
chr17	55986511	55996881	ENSMUSG00000011589	0.5309	+	Fsd1	protein_coding	0.447291	1	1.28571	0.36257	13	3.74294	0.00939986	17	4.15314	0.0122921	19	9	11	4.32193	3.32193	3.58496	0.0137383	0.00650759	0.00795372	15	15	21	4	4	4.45943	0.010846	0.010846	0.0151844	0	0	0	0	0	0	0	0
chr7	44896079	44902631	ENSMUSG00000011658	0.5649	+	Fuz	protein_coding	0.512614	1	1.42553	0.5115	77	6.25263	0.00866674	111	6.79877	0.0124024	56	76	100	5.83289	6.26679	6.65821	0.00627592	0.00851731	0.011207	109	122	101	6.78136	6.94251	6.67243	0.0122156	0.0136725	0.0113191	0	0	0	0	0	0	0	0
chr7	27356383	27447686	ENSMUSG00000011751	0.4927	-	Sptbn4	protein_coding	0.726287	1	2.07143	1.05063	4	1.63563	0.000784985	9	3.1606	0.00185542	0	2	9	0	1.58496	3.32193	0	0.000428174	0.00192678	12	4	10	3.70044	2.32193	3.45943	0.00256904	0.000856348	0.00214087	0	0	0	0	0	0	0	0
chr19	41911871	41918664	ENSMUSG00000011752	0.4804	+	Pgam1	protein_coding	0.360021	1	0.777627	-0.36285	1471	10.521	0.686421	1144	10.1586	0.533676	1352	1553	1508	10.4019	10.6018	10.5594	0.630891	0.724685	0.703686	1149	1065	1217	10.1674	10.058	10.2503	0.536164	0.496967	0.567895	0	0	0	0	0	0	0	0
chr5	107744795	107875107	ENSMUSG00000011831	0.4012	-	Evi5	protein_coding	0.539415	1	1.31532	0.395409	36	5.17738	0.00226031	48	5.51211	0.00299282	44	26	38	5.49185	4.75489	5.2854	0.0027626	0.00163245	0.00238589	72	30	41	6.18982	4.9542	5.39232	0.00452063	0.00188359	0.00257424	0	0	0	0	0	0	0	0
chr8	4166567	4211257	ENSMUSG00000011832	0.4854	+	Evi5l	protein_coding	0.762835	1	1.25714	0.330149	22	4.45169	0.00138227	28	4.80317	0.00175363	12	30	25	3.70044	4.9542	4.70044	0.000742712	0.00185678	0.00154732	17	30	38	4.16993	4.9542	5.2854	0.00105218	0.00185678	0.00235192	0	0	0	0	0	0	0	0
chr8	4253080	4256220	ENSMUSG00000011837	0.5578	+	Snapc2	protein_coding	0.994433	1	0.898305	-0.154723	38	5.28969	0.0200698	34	5.06358	0.0179756	44	34	37	5.49185	5.12928	5.24793	0.0230366	0.017801	0.0193717	21	33	49	4.45943	5.08746	5.64386	0.0109948	0.0172775	0.0256545	0	0	0	0	0	0	0	0
chr11	77493562	77507786	ENSMUSG00000011877	0.5581	+	Git1	protein_coding	0.613002	1	1.08664	0.11987	226	7.59809	0.0350551	246	7.93974	0.0381056	87	223	368	6.45943	7.80735	8.52748	0.0134946	0.0345897	0.0570808	213	260	264	7.74147	8.02791	8.04985	0.0330386	0.0403288	0.0409493	0	0	0	0	0	0	0	0
chr5	114669398	114690984	ENSMUSG00000011884	0.5292	-	Gltp	protein_coding	0.721232	1	0.838384	-0.254317	98	6.59219	0.0433053	82	6.36096	0.0362351	125	71	98	6.97728	6.16993	6.62936	0.0552364	0.0313743	0.0433053	98	70	78	6.62936	6.14975	6.30378	0.0433053	0.0309324	0.0344675	0	0	0	0	0	0	0	0
chr9	69989466	70008317	ENSMUSG00000011958	0.4121	+	Bnip2	protein_coding	0.873581	1	1.06074	0.0850677	1075	10.0699	0.114962	1140	10.1554	0.121951	1028	1129	1067	10.007	10.1421	10.0607	0.10997	0.120774	0.114142	1119	1110	1191	10.1293	10.1176	10.2192	0.119705	0.118742	0.127407	0	0	0	0	0	0	0	0
chr15	98538689	98570923	ENSMUSG00000011960	0.4291	-	Ccnt1	protein_coding	0.541864	1	0.90137	-0.149809	121	6.76423	0.0112363	109	6.76967	0.0101189	206	84	72	7.69349	6.40939	6.18982	0.0191824	0.00782196	0.00670453	123	96	107	6.9542	6.59991	6.75489	0.0114536	0.00893938	0.00996368	0	0	0	0	0	0	0	0
chr16	17797282	17808287	ENSMUSG00000012017	0.5804	+	Scarf2	protein_coding	0.0684847	1	1.77039	0.824069	109	6.78293	0.0558678	194	7.60712	0.0993017	106	119	103	6.74147	6.90689	6.70044	0.0541645	0.0608074	0.0526316	192	181	210	7.59246	7.50779	7.7211	0.0981094	0.0924885	0.107307	0	0	0	0	0	0	0	0
chr12	55836366	55869735	ENSMUSG00000012076	0.4215	+	Brms1l	protein_coding	0.423327	1	1.21212	0.277534	32	4.89081	0.0118081	39	5.3181	0.0143911	50	15	31	5.67243	4	5	0.0184502	0.00553506	0.0114391	36	38	43	5.20945	5.2854	5.45943	0.0132841	0.0140221	0.0158672	0	0	0	0	0	0	0	0
chr16	17651221	17722930	ENSMUSG00000012114	0.4523	-	Med15	protein_coding	0.452481	1	1.1866	0.246837	69	6.09823	0.0317901	82	6.3678	0.0378086	87	57	62	6.45943	5.85798	5.97728	0.0402778	0.0263889	0.0287037	77	82	86	6.2854	6.37504	6.44294	0.0356481	0.037963	0.0398148	0	0	0	0	0	0	0	0
chr4	133969028	134000918	ENSMUSG00000012117	0.4625	-	Dhdds	protein_coding	0.608466	1	0.95122	-0.0721498	108	6.73112	0.0229374	103	6.69876	0.0218082	75	115	135	6.24793	6.85798	7.08746	0.0158797	0.0243489	0.0285835	96	107	106	6.59991	6.75489	6.74147	0.0203261	0.0226551	0.0224434	0	0	0	0	0	0	0	0
chr4	134102570	134127593	ENSMUSG00000012126	0.5335	+	Ubxn11	protein_coding	0.337688	1	0.585829	-0.771447	578	9.04472	0.053153	338	8.38666	0.0311005	934	346	453	9.86882	8.43879	8.82655	0.0859404	0.0318366	0.041682	302	295	417	8.24317	8.20945	8.70736	0.027788	0.0271439	0.0383695	0	0	0	0	0	0	0	0
chr17	46257851	46283026	ENSMUSG00000012296	0.5205	-	Tjap1	protein_coding	0.0872868	1	1.41051	0.49622	265	7.95813	0.146109	375	8.52819	0.206314	305	348	143	8.25739	8.44708	7.16993	0.167952	0.19163	0.0787445	281	413	430	8.13955	8.69349	8.75154	0.154736	0.227423	0.236784	0	0	0	0	0	0	0	0
chr6	122707489	122714633	ENSMUSG00000012396	0.4427	+	Nanog	protein_coding	0.328866	1	1.41071	0.496426	18	3.86602	0.00757576	25	4.70804	0.0108634	19	30	4	4.32193	4.9542	2.32193	0.00814751	0.0128645	0.00171527	23	30	23	4.58496	4.9542	4.58496	0.00986278	0.0128645	0.00986278	0	0	0	0	0	0	0	0
chr14	18267823	18271391	ENSMUSG00000012405	0.4769	-	Rpl15	protein_coding	0.462785	1	0.990771	-0.013377	721	9.40539	0.195166	715	9.47671	0.193362	1040	694	430	10.0238	9.44087	8.75154	0.281385	0.187771	0.116342	632	797	715	9.30606	9.64024	9.48382	0.170996	0.215639	0.193452	0	0	0	0	0	0	0	0
chr13	90089123	90143907	ENSMUSG00000012422	0.3819	+	Tmem167	protein_coding	0.715609	1	0.865116	-0.209034	357	8.47811	0.0247307	309	8.26841	0.0213856	399	313	360	8.64386	8.29462	8.49586	0.0276144	0.0216624	0.0249152	267	343	317	8.06609	8.42626	8.31288	0.0184788	0.0237387	0.0219392	0	0	0	0	0	0	0	0
chr5	7960457	7982213	ENSMUSG00000012428	0.4035	+	Steap4	protein_coding	0.840443	1	0.829268	-0.270089	13	3.5026	0.0043543	10	3.34539	0.00355219	25	6	7	4.70044	2.80735	3	0.00859402	0.00206256	0.00240633	13	14	4	3.80735	3.90689	2.32193	0.00446889	0.00481265	0.00137504	0	0	0	0	0	0	0	0
chr13	17695413	17699105	ENSMUSG00000012429	0.3994	+	Mplkip	protein_coding	0.479778	1	1.21239	0.277853	37	5.12718	0.0110542	45	5.42038	0.013466	31	57	22	5	5.85798	4.52356	0.00934579	0.0171842	0.0066325	32	33	69	5.04439	5.08746	6.12928	0.00964727	0.00994875	0.0208019	0	0	0	0	0	0	0	0
chr19	37376403	37421859	ENSMUSG00000012443	0.4053	+	Kif11	protein_coding	0.971544	1	1.275	0.350497	12	3.57541	0.00452932	16	4.00339	0.00587587	6	21	10	2.80735	4.45943	3.45943	0.00220345	0.00771208	0.00367242	24	14	10	4.64386	3.90689	3.45943	0.00881381	0.00514139	0.00367242	0	0	0	0	0	0	0	0
chr6	8255936	8259173	ENSMUSG00000012483	0.3725	-	Rpa3	protein_coding	0.039104	1	1.94286	0.95818	11	3.16395	0.00389721	22	4.49225	0.00791621	19	11	2	4.32193	3.58496	1.58496	0.00694191	0.004019	0.000730727	18	24	23	4.24793	4.64386	4.58496	0.00657654	0.00876872	0.00840336	0	0	0	0	0	0	0	0
chr8	111311797	111338177	ENSMUSG00000012519	0.4472	-	Mlkl	protein_coding	0.132926	1	0.451977	-1.14568	58	5.80211	0.0211988	26	4.69989	0.00938109	87	46	41	6.45943	5.55459	5.39232	0.0317982	0.0168129	0.0149854	32	27	18	5.04439	4.80735	4.24793	0.0116959	0.00986842	0.00657895	0	0	0	0	0	0	0	0
chr6	29540827	29609887	ENSMUSG00000012535	0.399	-	Tnpo3	protein_coding	0.276231	1	1.53696	0.620084	427	8.66112	0.0130859	657	9.35788	0.020129	268	614	400	8.07146	9.26444	8.64746	0.00820676	0.0188021	0.0122489	719	664	589	9.49185	9.37721	9.20457	0.0220174	0.0203332	0.0180365	0	0	0	0	0	0	0	0
chr12	85824659	86061893	ENSMUSG00000012609	0.4381	+	Ttll5	protein_coding	0.600415	1	1.41505	0.500852	136	6.90397	0.00348118	193	7.52131	0.00493663	75	92	242	6.24793	6.53916	7.92481	0.00191507	0.00234916	0.0061793	113	209	258	6.83289	7.71425	8.01681	0.00288538	0.00533667	0.00658785	0	0	0	0	0	0	0	0
chr7	43296197	43313294	ENSMUSG00000012640	0.4191	-	Zfp715	protein_coding	0.81539	1	0.870229	-0.200533	43	5.35668	0.00548274	37	5.24106	0.00475456	62	41	25	5.97728	5.39232	4.70044	0.0079671	0.00526857	0.00321254	33	36	42	5.08746	5.20945	5.42626	0.00424056	0.00462606	0.00539707	0	0	0	0	0	0	0	0
chr7	44252148	44257378	ENSMUSG00000012777	0.5511	-	Acpt	protein_coding	0.6887	1	1.36638	0.450358	154	7.12402	0.0611001	210	7.72169	0.0836315	69	190	202	6.12928	7.57743	7.66534	0.0274354	0.0755467	0.0803181	198	223	210	7.63662	7.80735	7.7211	0.0787276	0.088668	0.083499	0	0	0	0	0	0	0	0
chr10	60302748	60696490	ENSMUSG00000012819	0.5079	-	Cdh23	protein_coding	0.143595	1	1.20986	0.274841	4218	11.8597	0.511604	5103	12.3011	0.618996	6820	3910	1923	12.7358	11.9333	10.9099	0.827268	0.474284	0.233261	4764	4359	6186	12.2183	12.0901	12.595	0.577875	0.528748	0.750364	0	0	0	0	0	0	0	0
chr7	12922290	12926686	ENSMUSG00000012848	0.4771	+	Rps5	protein_coding	0.79118	1	1.13779	0.186232	3306	11.5307	1.22444	3762	11.8723	1.39321	1626	3015	5277	10.668	11.5584	12.3658	0.602222	1.11667	1.95444	3450	4210	3625	11.7528	12.0399	11.8242	1.27778	1.55926	1.34259	0	0	0	0	0	0	0	0
chr8	84125989	84132527	ENSMUSG00000012889	0.5512	+	Podnl1	protein_coding	0.9307	1	1.0679	0.0947782	107	6.73058	0.0688546	114	6.84376	0.0735736	81	114	126	6.35755	6.84549	6.98868	0.0521236	0.0733591	0.0810811	120	100	123	6.91886	6.65821	6.9542	0.0772201	0.0643501	0.0791506	0	0	0	0	0	0	0	0
chr8	83900105	83941954	ENSMUSG00000013033	0.5488	+	Adgrl1	protein_coding	0.361403	1	0.831925	-0.265475	354	8.32312	0.0128196	294	8.01084	0.0106588	286	196	580	8.16491	7.62205	9.18239	0.0103571	0.00709785	0.0210038	222	149	512	7.8009	7.22882	9.00282	0.0080394	0.00539581	0.0185413	0	0	0	0	0	0	0	0
chr9	14541966	14643529	ENSMUSG00000013076	0.4704	-	Amotl1	protein_coding	1	1	0.870321	-0.20038	881	9.74935	0.0915264	766	9.5559	0.0796439	1165	732	745	10.1874	9.51767	9.54303	0.121077	0.0760757	0.0774267	908	569	822	9.82814	9.15482	9.68475	0.0943671	0.0591353	0.0854292	0	0	0	0	0	0	0	0
chr16	22381309	22439719	ENSMUSG00000013089	0.4637	-	Etv5	protein_coding	0.0543133	1	1.71537	0.778522	218	7.76295	0.0302946	375	8.53411	0.052066	249	223	182	7.96578	7.80735	7.5157	0.0346026	0.0309894	0.0252918	464	333	327	8.86109	8.3837	8.35755	0.0644803	0.0462757	0.0454419	0	0	0	0	0	0	0	0
chr7	4782937	4784341	ENSMUSG00000013091	0.558	+	Tmem190	protein_coding	0.725162	1	0.827586	-0.273018	9	3.13077	0.00339869	7	2.93793	0.0027451	6	15	5	2.80735	4	2.58496	0.00235294	0.00588235	0.00196078	9	8	4	3.32193	3.16993	2.32193	0.00352941	0.00313725	0.00156863	0	0	0	0	0	0	0	0
chr8	105713854	105758664	ENSMUSG00000013150	0.4606	-	Gfod2	protein_coding	0.588514	1	1.12185	0.165878	78	6.29793	0.0114039	88	6.42422	0.0128112	81	89	65	6.35755	6.49185	6.04439	0.0117921	0.0129568	0.0094628	57	103	104	5.85798	6.70044	6.71425	0.00829815	0.0149949	0.0151405	0	0	0	0	0	0	0	0
chr8	105703651	105708210	ENSMUSG00000013155	0.532	-	Enkd1	protein_coding	0.719145	1	1.06701	0.0935741	128	7.00639	0.0320433	137	7.10691	0.0342072	137	139	109	7.10852	7.12928	6.78136	0.0342072	0.0347066	0.027216	129	137	145	7.02237	7.10852	7.18982	0.0322097	0.0342072	0.0362047	0	0	0	0	0	0	0	0
chr8	105524465	105566047	ENSMUSG00000013160	0.4634	-	Atp6v0d1	protein_coding	0.0817119	1	0.747685	-0.419497	287	7.91027	0.0974202	214	7.73433	0.072754	156	162	543	7.29462	7.34873	9.08746	0.0529532	0.0549898	0.184318	188	194	261	7.56224	7.60733	8.03342	0.0638153	0.065852	0.0885947	0	0	0	0	0	0	0	0
chr17	56412431	56476483	ENSMUSG00000013236	0.5576	-	Ptprs	protein_coding	0.732179	1	1.12587	0.171035	817	9.6622	0.240251	920	9.82881	0.270527	685	967	800	9.42206	9.91886	9.64566	0.201352	0.284245	0.235156	726	965	1070	9.50581	9.91588	10.0647	0.213404	0.283657	0.314521	0	0	0	0	0	0	0	0
chr1	131827493	131848865	ENSMUSG00000013275	0.5139	+	Slc41a1	protein_coding	0.501087	1	0.988806	-0.0162406	88	6.33661	0.01862	87	6.44981	0.0184092	131	92	42	7.04439	6.53916	5.42626	0.0276138	0.0193929	0.00885329	95	97	70	6.58496	6.61471	6.14975	0.0200253	0.0204469	0.0147555	0	0	0	0	0	0	0	0
chr7	43492044	43505940	ENSMUSG00000013353	0.4698	-	4931406B18Rik	protein_coding	0.795082	1	1.625	0.70044	2	1.19499	0.000105813	3	1.58496	0.000211627	0	3	2	0	2	1.58496	0	0.000190464	0.000126976	8	0	2	3.16993	0	1.58496	0.000507904	0	0.000126976	0	0	0	0	0	0	0	0
chr7	43472904	43490075	ENSMUSG00000013367	0.5208	-	Iglon5	protein_coding	0.0484348	1	1.76106	0.816446	37	5.15126	0.0130347	65	5.88689	0.0232255	50	39	21	5.67243	5.32193	4.45943	0.0177746	0.0138642	0.00746534	49	36	111	5.64386	5.20945	6.80735	0.0174191	0.0127977	0.0394597	0	0	0	0	0	0	0	0
chr11	95957163	96005940	ENSMUSG00000013415	0.4852	-	Igf2bp1	protein_coding	0.933728	1	1.2069	0.271302	9	3.17387	0.000763381	11	3.47402	0.000939546	6	6	14	2.80735	2.80735	3.90689	0.000528495	0.000528495	0.00123315	13	13	6	3.80735	3.80735	2.80735	0.00114507	0.00114507	0.000528495	0	0	0	0	0	0	0	0
chr9	121759330	121771742	ENSMUSG00000013419	0.5886	+	Zfp651	protein_coding	0.664139	1	1.07732	0.107446	64	5.99941	0.00711677	69	6.07093	0.00767568	75	52	64	6.24793	5.72792	6.02237	0.00838364	0.00581265	0.00715404	57	53	96	5.85798	5.75489	6.59991	0.00637156	0.00592444	0.0107311	0	0	0	0	0	0	0	0
chr2	25199712	25211489	ENSMUSG00000013465	0.4997	-	Nelfb	protein_coding	0.41644	1	1.19865	0.261414	98	6.61324	0.0141251	118	6.88991	0.0169597	118	94	82	6.89482	6.56986	6.37504	0.0170078	0.0135486	0.011819	113	123	117	6.83289	6.9542	6.88264	0.0162871	0.0177285	0.0168636	0	0	0	0	0	0	0	0
chr11	119307768	119345375	ENSMUSG00000013483	0.5088	+	Card14	protein_coding	0.334627	1	0.705882	-0.5025	5	2	0.00247175	3	1.86165	0.00158898	0	7	7	0	3	3	0	0.00370763	0.00370763	3	5	1	2	2.58496	1	0.00158898	0.00264831	0.000529661	0	0	0	0	0	0	0	0
chr5	108629770	108648782	ENSMUSG00000013495	0.4401	+	Tmem175	protein_coding	0.815192	1	1.12245	0.16665	146	7.18835	0.0212395	164	7.35906	0.023858	125	170	143	6.97728	7.41785	7.16993	0.0181845	0.0247309	0.020803	183	143	166	7.52356	7.16993	7.3837	0.0266221	0.020803	0.024149	0	0	0	0	0	0	0	0
chr16	18300825	18348103	ENSMUSG00000013539	0.4751	-	Tango2	protein_coding	0.631339	1	1.01931	0.0275858	85	6.38776	0.00609089	87	6.44261	0.00620985	106	92	58	6.74147	6.53916	5.88264	0.00756602	0.00656674	0.0041399	81	74	106	6.35755	6.22882	6.74147	0.00578158	0.00528194	0.00756602	0	0	0	0	0	0	0	0
chr9	71215789	71296243	ENSMUSG00000013584	0.4211	+	Aldh1a2	protein_coding	0.284198	1	0.550147	-0.86211	225	7.64567	0.0775327	123	6.89525	0.0424994	386	124	165	8.59619	6.96578	7.37504	0.133012	0.0427292	0.0568573	158	77	135	7.31288	6.2854	7.08746	0.0544452	0.0265334	0.0465196	0	0	0	0	0	0	0	0
chr1	171234853	171251388	ENSMUSG00000013593	0.493	-	Ndufs2	protein_coding	0.904566	1	1.07498	0.10431	421	8.71816	0.10087	453	8.79625	0.108451	399	467	398	8.64386	8.87036	8.64024	0.0955231	0.111803	0.0952837	490	538	331	8.93958	9.07414	8.37504	0.117309	0.128801	0.0792435	0	0	0	0	0	0	0	0
chr5	31048312	31054623	ENSMUSG00000013622	0.4469	+	Atraid	protein_coding	0.647356	1	1.20891	0.273711	238	7.89204	0.0378307	288	8.1707	0.0457672	224	211	280	7.81378	7.72792	8.13443	0.0355556	0.0334921	0.0444444	270	326	269	8.08215	8.35315	8.07682	0.0428571	0.051746	0.0426984	0	0	0	0	0	0	0	0
chr5	31054780	31078479	ENSMUSG00000013629	0.5238	+	Cad	protein_coding	0.0891397	1	1.42449	0.510445	81	6.27085	0.00614416	115	6.85855	0.00878462	118	72	52	6.89482	6.18982	5.72792	0.00898774	0.00548404	0.0039607	106	126	114	6.74147	6.98868	6.84549	0.00807373	0.00959708	0.00868307	0	0	0	0	0	0	0	0
chr11	58379043	58390728	ENSMUSG00000013643	0.4701	+	Lypd8	protein_coding	1	1	1	0	0	0	0	0	0	0	0	0	0	0	0	0	0	0	0	0	0	0	0	0	0	0	0	0	0	0	0	0	0	0	0	0
chr11	58330724	58347728	ENSMUSG00000013646	0.486	+	Sh3bp5l	protein_coding	0.483082	1	1.41904	0.504911	269	7.99112	0.0699835	382	8.57406	0.0994183	156	362	288	7.29462	8.50383	8.17493	0.0406356	0.0942954	0.0750195	428	373	344	8.74483	8.54689	8.43045	0.111487	0.0971607	0.0896067	0	0	0	0	0	0	0	0
chr19	32672563	32712298	ENSMUSG00000013662	0.3907	-	Atad1	protein_coding	0.786624	1	1.11239	0.153657	290	8.18285	0.0986939	322	8.31317	0.109824	299	286	284	8.22882	8.16491	8.15482	0.101874	0.0974446	0.0967632	399	312	256	8.64386	8.29002	8.00562	0.135945	0.106303	0.0872232	0	0	0	0	0	0	0	0
chr19	32757497	32826160	ENSMUSG00000013663	0.3811	+	Pten	protein_coding	0.300267	1	1.1745	0.232043	198	7.57652	0.0199784	232	7.85507	0.0234822	280	164	149	8.13443	7.36632	7.22882	0.0283	0.0165757	0.0150596	270	228	199	8.08215	7.8392	7.64386	0.0272893	0.0230443	0.0201132	0	0	0	0	0	0	0	0
chr1	172196728	172206804	ENSMUSG00000013698	0.5134	-	Pea15a	protein_coding	0.523267	1	0.920567	-0.119406	540	9.0397	0.0954653	497	8.95313	0.0878681	417	480	724	8.70736	8.90989	9.50184	0.0736749	0.0848057	0.127915	466	454	572	8.86728	8.82972	9.16239	0.0823322	0.080212	0.10106	0	0	0	0	0	0	0	0
chr14	32180162	32201898	ENSMUSG00000013701	0.406	-	Timm23	protein_coding	0.733561	1	0.856209	-0.223965	50	5.66328	0.00646998	43	5.44787	0.00552105	50	57	43	5.67243	5.85798	5.45943	0.00646998	0.00737578	0.00556418	44	43	41	5.49185	5.45943	5.39232	0.00569358	0.00556418	0.00530538	0	0	0	0	0	0	0	0
chr3	95139521	95142360	ENSMUSG00000013707	0.5271	-	Tnfaip8l2	protein_coding	0.495123	1	0.869231	-0.202189	42	5.38494	0.0244843	37	5.21892	0.0212069	31	37	59	5	5.24793	5.90689	0.0179294	0.0213997	0.0341238	41	29	40	5.39232	4.90689	5.35755	0.0237131	0.0167727	0.0231348	0	0	0	0	0	0	0	0
chr6	106769120	106782474	ENSMUSG00000013736	0.3897	+	Trnt1	protein_coding	0.822634	1	1.22222	0.289507	47	5.55385	0.00444571	58	5.85599	0.00545466	37	43	61	5.24793	5.45943	5.9542	0.00349981	0.00406735	0.00576996	63	45	65	6	5.52356	6.04439	0.00595914	0.00425653	0.00614832	0	0	0	0	0	0	0	0
chr17	34898469	34914052	ENSMUSG00000013787	0.5475	+	Ehmt2	protein_coding	0.26111	1	0.927517	-0.108555	247	7.68487	0.0191583	229	7.8446	0.017764	100	189	453	6.65821	7.56986	8.82655	0.00774593	0.0146398	0.0350891	215	223	250	7.75489	7.80735	7.97154	0.0166538	0.0172734	0.0193648	0	0	0	0	0	0	0	0
chr9	22112989	22117172	ENSMUSG00000013822	0.5172	-	Elof1	protein_coding	0.387649	1	1.56502	0.646177	214	7.61223	0.118482	336	8.39604	0.185738	100	262	281	6.65821	8.03892	8.13955	0.0552792	0.144831	0.155334	345	323	340	8.43463	8.33985	8.41363	0.190713	0.178552	0.187949	0	0	0	0	0	0	0	0
chr10	79894708	79908923	ENSMUSG00000013833	0.5478	-	Med16	protein_coding	0.0149653	0.810918	0.608154	-0.717491	293	8.04801	0.0506183	178	7.48176	0.0307161	156	245	479	7.29462	7.94251	8.90689	0.0269198	0.0422778	0.0826575	175	191	168	7.45943	7.58496	7.40088	0.0301984	0.0329594	0.0289905	0	0	0	0	0	0	0	0
chr15	67102875	67113992	ENSMUSG00000013846	0.509	-	St3gal1	protein_coding	0.775861	1	1.16307	0.217937	138	6.93289	0.0274027	161	7.3165	0.0319036	56	159	199	5.83289	7.32193	7.64386	0.0111199	0.0315727	0.0395155	199	134	149	7.64386	7.07682	7.22882	0.0395155	0.0266084	0.029587	0	0	0	0	0	0	0	0
chr10	79974948	79984330	ENSMUSG00000013858	0.5968	-	Tmem259	protein_coding	0.281108	1	0.901147	-0.150165	377	8.38773	0.070842	339	8.40794	0.0638205	168	381	581	7.40088	8.57743	9.18488	0.0315968	0.0716569	0.109272	316	334	368	8.30834	8.38802	8.52748	0.059432	0.0628174	0.069212	0	0	0	0	0	0	0	0
chr8	26119368	26151790	ENSMUSG00000013878	0.4093	+	Rnf170	protein_coding	0.415527	1	1.36331	0.447113	92	6.52045	0.00712361	125	6.96265	0.00973992	81	110	84	6.35755	6.79442	6.40939	0.00629468	0.00854834	0.00652782	154	106	116	7.27612	6.74147	6.87036	0.0119677	0.00823749	0.00901461	0	0	0	0	0	0	0	0
chr7	30291728	30308367	ENSMUSG00000013921	0.5248	+	Clip3	protein_coding	0.293491	1	0.579336	-0.787528	89	6.35834	0.0132013	51	5.7075	0.00758583	137	45	86	7.10852	5.52356	6.44294	0.0202453	0.00664992	0.0127087	51	48	55	5.70044	5.61471	5.80735	0.00753657	0.00709325	0.00812768	0	0	0	0	0	0	0	0
chr7	30280094	30290237	ENSMUSG00000013928	0.491	+	Thap8	protein_coding	0.286756	1	0.323529	-1.62803	10	3.27126	0.003441	3	1.72331	0.000888001	19	4	8	4.32193	2.32193	3.16993	0.00632701	0.001332	0.002664	2	1	5	1.58496	1	2.58496	0.000666001	0.000333	0.001665	0	0	0	0	0	0	0	0
chr1	171329145	171342331	ENSMUSG00000013973	0.47	+	Dedd	protein_coding	0.684953	1	1.31421	0.394193	121	6.87605	0.0224991	159	7.32021	0.0296269	81	121	161	6.35755	6.93074	7.33985	0.0150614	0.0224991	0.0299368	150	178	150	7.2384	7.48382	7.2384	0.0278914	0.0330978	0.0278914	0	0	0	0	0	0	0	0
chr8	3665754	3669259	ENSMUSG00000013974	0.4932	+	Mcemp1	protein_coding	0.0380927	1	0.24	-2.05889	16	4.03092	0.00722632	3	1.96896	0.00138376	12	15	20	3.70044	4	4.39232	0.00553506	0.00691882	0.00922509	3	2	4	2	1.58496	2.32193	0.00138376	0.000922509	0.00184502	0	0	0	0	0	0	0	0
chr1	171338008	171345646	ENSMUSG00000013997	0.4808	-	Nit1	protein_coding	0.681755	1	1.31608	0.396243	121	6.87997	0.0158689	160	7.32787	0.020926	81	122	161	6.35755	6.94251	7.33985	0.0105938	0.0159561	0.0210568	152	175	153	7.25739	7.45943	7.26679	0.0198797	0.0228878	0.0200105	0	0	0	0	0	0	0	0
chr16	97791467	97851850	ENSMUSG00000014039	0.4708	-	Prdm15	protein_coding	0.514876	1	0.837838	-0.255257	11	2.77398	0.000514567	9	3.16395	0.000423761	0	15	19	0	4	4.32193	0	0.000681044	0.000862656	4	7	17	2.32193	3	4.16993	0.000181612	0.000317821	0.00077185	0	0	0	0	0	0	0	0
chr16	32277459	32301434	ENSMUSG00000014074	0.4126	+	Rnf168	protein_coding	0.94041	1	1.00929	0.0133378	107	6.75025	0.023108	108	6.73591	0.0233247	106	105	109	6.74147	6.72792	6.78136	0.0229636	0.022747	0.0236135	138	87	98	7.11894	6.45943	6.62936	0.029896	0.0188475	0.0212305	0	0	0	0	0	0	0	0
chr16	32419702	32429099	ENSMUSG00000014075	0.4274	+	Tctex1d2	protein_coding	0.295354	1	0.920382	-0.119695	104	6.48917	0.0398871	95	6.58777	0.0366808	44	89	178	5.49185	6.49185	7.48382	0.0169296	0.0342439	0.0684879	102	89	95	6.6865	6.49185	6.58496	0.0392459	0.0342439	0.0365525	0	0	0	0	0	0	0	0
chr2	119547697	119587027	ENSMUSG00000014077	0.4236	+	Chp1	protein_coding	0.29585	1	0.899292	-0.153139	423	8.42357	0.084601	380	8.53814	0.0760608	779	336	153	9.60733	8.3966	7.26679	0.155925	0.0672538	0.0306245	452	419	269	8.82337	8.71425	8.07682	0.0904724	0.0838671	0.0538431	0	0	0	0	0	0	0	0
chr5	114622152	114658421	ENSMUSG00000014158	0.5351	-	Trpv4	protein_coding	0.50658	1	1	0	28	3.53268	0.00664634	28	4.6801	0.00664634	0	24	61	0	4.64386	5.9542	0	0.00562984	0.0143092	12	26	47	3.70044	4.75489	5.58496	0.00281492	0.00609899	0.0110251	0	0	0	0	0	0	0	0
chr11	62879455	62916780	ENSMUSG00000014177	0.4505	+	Tvp23b	protein_coding	0.414362	1	0.917738	-0.123846	129	6.98185	0.0212567	118	6.84622	0.0194945	93	130	163	6.55459	7.03342	7.35755	0.0153643	0.021477	0.0269288	159	111	84	7.32193	6.80735	6.40939	0.026268	0.018338	0.0138774	0	0	0	0	0	0	0	0
chr11	100582818	100620168	ENSMUSG00000014195	0.4563	-	Dnajc7	protein_coding	0.315675	1	1.72708	0.788334	155	7.00597	0.0191722	269	8.04304	0.0332017	56	133	277	5.83289	7.06609	8.11894	0.00691187	0.0164157	0.0341891	218	235	354	7.77479	7.88264	8.47168	0.0269069	0.0290052	0.0436929	0	0	0	0	0	0	0	0
chr11	100627543	100692455	ENSMUSG00000014198	0.5052	-	Zfp385c	protein_coding	0.409737	1	1.68367	0.751612	64	5.73936	0.0102035	109	6.75908	0.0172879	19	76	98	4.32193	6.26679	6.62936	0.00301348	0.0120539	0.0155432	83	121	123	6.39232	6.93074	6.9542	0.0131642	0.0191911	0.0195083	0	0	0	0	0	0	0	0
chr1	160202367	160212875	ENSMUSG00000014226	0.4082	-	Cacybp	protein_coding	0.228459	1	0.703504	-0.507369	123	6.92446	0.0247212	86	6.41974	0.0173317	131	92	145	7.04439	6.53916	7.18982	0.0264006	0.0185409	0.0292221	82	107	69	6.37504	6.75489	6.12928	0.0165256	0.0215639	0.0139057	0	0	0	0	0	0	0	0
chr16	3908801	3941147	ENSMUSG00000014232	0.4448	+	Cluap1	protein_coding	0.367357	1	0.616279	-0.698344	28	4.83062	0.00231481	17	4.09513	0.00139447	31	29	23	5	4.90689	4.58496	0.00259371	0.00242637	0.00192436	12	23	15	3.70044	4.58496	4	0.00100402	0.00192436	0.00125502	0	0	0	0	0	0	0	0
chr11	62267224	62281375	ENSMUSG00000014243	0.4487	-	Zswim7	protein_coding	0.478954	1	0.694915	-0.525091	38	5.13458	0.0258311	26	4.74419	0.0177448	50	16	49	5.67243	4.08746	5.64386	0.0336927	0.0107817	0.0330189	24	21	34	4.64386	4.45943	5.12928	0.0161725	0.0141509	0.0229111	0	0	0	0	0	0	0	0
chr11	62458460	62514417	ENSMUSG00000014245	0.4412	+	Pigl	protein_coding	0.449065	1	0.769231	-0.378512	16	3.98908	0.00416348	12	3.72456	0.00314385	12	10	27	3.70044	3.45943	4.80735	0.00305888	0.00254907	0.00688249	10	13	14	3.45943	3.80735	3.90689	0.00254907	0.00331379	0.0035687	0	0	0	0	0	0	0	0
chr18	36742332	36744557	ENSMUSG00000014294	0.4461	-	Ndufa2	protein_coding	0.0767883	1	0.73039	-0.453262	1350	10.2522	0.906873	986	9.94236	0.662189	679	1264	2108	9.40939	10.3049	11.0423	0.456011	0.848892	1.41572	1057	1022	879	10.0471	9.99859	9.78136	0.709872	0.686367	0.590329	0	0	0	0	0	0	0	0
chr16	4616464	4624988	ENSMUSG00000014301	0.4915	-	Pam16	protein_coding	0.179638	1	1.27353	0.348832	226	7.71925	0.0909579	288	8.1648	0.115948	286	273	118	8.16491	8.09803	6.89482	0.115276	0.110036	0.0475615	304	314	245	8.25267	8.29921	7.94251	0.122531	0.126562	0.0987505	0	0	0	0	0	0	0	0
chr16	4594713	4624924	ENSMUSG00000014303	0.5304	+	Glis2	protein_coding	0.207308	1	1.13788	0.186347	219	7.63955	0.0322201	249	7.96385	0.0366829	324	227	106	8.3443	7.83289	6.74147	0.0476681	0.0333971	0.0155951	260	264	224	8.02791	8.04985	7.81378	0.0382522	0.0388407	0.0329557	0	0	0	0	0	0	0	0
chr15	35925886	35938246	ENSMUSG00000014313	0.4247	-	Cox6c	protein_coding	0.705482	1	1.1911	0.252297	1572	10.603	0.382377	1873	10.8647	0.455496	1327	1903	1487	10.375	10.8948	10.5392	0.322714	0.462792	0.361625	2088	1895	1636	11.0286	10.8887	10.6768	0.507782	0.460846	0.39786	0	0	0	0	0	0	0	0
chr10	70922832	71159700	ENSMUSG00000014329	0.4411	-	Bicc1	protein_coding	0.447461	1	1.16406	0.219161	1297	10.3219	0.213447	1510	10.5599	0.248492	1607	1201	1084	10.6511	10.2312	10.0835	0.264396	0.197598	0.178348	1611	1483	1437	10.6546	10.5353	10.4898	0.265054	0.243995	0.236426	0	0	0	0	0	0	0	0
chr11	96047432	96065388	ENSMUSG00000014349	0.4502	-	Ube2z	protein_coding	0.462172	1	1.2218	0.289005	1045	10.0276	0.257009	1277	10.3185	0.314068	1115	1066	954	10.1241	10.0593	9.89936	0.274225	0.262174	0.234629	1350	1231	1250	10.3998	10.2668	10.2889	0.332022	0.302755	0.307427	0	0	0	0	0	0	0	0
chr2	128818118	128854261	ENSMUSG00000014353	0.4168	+	Tmem87b	protein_coding	0.428767	1	1.09239	0.12749	60	5.80179	0.00903194	66	6.05392	0.00988024	81	72	28	6.35755	6.18982	4.85798	0.0121257	0.0107784	0.00419162	63	78	57	6	6.30378	5.85798	0.00943114	0.0116766	0.00853293	0	0	0	0	0	0	0	0
chr2	128610104	128687391	ENSMUSG00000014355	0.4055	-	Anapc1	protein_coding	0.442475	1	1.15569	0.208753	55	5.74332	0.00308729	63	6.00258	0.00357674	69	60	35	6.12928	5.93074	5.16993	0.00389676	0.00338849	0.00197662	63	70	57	6	6.14975	5.85798	0.00355791	0.00395324	0.00321907	0	0	0	0	0	0	0	0
chr2	128698956	128802894	ENSMUSG00000014361	0.4458	+	Mertk	protein_coding	0.590743	1	1.11667	0.159199	19	3.12211	0.0076582	21	4.47156	0.00859868	0	14	43	0	3.90689	5.45943	0	0.00564289	0.0173317	19	20	25	4.32193	4.39232	4.70044	0.0076582	0.00806127	0.0100766	0	0	0	0	0	0	0	0
chr7	46888949	46919969	ENSMUSG00000014402	0.4217	-	Tsg101	protein_coding	0.928176	1	0.982495	-0.0254787	151	7.2088	0.0142405	149	7.22508	0.0139895	187	104	163	7.55459	6.71425	7.35755	0.0175967	0.00978639	0.0153383	152	143	151	7.25739	7.16993	7.24793	0.0143032	0.0134563	0.0142091	0	0	0	0	0	0	0	0
chr7	46760466	46796064	ENSMUSG00000014418	0.4338	-	Hps5	protein_coding	0.555605	1	1	0	28	4.7089	0.00106886	28	4.84229	0.00106886	12	31	42	3.70044	5	5.42626	0.000452694	0.00116946	0.00158443	36	28	21	5.20945	4.85798	4.45943	0.00135808	0.00105628	0.000792214	0	0	0	0	0	0	0	0
chr17	12227621	12318660	ENSMUSG00000014426	0.4755	-	Map3k4	protein_coding	0.84414	1	1.3	0.378512	29	4.71446	0.016734	38	5.13514	0.0219273	12	28	47	3.70044	4.85798	5.58496	0.00692441	0.016157	0.0271206	19	34	61	4.32193	5.12928	5.9542	0.0109636	0.0196192	0.0351991	0	0	0	0	0	0	0	0
chr8	122481698	122551329	ENSMUSG00000014444	0.5371	-	Piezo1	protein_coding	0.103484	1	1.56326	0.644555	494	8.95077	0.0223478	773	9.57939	0.0349608	523	468	492	9.03342	8.87344	8.94544	0.0236438	0.0211573	0.0222423	674	698	948	9.39874	9.44915	9.89026	0.0304702	0.0315552	0.0428571	0	0	0	0	0	0	0	0
chr14	63372837	63417187	ENSMUSG00000014453	0.4749	-	Blk	protein_coding	0.842664	1	0.333333	-1.58496	2	0.935785	0.00110558	0	0	0	6	0	0	2.80735	0	0	0.00331675	0	0	0	0	0	0	0	0	0	0	0	0	0	0	0	0	0	0	0
chr8	122466147	122476064	ENSMUSG00000014470	0.5363	-	Rnf166	protein_coding	0.726432	1	1.02878	0.0409303	45	5.48971	0.0128423	47	5.55666	0.01322	62	35	39	5.97728	5.16993	5.32193	0.0175637	0.00991501	0.0110482	55	37	48	5.80735	5.24793	5.61471	0.0155807	0.0104816	0.0135977	0	0	0	0	0	0	0	0
chr14	31700015	31830415	ENSMUSG00000014496	0.3781	-	Ankrd28	protein_coding	0.145412	1	1.49686	0.581935	52	5.67571	0.0159558	78	6.26959	0.024036	69	52	35	6.12928	5.72792	5.16993	0.0211721	0.0159558	0.0107395	81	99	55	6.35755	6.64386	5.80735	0.0248542	0.0303774	0.0168763	0	0	0	0	0	0	0	0
chr10	128377115	128408704	ENSMUSG00000014498	0.5245	+	Ankrd52	protein_coding	0.379924	1	1.47143	0.557218	22	4.53977	0.00312267	33	5.07948	0.0046607	25	21	21	4.70044	4.45943	4.45943	0.00349553	0.00293624	0.00293624	28	42	30	4.85798	5.42626	4.9542	0.00391499	0.00587248	0.00419463	0	0	0	0	0	0	0	0
chr18	34409423	34442789	ENSMUSG00000014503	0.4468	+	Pkd2l2	protein_coding	0.857609	1	1.05797	0.0813001	22	4.41578	0.00516068	23	4.52926	0.00547345	12	21	33	3.70044	4.45943	5.08746	0.00281492	0.00492611	0.00774103	18	17	35	4.24793	4.16993	5.16993	0.00422238	0.0039878	0.00821018	0	0	0	0	0	0	0	0
chr18	34330847	34336599	ENSMUSG00000014504	0.4332	+	Srp19	protein_coding	0.427349	1	1.15404	0.206699	386	8.57238	0.0759452	446	8.79542	0.0876745	480	375	304	8.90989	8.55459	8.25267	0.0943582	0.0737173	0.0597602	514	428	396	9.00843	8.74483	8.633	0.101042	0.084136	0.0778455	0	0	0	0	0	0	0	0
chr14	62837690	62956886	ENSMUSG00000014547	0.4357	+	Wdfy2	protein_coding	0.941052	1	1	0	1	1.05664	0.0007282	1	1.19499	0.0007282	0	2	2	0	1.58496	1.58496	0	0.0010923	0.0010923	2	1	1	1.58496	1	1	0.0010923	0.00054615	0.00054615	0	0	0	0	0	0	0	0
chr6	92186712	92214925	ENSMUSG00000014550	0.4403	-	Rbsn	protein_coding	0.378156	1	1.28966	0.366985	47	5.47494	0.00503011	61	5.95053	0.00651789	50	68	24	5.67243	6.10852	4.64386	0.0053135	0.00722635	0.00255048	72	59	53	6.18982	5.90689	5.75489	0.00765143	0.00626993	0.00563231	0	0	0	0	0	0	0	0
chr6	92169525	92184033	ENSMUSG00000014551	0.4553	-	Mrps25	protein_coding	0.627487	1	0.968563	-0.0460824	222	7.76761	0.027691	215	7.75162	0.0268166	162	235	268	7.34873	7.88264	8.07146	0.0202374	0.0293567	0.0334791	225	205	214	7.82018	7.6865	7.74819	0.0281074	0.025609	0.0267333	0	0	0	0	0	0	0	0
chr6	83480217	83506969	ENSMUSG00000014554	0.4684	-	Dguok	protein_coding	0.352176	1	0.774074	-0.369456	89	6.42566	0.0108075	69	6.08383	0.00833839	81	60	126	6.35755	5.93074	6.98868	0.00983607	0.00728597	0.0153005	52	63	91	5.72792	6	6.52356	0.00631451	0.00765027	0.0110504	0	0	0	0	0	0	0	0
chr4	150917322	151861876	ENSMUSG00000014592	0.4885	-	Camta1	protein_coding	0.205724	1	0.490196	-1.02857	84	6.30901	0.0055607	41	5.33157	0.00269209	131	63	58	7.04439	6	5.88264	0.00867205	0.00417053	0.00383953	43	27	52	5.45943	4.80735	5.72792	0.00284655	0.00178737	0.00344234	0	0	0	0	0	0	0	0
chr3	107741048	107760469	ENSMUSG00000014599	0.5122	-	Csf1	protein_coding	0.624032	1	0.765112	-0.386257	2315	11.1541	0.240494	1771	10.7856	0.183981	2915	2088	1942	11.5098	11.0286	10.9241	0.302826	0.216913	0.201745	1697	1626	1990	10.7296	10.668	10.9593	0.176293	0.168918	0.206732	0	0	0	0	0	0	0	0
chr3	107612532	107631694	ENSMUSG00000014601	0.4879	-	Strip1	protein_coding	0.74764	1	1.24355	0.314463	206	7.63431	0.0462276	256	7.98765	0.057541	131	232	254	7.04439	7.86419	7.99435	0.0294448	0.0521465	0.0570915	258	206	304	8.01681	7.69349	8.25267	0.0579906	0.0463025	0.06833	0	0	0	0	0	0	0	0
chr1	93015464	93101951	ENSMUSG00000014602	0.5134	-	Kif1a	protein_coding	0.552124	1	1.25806	0.331206	9	3.34079	0.000563437	12	3.62345	0.000724419	12	9	7	3.70044	3.32193	3	0.000724419	0.000543314	0.000422578	12	7	17	3.70044	3	4.16993	0.000724419	0.000422578	0.00102626	0	0	0	0	0	0	0	0
chr3	107595031	107605776	ENSMUSG00000014603	0.5413	+	Alx3	protein_coding	0.345741	1	2.5	1.32193	0	0.333333	0.000170853	2	1.26912	0.00119597	0	1	0	0	1	0	0	0.000512558	0	6	0	1	2.80735	0	1	0.00307535	0	0.000512558	0	0	0	0	0	0	0	0
chr11	70644196	70647479	ENSMUSG00000014606	0.542	-	Slc25a11	protein_coding	0.489228	1	0.858056	-0.220856	260	8.02073	0.0598586	223	7.80284	0.0513293	230	266	283	7.85175	8.0607	8.14975	0.0530198	0.0613186	0.0652374	214	241	213	7.74819	7.91886	7.74147	0.0493315	0.0555556	0.049101	0	0	0	0	0	0	0	0
chr11	70614883	70619216	ENSMUSG00000014609	0.5457	-	Chrne	protein_coding	0.923175	1	0.974359	-0.0374747	12	3.67412	0.00892857	12	3.62294	0.00868056	12	9	15	3.70044	3.32193	4	0.00892857	0.00669643	0.0111607	10	9	16	3.45943	3.32193	4.08746	0.00744048	0.00669643	0.0119048	0	0	0	0	0	0	0	0
chr8	116888685	116921455	ENSMUSG00000014633	0.457	-	Cmc2	protein_coding	0.950672	1	0.944444	-0.0824622	77	6.27825	0.0166667	73	6.19989	0.0157287	87	68	76	6.45943	6.10852	6.26679	0.0188312	0.0147186	0.0164502	76	66	76	6.26679	6.06609	6.26679	0.0164502	0.0142857	0.0164502	0	0	0	0	0	0	0	0
chr5	110135842	110171972	ENSMUSG00000014668	0.429	+	Chfr	protein_coding	0.271013	1	0.826087	-0.275634	137	7.01239	0.00547299	113	6.8239	0.00451422	87	116	208	6.45943	6.87036	7.70736	0.00347555	0.00463407	0.00830936	99	110	130	6.64386	6.79442	7.03342	0.00395494	0.00439438	0.00519335	0	0	0	0	0	0	0	0
chr6	52162417	52164831	ENSMUSG00000014704	0.4965	-	Hoxa2	protein_coding	0.038649	1	1.9803	0.985716	67	6.0179	0.0386922	133	7.03545	0.0771909	50	96	54	5.67243	6.59991	5.78136	0.0290192	0.0557168	0.0313407	99	135	165	6.64386	7.08746	7.37504	0.0574579	0.0783517	0.0957632	0	0	0	0	0	0	0	0
chr14	68606027	68655842	ENSMUSG00000014725	0.3885	-	Adam28	protein_coding	0.277755	1	3.85714	1.94753	1	0.773976	0.000367107	8	2.77995	0.00220264	0	0	4	0	0	2.32193	0	0	0.00110132	17	5	2	4.16993	2.58496	1.58496	0.00468062	0.00137665	0.000550661	0	0	0	0	0	0	0	0
chr6	83762644	83768326	ENSMUSG00000014747	0.5233	+	Ankrd53	protein_coding	0.0436591	1	0.62453	-0.679158	442	8.65469	0.174635	276	8.11152	0.108916	405	233	688	8.66534	7.87036	9.42836	0.160016	0.0920585	0.271829	266	278	283	8.0607	8.12412	8.14975	0.105097	0.109838	0.111814	0	0	0	0	0	0	0	0
chr6	83768885	83775813	ENSMUSG00000014748	0.5297	-	Tex261	protein_coding	0.397155	1	0.818635	-0.288708	1069	10.0144	0.22213	875	9.7668	0.181806	1053	743	1410	10.0417	9.53916	10.4625	0.218873	0.154438	0.293078	844	783	997	9.72281	9.61471	9.9629	0.175431	0.162752	0.207233	0	0	0	0	0	0	0	0
chr17	15396246	15433580	ENSMUSG00000014763	0.4575	+	Fam120b	protein_coding	0.815217	1	0.734513	-0.44514	37	5.14859	0.00899134	27	4.78603	0.00653915	56	28	26	5.83289	4.85798	4.75489	0.0137322	0.00686611	0.00637567	27	29	24	4.80735	4.90689	4.64386	0.00662089	0.00711133	0.00588524	0	0	0	0	0	0	0	0
chr17	15499888	15528379	ENSMUSG00000014767	0.415	+	Tbp	protein_coding	0.82547	1	1	0	83	6.37045	0.0049412	83	6.38515	0.0049412	75	68	107	6.24793	6.10852	6.75489	0.00444708	0.00403202	0.0063445	85	69	96	6.42626	6.12928	6.59991	0.00504002	0.00409131	0.00569226	0	0	0	0	0	0	0	0
chr17	15475721	15498276	ENSMUSG00000014769	0.4508	-	Psmb1	protein_coding	0.374293	1	0.872433	-0.196883	762	9.52924	0.490663	665	9.37795	0.427989	536	748	1002	9.06878	9.54882	9.97011	0.345138	0.481648	0.645203	639	665	690	9.32193	9.37938	9.43254	0.411462	0.428203	0.444301	0	0	0	0	0	0	0	0
chr17	15519208	15527301	ENSMUSG00000014771	0.4244	-	Pdcd2	protein_coding	0.488053	1	0.862559	-0.213305	69	6.08856	0.0137321	60	5.9122	0.0118175	56	56	96	5.83289	5.83289	6.59991	0.0110913	0.0110913	0.0190137	51	59	69	5.70044	5.90689	6.12928	0.010101	0.0116855	0.0136661	0	0	0	0	0	0	0	0
chr8	105276140	105281939	ENSMUSG00000014776	0.5341	+	Nol3	protein_coding	1	1	0.814433	-0.296132	96	6.53555	0.0291705	78	6.30324	0.023701	131	95	62	7.04439	6.58496	5.97728	0.0398055	0.0288666	0.0188393	80	79	75	6.33985	6.32193	6.24793	0.0243087	0.0240049	0.0227894	0	0	0	0	0	0	0	0
chr8	105329163	105347953	ENSMUSG00000014778	0.5273	-	Fhod1	protein_coding	0.703402	1	1.2089	0.27369	666	9.36503	0.166667	805	9.57902	0.201535	592	813	593	9.21189	9.66888	9.21432	0.148148	0.203453	0.148398	1127	786	503	10.1396	9.62022	8.97728	0.282032	0.196697	0.125876	0	0	0	0	0	0	0	0
chr8	105373274	105382862	ENSMUSG00000014782	0.5522	+	Plekhg4	protein_coding	0.0964895	1	2.35	1.23266	19	3.21341	0.00103751	46	5.49359	0.00251188	0	37	20	0	5.24793	4.39232	0	0.00202042	0.00109212	38	66	34	5.2854	6.06609	5.12928	0.00207503	0.003604	0.0018566	0	0	0	0	0	0	0	0
chr8	105348843	105369881	ENSMUSG00000014786	0.5027	+	Slc9a5	protein_coding	0.977918	1	1.02273	0.0324215	28	4.83647	0.0102065	29	4.86679	0.0104467	25	38	22	4.70044	5.2854	4.52356	0.00900576	0.0136888	0.00792507	22	39	26	4.52356	5.32193	4.75489	0.00792507	0.014049	0.00936599	0	0	0	0	0	0	0	0
chr8	105305601	105310760	ENSMUSG00000014791	0.557	+	Elmo3	protein_coding	0.371058	1	0.733333	-0.447459	4	1.77398	0.000231508	3	1.72331	0.000154339	0	3	9	0	2	3.32193	0	0.000173631	0.000520894	2	5	1	1.58496	2.58496	1	0.000115754	0.000289385	5.78771e-05	0	0	0	0	0	0	0	0
chr14	69029289	69041401	ENSMUSG00000014813	0.4445	+	Stc1	protein_coding	0.680348	1	0.819298	-0.287539	189	7.34085	0.0455202	155	7.17993	0.0372511	336	146	85	8.3966	7.19967	6.42626	0.0809249	0.0351638	0.0204721	236	133	95	7.88874	7.06609	6.58496	0.0568401	0.0320328	0.0228805	0	0	0	0	0	0	0	0
chr8	105280409	105289864	ENSMUSG00000014837	0.509	-	4931428F04Rik	protein_coding	1	1	0.835052	-0.260063	96	6.53555	0.0235352	80	6.33833	0.0196127	131	95	62	7.04439	6.58496	5.97728	0.0321157	0.02329	0.0151998	85	79	76	6.42626	6.32193	6.26679	0.0208384	0.0193675	0.018632	0	0	0	0	0	0	0	0
chr8	105467493	105471526	ENSMUSG00000014846	0.5627	-	Tppp3	protein_coding	0.147176	1	3.63636	1.8625	3	1.52832	0.0016698	12	3.66667	0.00772281	0	3	5	0	2	2.58496	0	0.00187852	0.00313087	15	15	7	4	4	3	0.00939261	0.00939261	0.00438322	0	0	0	0	0	0	0	0
chr13	92211872	92355003	ENSMUSG00000014850	0.4268	-	Msh3	protein_coding	0.439744	1	0.588785	-0.764187	35	5.0858	0.000963391	20	4.38431	0.000555803	50	31	23	5.67243	5	4.58496	0.00138951	0.000861494	0.000639173	21	22	17	4.45943	4.52356	4.16993	0.000583593	0.000611383	0.000472432	0	0	0	0	0	0	0	0
chr2	26973416	27009628	ENSMUSG00000014852	0.495	+	Adamts13	protein_coding	0.942407	1	0.76	-0.395929	16	3.92575	0.00534699	12	3.59597	0.0039818	25	8	14	4.70044	3.16993	3.90689	0.00853242	0.00273038	0.00477816	7	12	16	3	3.70044	4.08746	0.00238908	0.00409556	0.00546075	0	0	0	0	0	0	0	0
chr8	105326354	105335219	ENSMUSG00000014856	0.5283	+	Tmem208	protein_coding	0.737077	1	1.20943	0.274322	1258	10.2818	0.273478	1522	10.5026	0.330797	1090	1530	1154	10.0914	10.5803	10.1737	0.236957	0.332609	0.25087	2107	1483	975	11.0417	10.5353	9.93074	0.458043	0.322391	0.211957	0	0	0	0	0	0	0	0
chr8	105297663	105305370	ENSMUSG00000014859	0.5016	+	E2f4	protein_coding	0.580619	1	0.914894	-0.128324	30	4.74524	0.00950888	28	4.82495	0.00867294	12	52	27	3.70044	5.72792	4.80735	0.00376176	0.0163009	0.00846395	29	32	22	4.90689	5.04439	4.52356	0.00909091	0.0100313	0.00689655	0	0	0	0	0	0	0	0
chr2	26920040	26933928	ENSMUSG00000014867	0.4976	-	Surf4	protein_coding	0.62883	1	0.999346	-0.000944481	2036	10.9219	0.348747	2035	10.9906	0.348519	1283	2039	2787	10.3264	10.9944	11.445	0.219729	0.349204	0.477308	1934	2102	2069	10.9181	11.0382	11.0154	0.331221	0.359993	0.354341	0	0	0	0	0	0	0	0
chr2	26916367	26920183	ENSMUSG00000014873	0.5258	+	Surf2	protein_coding	0.663584	1	1.01588	0.0227327	1783	10.7315	1.09791	1811	10.823	1.11535	1134	1768	2447	10.1485	10.7887	11.2574	0.698276	1.08867	1.50677	1741	1830	1863	10.7665	10.8384	10.8642	1.07204	1.12685	1.14717	0	0	0	0	0	0	0	0
chr12	44205897	44210068	ENSMUSG00000014905	0.3929	-	Dnajb9	protein_coding	0.153576	1	1.28297	0.359484	120	6.84711	0.0520698	155	7.27204	0.0669263	174	108	79	7.45121	6.76818	6.32193	0.0752921	0.046733	0.0341843	149	180	135	7.22882	7.49985	7.08746	0.0644743	0.0778884	0.0584163	0	0	0	0	0	0	0	0
chr8	66860217	66890564	ENSMUSG00000014907	0.3886	+	Naf1	protein_coding	0.83888	1	1.08808	0.121788	63	5.88711	0.0132469	69	6.12428	0.0144321	31	81	78	5	6.35755	6.30378	0.006484	0.0169421	0.0163146	61	72	74	5.9542	6.18982	6.22882	0.0127588	0.0150596	0.0154779	0	0	0	0	0	0	0	0
chr5	32611171	32687057	ENSMUSG00000014932	0.3914	+	Yes1	protein_coding	1	1	0.76	-0.395929	7	2.95679	0.00121012	5	2.63563	0.000880088	12	5	5	3.70044	2.58496	2.58496	0.0019802	0.000825083	0.000825083	4	5	7	2.32193	2.58496	3	0.000660066	0.000825083	0.00115512	0	0	0	0	0	0	0	0
chr5	32458843	32517433	ENSMUSG00000014956	0.3985	+	Ppp1cb	protein_coding	0.547629	1	0.990323	-0.0140296	102	6.56081	0.00965682	101	6.67574	0.00956245	162	57	88	7.34873	5.85798	6.47573	0.0152873	0.00537888	0.00830424	96	107	101	6.59991	6.75489	6.67243	0.00905917	0.0100972	0.009531	0	0	0	0	0	0	0	0
chr2	70661576	70712636	ENSMUSG00000014959	0.4547	+	Gorasp2	protein_coding	0.191186	1	0.772331	-0.372709	611	9.18235	0.0796403	472	8.88199	0.061479	492	440	901	8.94544	8.78463	9.81698	0.0641293	0.0573514	0.11744	433	481	501	8.76155	8.91289	8.97154	0.056439	0.0626955	0.0653024	0	0	0	0	0	0	0	0
chr1	152370735	152386688	ENSMUSG00000014980	0.4265	-	Tsen15	protein_coding	0.162882	1	0.572755	-0.804009	107	6.68942	0.01924	61	5.94192	0.0109428	112	140	68	6.82018	7.13955	6.10852	0.020202	0.0252525	0.0122655	54	63	65	5.78136	6	6.04439	0.00974026	0.0113636	0.0117244	0	0	0	0	0	0	0	0
chr15	65787034	65873816	ENSMUSG00000015002	0.3898	+	Efr3a	protein_coding	1	1	0.838019	-0.254946	248	7.90777	0.014386	208	7.68519	0.0120463	343	182	219	8.42626	7.5157	7.78136	0.0198967	0.0105575	0.0127038	186	179	258	7.54689	7.49185	8.01681	0.0107895	0.0103834	0.0149661	0	0	0	0	0	0	0	0
chr8	122611640	122616660	ENSMUSG00000015013	0.5298	+	Trappc2l	protein_coding	0.0382863	1	0.645554	-0.63139	273	7.9756	0.0546865	176	7.45494	0.035232	156	238	424	7.29462	7.90087	8.73132	0.0312876	0.0477337	0.0850381	156	166	205	7.29462	7.3837	7.6865	0.0312876	0.0332932	0.0411151	0	0	0	0	0	0	0	0
chr8	122775486	122817880	ENSMUSG00000015016	0.519	+	Acsf3	protein_coding	0.15537	1	0.792079	-0.336283	33	3.58161	0.00672569	26	4.6662	0.00528447	0	21	77	0	4.45943	6.2854	0	0.00432366	0.0158534	15	32	30	4	5.04439	4.9542	0.00308833	0.00658843	0.00617665	0	0	0	0	0	0	0	0
chr8	110974996	110997800	ENSMUSG00000015023	0.4519	-	Ddx19a	protein_coding	0.338702	1	1.456	0.54201	41	5.37737	0.00848106	60	5.92162	0.0124435	37	44	41	5.24793	5.49185	5.39232	0.00771637	0.00917623	0.00855057	59	57	63	5.90689	5.85798	6	0.0123045	0.0118874	0.0131387	0	0	0	0	0	0	0	0
chr8	122578242	122611463	ENSMUSG00000015027	0.5198	-	Galns	protein_coding	0.0181111	0.871612	0.590998	-0.758775	169	7.30288	0.0797613	100	6.6441	0.0469461	112	129	267	6.82018	7.02237	8.06609	0.0527555	0.0607631	0.125765	114	99	86	6.84549	6.64386	6.44294	0.0536976	0.0466321	0.0405087	0	0	0	0	0	0	0	0
chr6	88193891	88207032	ENSMUSG00000015053	0.5649	+	Gata2	protein_coding	0.924684	1	0.746269	-0.422233	21	4.30678	0.00402516	16	4.02471	0.00295597	37	11	16	5.24793	3.58496	4.08746	0.00698113	0.00207547	0.00301887	21	13	13	4.45943	3.80735	3.80735	0.00396226	0.00245283	0.00245283	0	0	0	0	0	0	0	0
chr2	25498651	25501719	ENSMUSG00000015083	0.5617	-	C8g	protein_coding	0.26325	1	2.88889	1.53051	2	1.3023	0.00133333	8	2.80313	0.00511111	0	2	4	0	1.58496	2.32193	0	0.00133333	0.00266667	4	3	16	2.32193	2	4.08746	0.00266667	0.002	0.0106667	0	0	0	0	0	0	0	0
chr2	25395874	25401321	ENSMUSG00000015085	0.5536	+	Entpd2	protein_coding	0.637805	1	0.6	-0.736966	21	4.16926	0.00723623	12	3.62345	0.00420168	31	25	6	5	4.70044	2.80735	0.0108543	0.0087535	0.00210084	17	7	12	4.16993	3	3.70044	0.00595238	0.00245098	0.00420168	0	0	0	0	0	0	0	0
chr2	25583018	25608521	ENSMUSG00000015087	0.4911	-	Rabl6	protein_coding	0.641964	1	1.08065	0.111893	123	6.87385	0.0146376	133	7.02942	0.0158277	168	73	128	7.40088	6.20945	7.01123	0.0199929	0.00868737	0.0152327	168	96	135	7.40088	6.59991	7.08746	0.0199929	0.0114245	0.0160657	0	0	0	0	0	0	0	0
chr2	25557847	25562082	ENSMUSG00000015092	0.5248	+	Edf1	protein_coding	0.732975	1	1.06349	0.0888026	1075	9.98003	0.380514	1144	10.1598	0.404695	604	1174	1448	9.24079	10.1984	10.5008	0.21373	0.415428	0.512385	1115	1113	1203	10.1241	10.1215	10.2336	0.394551	0.393843	0.42569	0	0	0	0	0	0	0	0
chr2	25456838	25458776	ENSMUSG00000015093	0.5838	+	Clic3	protein_coding	0.383729	1	0.938462	-0.0916305	21	3.23116	0.00792434	19	4.24659	0.00741309	0	17	45	0	4.16993	5.52356	0	0.0065184	0.0172546	11	29	18	3.58496	4.90689	4.24793	0.00421779	0.0111196	0.00690184	0	0	0	0	0	0	0	0
chr2	25399351	25409494	ENSMUSG00000015094	0.5434	+	Npdc1	protein_coding	0.627684	1	0.916103	-0.126419	245	7.94141	0.0348435	225	7.78169	0.0319083	224	250	262	7.81378	7.97154	8.03892	0.0318137	0.0355063	0.0372106	209	294	171	7.71425	8.20457	7.42626	0.0296833	0.0417554	0.0242863	0	0	0	0	0	0	0	0
chr2	25500750	25505471	ENSMUSG00000015095	0.5703	+	Fbxw5	protein_coding	0.60316	1	0.987288	-0.0184569	78	6.18452	0.0166595	77	6.24089	0.016445	56	53	124	5.83289	5.75489	6.96578	0.012012	0.0113685	0.026598	59	102	69	5.90689	6.6865	6.12928	0.0126555	0.021879	0.0148005	0	0	0	0	0	0	0	0
chr6	6041218	6217173	ENSMUSG00000015112	0.4329	-	Slc25a13	protein_coding	0.183439	1	0.869318	-0.202044	116	6.53369	0.0195716	101	6.63896	0.0169919	37	95	217	5.24793	6.58496	7.76818	0.00622476	0.0159825	0.0365074	119	72	112	6.90689	6.18982	6.82018	0.0200202	0.0121131	0.0188425	0	0	0	0	0	0	0	0
chr17	25261916	25274622	ENSMUSG00000015120	0.5137	-	Ube2i	protein_coding	0.924183	1	1.01728	0.0247184	288	8.17367	0.0286159	293	8.17272	0.0291121	286	267	312	8.16491	8.06609	8.29002	0.0283843	0.0264986	0.0309647	222	295	363	7.8009	8.20945	8.50779	0.0220326	0.0292775	0.0360262	0	0	0	0	0	0	0	0
chr17	25240170	25242798	ENSMUSG00000015126	0.5489	+	Tsr3	protein_coding	0.0491674	1	0.69338	-0.528282	286	8.02569	0.205607	198	7.63475	0.142344	162	233	463	7.34873	7.87036	8.85798	0.116463	0.167505	0.332854	203	207	184	7.67243	7.70044	7.53138	0.145938	0.148814	0.132279	0	0	0	0	0	0	0	0
chr17	25188397	25234443	ENSMUSG00000015127	0.4974	+	Unkl	protein_coding	0.345122	1	0.533679	-0.905957	63	5.88701	0.00637798	33	5.0687	0.00335683	100	53	37	6.65821	5.75489	5.24793	0.0100705	0.00533736	0.00372608	27	44	29	4.80735	5.49185	4.90689	0.00271903	0.00443102	0.00292044	0	0	0	0	0	0	0	0
chr7	66226912	66388350	ENSMUSG00000015133	0.4726	-	Lrrk1	protein_coding	0.108752	1	0.778858	-0.360568	273	7.8626	0.0183803	213	7.71586	0.0143008	118	217	485	6.89482	7.76818	8.92481	0.00793491	0.0145922	0.0326138	175	196	267	7.45943	7.62205	8.06609	0.0117679	0.01318	0.0179544	0	0	0	0	0	0	0	0
chr7	66390890	66427517	ENSMUSG00000015134	0.4848	-	Aldh1a3	protein_coding	0.442543	1	1.32117	0.401814	45	5.27259	0.00606719	59	5.87551	0.0080594	37	79	18	5.24793	6.32193	4.24793	0.00502581	0.0107308	0.00244499	72	65	41	6.18982	6.04439	5.39232	0.00977995	0.00882912	0.00556914	0	0	0	0	0	0	0	0
chr12	80167542	80260371	ENSMUSG00000015143	0.4936	-	Actn1	protein_coding	0.780172	1	1.27608	0.35172	5619	12.4038	2.7627	7171	12.8072	3.52557	4011	5153	7694	11.9701	12.3315	12.9097	1.97198	2.53343	3.78269	6943	7021	7549	12.7616	12.7777	12.8823	3.41347	3.45182	3.71141	0	0	0	0	0	0	0	0
chr7	28766735	28788661	ENSMUSG00000015149	0.513	+	Sirt2	protein_coding	0.024147	0.956546	0.606684	-0.720983	388	8.52089	0.0659976	235	7.87904	0.0399728	280	301	583	8.13443	8.2384	9.18982	0.0476271	0.0511992	0.0991665	249	212	244	7.96578	7.73471	7.93664	0.0423541	0.0360606	0.0415037	0	0	0	0	0	0	0	0
chr7	28808541	28822266	ENSMUSG00000015165	0.5125	+	Hnrnpl	protein_coding	0.278725	1	1.41835	0.504218	805	9.61047	0.059351	1143	10.1152	0.0842116	679	1100	637	9.40939	10.1046	9.31741	0.0500405	0.0810671	0.0469452	1001	1550	877	9.96867	10.599	9.77808	0.0737711	0.114231	0.0646326	0	0	0	0	0	0	0	0
chr19	46075863	46085528	ENSMUSG00000015176	0.4892	+	Nolc1	protein_coding	0.783704	1	0.958042	-0.0618393	190	7.56898	0.0726136	182	7.5102	0.0695508	168	210	191	7.40088	7.7211	7.58496	0.0643185	0.0803982	0.073124	179	197	169	7.49185	7.62936	7.40939	0.0685299	0.0754211	0.0647014	0	0	0	0	0	0	0	0
chr6	4600839	4643355	ENSMUSG00000015189	0.4049	+	Casd1	protein_coding	0.440465	1	0.838926	-0.253384	49	5.60561	0.0054737	41	5.36019	0.00457391	37	48	61	5.24793	5.61471	5.9542	0.00416151	0.00539872	0.00686087	49	32	41	5.64386	5.04439	5.39232	0.00551119	0.00359915	0.0046114	0	0	0	0	0	0	0	0
chr10	7119063	7212237	ENSMUSG00000015202	0.464	-	Cnksr3	protein_coding	0.270804	1	1.60656	0.683973	19	4.27657	0.00779884	32	4.96868	0.012774	19	27	12	4.32193	4.80735	3.70044	0.00766438	0.0108915	0.00484066	33	42	20	5.08746	5.42626	4.39232	0.0133118	0.0169423	0.00806777	0	0	0	0	0	0	0	0
chrX	71364760	71419196	ENSMUSG00000015214	0.4002	+	Mtmr1	protein_coding	0.846275	1	0.818182	-0.289507	10	3.42847	0.00114142	8	3.0148	0.000913138	12	11	7	3.70044	3.58496	3	0.00136971	0.00125556	0.000798996	11	3	10	3.58496	2	3.45943	0.00125556	0.000342427	0.00114142	0	0	0	0	0	0	0	0
chrX	71555918	71560676	ENSMUSG00000015217	0.5146	+	Hmgb3	protein_coding	0.149073	1	0.990196	-0.0142139	33	4.47156	0.00967458	33	5.04223	0.00957686	69	25	5	6.12928	4.70044	2.58496	0.0202287	0.00732923	0.00146585	25	42	31	4.70044	5.42626	5	0.00732923	0.0123131	0.00908824	0	0	0	0	0	0	0	0
chr1	66175273	66442583	ENSMUSG00000015222	0.3834	+	Map2	protein_coding	0.921668	1	1.13889	0.187627	11	2.68146	0.000550275	13	3.51531	0.00063365	0	23	10	0	4.58496	3.45943	0	0.00115058	0.00050025	4	22	12	2.32193	4.52356	3.70044	0.0002001	0.00110055	0.0006003	0	0	0	0	0	0	0	0
chr4	53030787	53159895	ENSMUSG00000015243	0.4425	-	Abca1	protein_coding	0.397438	1	0.426295	-1.23008	83	6.03608	0.0145951	35	5.14162	0.00612053	168	43	37	7.40088	5.45943	5.24793	0.029661	0.00759181	0.00653249	32	30	42	5.04439	4.9542	5.42626	0.00564972	0.00529661	0.00741525	0	0	0	0	0	0	0	0
chr4	53011880	53022060	ENSMUSG00000015247	0.412	+	Nipsnap3b	protein_coding	0.128809	1	1.36508	0.448985	62	5.79623	0.0317298	85	6.41744	0.0435005	87	74	25	6.45943	6.22882	4.70044	0.0445241	0.037871	0.0127943	98	82	75	6.62936	6.37504	6.24793	0.0501535	0.0419652	0.0383828	0	0	0	0	0	0	0	0
chrX	74351276	74353618	ENSMUSG00000015289	0.4597	-	Lage3	protein_coding	0.146822	1	0.808511	-0.306661	312	8.16598	0.109668	252	7.98011	0.0886002	174	277	486	7.45121	8.11894	8.92778	0.0610955	0.0972612	0.170646	263	270	224	8.04439	8.08215	7.81378	0.0923455	0.0948034	0.0786517	0	0	0	0	0	0	0	0
chrX	74365718	74373218	ENSMUSG00000015290	0.5047	-	Ubl4a	protein_coding	0.761876	1	1.08118	0.112608	89	6.40976	0.0263365	97	6.59091	0.0284984	50	102	116	5.67243	6.6865	6.87036	0.0147406	0.0300708	0.0341981	98	115	77	6.62936	6.85798	6.2854	0.0288915	0.0339033	0.0227005	0	0	0	0	0	0	0	0
chrX	74304998	74311862	ENSMUSG00000015291	0.4862	+	Gdi1	protein_coding	0.851987	1	0.727007	-0.459958	227	7.61312	0.0467187	165	7.36528	0.0339088	386	201	95	8.59619	7.65821	6.58496	0.0793259	0.041307	0.0195232	140	186	169	7.13955	7.54689	7.40939	0.0287711	0.0382244	0.0347308	0	0	0	0	0	0	0	0
chr10	8722219	8886070	ENSMUSG00000015305	0.4566	-	Sash1	protein_coding	0.177582	1	0.541262	-0.885601	136	7.01655	0.0164376	73	6.18238	0.00884173	206	106	97	7.69349	6.74147	6.61471	0.0248372	0.0127803	0.0116952	95	69	56	6.58496	6.12928	5.83289	0.0114541	0.00831927	0.00675187	0	0	0	0	0	0	0	0
chr10	80930091	80932204	ENSMUSG00000015312	0.5776	+	Gadd45b	protein_coding	0.016068	0.833218	2.43145	1.28182	82	6.269	0.0450699	200	7.62025	0.110375	44	111	90	5.49185	6.80735	6.50779	0.0242826	0.0612583	0.0496689	145	221	234	7.18982	7.79442	7.87652	0.0800221	0.121965	0.129139	0	0	0	0	0	0	0	0
chr2	30090944	30093648	ENSMUSG00000015335	0.5734	-	Zdhhc12	protein_coding	0.326249	1	1.35268	0.435819	74	6.18736	0.0448913	100	6.65282	0.0609385	69	96	56	6.12928	6.59991	5.83289	0.0420475	0.0585009	0.0341255	97	91	112	6.61471	6.52356	6.82018	0.0591103	0.055454	0.0682511	0	0	0	0	0	0	0	0
chr2	30171493	30174069	ENSMUSG00000015337	0.6042	+	Endog	protein_coding	0.14111	1	0.814925	-0.29526	111	6.44999	0.0819753	90	6.50494	0.0666667	31	105	196	5	6.72792	7.62205	0.022963	0.0777778	0.145185	83	90	97	6.39232	6.50779	6.61471	0.0614815	0.0666667	0.0718519	0	0	0	0	0	0	0	0
chrX	9435252	9487771	ENSMUSG00000015340	0.3972	-	Cybb	protein_coding	0.00130357	0.271741	0.38558	-1.3749	212	7.50335	0.0167193	81	6.0835	0.0063981	174	91	370	7.45121	6.52356	8.53528	0.0137441	0.00718799	0.0292259	62	32	149	5.97728	5.04439	7.22882	0.00489731	0.00252765	0.0117694	0	0	0	0	0	0	0	0
chr8	23241346	23257074	ENSMUSG00000015341	0.4426	-	Golga7	protein_coding	0.188842	1	1.30403	0.382976	90	6.45832	0.0187188	118	6.8842	0.0244731	125	70	75	6.97728	6.14975	6.24793	0.0259983	0.0145591	0.015599	110	109	134	6.79442	6.78136	7.07682	0.0228785	0.0226705	0.0278702	0	0	0	0	0	0	0	0
chrX	9272756	9313250	ENSMUSG00000015342	0.4006	+	Xk	protein_coding	0.877261	1	0.788618	-0.342602	40	5.1374	0.0084122	31	4.83651	0.00658955	56	50	14	5.83289	5.67243	3.90689	0.0117771	0.0105152	0.00294427	48	33	13	5.61471	5.08746	3.80735	0.0100946	0.00694006	0.00273396	0	0	0	0	0	0	0	0
chr9	95637601	95698096	ENSMUSG00000015354	0.4438	+	Pcolce2	protein_coding	0.599754	1	0.769953	-0.377158	70	5.86949	0.0127088	54	5.7617	0.0097434	125	60	25	6.97728	5.93074	4.70044	0.0226943	0.0108932	0.00453885	45	55	61	5.52356	5.80735	5.9542	0.00816993	0.00998548	0.0110748	0	0	0	0	0	0	0	0
chr1	171682009	171705258	ENSMUSG00000015355	0.413	+	Cd48	protein_coding	0.781828	1	0.833333	-0.263034	13	3.49393	0.00795107	11	3.49728	0.00652396	25	10	4	4.70044	3.45943	2.32193	0.0152905	0.00611621	0.00244648	15	8	9	4	3.16993	3.32193	0.00917431	0.00489297	0.00550459	0	0	0	0	0	0	0	0
chr9	65294260	65330658	ENSMUSG00000015357	0.4074	+	Clpx	protein_coding	0.787866	1	0.875	-0.192645	18	4.08756	0.00391202	15	3.96329	0.00339534	25	20	8	4.70044	4.39232	3.16993	0.00553587	0.0044287	0.00177148	10	14	22	3.45943	3.90689	4.52356	0.00221435	0.00310009	0.00487157	0	0	0	0	0	0	0	0
chr15	89075124	89087077	ENSMUSG00000015363	0.5411	+	Trabd	protein_coding	0.588731	1	1.07143	0.0995357	111	6.58762	0.014588	119	6.89924	0.0156394	50	88	195	5.67243	6.47573	7.61471	0.00657117	0.0115653	0.0256275	102	128	127	6.6865	7.01123	7	0.0134052	0.0168222	0.0166908	0	0	0	0	0	0	0	0
chr15	89182217	89196474	ENSMUSG00000015377	0.5295	-	Dennd6b	protein_coding	0.749343	1	1.32432	0.405256	11	3.6201	0.00281643	15	3.82911	0.00381047	12	12	10	3.70044	3.70044	3.45943	0.00298211	0.00298211	0.00248509	28	8	10	4.85798	3.16993	3.45943	0.00695825	0.00198807	0.00248509	0	0	0	0	0	0	0	0
chr14	56258856	56262260	ENSMUSG00000015437	0.4987	-	Gzmb	protein_coding	0.173581	1	0.151515	-2.72247	10	2.42847	0.00550358	1	0.666667	0.000366905	25	5	0	4.70044	2.58496	0	0.0137589	0.00275179	0	1	1	0	1	1	0	0.000550358	0.000550358	0	0	0	0	0	0	0	0	0
chr14	56165797	56174596	ENSMUSG00000015443	0.4611	-	Gzmn	protein_coding	0.852624	1	0.8125	-0.29956	4	1.93578	0.00318393	3	1.93578	0.00244918	6	0	7	2.80735	0	3	0.00440852	0	0.00514328	3	1	6	2	1	2.80735	0.00220426	0.000734754	0.00440852	0	0	0	0	0	0	0	0
chr17	34809092	34823464	ENSMUSG00000015451	0.5544	-	C4a	processed_transcript	0.837954	1	0.97479	-0.0368368	39	5.21395	0.00597076	38	5.20979	0.00581635	56	22	38	5.83289	4.52356	5.2854	0.00864731	0.00339716	0.00586782	43	23	47	5.45943	4.58496	5.58496	0.0066399	0.00355158	0.00725757	0	0	0	0	0	0	0	0
chr17	34597862	34600936	ENSMUSG00000015452	0.5626	+	Ager	protein_coding	0.174338	1	0.996479	-0.00508888	94	6.17556	0.0361368	93	6.55427	0.0360082	174	82	25	7.45121	6.37504	4.70044	0.0671296	0.0316358	0.00964506	92	104	84	6.53916	6.71425	6.40939	0.0354938	0.0401235	0.0324074	0	0	0	0	0	0	0	0
chr17	34647146	34655074	ENSMUSG00000015461	0.5706	+	Atf6b	protein_coding	0.00159298	0.297116	1.89796	0.924449	293	8.03504	0.0458673	557	9.12281	0.0871947	461	280	138	8.85175	8.13443	7.11894	0.0721666	0.0438322	0.021603	541	539	591	9.08215	9.07682	9.20945	0.08469	0.084377	0.0925172	0	0	0	0	0	0	0	0
chr17	34613349	34615971	ENSMUSG00000015467	0.5791	-	Egfl8	protein_coding	0.14797	1	0.841601	-0.248791	765	9.35356	0.182578	644	9.33016	0.15362	330	634	1331	8.37069	9.31061	10.3794	0.0787589	0.151313	0.317661	682	596	653	9.41574	9.22159	9.35315	0.162768	0.142243	0.155847	0	0	0	0	0	0	0	0
chr17	34564268	34588503	ENSMUSG00000015468	0.5402	+	Notch4	protein_coding	0.630293	1	1	0	11	3.45907	0.000589876	11	3.40961	0.000589876	6	9	18	2.80735	3.32193	4.24793	0.00032175	0.000482625	0.000965251	19	5	9	4.32193	2.58496	3.32193	0.00101888	0.000268125	0.000482625	0	0	0	0	0	0	0	0
chr17	34616662	34628510	ENSMUSG00000015474	0.4916	-	Ppt2	protein_coding	0.294414	1	0.931429	-0.102483	116	6.42491	0.0249282	108	6.71528	0.023204	25	118	204	4.70044	6.89482	7.67948	0.00538793	0.025431	0.0439655	72	115	136	6.18982	6.85798	7.09803	0.0155172	0.0247845	0.0293103	0	0	0	0	0	0	0	0
chr17	34629533	34633126	ENSMUSG00000015476	0.5804	+	Prrt1	protein_coding	0.0297434	1	0.28125	-1.83007	10	2.63563	0.00455975	2	1.52832	0.000943396	0	15	14	0	4	3.90689	0	0.00707547	0.00660377	2	3	1	1.58496	2	1	0.000943396	0.00141509	0.000471698	0	0	0	0	0	0	0	0
chr17	34601091	34603690	ENSMUSG00000015478	0.5204	-	Rnf5	protein_coding	0.164241	1	1.08765	0.121214	83	6.05711	0.0425021	90	6.50116	0.0462725	143	81	24	7.16993	6.35755	4.64386	0.0735219	0.0416452	0.0123393	87	102	81	6.45943	6.6865	6.35755	0.0447301	0.0524422	0.0416452	0	0	0	0	0	0	0	0
chr2	27009926	27021089	ENSMUSG00000015488	0.5058	+	Cacfd1	protein_coding	0.760887	1	1.00442	0.00636952	376	8.52815	0.0488196	377	8.55604	0.0490362	286	372	469	8.16491	8.54303	8.87652	0.037167	0.0483431	0.0609487	358	342	432	8.48784	8.42206	8.75822	0.0465237	0.0444444	0.0561404	0	0	0	0	0	0	0	0
chr10	13966075	14151374	ENSMUSG00000015501	0.4215	+	Hivep2	protein_coding	0.996689	1	1.00625	0.00898878	52	5.7359	0.00786494	53	5.72705	0.00791504	50	55	52	5.67243	5.80735	5.72792	0.00751428	0.0082657	0.00781485	53	42	63	5.75489	5.42626	6	0.00796513	0.00631199	0.00946799	0	0	0	0	0	0	0	0
chr3	95434388	95497240	ENSMUSG00000015522	0.4093	+	Arnt	protein_coding	0.613787	1	1.36614	0.450107	84	6.30209	0.00755933	115	6.84133	0.0103602	44	102	105	5.49185	6.6865	6.72792	0.00397542	0.00921576	0.00948681	96	115	133	6.59991	6.85798	7.06609	0.00867365	0.0103903	0.0120166	0	0	0	0	0	0	0	0
chr13	114818236	114832275	ENSMUSG00000015536	0.4215	+	Mocs2	protein_coding	0.830221	1	0.848958	-0.236234	127	6.91321	0.00853495	108	6.74239	0.00723566	193	94	94	7.59991	6.56986	6.56986	0.0129704	0.0063172	0.0063172	94	94	135	6.56986	6.56986	7.08746	0.0063172	0.0063172	0.00907258	0	0	0	0	0	0	0	0
chr11	115182832	115187859	ENSMUSG00000015542	0.5374	-	Nat9	protein_coding	0.0826642	1	0.784375	-0.350385	106	5.96094	0.0332285	83	6.36332	0.0259958	12	82	223	3.70044	6.37504	7.80735	0.00377358	0.0257862	0.0701258	64	84	100	6.02237	6.40939	6.65821	0.0201258	0.0264151	0.0314465	0	0	0	0	0	0	0	0
chr8	68880491	68907448	ENSMUSG00000015568	0.4217	+	Lpl	protein_coding	0.547691	1	0.786931	-0.345691	1193	10.1822	0.133797	938	9.81422	0.105265	1582	913	1083	10.6284	9.83605	10.0821	0.177474	0.102423	0.121494	1342	761	712	10.3912	9.57365	9.47776	0.15055	0.0853713	0.0798744	0	0	0	0	0	0	0	0
chr17	26676396	26699644	ENSMUSG00000015575	0.4694	+	Atp6v0e	protein_coding	0.529346	1	0.869008	-0.202559	701	9.41484	0.128827	609	9.2309	0.111928	679	509	916	9.40939	8.99435	9.84078	0.124724	0.0934974	0.168259	465	698	665	8.86419	9.44915	9.37938	0.0854151	0.128215	0.122153	0	0	0	0	0	0	0	0
chr17	46383731	46420920	ENSMUSG00000015597	0.4201	+	Zfp318	protein_coding	0.762773	1	0.576923	-0.793549	60	5.61049	0.00486678	34	5.05898	0.00277325	118	27	34	6.89482	4.80735	5.12928	0.0096248	0.00220228	0.00277325	41	20	41	5.39232	4.39232	5.39232	0.00334421	0.00163132	0.00334421	0	0	0	0	0	0	0	0
chr17	46546839	46556162	ENSMUSG00000015605	0.5536	-	Srf	protein_coding	0.861721	1	0.942194	-0.0859044	674	9.37907	0.192586	635	9.30436	0.181437	654	817	550	9.35535	9.67596	9.10591	0.186964	0.233562	0.157233	666	693	545	9.38154	9.43879	9.09276	0.190395	0.198113	0.155803	0	0	0	0	0	0	0	0
chr2	9857078	9890034	ENSMUSG00000015619	0.4826	-	Gata3	protein_coding	0.107001	1	0.481481	-1.05445	8	2.35176	0.00121618	3	2.05664	0.00050674	0	6	18	0	2.80735	4.24793	0	0.000912131	0.00273639	3	5	2	2	2.58496	1.58496	0.000456066	0.000760109	0.000304044	0	0	0	0	0	0	0	0
chr2	180176373	180225859	ENSMUSG00000015647	0.5534	-	Lama5	protein_coding	0.567738	1	0.918327	-0.122921	166	7.26817	0.0620184	153	7.25166	0.0569227	249	160	90	7.96578	7.33092	6.50779	0.0928412	0.059657	0.033557	127	174	157	7	7.45121	7.30378	0.0473527	0.064877	0.0585384	0	0	0	0	0	0	0	0
chr5	5736317	5749326	ENSMUSG00000015652	0.4145	-	Steap1	protein_coding	0.467616	1	0.806076	-0.311012	657	9.34176	0.248425	530	9.04081	0.200176	604	817	551	9.24079	9.67596	9.10852	0.228269	0.308768	0.208239	481	624	484	8.91289	9.28771	8.92184	0.181784	0.235828	0.182918	0	0	0	0	0	0	0	0
chr5	5664829	5694578	ENSMUSG00000015653	0.4175	-	Steap2	protein_coding	0.352014	1	0.740227	-0.43396	263	8.03476	0.0235455	195	7.60862	0.0174058	268	301	221	8.07146	8.2384	7.79442	0.0239628	0.0269134	0.0197604	194	212	178	7.60733	7.73471	7.48382	0.0173462	0.0189557	0.0159156	0	0	0	0	0	0	0	0
chr9	40800984	40810087	ENSMUSG00000015656	0.4773	+	Hspa8	protein_coding	0.626884	1	0.794229	-0.332373	3083	11.5251	0.396112	2449	11.2222	0.314577	3419	3926	1905	11.7398	11.9392	10.8963	0.439234	0.504368	0.244733	2709	2909	1728	11.4041	11.5068	10.7557	0.348022	0.373715	0.221994	0	0	0	0	0	0	0	0
chr17	6042196	6079741	ENSMUSG00000015659	0.4547	-	Serac1	protein_coding	0.209396	1	0.666667	-0.584963	6	2	0.00105634	4	2.16395	0.00064554	0	3	15	0	2	4	0	0.000528169	0.00264085	4	5	2	2.32193	2.58496	1.58496	0.000704225	0.000880282	0.000352113	0	0	0	0	0	0	0	0
chrX	100572251	100578205	ENSMUSG00000015665	0.4516	+	Awat1	protein_coding	1	1	0.444444	-1.16993	2	0.935785	0.00127307	0	0.333333	0.000212179	6	0	0	2.80735	0	0	0.00381922	0	0	0	1	0	0	1	0	0	0.000636537	0	0	0	0	0	0	0	0	0
chrX	100622883	100626568	ENSMUSG00000015668	0.4805	-	Pdzd11	protein_coding	0.497807	1	0.842857	-0.24664	46	5.20057	0.0258881	38	5.29137	0.0217309	93	22	22	6.55459	4.52356	4.52356	0.0527211	0.0124717	0.0124717	43	34	38	5.45943	5.12928	5.2854	0.0243764	0.0192744	0.021542	0	0	0	0	0	0	0	0
chr13	14613242	14625671	ENSMUSG00000015671	0.3905	+	Psma2	protein_coding	0.74646	1	0.905268	-0.143583	752	9.54387	0.515068	681	9.41024	0.46621	691	896	669	9.43463	9.80896	9.38802	0.473288	0.613699	0.458219	623	705	714	9.2854	9.46352	9.4818	0.426712	0.482877	0.489041	0	0	0	0	0	0	0	0
chr13	14610301	14613037	ENSMUSG00000015672	0.3697	-	Mrpl32	protein_coding	0.424598	1	0.740741	-0.432959	62	5.9729	0.0430855	46	5.53978	0.031735	62	68	56	5.97728	6.10852	5.83289	0.0430855	0.047255	0.0389159	46	50	41	5.55459	5.67243	5.39232	0.0319666	0.0347464	0.028492	0	0	0	0	0	0	0	0
chr3	95323525	95357202	ENSMUSG00000015697	0.4287	-	Setdb1	protein_coding	0.686278	1	1.20433	0.268233	461	8.80437	0.106883	555	9.10924	0.12877	318	595	469	8.31741	9.21917	8.87652	0.0737819	0.138051	0.108817	476	556	633	8.89785	9.12153	9.30834	0.110441	0.129002	0.146868	0	0	0	0	0	0	0	0
chr3	95296096	95307176	ENSMUSG00000015702	0.4791	-	Anxa9	protein_coding	0.478691	1	0.96741	-0.0478007	193	7.4697	0.0603789	187	7.54719	0.058401	125	138	317	6.97728	7.11894	8.31288	0.0390381	0.0430981	0.0990006	181	167	213	7.50779	7.39232	7.74147	0.0565272	0.0521549	0.0665209	0	0	0	0	0	0	0	0
chr7	84246278	84410176	ENSMUSG00000015709	0.4546	-	Arnt2	protein_coding	0.857454	1	0.97417	-0.0377549	89	6.494	0.00425255	87	6.45937	0.00414148	81	94	93	6.35755	6.56986	6.55459	0.00385586	0.0044747	0.0044271	88	87	86	6.47573	6.45943	6.44294	0.00418908	0.00414148	0.00409387	0	0	0	0	0	0	0	0
chr3	95253674	95282076	ENSMUSG00000015711	0.4698	-	Prune1	protein_coding	0.365119	1	0.960831	-0.0576449	416	8.52902	0.108616	400	8.63578	0.104352	181	440	627	7.50779	8.78463	9.29462	0.0472585	0.114883	0.163708	449	336	414	8.81378	8.3966	8.69697	0.117232	0.0877285	0.108094	0	0	0	0	0	0	0	0
chr3	95314791	95323599	ENSMUSG00000015714	0.5098	+	Cers2	protein_coding	0.704723	1	1.16889	0.225134	475	8.86437	0.0633142	555	9.10973	0.0740296	361	594	469	8.49985	9.21675	8.87652	0.0481526	0.0792317	0.0625584	478	556	631	8.90388	9.12153	9.30378	0.0637588	0.074163	0.084167	0	0	0	0	0	0	0	0
chr6	17636234	17666972	ENSMUSG00000015733	0.3804	+	Capza2	protein_coding	0.470175	1	1.1041	0.142872	316	8.2749	0.0353468	349	8.44465	0.039038	411	291	246	8.6865	8.18982	7.94837	0.0459732	0.0325503	0.0275168	374	370	303	8.55075	8.53528	8.24793	0.0418345	0.041387	0.0338926	0	0	0	0	0	0	0	0
chr3	95988429	95996001	ENSMUSG00000015745	0.5372	-	Plekho1	protein_coding	0.304763	1	1.58248	0.662192	163	7.15336	0.02949	258	7.90608	0.046773	62	211	215	5.97728	7.72792	7.75489	0.01124	0.0382524	0.0389775	186	179	409	7.54689	7.49185	8.67948	0.0337201	0.0324511	0.0741479	0	0	0	0	0	0	0	0
chr3	95999832	96058466	ENSMUSG00000015747	0.4268	-	Vps45	protein_coding	0.150198	1	0.561644	-0.832273	23	4.48511	0.0058421	13	3.67389	0.00317142	12	23	35	3.70044	4.58496	5.16993	0.00300451	0.00575864	0.00876314	10	8	20	3.45943	3.16993	4.39232	0.00250376	0.002003	0.00500751	0	0	0	0	0	0	0	0
chr3	95830124	95855885	ENSMUSG00000015748	0.4112	-	Prpf3	protein_coding	1	1	0.810345	-0.303392	38	5.19815	0.00361762	30	4.95708	0.00291331	56	27	30	5.83289	4.80735	4.9542	0.00537841	0.00259316	0.00288129	29	26	36	4.90689	4.75489	5.20945	0.00278525	0.00249712	0.00345755	0	0	0	0	0	0	0	0
chr3	95929246	95947390	ENSMUSG00000015749	0.4655	+	Anp32e	protein_coding	0.00305829	0.459236	1.87795	0.909157	239	7.71037	0.0339769	450	8.81663	0.0639315	336	289	93	8.3966	8.17991	6.55459	0.0477002	0.0410278	0.0132027	450	426	475	8.81698	8.73809	8.89482	0.0638842	0.060477	0.0674333	0	0	0	0	0	0	0	0
chr3	95893969	95898288	ENSMUSG00000015750	0.5354	+	Aph1a	protein_coding	0.406729	1	1.4932	0.578411	342	8.35402	0.0773635	512	8.99869	0.115631	224	322	481	7.81378	8.33539	8.91289	0.0506215	0.0727684	0.108701	514	469	552	9.00843	8.87652	9.11114	0.116158	0.105989	0.124746	0	0	0	0	0	0	0	0
[truncated: 16,321 more rows]
