# Supplementary material for: Repurposing the antipsychotic drug amisulpride for targeting synovial fibroblast activation in arthritis
Source: JCI Insight. 2023 May 8;8(9):e165024. doi: 10.1172/jci.insight.165024 (PMC10243819; doi:10.1172/jci.insight.165024)
Supplement: Supplemental data set 3 [file jciinsight-8-165024-s082.xlsx]

## Sheet: signature to be reversed
up genes	down genes
AXL	EGFL6
NES	CTTNBP2
AMPD3	PPARG
CCL8	SOX9
ALDH1A2	CLEC11A
CD40	SLC1A3
ADORA2B	SUSD2
CXCL16	SCUBE2
TNFAIP3	ID3
DRAM1	TEX15
PDLIM4	PCOLCE2
FAM49A	MATN4
RSAD2	IGFBP4
CCL11	WIF1
RHBDF2	SMOC1
NXN	ID4
NTN1	AHRR
KRT19	BMP4
NFKBIA	PELI2
TRAF3	GDF10
HIVEP1	LECT1
CDHR1	EFS
ENPP2	ATP12A
RAPGEF3	MATN2
GSDMD	HAS2
ADAMTS5	COL14A1
TMEM176A	NELL2
NFKBIE	SNAI2
C3	VIT
TAPBP	PPP2R2B
PSMB8	SNCAIP
PMAIP1	HTR7
BAIAP2	ST8SIA2
ADAM8	1500015O10RIK
RAPH1	FBLN7
IL18RAP	SMAD9
IL1RL1	COL9A2
CCL20	ALPL
SP100	SPARCL1
UBE2L6	SHROOM3
ZBP1	AUTS2
TLR2	ELN
GBP2	ACAN
SEMA3C	ITM2A
CXCL3	CHRDL1
CXCL9	NKD1
OASL2	COMP
TMEM176B	BMP5
LRIG1	PTH1R
TSPAN11	CDO1
SEMA4B	GALNT9
CTSC	PALMD
TRIM30A	SCN7A
IL2RG	CEBPA
VEGFC	FXYD1
HP	SMAD6
PSMB10	ATOH8
BIRC3	ASIC3
FEZ1	PCP4L1
CGNL1	SHANK1
ADAMTS7	IGFBP2
SLCO2A1	CDSN
RTP4	DLK1
PARP14	CILP
CCL5	ITGA1
EGLN3	ID1
CCL7	FZD1
CCL2	ZFP423
H2-Q4	COL27A1
NPY1R	KCNE4
ICAM1	TENM4
ENDOD1	IGF2
SLC43A2	NOG
RBPJ	ELFN1
SDK1	LGR4
SAA3	SCG2
RIPK2	MEST
SERPINA3G	FGFR3
DPY19L1	WDR86
MMP3	SLC6A2
TNIP3	COL8A2
CTLA2A	MEGF6
RBP1	NTRK3
GM5424	TMEM26
HMGA1	SP7
FLRT2	GALNT13
DACT2	FXYD6
GREM2	GPR88
CH25H	TRABD2B
PTGES	PAPPA2
PCDH19	PLXNC1
LRRC15	KCTD12
CEMIP	ST6GALNAC2
RND1
HMGA2
ADTRP
ADAMTS14
ATP8B4
H2-K1
KALRN
PARP10
1700112E06RIK
ARHGAP22
S1PR3
LYZ2
CCND1
SLFN2
ECSCR
ASS1
IFI47
CFB
LRRC32
GBP6

## Sheet: signature to be mimicked
up genes	down genes
H19	SPG7
NGFR	MMP14
SOX9	LCP2
FTCD	MED29
JUP	CP
ABHD3	COL5A3
APOE	B4GALNT1
APOC2	CCL8
CYP2C29	RARRES2
INMT	MCEMP1
CLEC11A	CYBB
CYP2A5	PRRT1
APOA2	AMDHD1
EPHB3	MMP9
ID3	GDF9
1700008O03RIK	CCL9
DQX1	GTF3C6
MCU	FABP7
ACAA1B	PSEN1
GADD45B	ENPP2
VTN	C1QTNF6
FXR2	HGH1
IL20RA	HCLS1
UNC5B	NFKBIE
DDIT4	LBH
RAB36	ATP6V0C
PRR11	C3
ASGR1	NELFE
RAB15	TJP2
SERPINA3N	FAM20C
MEG3	CCL20
ID4	IGFBP5
AHRR	MARCO
FST	PEX16
ADAMDEC1	SEC23B
DHRS4	ATP6V0D2
ATP12A	SMPDL3B
AMACR	NUB1
DNAL4	EIF2B4
APOD	SEL1L3
AHSG	U90926
4930415O20RIK	CLEC4D
ADCY6	DMPK
RGN	ITGAM
PCBP4	ASB5
SLC22A3	HP
GM20517	NUDT7
PHF1	PSMB10
CUTA	TRPC6
MBL2	FAM96A
RBP4	SLCO2A1
GFRA1	PRSS35
CYP2E1	CPNE2
COPG2	CCL5
CLEC3B	LARS2
DNAAF5	CCL7
GSTA3	DYM
SGOL2A	GADD45A
PMS1	C1QB
C4BP	ICAM1
PIGR	SLC9B2
ATF3	SNX10
RGS5	TMEM246
F2	SAA3
TYRO3	DAAM2
SLC52A3	SLC26A10
PCK1	SNRPD2
CAR3	5730559C18RIK
HMGCS2	BEND6
SLC27A3	MAPK6
FGA	KLHL6
TDO2	MMP3
UOX	ECM2
ALDOB	ASCC1
AMBP	KCTD21
ECHDC2	RBP1
COL9A2	MMP10
ALPL	FBXO40
HGF	GM4879
NELFA	PRDX6B
SLC30A3	CH25H
ALB	GP1BA
STX2	CITED1
NCOR2	SLAMF8
WNT16	FAM72A
AGK	H2-Q5
SLCO1B2	KBTBD11
SLC27A5	1700001K19RIK
FUS	CAMK2B
HSD17B14	ZFP930
ERN2	ADAMTS14
PLK1	GMFG
HPGD	TSSK5
NKD1	H2-K1
GINS2	TNNT3
APOA5	RPL10A-PS2
APOC3	RPL13A-PS1
APOA1	1700112E06RIK
TRF	CHCHD1
MAPKAPK3	MOCS1
FOLR2	AOX3
CARD10	TRIM12A
KDM4A	PILRB1
TRAPPC8	PEG12
CRLF2	CSF2RB
FGB	ALG6
FGG	ADH6B
ZFC3H1	IFI47
SETD5	GM11127
MYO15B	GM13573
CACNA1A	GM8107
SCN7A	GM7129
TBXA2R	GM6023
PYGO1	GM14082
CEBPA	GM13935
GC	GM12466
PIM3	GM11451
PPP1R26	GM12892
H2-AA	GM13508
ATOH8	GM9089
ASPG	GM16198
MAT1A	AI662270
ACD	CFB
SOCS1	GM5093
DLEC1	GM20547
NOTCH3	GM13290
ADGRL4	GM5070
PLEKHG5	ERDR1
LTBP4	AU020206
CBLC	GM26584
APOC1	GM26917
SLC26A7	GM29152
EML2	GM17929
CROCC	GM37634
ASGR2	GM2272
BRCA2	GM37770
ENTPD3	GM38077
CIR1	AY036118
PHLDA3	GM43065
CCNO	GM20768
GM22	GM43222
GLDN	GM20186
TAPT1	GM43785
KCNE4	GM6450
CMYA5	GM43796
APOF	GM5311
ATG16L2	GM45138
MFSD6L	GM45043
ADAMTS16	RP23-110E20.5
CARMIL2
ZGRF1
APON
MEST
TCEAL5
CKLF
FABP1
CYP2C50
IRS1
CYP3A11
LMCD1
SERPINA3K
MUP5
DEAF1
PLG
SAMD5
MFAP2
CYP2C70
TTR
CES1E
CYP26B1
MUP3
SERPINA1A
6030419C18RIK
CYP2C54
CYP2D9
GPR88
FBP1
CACNG7
SERPINA1D
SERPINA1B
GM10327
SERPINA1E
C4B
MUP14
MUP11
MUP7
APOC4
DNM3OS
DOHH
MUP20
MUP19
MUP18
MUP16
MUP10
MUP1
MUP9
MUP8
MUP2
SERPINA1C
SPACA6
AA414768
GM15222
GM13594
GM16277
GM13889
MUP13
GPR62
B930094E09RIK
MUP12
MUP15
MUP17
C330013E15RIK
GM17501
RIAN
2310015A10RIK
GM26690
GM3830
GM28417
GM28874
GM38336
GM44386
GM44805
GM45251
RP24-346O11.2

## Sheet: Reversed signature results
Rank	score	Perturbation	Perturbation LIFE URL	Perturbation PubChem URL	Perturbation DrugBank URL	Cell-line	Dose	Time	Signature URL
1	0.1111	BRD-K05684908	http://life.ccs.miami.edu/life/summary?mode=SmallMolecule&source=BROAD&input=BRD-K05684908	http://pubchem.ncbi.nlm.nih.gov/summary/summary.cgi?cid=44505891	None	MCF7	10.0um	24.0h	http://amp.pharm.mssm.edu/L1000CDS2/meta?sig_id=CPC019_MCF7_24H:BRD-K05684908:10.0
2	0.098	PHENACETIN	http://life.ccs.miami.edu/life/summary?mode=SmallMolecule&source=BROAD&input=BRD-K38323065	http://pubchem.ncbi.nlm.nih.gov/summary/summary.cgi?cid=4754	None	HCC515	10.0um	24.0h	http://amp.pharm.mssm.edu/L1000CDS2/meta?sig_id=CPC004_HCC515_24H:BRD-K38323065:10.0
3	0.098	BRD-K81272440	http://life.ccs.miami.edu/life/summary?mode=SmallMolecule&source=BROAD&input=BRD-K81272440	http://pubchem.ncbi.nlm.nih.gov/summary/summary.cgi?cid=6914273	None	SKB	10.0um	24.0h	http://amp.pharm.mssm.edu/L1000CDS2/meta?sig_id=CPC017_SKB_24H:BRD-K81272440:10.0
4	0.0915	AG 18	http://life.ccs.miami.edu/life/summary?mode=SmallMolecule&source=BROAD&input=BRD-K49657628	http://pubchem.ncbi.nlm.nih.gov/summary/summary.cgi?cid=2052	None	HA1E	10.0um	24.0h	http://amp.pharm.mssm.edu/L1000CDS2/meta?sig_id=CPC002_HA1E_24H:BRD-K49657628:10.0
5	0.0915	JWH 015	http://life.ccs.miami.edu/life/summary?mode=SmallMolecule&source=BROAD&input=BRD-K17796732	http://pubchem.ncbi.nlm.nih.gov/summary/summary.cgi?cid=4273754	None	HCC515	10.0um	6.0h	http://amp.pharm.mssm.edu/L1000CDS2/meta?sig_id=CPC003_HCC515_6H:BRD-K17796732:10.0
6	0.0915	Guanabenz acetate	http://life.ccs.miami.edu/life/summary?mode=SmallMolecule&source=BROAD&input=BRD-K62736196	http://pubchem.ncbi.nlm.nih.gov/summary/summary.cgi?cid=5702062	None	A375	10.0um	6.0h	http://amp.pharm.mssm.edu/L1000CDS2/meta?sig_id=CPC004_A375_6H:BRD-K62736196:10.0
7	0.0915	NSC 119889	http://life.ccs.miami.edu/life/summary?mode=SmallMolecule&source=BROAD&input=BRD-K59637651	http://pubchem.ncbi.nlm.nih.gov/summary/summary.cgi?cid=275510	None	HCC515	10.0um	6.0h	http://amp.pharm.mssm.edu/L1000CDS2/meta?sig_id=CPC005_HCC515_6H:BRD-K59637651:10.0
8	0.0915	VER155008	http://life.ccs.miami.edu/life/summary?mode=SmallMolecule&source=BROAD&input=BRD-K32330832	http://pubchem.ncbi.nlm.nih.gov/summary/summary.cgi?cid=25195348	None	OV7	11.1um	6.0h	http://amp.pharm.mssm.edu/L1000CDS2/meta?sig_id=CPC006_OV7_6H:BRD-K32330832:11.1
9	0.0915	atorvastatin	http://life.ccs.miami.edu/life/summary?mode=SmallMolecule&source=BROAD&input=BRD-U88459701	None	None	SNGM	10.0um	6.0h	http://amp.pharm.mssm.edu/L1000CDS2/meta?sig_id=CPC006_SNGM_6H:BRD-U88459701:10.0
10	0.0915	carbamazepine	http://life.ccs.miami.edu/life/summary?mode=SmallMolecule&source=BROAD&input=BRD-K71799949	http://pubchem.ncbi.nlm.nih.gov/summary/summary.cgi?cid=2554	http://www.drugbank.ca/drugs/DB00564	SW948	96.0um	6.0h	http://amp.pharm.mssm.edu/L1000CDS2/meta?sig_id=CPC006_SW948_6H:BRD-K71799949:96.0
11	0.0915	BRD-K03568209	http://life.ccs.miami.edu/life/summary?mode=SmallMolecule&source=BROAD&input=BRD-K03568209	http://pubchem.ncbi.nlm.nih.gov/summary/summary.cgi?cid=755673	None	MCF7	10.0um	24.0h	http://amp.pharm.mssm.edu/L1000CDS2/meta?sig_id=CPC007_MCF7_24H:BRD-K03568209:10.0
12	0.0915	clarithromycin	http://life.ccs.miami.edu/life/summary?mode=SmallMolecule&source=BROAD&input=BRD-K49668410	http://pubchem.ncbi.nlm.nih.gov/summary/summary.cgi?cid=84029	None	A375	10.0um	6.0h	http://amp.pharm.mssm.edu/L1000CDS2/meta?sig_id=CPC011_A375_6H:BRD-K49668410:10.0
13	0.0915	pilocarpine	http://life.ccs.miami.edu/life/summary?mode=SmallMolecule&source=BROAD&input=BRD-K85090592	http://pubchem.ncbi.nlm.nih.gov/summary/summary.cgi?cid=5909	None	MCF7	10.0um	24.0h	http://amp.pharm.mssm.edu/L1000CDS2/meta?sig_id=CPC011_MCF7_24H:BRD-K85090592:10.0
14	0.0915	BRD-K18964980	http://life.ccs.miami.edu/life/summary?mode=SmallMolecule&source=BROAD&input=BRD-K18964980	http://pubchem.ncbi.nlm.nih.gov/summary/summary.cgi?cid=53245442	None	PC3	10.0um	24.0h	http://amp.pharm.mssm.edu/L1000CDS2/meta?sig_id=CPC012_PC3_24H:BRD-K18964980:10.0
15	0.0915	BRD-K28761384	http://life.ccs.miami.edu/life/summary?mode=SmallMolecule&source=BROAD&input=BRD-K28761384	http://pubchem.ncbi.nlm.nih.gov/summary/summary.cgi?cid=5311507	None	ASC	10.0um	24.0h	http://amp.pharm.mssm.edu/L1000CDS2/meta?sig_id=CPC017_ASC_24H:BRD-K28761384:10.0
16	0.0915	BRD-K58223721	http://life.ccs.miami.edu/life/summary?mode=SmallMolecule&source=BROAD&input=BRD-K58223721	http://pubchem.ncbi.nlm.nih.gov/summary/summary.cgi?cid=3082629	None	ASC	10.0um	24.0h	http://amp.pharm.mssm.edu/L1000CDS2/meta?sig_id=CPC018_ASC_24H:BRD-K58223721:10.0
17	0.0915	BRD-K10852020	http://life.ccs.miami.edu/life/summary?mode=SmallMolecule&source=BROAD&input=BRD-K10852020	http://pubchem.ncbi.nlm.nih.gov/summary/summary.cgi?cid=4659569	http://www.drugbank.ca/drugs/DB00323	PC3	10.0um	24.0h	http://amp.pharm.mssm.edu/L1000CDS2/meta?sig_id=CPC020_PC3_24H:BRD-K10852020:10.0
18	0.085	THM-I-94	http://life.ccs.miami.edu/life/summary?mode=SmallMolecule&source=BROAD&input=BRD-K12867552	http://pubchem.ncbi.nlm.nih.gov/summary/summary.cgi?cid=11749858	None	HA1E	10.0um	24.0h	http://amp.pharm.mssm.edu/L1000CDS2/meta?sig_id=CPC002_HA1E_24H:BRD-K12867552:10.0
19	0.085	ICI-185,282	http://life.ccs.miami.edu/life/summary?mode=SmallMolecule&source=BROAD&input=BRD-A51929314	http://pubchem.ncbi.nlm.nih.gov/summary/summary.cgi?cid=5812876	None	HA1E	10.0um	24.0h	http://amp.pharm.mssm.edu/L1000CDS2/meta?sig_id=CPC001_HA1E_24H:BRD-A51929314:10.0
20	0.085	AMINOPENTAMIDE	http://life.ccs.miami.edu/life/summary?mode=SmallMolecule&source=BROAD&input=BRD-A69917777	http://pubchem.ncbi.nlm.nih.gov/summary/summary.cgi?cid=22565	None	HT29	10.0um	6.0h	http://amp.pharm.mssm.edu/L1000CDS2/meta?sig_id=CPC004_HT29_6H:BRD-A69917777:10.0
21	0.085	OXOTREMORINE SESQUIFUMARATE	http://life.ccs.miami.edu/life/summary?mode=SmallMolecule&source=BROAD&input=BRD-K21936341	http://pubchem.ncbi.nlm.nih.gov/summary/summary.cgi?cid=4630	None	HT29	10.0um	24.0h	http://amp.pharm.mssm.edu/L1000CDS2/meta?sig_id=CPC005_HT29_24H:BRD-K21936341:10.0
22	0.085	AG 9	http://life.ccs.miami.edu/life/summary?mode=SmallMolecule&source=BROAD&input=BRD-K41996876	http://pubchem.ncbi.nlm.nih.gov/summary/summary.cgi?cid=2063	None	SKLU1	10.0um	6.0h	http://amp.pharm.mssm.edu/L1000CDS2/meta?sig_id=CPC006_SKLU1_6H:BRD-K41996876:10.0
23	0.085	myriocin	http://life.ccs.miami.edu/life/summary?mode=SmallMolecule&source=BROAD&input=BRD-A76279427	http://pubchem.ncbi.nlm.nih.gov/summary/summary.cgi?cid=73707382	None	SKMEL1	10.0um	6.0h	http://amp.pharm.mssm.edu/L1000CDS2/meta?sig_id=CPC006_SKMEL1_6H:BRD-A76279427:10.0
24	0.085	MK-2206	http://life.ccs.miami.edu/life/summary?mode=SmallMolecule&source=BROAD&input=BRD-K68065987	http://pubchem.ncbi.nlm.nih.gov/summary/summary.cgi?cid=24964624	None	SKMEL28	10.0um	6.0h	http://amp.pharm.mssm.edu/L1000CDS2/meta?sig_id=CPC006_SKMEL28_6H:BRD-K68065987:10.0
25	0.085	sirolimus	http://life.ccs.miami.edu/life/summary?mode=SmallMolecule&source=BROAD&input=BRD-A79768653	http://pubchem.ncbi.nlm.nih.gov/summary/summary.cgi?cid=5374464	None	SW480	10.0um	6.0h	http://amp.pharm.mssm.edu/L1000CDS2/meta?sig_id=CPC006_SW480_6H:BRD-A79768653:10.0
26	0.085	artesunate	http://life.ccs.miami.edu/life/summary?mode=SmallMolecule&source=BROAD&input=BRD-A47829399	http://pubchem.ncbi.nlm.nih.gov/summary/summary.cgi?cid=73707396	None	SW948	10.0um	6.0h	http://amp.pharm.mssm.edu/L1000CDS2/meta?sig_id=CPC006_SW948_6H:BRD-A47829399:10.0
27	0.085	BRD-K45675241	http://life.ccs.miami.edu/life/summary?mode=SmallMolecule&source=BROAD&input=BRD-K45675241	http://pubchem.ncbi.nlm.nih.gov/summary/summary.cgi?cid=24747219	None	A375	10.0um	24.0h	http://amp.pharm.mssm.edu/L1000CDS2/meta?sig_id=CPC007_A375_24H:BRD-K45675241:10.0
28	0.085	NCGC00114713-04	http://life.ccs.miami.edu/life/summary?mode=SmallMolecule&source=BROAD&input=BRD-K84864079	http://pubchem.ncbi.nlm.nih.gov/summary/summary.cgi?cid=60138113	None	VCAP	10.0um	24.0h	http://amp.pharm.mssm.edu/L1000CDS2/meta?sig_id=CPC008_VCAP_24H:BRD-K84864079:10.0
29	0.085	BRD-K69676861	http://life.ccs.miami.edu/life/summary?mode=SmallMolecule&source=BROAD&input=BRD-K69676861	http://pubchem.ncbi.nlm.nih.gov/summary/summary.cgi?cid=20862025	None	HA1E	10.0um	6.0h	http://amp.pharm.mssm.edu/L1000CDS2/meta?sig_id=CPC010_HA1E_6H:BRD-K69676861:10.0
30	0.085	doxylamine	http://life.ccs.miami.edu/life/summary?mode=SmallMolecule&source=BROAD&input=BRD-A44008656	http://pubchem.ncbi.nlm.nih.gov/summary/summary.cgi?cid=11224	None	VCAP	10.0um	6.0h	http://amp.pharm.mssm.edu/L1000CDS2/meta?sig_id=CPC011_VCAP_6H:BRD-A44008656:10.0
31	0.085	EI-346	http://life.ccs.miami.edu/life/summary?mode=SmallMolecule&source=BROAD&input=BRD-U08759356	None	None	A549	10.0um	6.0h	http://amp.pharm.mssm.edu/L1000CDS2/meta?sig_id=CPC014_A549_6H:BRD-U08759356:10.0
32	0.085	BRD-K02404261	http://life.ccs.miami.edu/life/summary?mode=SmallMolecule&source=BROAD&input=BRD-K02404261	http://pubchem.ncbi.nlm.nih.gov/summary/summary.cgi?cid=2519	http://www.drugbank.ca/drugs/DB00201	PHH	10.0um	24.0h	http://amp.pharm.mssm.edu/L1000CDS2/meta?sig_id=CPC015_PHH_24H:BRD-K02404261:10.0
33	0.085	BRD-K70577657	http://life.ccs.miami.edu/life/summary?mode=SmallMolecule&source=BROAD&input=BRD-K70577657	http://pubchem.ncbi.nlm.nih.gov/summary/summary.cgi?cid=3544	None	HEPG2	10.0um	6.0h	http://amp.pharm.mssm.edu/L1000CDS2/meta?sig_id=CPC016_HEPG2_6H:BRD-K70577657:10.0
34	0.085	BRD-K38903228	http://life.ccs.miami.edu/life/summary?mode=SmallMolecule&source=BROAD&input=BRD-K38903228	http://pubchem.ncbi.nlm.nih.gov/summary/summary.cgi?cid=10621	None	HT29	10.0um	6.0h	http://amp.pharm.mssm.edu/L1000CDS2/meta?sig_id=CPC018_HT29_6H:BRD-K38903228:10.0
35	0.085	BRD-K96084870	http://life.ccs.miami.edu/life/summary?mode=SmallMolecule&source=BROAD&input=BRD-K96084870	http://pubchem.ncbi.nlm.nih.gov/summary/summary.cgi?cid=5353593	None	PHH	10.0um	24.0h	http://amp.pharm.mssm.edu/L1000CDS2/meta?sig_id=CPC018_PHH_24H:BRD-K96084870:10.0
36	0.0784	vorinostat	http://life.ccs.miami.edu/life/summary?mode=SmallMolecule&source=BROAD&input=BRD-K81418486	http://pubchem.ncbi.nlm.nih.gov/summary/summary.cgi?cid=5311	http://www.drugbank.ca/drugs/DB02546	HA1E	11.1um	24.0h	http://amp.pharm.mssm.edu/L1000CDS2/meta?sig_id=CPC006_HA1E_24H:BRD-K81418486:11.1
37	0.0784	Cinnarizine	http://life.ccs.miami.edu/life/summary?mode=SmallMolecule&source=BROAD&input=BRD-K07220430	http://pubchem.ncbi.nlm.nih.gov/summary/summary.cgi?cid=1547484	http://www.drugbank.ca/drugs/DB00568	HA1E	10.0um	24.0h	http://amp.pharm.mssm.edu/L1000CDS2/meta?sig_id=CPC001_HA1E_24H:BRD-K07220430:10.0
38	0.0784	PNU 96415E	http://life.ccs.miami.edu/life/summary?mode=SmallMolecule&source=BROAD&input=BRD-A95096829	http://pubchem.ncbi.nlm.nih.gov/summary/summary.cgi?cid=9909648	None	HCC515	10.0um	24.0h	http://amp.pharm.mssm.edu/L1000CDS2/meta?sig_id=CPC001_HCC515_24H:BRD-A95096829:10.0
39	0.0784	OBAA	http://life.ccs.miami.edu/life/summary?mode=SmallMolecule&source=BROAD&input=BRD-K48029790	http://pubchem.ncbi.nlm.nih.gov/summary/summary.cgi?cid=5353842	None	PC3	10.0um	24.0h	http://amp.pharm.mssm.edu/L1000CDS2/meta?sig_id=CPC001_PC3_24H:BRD-K48029790:10.0
40	0.0784	BMY 14802 hydrochloride	http://life.ccs.miami.edu/life/summary?mode=SmallMolecule&source=BROAD&input=BRD-A15435692	http://pubchem.ncbi.nlm.nih.gov/summary/summary.cgi?cid=108046	None	VCAP	10.0um	6.0h	http://amp.pharm.mssm.edu/L1000CDS2/meta?sig_id=CPC001_VCAP_6H:BRD-A15435692:10.0
41	0.0784	LIDOCAINE HYDROCHLORIDE	http://life.ccs.miami.edu/life/summary?mode=SmallMolecule&source=BROAD&input=BRD-K52662033	http://pubchem.ncbi.nlm.nih.gov/summary/summary.cgi?cid=3676	http://www.drugbank.ca/drugs/DB00281	PC3	10.0um	6.0h	http://amp.pharm.mssm.edu/L1000CDS2/meta?sig_id=CPC003_PC3_6H:BRD-K52662033:10.0
42	0.0784	fulvestrant	http://life.ccs.miami.edu/life/summary?mode=SmallMolecule&source=BROAD&input=BRD-A90490067	http://pubchem.ncbi.nlm.nih.gov/summary/summary.cgi?cid=3478439	None	HA1E	10.0um	24.0h	http://amp.pharm.mssm.edu/L1000CDS2/meta?sig_id=CPC004_HA1E_24H:BRD-A90490067:10.0
43	0.0784	OXFENDAZOLE	http://life.ccs.miami.edu/life/summary?mode=SmallMolecule&source=BROAD&input=BRD-A33447119	http://pubchem.ncbi.nlm.nih.gov/summary/summary.cgi?cid=40854	None	HA1E	10.0um	6.0h	http://amp.pharm.mssm.edu/L1000CDS2/meta?sig_id=CPC004_HA1E_6H:BRD-A33447119:10.0
44	0.0784	DESIPRAMINE HYDROCHLORIDE	http://life.ccs.miami.edu/life/summary?mode=SmallMolecule&source=BROAD&input=BRD-K60762818	http://pubchem.ncbi.nlm.nih.gov/summary/summary.cgi?cid=65327	None	HA1E	10.0um	6.0h	http://amp.pharm.mssm.edu/L1000CDS2/meta?sig_id=CPC004_HA1E_6H:BRD-K60762818:10.0
45	0.0784	PIROXICAM	http://life.ccs.miami.edu/life/summary?mode=SmallMolecule&source=BROAD&input=BRD-A57382968	http://pubchem.ncbi.nlm.nih.gov/summary/summary.cgi?cid=22723678	None	PC3	10.0um	6.0h	http://amp.pharm.mssm.edu/L1000CDS2/meta?sig_id=CPC004_PC3_6H:BRD-A57382968:10.0
46	0.0784	CIMETIDINE	http://life.ccs.miami.edu/life/summary?mode=SmallMolecule&source=BROAD&input=BRD-K34157611	http://pubchem.ncbi.nlm.nih.gov/summary/summary.cgi?cid=2756	http://www.drugbank.ca/drugs/DB00501	VCAP	10.0um	24.0h	http://amp.pharm.mssm.edu/L1000CDS2/meta?sig_id=CPC004_VCAP_24H:BRD-K34157611:10.0
47	0.0784	Amisulpride	http://life.ccs.miami.edu/life/summary?mode=SmallMolecule&source=BROAD&input=BRD-A60197193	http://pubchem.ncbi.nlm.nih.gov/summary/summary.cgi?cid=2159	http://www.drugbank.ca/drugs/DB06288	HT29	10.0um	24.0h	http://amp.pharm.mssm.edu/L1000CDS2/meta?sig_id=CPC005_HT29_24H:BRD-A60197193:10.0
48	0.0784	Purvalanol B	http://life.ccs.miami.edu/life/summary?mode=SmallMolecule&source=BROAD&input=BRD-K41564320	http://pubchem.ncbi.nlm.nih.gov/summary/summary.cgi?cid=448991	None	VCAP	10.0um	24.0h	http://amp.pharm.mssm.edu/L1000CDS2/meta?sig_id=CPC005_VCAP_24H:BRD-K41564320:10.0
49	0.0784	PROMAZINE HYDROCHLORIDE	http://life.ccs.miami.edu/life/summary?mode=SmallMolecule&source=BROAD&input=BRD-K06980535	http://pubchem.ncbi.nlm.nih.gov/summary/summary.cgi?cid=5887	None	A375	10.0um	6.0h	http://amp.pharm.mssm.edu/L1000CDS2/meta?sig_id=CPC006_A375_6H:BRD-K06980535:10.0
50	0.0784	16beta-Bromoandrosterone	http://life.ccs.miami.edu/life/summary?mode=SmallMolecule&source=BROAD&input=BRD-K98404142	http://pubchem.ncbi.nlm.nih.gov/summary/summary.cgi?cid=16219061	None	A549	11.1um	6.0h	http://amp.pharm.mssm.edu/L1000CDS2/meta?sig_id=CPC006_A549_6H:BRD-K98404142:11.1

## Sheet: Mimicked signature results
Rank	score	Perturbation	Perturbation LIFE URL	Perturbation PubChem URL	Perturbation DrugBank URL	Cell-line	Dose	Time	Signature URL
1	0.1005	BRD-K70977695	http://life.ccs.miami.edu/life/summary?mode=SmallMolecule&source=BROAD&input=BRD-K70977695	http://pubchem.ncbi.nlm.nih.gov/summary/summary.cgi?cid=44142050	None	PC3	10.0um	24.0h	http://amp.pharm.mssm.edu/L1000CDS2/meta?sig_id=CPC010_PC3_24H:BRD-K70977695:10.0
2	0.0952	NCGC00165244-02	http://life.ccs.miami.edu/life/summary?mode=SmallMolecule&source=BROAD&input=BRD-A81045722	http://pubchem.ncbi.nlm.nih.gov/summary/summary.cgi?cid=17757110	None	VCAP	10.0um	24.0h	http://amp.pharm.mssm.edu/L1000CDS2/meta?sig_id=CPC008_VCAP_24H:BRD-A81045722:10.0
3	0.0899	Cortisone	http://life.ccs.miami.edu/life/summary?mode=SmallMolecule&source=BROAD&input=BRD-K43736954	http://pubchem.ncbi.nlm.nih.gov/summary/summary.cgi?cid=222786	None	HT29	10.0um	24.0h	http://amp.pharm.mssm.edu/L1000CDS2/meta?sig_id=CPC005_HT29_24H:BRD-K43736954:10.0
4	0.0899	BRD-K01868942	http://life.ccs.miami.edu/life/summary?mode=SmallMolecule&source=BROAD&input=BRD-K01868942	http://pubchem.ncbi.nlm.nih.gov/summary/summary.cgi?cid=182593	None	DV90	160.0um	6.0h	http://amp.pharm.mssm.edu/L1000CDS2/meta?sig_id=CPC006_DV90_6H:BRD-K01868942:160.0
5	0.0899	BRD-K45308677	http://life.ccs.miami.edu/life/summary?mode=SmallMolecule&source=BROAD&input=BRD-K45308677	http://pubchem.ncbi.nlm.nih.gov/summary/summary.cgi?cid=24747151	None	PC3	10.0um	24.0h	http://amp.pharm.mssm.edu/L1000CDS2/meta?sig_id=CPC007_PC3_24H:BRD-K45308677:10.0
6	0.0847	CCCP	http://life.ccs.miami.edu/life/summary?mode=SmallMolecule&source=BROAD&input=BRD-K15616905	http://pubchem.ncbi.nlm.nih.gov/summary/summary.cgi?cid=2603	None	VCAP	10.0um	6.0h	http://amp.pharm.mssm.edu/L1000CDS2/meta?sig_id=CPC003_VCAP_6H:BRD-K15616905:10.0
7	0.0847	2541665-P2	http://life.ccs.miami.edu/life/summary?mode=SmallMolecule&source=BROAD&input=BRD-K61053657	http://pubchem.ncbi.nlm.nih.gov/summary/summary.cgi?cid=25241666	None	NCIH1836	80.0um	6.0h	http://amp.pharm.mssm.edu/L1000CDS2/meta?sig_id=CPC006_NCIH1836_6H:BRD-K61053657:80.0
8	0.0847	BRD-K44878494	http://life.ccs.miami.edu/life/summary?mode=SmallMolecule&source=BROAD&input=BRD-K44878494	http://pubchem.ncbi.nlm.nih.gov/summary/summary.cgi?cid=24747232	None	HA1E	10.0um	6.0h	http://amp.pharm.mssm.edu/L1000CDS2/meta?sig_id=CPC007_HA1E_6H:BRD-K44878494:10.0
9	0.0847	BRD-K06020002	http://life.ccs.miami.edu/life/summary?mode=SmallMolecule&source=BROAD&input=BRD-K06020002	http://pubchem.ncbi.nlm.nih.gov/summary/summary.cgi?cid=1294885	None	PC3	10.0um	24.0h	http://amp.pharm.mssm.edu/L1000CDS2/meta?sig_id=CPC007_PC3_24H:BRD-K06020002:10.0
10	0.0847	VU0413807-2	http://life.ccs.miami.edu/life/summary?mode=SmallMolecule&source=BROAD&input=BRD-A52172093	http://pubchem.ncbi.nlm.nih.gov/summary/summary.cgi?cid=45115620	None	MCF7	10.0um	24.0h	http://amp.pharm.mssm.edu/L1000CDS2/meta?sig_id=CPC008_MCF7_24H:BRD-A52172093:10.0
11	0.0847	BRD-K51033547	http://life.ccs.miami.edu/life/summary?mode=SmallMolecule&source=BROAD&input=BRD-K51033547	http://pubchem.ncbi.nlm.nih.gov/summary/summary.cgi?cid=667511	None	ASC	10.0um	24.0h	http://amp.pharm.mssm.edu/L1000CDS2/meta?sig_id=CPC015_ASC_24H:BRD-K51033547:10.0
12	0.0794	MIDODRINE HYDROCHLORIDE	http://life.ccs.miami.edu/life/summary?mode=SmallMolecule&source=BROAD&input=BRD-A79981887	http://pubchem.ncbi.nlm.nih.gov/summary/summary.cgi?cid=18340	None	PC3	10.0um	24.0h	http://amp.pharm.mssm.edu/L1000CDS2/meta?sig_id=CPC004_PC3_24H:BRD-A79981887:10.0
13	0.0794	DANAZOL	http://life.ccs.miami.edu/life/summary?mode=SmallMolecule&source=BROAD&input=BRD-A92537424	http://pubchem.ncbi.nlm.nih.gov/summary/summary.cgi?cid=5702031	None	PC3	10.0um	6.0h	http://amp.pharm.mssm.edu/L1000CDS2/meta?sig_id=CPC004_PC3_6H:BRD-A92537424:10.0
14	0.0794	Yohimbine hydrochloride	http://life.ccs.miami.edu/life/summary?mode=SmallMolecule&source=BROAD&input=BRD-K35586044	http://pubchem.ncbi.nlm.nih.gov/summary/summary.cgi?cid=6169	None	A549	10.0um	6.0h	http://amp.pharm.mssm.edu/L1000CDS2/meta?sig_id=CPC005_A549_6H:BRD-K35586044:10.0
15	0.0794	MDV3100	http://life.ccs.miami.edu/life/summary?mode=SmallMolecule&source=BROAD&input=BRD-K56851771	http://pubchem.ncbi.nlm.nih.gov/summary/summary.cgi?cid=15951529	None	SKMEL1	0.25um	6.0h	http://amp.pharm.mssm.edu/L1000CDS2/meta?sig_id=CPC006_SKMEL1_6H:BRD-K56851771:0.25
16	0.0794	NCGC00181920-01	http://life.ccs.miami.edu/life/summary?mode=SmallMolecule&source=BROAD&input=BRD-K29140223	http://pubchem.ncbi.nlm.nih.gov/summary/summary.cgi?cid=44142124	None	HA1E	10.0um	6.0h	http://amp.pharm.mssm.edu/L1000CDS2/meta?sig_id=CPC007_HA1E_6H:BRD-K29140223:10.0
17	0.0794	BRD-K57016430	http://life.ccs.miami.edu/life/summary?mode=SmallMolecule&source=BROAD&input=BRD-K57016430	http://pubchem.ncbi.nlm.nih.gov/summary/summary.cgi?cid=990823	None	PC3	10.0um	24.0h	http://amp.pharm.mssm.edu/L1000CDS2/meta?sig_id=CPC007_PC3_24H:BRD-K57016430:10.0
18	0.0794	rolitetracycline	http://life.ccs.miami.edu/life/summary?mode=SmallMolecule&source=BROAD&input=BRD-A27489425	http://pubchem.ncbi.nlm.nih.gov/summary/summary.cgi?cid=6420073	None	PC3	10.0um	24.0h	http://amp.pharm.mssm.edu/L1000CDS2/meta?sig_id=CPC010_PC3_24H:BRD-A27489425:10.0
19	0.0794	d-cycloserine	http://life.ccs.miami.edu/life/summary?mode=SmallMolecule&source=BROAD&input=BRD-K87226815	http://pubchem.ncbi.nlm.nih.gov/summary/summary.cgi?cid=6234	None	VCAP	10.0um	6.0h	http://amp.pharm.mssm.edu/L1000CDS2/meta?sig_id=CPC011_VCAP_6H:BRD-K87226815:10.0
20	0.0794	BRD-K12621773	http://life.ccs.miami.edu/life/summary?mode=SmallMolecule&source=BROAD&input=BRD-K12621773	http://pubchem.ncbi.nlm.nih.gov/summary/summary.cgi?cid=44629412	None	MCF7	10.0um	24.0h	http://amp.pharm.mssm.edu/L1000CDS2/meta?sig_id=CPC012_MCF7_24H:BRD-K12621773:10.0
21	0.0794	4905-1827	http://life.ccs.miami.edu/life/summary?mode=SmallMolecule&source=BROAD&input=BRD-K53331454	http://pubchem.ncbi.nlm.nih.gov/summary/summary.cgi?cid=6620794	None	ASC	10.0um	24.0h	http://amp.pharm.mssm.edu/L1000CDS2/meta?sig_id=CPC013_ASC_24H:BRD-K53331454:10.0
22	0.0794	HY-10180	http://life.ccs.miami.edu/life/summary?mode=SmallMolecule&source=BROAD&input=BRD-K83963101	http://pubchem.ncbi.nlm.nih.gov/summary/summary.cgi?cid=11712649	None	PC3	10.0um	6.0h	http://amp.pharm.mssm.edu/L1000CDS2/meta?sig_id=CPC014_PC3_6H:BRD-K83963101:10.0
23	0.0794	BRD-A62525898	http://life.ccs.miami.edu/life/summary?mode=SmallMolecule&source=BROAD&input=BRD-A62525898	http://pubchem.ncbi.nlm.nih.gov/summary/summary.cgi?cid=5702108	None	NPC	10.0um	24.0h	http://amp.pharm.mssm.edu/L1000CDS2/meta?sig_id=CPC015_NPC_24H:BRD-A62525898:10.0
24	0.0794	BRD-K08640512	http://life.ccs.miami.edu/life/summary?mode=SmallMolecule&source=BROAD&input=BRD-K08640512	http://pubchem.ncbi.nlm.nih.gov/summary/summary.cgi?cid=3567002	None	SKB	10.0um	24.0h	http://amp.pharm.mssm.edu/L1000CDS2/meta?sig_id=CPC018_SKB_24H:BRD-K08640512:10.0
25	0.0794	BRD-K51662849	http://life.ccs.miami.edu/life/summary?mode=SmallMolecule&source=BROAD&input=BRD-K51662849	http://pubchem.ncbi.nlm.nih.gov/summary/summary.cgi?cid=132519	None	SKB	10.0um	24.0h	http://amp.pharm.mssm.edu/L1000CDS2/meta?sig_id=CPC018_SKB_24H:BRD-K51662849:10.0
26	0.0794	Amisulpride	http://life.ccs.miami.edu/life/summary?mode=SmallMolecule&source=BROAD&input=BRD-A60197193	http://pubchem.ncbi.nlm.nih.gov/summary/summary.cgi?cid=2159	http://www.drugbank.ca/drugs/DB06288	MCF7	10.0um	6.0h	http://amp.pharm.mssm.edu/L1000CDS2/meta?sig_id=CPD002_MCF7_6H:BRD-A60197193:10.0
27	0.0794	Xamoterol hemifumarate	http://life.ccs.miami.edu/life/summary?mode=SmallMolecule&source=BROAD&input=BRD-M39942365	http://pubchem.ncbi.nlm.nih.gov/summary/summary.cgi?cid=73707347	None	PC3	10.0um	24.0h	http://amp.pharm.mssm.edu/L1000CDS2/meta?sig_id=CPD003_PC3_24H:BRD-M39942365:10.0
28	0.0741	Loperamide hydrochloride	http://life.ccs.miami.edu/life/summary?mode=SmallMolecule&source=BROAD&input=BRD-K61250553	http://pubchem.ncbi.nlm.nih.gov/summary/summary.cgi?cid=71420	None	PC3	10.0um	6.0h	http://amp.pharm.mssm.edu/L1000CDS2/meta?sig_id=CPC002_PC3_6H:BRD-K61250553:10.0
29	0.0741	ANANDAMIDE (20:3,n-6)	http://life.ccs.miami.edu/life/summary?mode=SmallMolecule&source=BROAD&input=BRD-K78280988	http://pubchem.ncbi.nlm.nih.gov/summary/summary.cgi?cid=5282272	None	HA1E	10.0um	6.0h	http://amp.pharm.mssm.edu/L1000CDS2/meta?sig_id=CPC003_HA1E_6H:BRD-K78280988:10.0
30	0.0741	MLS-0350978	http://life.ccs.miami.edu/life/summary?mode=SmallMolecule&source=BROAD&input=BRD-A64850503	http://pubchem.ncbi.nlm.nih.gov/summary/summary.cgi?cid=4302116	None	HT29	10.0um	6.0h	http://amp.pharm.mssm.edu/L1000CDS2/meta?sig_id=CPC007_HT29_6H:BRD-A64850503:10.0
31	0.0741	BRD-A47714657	http://life.ccs.miami.edu/life/summary?mode=SmallMolecule&source=BROAD&input=BRD-A47714657	http://pubchem.ncbi.nlm.nih.gov/summary/summary.cgi?cid=13071436	None	PC3	10.0um	6.0h	http://amp.pharm.mssm.edu/L1000CDS2/meta?sig_id=CPC007_PC3_6H:BRD-A47714657:10.0
32	0.0741	50299	http://life.ccs.miami.edu/life/summary?mode=SmallMolecule&source=BROAD&input=BRD-K55591206	http://pubchem.ncbi.nlm.nih.gov/summary/summary.cgi?cid=65064	None	HT29	10.0um	6.0h	http://amp.pharm.mssm.edu/L1000CDS2/meta?sig_id=CPC012_HT29_6H:BRD-K55591206:10.0
33	0.0741	5122-2106	http://life.ccs.miami.edu/life/summary?mode=SmallMolecule&source=BROAD&input=BRD-K58900438	http://pubchem.ncbi.nlm.nih.gov/summary/summary.cgi?cid=699552	None	SKB	10.0um	24.0h	http://amp.pharm.mssm.edu/L1000CDS2/meta?sig_id=CPC013_SKB_24H:BRD-K58900438:10.0
34	0.0741	BRD-A31007383	http://life.ccs.miami.edu/life/summary?mode=SmallMolecule&source=BROAD&input=BRD-A31007383	http://pubchem.ncbi.nlm.nih.gov/summary/summary.cgi?cid=18755269	None	NPC	10.0um	24.0h	http://amp.pharm.mssm.edu/L1000CDS2/meta?sig_id=CPC015_NPC_24H:BRD-A31007383:10.0
35	0.0741	BRD-A49447682	http://life.ccs.miami.edu/life/summary?mode=SmallMolecule&source=BROAD&input=BRD-A49447682	http://pubchem.ncbi.nlm.nih.gov/summary/summary.cgi?cid=45006167	None	NPC	10.0um	24.0h	http://amp.pharm.mssm.edu/L1000CDS2/meta?sig_id=CPC015_NPC_24H:BRD-A49447682:10.0
36	0.0741	BRD-K69608737	http://life.ccs.miami.edu/life/summary?mode=SmallMolecule&source=BROAD&input=BRD-K69608737	http://pubchem.ncbi.nlm.nih.gov/summary/summary.cgi?cid=445643	None	NPC	10.0um	24.0h	http://amp.pharm.mssm.edu/L1000CDS2/meta?sig_id=CPC015_NPC_24H:BRD-K69608737:10.0
37	0.0741	BRD-K15916856	http://life.ccs.miami.edu/life/summary?mode=SmallMolecule&source=BROAD&input=BRD-K15916856	http://pubchem.ncbi.nlm.nih.gov/summary/summary.cgi?cid=44494120	None	HA1E	10.0um	6.0h	http://amp.pharm.mssm.edu/L1000CDS2/meta?sig_id=CPC020_HA1E_6H:BRD-K15916856:10.0
38	0.0741	BRD-K66043364	http://life.ccs.miami.edu/life/summary?mode=SmallMolecule&source=BROAD&input=BRD-K66043364	http://pubchem.ncbi.nlm.nih.gov/summary/summary.cgi?cid=262535	None	PC3	10.0um	6.0h	http://amp.pharm.mssm.edu/L1000CDS2/meta?sig_id=CPC020_PC3_6H:BRD-K66043364:10.0
39	0.0741	Carteolol hydrochloride	http://life.ccs.miami.edu/life/summary?mode=SmallMolecule&source=BROAD&input=BRD-A42167015	http://pubchem.ncbi.nlm.nih.gov/summary/summary.cgi?cid=2583	http://www.drugbank.ca/drugs/DB00521	MCF7	10.0um	24.0h	http://amp.pharm.mssm.edu/L1000CDS2/meta?sig_id=CPD002_MCF7_24H:BRD-A42167015:10.0
40	0.0741	Picrotoxinin	http://life.ccs.miami.edu/life/summary?mode=SmallMolecule&source=BROAD&input=BRD-A15597386	http://pubchem.ncbi.nlm.nih.gov/summary/summary.cgi?cid=73707459	None	MCF7	10.0um	6.0h	http://amp.pharm.mssm.edu/L1000CDS2/meta?sig_id=CPD002_MCF7_6H:BRD-A15597386:10.0
41	0.0741	Ribostamycin sulfate salt	http://life.ccs.miami.edu/life/summary?mode=SmallMolecule&source=BROAD&input=BRD-A58837096	http://pubchem.ncbi.nlm.nih.gov/summary/summary.cgi?cid=73707473	None	MCF7	10.0um	6.0h	http://amp.pharm.mssm.edu/L1000CDS2/meta?sig_id=CPD002_MCF7_6H:BRD-A58837096:10.0
42	0.0688	Austricine hydrate	http://life.ccs.miami.edu/life/summary?mode=SmallMolecule&source=BROAD&input=BRD-K64236792	http://pubchem.ncbi.nlm.nih.gov/summary/summary.cgi?cid=25102721	None	HCC515	10.0um	24.0h	http://amp.pharm.mssm.edu/L1000CDS2/meta?sig_id=CPC001_HCC515_24H:BRD-K64236792:10.0
43	0.0688	Hispidin	http://life.ccs.miami.edu/life/summary?mode=SmallMolecule&source=BROAD&input=BRD-K07325606	http://pubchem.ncbi.nlm.nih.gov/summary/summary.cgi?cid=5353671	None	PC3	10.0um	24.0h	http://amp.pharm.mssm.edu/L1000CDS2/meta?sig_id=CPC001_PC3_24H:BRD-K07325606:10.0
44	0.0688	PROSTAGLANDIN A1	http://life.ccs.miami.edu/life/summary?mode=SmallMolecule&source=BROAD&input=BRD-K04010869	http://pubchem.ncbi.nlm.nih.gov/summary/summary.cgi?cid=5281912	None	HCC515	1.0um	24.0h	http://amp.pharm.mssm.edu/L1000CDS2/meta?sig_id=CPC006_HCC515_24H:BRD-K04010869:1.0
45	0.0688	ABT-888 (Veliparib)	http://life.ccs.miami.edu/life/summary?mode=SmallMolecule&source=BROAD&input=BRD-K87142802	http://pubchem.ncbi.nlm.nih.gov/summary/summary.cgi?cid=11960529	None	SW480	10.0um	6.0h	http://amp.pharm.mssm.edu/L1000CDS2/meta?sig_id=CPC006_SW480_6H:BRD-K87142802:10.0
46	0.0688	AZD-7545-A	http://life.ccs.miami.edu/life/summary?mode=SmallMolecule&source=BROAD&input=BRD-K52836380	http://pubchem.ncbi.nlm.nih.gov/summary/summary.cgi?cid=16741245	None	TYKNU	22.2um	6.0h	http://amp.pharm.mssm.edu/L1000CDS2/meta?sig_id=CPC006_TYKNU_6H:BRD-K52836380:22.2
47	0.0688	BRD-K59761766	http://life.ccs.miami.edu/life/summary?mode=SmallMolecule&source=BROAD&input=BRD-K59761766	http://pubchem.ncbi.nlm.nih.gov/summary/summary.cgi?cid=2819767	None	A549	10.0um	6.0h	http://amp.pharm.mssm.edu/L1000CDS2/meta?sig_id=CPC007_A549_6H:BRD-K59761766:10.0
48	0.0688	MLS-0315933	http://life.ccs.miami.edu/life/summary?mode=SmallMolecule&source=BROAD&input=BRD-K99605820	http://pubchem.ncbi.nlm.nih.gov/summary/summary.cgi?cid=25105722	None	HA1E	10.0um	6.0h	http://amp.pharm.mssm.edu/L1000CDS2/meta?sig_id=CPC007_HA1E_6H:BRD-K99605820:10.0
49	0.0688	NCGC00183247-01	http://life.ccs.miami.edu/life/summary?mode=SmallMolecule&source=BROAD&input=BRD-K70503895	http://pubchem.ncbi.nlm.nih.gov/summary/summary.cgi?cid=44142067	None	PC3	10.0um	24.0h	http://amp.pharm.mssm.edu/L1000CDS2/meta?sig_id=CPC007_PC3_24H:BRD-K70503895:10.0
50	0.0688	NCGC00184713-01	http://life.ccs.miami.edu/life/summary?mode=SmallMolecule&source=BROAD&input=BRD-K78883024	http://pubchem.ncbi.nlm.nih.gov/summary/summary.cgi?cid=56643192	None	PC3	10.0um	24.0h	http://amp.pharm.mssm.edu/L1000CDS2/meta?sig_id=CPC007_PC3_24H:BRD-K78883024:10.0

## Sheet: Clustergram for reversed sign.
Genes-Perturbations	BRD.K05684908	PHENACETIN	BRD.K81272440	AG.18	JWH.015	Guanabenz.acetate	NSC.119889	VER155008	atorvastatin	carbamazepine	BRD.K03568209	clarithromycin	pilocarpine	BRD.K18964980	BRD.K28761384	BRD.K58223721	BRD.K10852020	THM.I.94	ICI.185.282	AMINOPENTAMIDE	OXOTREMORINE.SESQUIFUMARATE	AG.9	myriocin	MK.2206	sirolimus	artesunate	BRD.K45675241	NCGC00114713.04	BRD.K69676861	doxylamine	EI.346	BRD.K02404261	BRD.K70577657	BRD.K38903228	BRD.K96084870	vorinostat	Cinnarizine	PNU.96415E	OBAA	BMY.14802.hydrochloride	LIDOCAINE.HYDROCHLORIDE	fulvestrant	OXFENDAZOLE	DESIPRAMINE.HYDROCHLORIDE	PIROXICAM	CIMETIDINE	Amisulpride	Purvalanol.B	PROMAZINE.HYDROCHLORIDE
VEGFC	0	0	0	0	0	0	0	0	0	0	0	0	0	0	0	0	0	0	0	0	0	0	0	0	0	0	0	0	0	0	0	0	0	0	0	-1	0	0	0	0	0	0	0	0	0	0	0	0	0
UBE2L6	0	0	0	0	0	0	0	0	0	0	0	0	0	0	0	0	0	0	0	0	0	0	0	-1	0	-1	0	0	0	0	0	0	0	-1	0	0	0	0	0	0	0	0	0	0	0	0	0	0	0
TRAF3	0	0	0	0	0	0	0	0	0	0	0	0	0	0	0	0	0	0	0	0	0	0	0	0	0	0	0	0	0	0	0	0	0	0	0	0	0	0	0	0	0	0	-1	0	0	0	0	0	0
TNFAIP3	0	0	0	-1	0	0	0	0	-1	0	0	0	0	0	0	0	0	0	0	0	0	0	0	0	0	0	0	0	0	0	-1	0	0	0	0	0	0	0	-1	0	0	0	-1	0	0	0	0	0	0
TMEM176B	-1	0	0	0	0	-1	-1	0	0	0	0	-1	0	0	-1	0	0	0	0	-1	0	0	0	0	0	0	0	0	0	0	0	0	-1	0	0	0	-1	0	0	-1	0	0	0	0	0	0	0	0	0
TMEM176A	0	0	0	0	0	-1	-1	0	0	0	0	-1	0	0	0	0	0	0	0	-1	0	0	0	0	0	0	0	0	0	0	0	-1	-1	0	0	0	0	0	0	0	0	0	0	0	0	0	0	0	0
TLR2	-1	0	0	0	0	0	0	0	0	0	0	0	0	0	0	0	0	0	0	0	0	0	0	0	0	0	0	0	0	0	0	0	0	0	0	0	0	0	0	0	0	0	0	0	0	0	0	0	0
SEMA3C	0	0	0	0	0	0	0	0	0	0	0	0	-1	0	0	0	0	-1	0	0	0	-1	0	0	0	0	0	0	0	0	0	0	0	-1	0	-1	0	0	0	0	-1	0	0	0	0	-1	0	0	0
RSAD2	0	0	0	0	0	0	0	0	0	0	0	0	0	0	0	0	0	0	0	0	0	0	0	0	0	0	0	0	0	0	0	0	0	0	0	0	0	0	-1	0	0	0	0	0	0	0	0	0	0
RND1	0	0	0	0	0	0	0	0	0	0	0	0	0	0	0	0	0	0	0	0	0	0	0	0	0	0	0	0	0	0	0	0	0	0	0	0	0	-1	0	0	0	0	0	0	0	0	0	0	0
RIPK2	0	0	0	0	0	0	0	0	0	0	0	0	0	0	0	0	0	-1	0	0	0	0	0	0	0	0	0	0	0	0	0	0	0	0	0	-1	0	0	0	0	0	0	0	0	0	0	0	0	0
RBPJ	0	0	0	0	0	0	-1	0	0	0	0	0	0	0	0	0	0	0	0	0	0	0	0	0	0	0	0	0	0	0	0	0	0	0	0	0	0	0	0	0	0	0	0	0	0	0	0	0	0
RBP1	-1	0	0	0	0	0	0	-1	0	-1	0	0	0	-1	-1	0	-1	0	-1	0	0	0	-1	-1	-1	0	0	0	0	0	0	0	0	0	0	0	0	0	0	0	0	-1	-1	0	0	0	0	0	0
PTGES	0	0	-1	0	0	0	0	0	0	0	0	0	0	0	0	0	0	0	0	0	0	-1	0	0	0	0	0	0	0	0	0	0	0	0	0	0	0	0	-1	0	0	0	0	0	0	0	0	0	0
PSMB8	0	-1	0	-1	-1	0	0	0	0	0	0	-1	0	0	0	0	0	-1	0	0	0	0	0	0	0	0	0	0	0	0	0	0	0	0	-1	-1	0	-1	0	0	0	0	0	0	0	0	0	-1	0
PDLIM4	0	0	-1	0	0	0	0	0	0	0	0	0	0	0	0	0	0	-1	0	0	0	0	0	0	0	0	0	0	0	0	0	0	0	-1	0	-1	0	0	0	0	0	0	0	-1	0	0	0	0	0
NXN	0	0	0	0	0	0	0	0	0	0	0	-1	0	-1	0	-1	0	0	-1	0	-1	0	0	-1	0	0	0	0	0	0	0	0	0	0	0	0	0	0	0	0	0	-1	0	0	0	0	-1	0	0
NPY1R	0	0	-1	0	0	0	0	-1	0	0	0	0	0	0	0	-1	0	0	0	-1	-1	0	0	-1	0	0	0	0	0	-1	-1	0	0	-1	0	0	-1	0	0	0	0	0	0	0	0	0	0	0	0
NFKBIA	0	0	0	0	0	0	0	0	0	-1	0	0	0	0	0	0	0	-1	0	0	0	0	0	0	0	0	0	0	0	-1	0	0	0	0	0	-1	0	0	-1	0	0	-1	0	-1	0	0	0	0	0
NES	0	0	0	0	0	0	0	0	0	0	0	0	0	0	-1	0	0	0	0	0	0	0	0	-1	0	0	0	0	0	0	0	0	0	0	0	0	0	0	0	-1	0	0	0	0	0	0	0	0	0
MMP3	0	0	0	0	0	0	0	0	-1	0	0	0	0	0	0	0	0	-1	0	0	-1	0	0	0	0	0	0	0	0	0	0	0	0	0	0	0	0	0	0	0	0	0	0	0	-1	0	0	0	0
LRRC15	0	0	0	0	0	0	0	0	0	0	0	0	0	-1	0	-1	0	0	0	0	0	0	0	0	0	0	0	0	0	0	0	0	0	0	0	0	0	0	0	0	0	0	0	0	0	0	0	0	0
LRIG1	0	0	0	0	0	0	0	-1	0	0	0	0	0	0	0	0	0	0	0	-1	0	0	0	0	0	0	0	0	0	0	0	0	0	0	0	0	0	-1	0	-1	0	-1	0	0	0	-1	-1	0	-1
KRT19	0	0	-1	0	-1	0	0	0	0	0	0	0	0	0	-1	0	0	0	0	0	0	0	0	0	0	0	0	0	-1	0	0	0	-1	0	0	0	0	-1	0	-1	0	0	0	-1	0	0	0	-1	-1
IL1RL1	0	0	0	0	0	0	0	0	0	0	0	0	0	0	0	0	0	0	0	0	0	0	-1	0	0	0	0	0	0	0	0	0	0	0	0	0	0	0	0	0	0	0	0	0	0	0	0	0	0
ICAM1	0	0	0	-1	0	0	0	0	0	0	0	0	0	0	0	-1	0	0	0	0	0	0	0	0	0	0	0	0	0	0	0	0	0	0	-1	0	0	0	0	0	0	0	0	0	0	0	0	0	0
HP	0	0	0	0	0	0	0	0	0	0	0	0	0	0	0	0	-1	0	0	0	-1	0	0	0	0	0	0	0	0	0	0	-1	0	0	-1	0	0	0	-1	0	0	0	0	0	-1	0	-1	0	-1
HMGA2	0	0	-1	0	0	0	0	-1	0	0	0	0	0	0	0	0	0	0	0	0	0	0	0	0	0	0	0	0	-1	0	0	0	0	0	0	0	0	0	0	0	0	0	0	0	0	0	0	0	0
HMGA1	-1	-1	0	0	0	0	0	0	0	0	0	0	0	0	0	0	0	0	0	0	0	0	0	-1	0	0	0	0	-1	-1	0	-1	0	-1	0	0	0	0	0	0	0	0	0	0	0	0	0	0	0
GBP2	0	0	0	0	-1	0	0	0	0	0	0	0	0	0	-1	0	0	0	0	-1	0	0	0	0	0	0	0	0	0	0	0	0	0	0	0	0	0	0	0	0	0	0	0	0	0	0	0	0	0
FLRT2	0	0	0	0	0	0	0	0	0	0	0	0	0	0	0	0	0	0	0	0	0	0	0	0	0	0	0	0	0	0	0	0	0	0	0	0	0	0	0	0	0	-1	0	0	0	0	0	0	0
FEZ1	0	0	0	0	-1	0	-1	0	0	0	0	0	0	0	0	0	0	0	0	0	0	0	0	0	-1	0	0	0	0	-1	0	0	0	0	0	0	0	0	0	0	0	0	0	0	0	0	0	0	0
ENPP2	0	0	0	0	0	0	0	0	0	-1	0	0	0	0	-1	0	0	0	0	0	0	-1	-1	0	0	0	0	0	0	0	0	0	0	-1	0	0	0	-1	0	-1	0	0	0	-1	0	0	0	0	-1
EGLN3	0	0	0	0	0	0	-1	0	0	0	0	0	0	0	0	0	-1	0	0	0	0	0	0	0	0	0	-1	0	0	0	0	0	0	0	0	0	0	0	0	0	0	0	0	0	0	0	0	0	0
DRAM1	0	0	0	0	0	0	0	0	0	0	0	0	0	0	0	0	0	-1	0	0	0	0	0	0	0	0	0	-1	0	-1	0	0	-1	0	0	-1	0	0	0	0	0	0	0	0	0	0	0	0	0
CXCL9	-1	-1	0	0	0	0	0	0	0	0	-1	0	0	0	0	-1	0	0	0	-1	0	0	0	-1	-1	0	0	-1	0	0	-1	0	0	0	0	0	0	-1	-1	0	-1	0	0	0	0	0	0	0	0
CXCL3	0	0	0	-1	0	0	0	0	0	0	0	0	0	0	0	0	0	0	-1	0	0	0	0	0	0	0	0	0	0	0	0	0	0	0	0	0	-1	0	0	0	0	0	-1	0	0	0	0	-1	0
CTSC	0	-1	0	0	0	0	0	0	0	0	0	0	0	0	0	0	-1	0	0	0	0	-1	0	0	0	0	0	0	0	0	-1	0	0	0	0	0	0	0	0	0	0	0	0	0	-1	0	0	0	0
CH25H	0	0	0	0	0	0	0	0	0	0	0	0	0	0	0	0	0	0	0	0	0	0	0	0	0	0	0	0	0	0	0	0	0	0	0	0	0	0	0	0	0	0	0	0	0	0	-1	0	0
CFB	-1	-1	0	0	0	-1	0	0	-1	0	0	0	0	0	-1	0	0	0	0	0	0	-1	-1	-1	-1	0	0	0	-1	0	0	0	0	0	0	-1	0	-1	0	0	-1	0	0	0	0	-1	0	0	0
CDHR1	0	0	0	0	0	0	0	0	0	0	0	0	-1	0	0	0	0	0	0	0	0	0	0	0	0	0	0	0	0	0	0	0	0	0	0	0	0	0	0	0	0	0	0	0	0	0	0	0	0
CD40	0	-1	0	0	0	0	0	0	0	0	0	0	0	0	0	0	0	0	0	0	-1	0	0	0	0	0	0	-1	0	0	0	0	0	0	0	0	0	0	0	0	-1	0	0	-1	0	0	-1	-1	0
CCND1	-1	-1	-1	0	0	0	-1	-1	-1	0	-1	0	0	-1	0	0	0	-1	0	0	0	0	0	0	0	0	0	0	-1	0	0	0	-1	0	0	-1	0	-1	0	-1	0	0	-1	0	0	0	0	0	-1
CCL8	0	0	0	0	0	0	0	0	0	0	0	0	0	0	0	0	0	0	0	0	0	0	0	0	0	0	0	0	-1	0	0	0	0	0	0	0	0	0	0	0	0	0	0	0	0	0	0	0	0
CCL5	0	0	0	0	-1	-1	0	0	0	0	0	0	0	-1	0	-1	0	0	0	0	0	0	0	-1	-1	0	0	-1	0	-1	0	0	0	0	0	0	0	0	-1	0	0	0	0	0	0	0	-1	0	0
CCL20	0	-1	-1	0	0	0	0	0	-1	0	0	-1	-1	0	-1	0	-1	0	-1	0	0	0	0	0	0	0	0	0	0	0	0	0	0	-1	0	0	0	0	-1	0	0	-1	0	-1	0	-1	0	0	0
CCL2	0	0	0	-1	-1	0	0	0	0	-1	0	0	0	0	0	0	0	-1	0	0	0	0	0	0	0	0	0	0	0	0	-1	0	0	0	0	-1	0	0	0	0	0	-1	-1	-1	0	0	0	0	0
C3	0	0	0	0	0	0	0	-1	0	0	0	0	0	0	-1	-1	0	0	0	0	0	0	-1	-1	-1	0	0	0	0	0	-1	0	0	0	0	0	0	0	-1	-1	-1	-1	0	-1	0	-1	0	0	0
BIRC3	0	0	-1	-1	-1	0	0	0	-1	0	0	0	0	0	0	0	0	0	0	0	0	0	0	0	0	0	0	0	0	0	-1	0	0	0	0	0	0	0	-1	0	0	0	0	0	0	0	0	0	-1
AXL	0	-1	0	0	-1	0	-1	-1	-1	0	0	0	0	0	0	0	0	0	0	0	0	0	-1	0	0	0	0	0	0	0	-1	0	0	0	0	-1	0	-1	0	0	0	0	-1	0	0	0	0	0	0
ATP8B4	0	0	0	0	0	0	0	0	0	0	0	0	0	0	0	0	0	0	0	0	0	0	0	0	0	0	0	0	0	0	0	0	0	0	0	0	0	0	0	0	0	0	0	0	0	0	0	0	-1
ASS1	-1	0	0	0	0	-1	-1	0	-1	0	0	-1	0	0	0	0	0	0	-1	0	-1	0	0	0	0	0	-1	0	0	0	0	0	-1	0	0	0	0	0	0	0	0	0	0	0	0	0	0	0	0
AMPD3	0	0	0	0	0	0	0	0	0	0	0	0	0	0	0	0	0	0	0	0	0	0	-1	0	-1	0	0	0	0	0	0	0	0	0	0	0	0	0	0	0	0	0	0	0	0	0	0	0	0
ALH1A2	0	0	0	0	0	0	0	0	0	0	0	0	0	0	0	0	0	0	0	0	0	0	0	0	0	0	0	0	0	0	0	0	0	0	0	0	0	0	0	0	0	0	0	0	0	0	0	0	0
ADORA2B	0	0	0	0	0	0	0	0	0	0	0	0	0	0	0	0	0	0	0	0	-1	0	0	0	0	0	0	0	0	0	0	0	0	0	0	0	0	0	0	0	0	0	0	0	0	0	0	0	0
ADAMTS5	-1	0	0	0	0	0	0	0	0	0	0	0	0	0	0	0	0	0	0	0	0	-1	0	0	0	0	-1	0	0	0	0	0	0	0	0	0	0	0	0	-1	0	0	0	0	0	0	0	0	0
WIF1	0	0	0	1	0	1	0	0	0	0	0	1	0	0	0	1	0	0	0	0	0	0	0	0	0	0	1	0	0	0	0	0	0	0	0	0	0	0	0	0	0	0	0	0	0	0	0	0	0
ST6GALNAC2	0	0	0	1	1	0	1	1	0	0	0	1	0	1	0	0	0	0	0	0	0	0	0	0	0	0	1	0	0	0	0	0	0	0	0	0	0	1	0	1	0	0	0	1	1	1	1	0	0
SPARCL1	0	0	0	0	0	0	1	0	0	0	1	0	1	0	0	0	1	1	0	0	0	0	0	0	0	1	0	0	0	1	0	0	0	0	0	0	1	0	0	0	0	0	1	0	1	0	0	1	0
SOX9	1	1	0	0	0	0	1	1	0	0	1	0	1	1	0	1	0	0	1	0	0	0	1	0	0	0	0	0	0	0	0	0	1	1	0	0	1	0	0	0	1	1	0	1	0	1	0	1	0
SNAI2	0	0	0	0	0	0	0	1	1	0	0	0	0	0	1	0	0	0	0	0	0	0	1	0	0	0	0	0	0	0	0	0	1	0	0	0	1	0	1	0	0	0	0	0	0	0	0	0	0
SMAD6	1	0	0	0	0	0	0	0	0	0	0	0	0	1	0	0	0	0	0	0	0	0	0	0	0	0	0	0	0	0	0	0	0	0	0	0	0	0	0	0	0	0	0	0	0	0	0	0	0
SLC1A3	0	0	0	0	0	0	0	0	0	0	0	0	1	0	0	0	0	0	0	0	0	0	0	0	0	0	0	0	0	0	1	0	0	0	0	0	1	0	0	0	0	0	0	0	0	0	0	0	0
SCUBE2	0	0	0	0	0	0	0	0	0	1	1	0	0	1	0	0	1	0	0	0	0	0	0	0	0	0	0	0	0	0	0	0	0	0	1	0	0	0	0	0	0	0	0	0	0	0	0	1	0
SCG2	0	1	0	0	0	0	0	0	0	0	0	0	0	0	0	0	0	1	0	0	1	1	0	0	0	0	0	1	0	1	0	0	0	0	0	1	1	0	0	0	0	0	1	0	0	0	1	0	0
PPP2R2B	0	0	0	0	0	0	0	0	0	0	1	0	0	0	0	0	0	0	0	0	0	0	0	0	0	0	0	0	0	0	0	0	0	0	0	0	0	0	0	0	0	0	0	0	0	0	0	0	0
PPARG	0	0	0	0	0	0	0	0	1	0	0	1	0	0	0	0	1	0	0	1	0	0	0	1	0	0	0	0	0	0	0	0	0	1	1	0	0	1	0	0	0	0	0	0	0	0	0	0	0
PLXNC1	0	0	1	0	0	0	0	0	0	0	0	0	0	0	0	0	1	0	0	0	0	0	1	0	0	0	0	0	0	0	0	0	0	0	0	0	0	0	0	0	0	0	0	0	0	0	0	0	0
PELI2	0	0	0	0	0	0	0	0	0	0	0	0	0	0	0	0	0	0	0	0	0	0	0	0	0	0	0	0	0	0	0	0	1	0	0	0	0	0	0	0	0	0	0	0	1	0	0	0	0
PCOLCE2	1	0	0	0	0	0	0	1	0	0	0	0	0	0	0	0	0	0	0	1	0	0	0	0	0	0	0	0	1	0	0	0	0	0	0	0	0	0	0	0	0	0	0	0	0	0	0	0	0
PALMD	0	0	0	0	0	0	0	0	0	0	0	0	0	0	0	0	0	0	0	0	0	0	0	0	0	0	0	1	0	0	0	0	0	0	0	0	0	0	0	0	0	0	0	0	0	0	0	1	0
NELL2	0	0	0	0	0	0	0	0	0	1	1	1	0	0	0	0	0	1	0	1	0	0	0	0	1	1	0	0	0	0	0	0	0	0	0	1	1	0	0	0	0	0	0	0	0	0	0	0	0
MEST	0	0	0	0	0	0	0	0	0	0	0	0	0	0	0	0	0	0	0	0	0	0	0	0	0	0	0	0	0	0	0	0	0	0	0	0	0	0	1	0	0	0	0	0	0	0	0	0	0
MATN2	0	0	0	1	0	0	0	0	0	1	1	0	0	0	0	0	0	0	0	0	0	0	0	0	0	0	0	1	0	0	0	1	0	1	0	0	0	0	1	0	1	0	0	0	0	0	0	1	0
LGR4	0	0	0	0	0	0	0	0	0	0	0	0	0	0	1	0	0	0	0	0	0	0	0	0	0	0	0	0	0	0	0	1	0	0	0	0	0	0	0	0	0	0	0	0	0	0	0	0	0
KCTD12	0	0	0	0	0	0	0	0	0	0	0	0	0	1	0	0	0	1	0	0	0	0	0	0	0	0	0	0	1	0	0	0	1	0	0	1	0	0	1	0	1	0	1	0	1	0	0	1	0
KCNE4	0	0	0	0	0	0	0	0	0	0	0	0	1	0	0	0	0	0	0	0	1	1	0	0	0	0	0	1	0	0	0	1	0	0	0	0	0	0	0	0	0	0	0	0	1	0	0	0	0
ITM2A	0	0	0	0	0	1	1	1	1	0	0	1	0	1	1	0	0	1	0	0	1	1	0	0	1	1	0	1	1	0	1	0	1	1	1	1	1	0	0	1	0	0	0	0	0	0	1	1	0
IGFBP4	0	0	0	0	0	0	0	0	0	0	0	0	0	1	0	1	0	0	0	0	0	0	0	0	1	0	1	0	0	0	0	0	0	0	0	0	0	0	1	0	1	0	0	1	0	1	0	0	0
IGFBP2	0	0	1	0	1	1	0	0	0	0	0	0	0	0	1	0	0	1	0	0	0	0	1	1	0	1	1	0	0	0	0	1	0	0	0	0	0	0	0	0	0	0	0	0	0	0	0	0	0
ID4	1	0	0	1	0	1	1	1	0	1	0	0	0	0	0	0	1	0	1	0	0	0	0	0	1	1	0	1	1	0	1	1	1	0	0	0	0	0	0	0	1	0	0	1	0	1	0	0	1
ID3	1	0	0	0	0	1	0	0	1	1	0	0	1	1	1	0	0	0	0	0	0	0	0	0	0	1	0	0	0	1	1	1	0	0	0	0	1	0	0	1	1	0	1	0	1	0	1	1	0
ID1	1	1	0	0	1	1	1	0	1	1	1	0	0	1	0	0	0	0	1	0	1	1	0	0	0	1	0	0	1	1	0	1	0	0	0	0	1	0	0	0	0	1	1	0	1	0	0	0	1
HAS2	1	0	0	0	0	0	0	0	0	0	0	0	0	0	0	0	0	0	0	0	1	1	0	0	1	0	0	0	0	0	0	0	0	0	0	0	0	0	0	0	0	0	0	0	0	0	0	0	0
GPR88	0	0	0	0	0	1	0	0	0	0	0	0	0	0	0	0	0	0	0	0	0	0	0	0	0	0	0	0	0	0	0	0	0	0	0	0	0	0	0	0	0	0	0	0	0	0	0	0	0
FXYD6	0	0	1	1	0	0	0	1	0	0	1	0	0	0	0	0	0	0	0	0	0	0	0	0	0	0	0	1	0	0	0	0	0	0	0	0	0	0	0	0	0	0	0	0	0	0	0	0	1
FGFR3	1	1	1	0	0	0	0	0	1	1	0	0	0	0	1	0	0	0	1	0	1	1	1	0	1	0	1	0	1	1	0	0	0	1	0	0	0	0	0	1	0	0	0	1	1	1	0	0	0
ELN	0	0	1	0	0	0	0	0	0	0	0	0	1	0	0	0	0	0	1	0	0	0	0	0	0	1	1	1	0	0	0	1	0	1	1	0	0	0	0	0	0	0	0	0	1	0	0	0	0
EGFL6	0	0	0	0	1	0	0	1	0	1	0	0	0	0	0	1	1	0	0	0	0	0	0	0	0	0	0	0	0	0	0	0	0	0	0	0	0	0	0	0	0	0	1	0	0	0	0	0	0
EFS	0	0	0	0	1	0	0	0	0	0	0	0	1	0	0	0	0	0	0	0	1	1	0	0	1	0	0	0	1	0	0	0	0	0	0	0	0	0	0	0	0	0	0	0	0	0	0	0	0
DLK1	0	1	1	1	0	0	0	0	1	0	0	0	1	0	0	1	0	0	0	1	1	1	0	0	0	1	1	1	1	0	0	0	0	0	1	0	1	0	1	0	0	0	0	0	0	0	0	0	1
COMP	0	1	0	0	1	1	0	1	0	0	1	0	1	0	0	0	1	0	1	0	0	0	0	1	0	0	1	1	1	1	0	1	0	1	1	0	0	0	0	0	1	0	0	1	1	1	1	0	0
COL9A2	1	0	0	0	0	1	0	0	0	0	1	0	0	0	0	0	0	0	0	1	0	0	0	0	0	0	0	0	0	0	0	0	0	0	0	0	0	0	0	0	0	1	0	0	0	0	0	0	0
COL8A2	0	0	1	0	0	0	0	0	0	0	1	0	1	0	0	0	0	0	0	0	1	1	0	0	0	1	0	0	0	1	0	0	0	0	1	0	0	0	0	0	0	0	0	0	0	0	0	0	1
COL14A1	0	1	0	0	0	0	0	0	0	0	1	0	1	0	0	0	1	0	0	0	0	0	0	0	0	1	0	1	0	0	0	1	1	0	1	0	0	0	0	0	0	0	0	0	0	0	1	1	1
CLEC11A	0	0	0	0	0	0	0	0	0	0	0	0	0	0	0	0	0	0	0	0	0	0	0	0	0	0	0	0	0	0	0	0	0	0	0	0	0	0	0	1	0	0	0	0	0	0	0	0	0
CLIP	0	0	0	0	0	0	0	0	0	0	0	0	0	0	0	0	0	0	0	0	0	0	0	0	0	0	0	0	0	0	0	0	0	0	0	0	0	0	0	0	0	0	0	0	0	0	0	0	0
CHRDL1	0	0	0	0	0	0	1	0	0	0	1	1	1	0	0	0	1	0	0	0	0	0	0	0	1	0	0	0	0	0	0	0	0	0	1	0	0	0	0	0	0	0	0	0	0	0	0	0	1
CEBPA	0	0	1	0	0	0	0	0	0	0	0	1	0	0	0	0	0	0	0	0	0	0	0	0	0	0	0	0	0	0	0	0	0	0	0	0	0	0	0	0	0	0	0	0	0	0	0	0	0
CDSN	0	0	0	0	0	0	0	0	0	0	0	0	0	0	0	1	0	0	0	0	0	0	0	0	0	0	0	0	0	0	0	0	0	0	0	0	0	0	0	0	0	0	0	0	0	0	0	0	0
CDO1	0	0	0	0	0	0	0	0	0	0	0	0	1	0	0	0	0	0	0	0	0	0	0	0	0	0	0	0	0	0	0	0	0	0	0	0	0	0	0	0	0	0	0	0	0	0	0	0	0
BMP4	0	0	0	1	0	0	0	0	0	0	0	0	0	0	0	0	0	0	0	0	0	0	1	0	0	0	1	0	0	0	0	0	1	0	0	0	0	0	0	0	1	1	0	0	0	0	0	0	0
AUTS2	0	0	1	1	0	0	0	0	1	1	0	0	0	0	0	1	1	0	0	1	0	0	0	0	0	0	1	0	0	0	1	1	1	1	0	0	0	0	0	0	0	0	0	1	0	1	0	1	0
[truncated: 1 more columns]

## Sheet: Clustergram for mimicked sign.
Genes-Perturbations	BRD.K70977695	NCGC00165244.02	Cortisone	BRD.K01868942	BRD.K45308677	CCCP	X2541665.P2	BRD.K44878494	BRD.K06020002	VU0413807.2	BRD.K51033547	MIDODRINE.HYDROCHLORIDE	DANAZOL	Yohimbine.hydrochloride	MDV3100	NCGC00181920.01	BRD.K57016430	rolitetracycline	d.cycloserine	BRD.K12621773	X4905.1827	HY.10180	BRD.A62525898	BRD.K08640512	BRD.K51662849	Amisulpride	Xamoterol.hemifumarate	Loperamide.hydrochloride	ANANDAMIDE..20.3.n.6.	MLS.0350978	BRD.A47714657	X50299	X5122.2106	BRD.A31007383	BRD.A49447682	BRD.K69608737	BRD.K15916856	BRD.K66043364	Carteolol.hydrochloride	Picrotoxinin	Ribostamycin.sulfate.salt	Austricine.hydrate	Hispidin	PROSTAGLANDIN.A1	ABT.888..Veliparib.	AZD.7545.A	BRD.K59761766	MLS.0315933	NCGC00183247.01
VTN	1	0	1	1	0	0	0	1	1	1	0	0	0	0	0	0	0	0	0	0	1	1	1	1	0	0	0	0	1	0	1	0	0	0	0	0	1	0	1	0	0	0	0	1	0	0	0	1	0
TTR	0	0	0	1	0	0	0	0	0	0	0	1	0	0	1	0	0	0	1	0	0	0	1	0	0	0	0	0	0	1	0	1	0	1	1	1	0	0	1	0	0	0	1	1	0	0	0	0	0
TDOR2	0	0	0	0	0	0	0	0	0	0	0	0	0	0	0	0	0	0	0	0	0	0	0	0	0	0	0	0	0	0	0	0	0	0	0	0	0	0	0	0	0	0	0	0	0	0	0	0	0
TBXA2R	1	0	0	0	1	0	0	0	0	0	0	0	0	0	0	0	1	0	0	1	0	0	0	1	0	0	0	0	0	0	0	1	1	1	0	0	0	1	0	0	0	1	0	0	0	0	0	0	0
SOX9	0	0	0	0	0	1	1	0	0	0	0	0	0	0	1	0	0	0	0	0	0	0	0	0	1	0	1	1	1	1	0	0	0	0	0	0	0	1	0	1	0	0	1	0	0	0	0	0	0
SOCS1	0	0	0	0	0	0	0	0	0	0	0	0	0	0	0	0	0	0	0	0	0	0	0	0	0	0	0	0	0	0	0	0	0	0	0	1	0	0	0	0	0	0	0	0	0	0	0	0	0
SLC27A3	0	0	1	0	0	0	0	0	0	0	0	0	0	1	0	0	0	0	0	0	0	0	0	0	0	0	0	0	0	0	0	0	0	0	0	0	1	0	0	0	1	0	1	0	0	0	1	0	0
SLC22A3	0	0	0	0	0	0	0	0	0	0	0	0	0	0	0	0	0	0	0	0	0	0	0	0	0	0	1	0	0	0	0	0	0	0	0	0	0	0	0	0	0	0	0	0	0	0	0	0	0
SETD5	0	0	0	0	0	0	0	0	0	0	0	0	0	0	0	0	1	0	0	0	0	0	0	0	0	0	0	0	0	0	0	0	0	0	0	0	0	0	0	0	0	0	0	0	0	0	0	0	0
RGS5	0	1	0	1	0	0	0	0	0	0	0	0	0	0	0	0	0	0	0	0	0	0	0	0	0	0	0	0	1	1	1	1	0	1	1	0	0	0	0	0	0	0	0	0	0	0	0	0	1
RBP4	1	0	0	1	0	1	0	1	1	0	0	1	0	1	0	0	0	1	0	1	1	1	0	1	0	0	1	0	0	1	1	1	0	0	0	0	0	0	1	1	1	0	0	1	0	0	1	0	0
RAB15	0	0	0	0	0	0	0	0	0	0	0	0	0	0	1	0	0	0	0	0	0	0	0	0	0	0	0	0	0	0	0	0	0	0	0	0	0	0	0	0	0	0	0	0	0	0	0	0	0
PLK1	0	0	0	0	0	0	0	0	0	0	0	0	0	0	0	0	0	0	0	0	1	1	0	0	0	0	1	0	0	0	0	0	0	0	0	0	0	0	0	0	0	0	0	0	0	0	0	0	0
PLG	0	0	0	1	0	0	1	0	0	0	0	0	0	0	0	0	1	0	0	0	0	0	0	0	0	0	0	0	0	0	0	0	0	0	0	0	0	0	0	0	0	0	0	0	0	0	0	0	1
PCK1	1	1	1	1	1	1	1	1	1	0	0	1	1	0	0	1	0	1	0	1	1	1	0	0	0	1	0	1	0	0	0	0	0	0	0	0	0	1	1	0	0	1	0	0	1	0	0	0	0
PCBP4	0	0	0	0	0	0	0	0	0	0	0	0	0	0	0	0	0	0	0	0	0	0	0	0	0	0	0	0	0	0	0	0	0	0	0	0	0	0	0	0	0	0	0	0	0	0	1	0	0
NOTCH3	0	0	0	0	0	0	0	0	0	0	0	0	0	0	0	0	0	0	0	0	0	0	0	1	1	0	0	0	0	0	0	0	0	0	0	0	0	0	0	0	0	0	0	0	0	0	0	0	0
MFAP2	0	0	0	0	0	0	0	0	0	0	1	0	0	1	0	0	0	0	0	0	0	0	0	0	0	0	0	0	0	0	0	0	0	0	0	0	0	0	0	0	0	0	0	0	1	0	0	0	0
MEST	0	0	0	0	0	0	0	0	0	0	0	0	0	0	0	0	0	0	0	0	0	0	0	0	0	0	0	0	0	0	0	0	0	0	0	0	0	0	0	0	0	0	1	0	0	0	0	0	0
MEG3	0	0	0	0	0	0	0	0	0	0	0	0	0	0	0	0	0	0	0	0	0	0	0	1	0	0	0	0	0	0	0	0	0	0	0	0	0	0	0	0	0	0	0	0	0	0	0	0	0
MBL2	0	0	0	0	0	0	1	0	0	0	0	0	0	0	0	0	1	0	0	0	0	0	0	0	0	0	0	0	0	0	0	0	0	0	0	0	0	0	0	0	0	0	0	0	0	0	0	0	0
MAPKAPK3	0	0	0	0	0	0	1	0	0	0	0	0	0	0	0	0	0	0	0	0	0	0	0	0	0	0	0	0	0	0	0	0	0	0	0	0	0	0	0	0	0	0	0	0	0	0	0	0	0
LMCD1	0	0	0	0	0	0	0	0	0	0	0	0	0	0	0	0	0	0	0	0	0	0	0	0	0	0	0	0	0	0	0	0	0	0	0	0	0	0	0	0	0	0	0	0	1	0	0	0	0
KCNE4	0	0	0	0	0	0	0	0	0	0	0	0	0	1	0	0	0	0	0	0	0	0	0	0	0	0	0	0	0	0	0	0	0	0	0	0	0	0	0	0	0	0	0	0	0	0	0	0	0
JUP	1	0	0	0	0	0	0	0	0	0	0	0	0	0	0	0	0	0	0	0	0	0	0	0	0	0	0	0	0	0	0	0	0	0	0	0	0	0	0	0	0	0	0	0	0	0	1	0	0
ID4	0	0	0	0	0	0	0	1	1	0	1	0	0	0	0	0	0	0	0	0	1	1	0	0	1	0	0	0	0	1	1	0	0	0	0	0	0	1	0	0	1	0	0	0	1	0	0	0	0
ID3	0	0	0	0	1	0	0	0	0	0	0	0	0	0	0	1	0	0	0	0	0	0	0	0	0	0	1	0	0	0	0	0	1	0	0	0	0	0	0	0	0	0	0	0	0	0	0	0	0
HPGD	0	0	0	0	1	0	0	0	0	0	1	0	1	0	0	0	0	0	0	0	1	1	0	0	0	0	1	0	0	0	1	0	1	1	0	0	0	0	0	0	0	0	0	0	1	1	1	0	0
HMGCS2	0	0	0	0	0	0	1	0	0	1	0	0	0	0	0	0	0	0	0	0	0	0	1	0	1	0	0	0	0	1	0	1	1	0	0	1	0	1	0	0	0	0	0	1	0	1	0	0	1
HGF	0	0	0	0	0	0	0	0	0	0	0	1	0	0	0	0	0	0	0	0	0	0	0	0	0	0	0	0	0	0	0	0	0	0	0	0	0	0	0	0	0	0	0	0	0	0	0	0	0
GC	1	0	0	1	1	0	1	1	1	1	0	0	0	0	1	0	0	1	0	0	0	0	1	1	0	0	0	1	1	0	1	0	0	1	1	1	0	0	1	0	0	1	1	0	0	0	0	1	0
GADD45B	0	1	0	0	0	1	0	0	0	0	1	0	0	0	0	0	0	0	1	0	0	0	0	0	0	0	0	0	0	0	0	0	0	0	0	0	0	0	0	0	0	0	0	0	0	0	0	0	0
FUS	0	0	0	0	0	0	0	0	0	0	0	0	0	0	0	0	0	0	0	0	0	0	0	0	0	0	1	0	0	0	0	0	0	0	0	0	0	0	0	0	0	0	0	0	0	0	0	0	0
FST	0	1	1	1	1	0	0	0	0	0	1	1	0	1	0	1	0	1	1	1	0	0	1	0	1	0	0	0	1	0	0	1	0	0	1	0	1	0	0	1	0	0	0	0	1	0	0	0	0
FGG	0	1	1	1	0	0	0	0	0	0	0	1	1	1	0	0	0	0	0	1	1	1	1	1	0	1	1	0	1	1	1	0	0	1	1	1	1	0	1	1	0	1	0	1	0	0	0	1	0
FGB	0	0	1	1	0	0	0	0	0	1	0	1	1	1	0	1	0	0	1	1	1	1	1	1	0	1	0	0	1	0	0	0	0	1	1	1	0	0	1	1	0	1	1	1	1	0	0	1	0
FGA	0	1	1	1	0	1	1	0	0	0	0	1	1	1	0	1	1	0	0	1	1	1	1	0	0	1	0	0	1	1	1	0	0	1	1	1	1	0	1	1	0	0	1	0	1	0	0	1	0
FBP1	1	0	0	1	0	0	0	0	0	0	0	0	1	0	0	0	0	1	0	0	0	0	0	0	0	0	0	0	0	0	0	0	0	0	0	0	0	1	0	0	0	0	0	0	0	1	0	0	0
FABP1	1	1	1	1	1	0	1	1	1	0	0	1	1	0	1	1	0	0	0	0	0	0	0	1	0	1	0	0	0	0	0	0	0	0	0	0	1	1	1	0	0	0	0	0	0	1	0	1	0
F2	0	0	1	0	0	0	0	0	0	1	0	0	0	0	0	0	0	0	0	0	0	0	0	0	0	0	0	0	0	0	0	0	0	0	0	0	0	0	0	0	0	0	0	0	0	0	0	0	0
ECHDC2	0	0	0	0	0	0	0	0	0	0	0	0	0	0	0	0	0	0	0	0	0	0	0	0	0	0	0	0	0	0	0	0	0	1	0	0	0	0	0	0	0	0	0	0	0	0	0	0	0
DDIT4	1	0	0	0	0	1	0	0	0	0	0	0	0	0	0	1	0	0	0	0	1	1	0	0	0	0	0	1	0	0	0	0	0	0	0	0	0	0	0	0	0	0	0	0	0	1	1	0	1
CYP2E1	0	0	0	1	0	1	0	0	0	1	0	0	0	0	0	1	1	0	0	0	0	0	0	0	1	0	0	0	1	0	0	0	0	0	0	1	0	0	0	1	0	0	0	0	1	0	0	0	0
CUTA	0	0	0	0	0	0	0	0	0	0	0	0	0	0	0	0	0	0	0	0	0	0	0	0	0	0	0	1	0	0	1	0	0	0	0	0	0	0	0	0	0	0	0	0	0	0	0	0	0
COL9A2	0	0	0	0	1	0	0	0	0	1	0	0	1	0	0	0	0	0	0	0	0	0	0	0	0	0	0	1	0	0	0	0	0	0	0	0	0	0	0	0	0	0	0	0	0	0	0	0	0
CLEC3B	0	1	0	0	0	0	0	0	0	0	1	0	0	0	0	0	0	0	0	0	0	0	0	0	0	0	0	0	0	0	0	0	0	0	0	0	0	0	0	0	0	0	0	0	0	0	0	0	0
CLEC11A	0	0	0	0	0	0	0	0	0	0	0	0	0	0	0	0	0	1	0	0	0	0	0	0	0	0	0	0	0	0	1	0	0	0	0	1	0	0	0	1	0	0	0	0	0	0	0	1	0
CEBPA	0	0	0	0	0	0	0	0	0	0	0	0	0	0	0	0	0	0	0	0	0	0	0	0	0	0	0	0	0	0	0	1	0	1	1	1	0	0	0	0	0	0	0	0	0	0	0	0	0
CARD10	0	0	0	0	0	0	0	0	0	0	0	0	0	0	1	0	0	0	0	0	0	0	0	0	0	0	0	0	0	0	0	0	0	0	0	0	0	0	0	0	0	0	0	0	0	0	0	0	0
CACNA1A	0	0	0	0	0	0	0	0	0	0	0	0	0	0	0	0	0	0	0	0	0	0	0	0	0	0	0	0	0	0	0	0	0	0	0	0	0	0	1	0	0	0	0	0	0	0	0	0	0
ATF3	0	1	0	0	0	1	0	0	0	0	0	1	0	0	0	0	0	0	0	1	0	0	0	0	0	0	0	0	0	1	0	0	0	1	0	0	0	0	0	0	0	1	0	0	0	0	0	0	0
ASGR2	1	0	0	0	1	0	0	1	1	1	0	0	0	0	0	0	1	1	0	0	0	0	0	0	1	0	0	0	1	0	0	0	0	1	1	0	0	0	0	0	0	0	0	0	0	0	0	0	1
ASGR1	1	0	0	0	0	0	0	0	0	0	0	0	0	0	0	0	0	0	0	0	0	0	0	0	1	0	0	0	0	0	1	0	0	0	0	0	0	0	0	0	0	0	0	0	0	0	0	0	0
APOE	0	0	0	0	0	0	0	0	0	0	0	0	0	0	0	0	0	0	0	0	0	0	0	0	0	0	1	0	0	0	1	0	0	0	0	0	0	0	0	0	0	0	0	0	0	0	0	0	0
APOD	0	0	0	0	0	0	0	0	0	0	0	0	1	1	0	0	0	0	0	0	0	0	0	0	0	0	0	0	1	0	0	1	0	0	0	0	0	0	0	0	0	0	1	0	0	0	1	0	0
APOC3	1	0	1	1	1	1	1	1	1	1	1	1	0	0	1	0	1	0	0	0	0	0	1	1	1	0	0	0	1	1	0	0	1	0	1	1	1	0	0	0	0	0	0	1	0	1	0	1	1
APOC2	1	0	1	0	1	0	0	1	1	1	0	0	0	1	0	0	1	1	0	0	0	0	0	0	0	0	0	1	1	0	0	0	0	0	1	0	0	0	0	0	0	0	1	0	0	0	0	0	1
APOC1	0	0	0	0	0	1	0	0	0	0	0	0	0	0	0	0	0	0	0	0	0	0	0	0	0	0	1	0	0	0	0	0	0	0	0	0	0	0	0	0	0	0	1	0	0	0	0	0	0
APOA2	1	0	1	1	1	1	1	1	1	1	1	1	0	1	1	0	1	1	1	0	1	1	1	1	1	0	1	0	1	1	1	1	1	1	1	1	1	0	1	1	1	1	0	1	1	1	0	1	1
APOA1	1	0	1	1	0	0	0	1	1	1	0	1	0	0	1	0	0	1	0	0	0	0	1	1	1	0	1	0	1	0	0	0	1	0	1	0	1	0	0	0	0	1	0	1	0	0	0	1	0
AMBP	1	0	1	1	1	1	0	1	1	0	0	1	0	1	0	1	1	1	1	0	0	0	1	0	0	0	0	0	1	0	1	0	0	1	1	1	1	0	1	1	0	0	0	0	0	0	0	1	1
AMACR	0	0	0	0	0	0	0	0	0	0	0	0	0	0	0	0	0	0	0	0	0	0	0	0	0	0	1	0	0	0	0	0	0	0	0	0	0	0	0	0	0	0	0	1	0	0	0	0	0
ALDOB	1	0	0	0	1	1	1	1	1	1	0	0	1	0	1	1	1	1	0	0	0	0	0	1	1	1	0	1	0	1	0	1	1	0	0	1	0	1	1	0	0	1	0	0	1	0	0	1	0
ALB	1	1	1	1	1	1	1	1	1	1	1	0	0	1	1	1	1	1	1	1	1	1	1	1	1	1	0	1	1	1	1	0	1	1	1	1	1	0	1	1	1	1	1	0	1	1	0	1	1
AHSG	1	0	1	1	0	1	1	1	1	1	1	1	0	1	1	0	1	1	1	1	1	1	1	1	1	0	0	0	1	1	1	1	1	0	1	1	1	0	1	1	1	1	0	1	0	1	0	1	1
ADAMDEC1	0	0	0	0	0	0	1	0	0	0	0	0	0	0	0	0	0	0	0	0	0	0	0	0	0	0	0	0	0	0	0	0	0	0	0	0	0	0	1	0	0	0	0	0	0	0	0	0	0
ACD	0	0	0	0	0	1	0	0	0	0	0	0	0	0	0	0	0	0	0	0	0	0	0	0	0	0	0	0	0	1	0	0	0	0	0	0	1	0	0	0	0	0	0	0	0	1	0	0	0
ABHD3	0	0	0	0	0	0	0	0	0	0	0	0	1	0	0	0	0	0	0	0	0	0	0	0	0	0	0	0	0	0	0	0	0	0	0	0	0	0	0	0	0	0	0	0	0	0	0	0	0
SNX10	0	0	0	0	0	0	0	0	0	0	-1	0	0	0	0	0	0	0	0	0	0	0	0	0	0	0	0	0	0	0	0	0	0	0	0	0	0	0	0	0	0	0	0	0	0	0	0	0	0
SLAMF8	0	-1	0	0	0	0	0	0	0	0	0	0	0	0	0	0	0	0	0	0	0	0	0	0	0	-1	0	0	0	0	0	0	0	0	0	0	0	0	0	0	0	0	0	0	0	0	-1	0	0
SEL1L3	0	0	0	0	-1	0	0	0	0	0	-1	0	0	0	0	0	-1	0	0	-1	0	0	0	0	0	0	0	0	0	0	0	0	-1	0	0	0	0	0	0	0	-1	0	0	0	-1	0	-1	0	0
SEC23B	0	0	0	0	0	0	-1	0	0	0	0	0	0	0	0	0	-1	0	0	0	0	0	0	0	0	0	0	0	0	0	0	0	0	0	0	0	0	0	0	0	0	0	0	0	0	0	0	0	0
RBP1	0	-1	-1	0	0	0	0	0	0	0	0	0	-1	-1	-1	0	0	0	0	0	0	0	0	0	0	0	0	-1	0	0	0	0	0	0	0	0	0	-1	-1	0	0	0	-1	0	0	-1	0	0	0
RARRES2	0	0	0	0	0	0	-1	0	0	0	-1	0	0	0	0	0	0	0	0	0	0	0	0	0	-1	0	0	0	0	0	0	0	0	0	0	0	0	0	0	0	0	0	0	0	0	0	-1	0	0
PSMB10	0	0	-1	0	0	0	0	0	0	0	0	0	0	0	0	0	0	0	0	0	0	0	0	0	0	0	0	0	0	0	0	0	0	0	0	0	0	0	0	0	0	0	0	0	0	0	0	0	0
NFKBIE	0	0	0	0	0	0	0	0	0	0	0	0	0	0	0	-1	0	0	0	0	0	0	0	0	0	0	0	0	0	0	0	0	0	0	0	0	0	0	0	0	0	0	0	0	0	0	0	0	0
MMP9	0	-1	-1	0	0	0	0	0	0	0	0	-1	0	0	0	0	0	0	0	0	0	0	0	0	0	-1	0	-1	0	-1	0	0	0	0	0	0	0	0	0	0	-1	-1	-1	0	0	0	-1	0	-1
MMP3	0	0	0	0	0	0	0	0	0	0	0	0	0	0	0	0	0	0	0	0	0	0	0	0	0	0	0	0	0	0	0	0	0	0	0	0	0	0	0	0	0	-1	0	0	0	0	-1	0	0
MMP14	0	0	0	0	0	0	0	0	0	0	0	0	0	0	0	0	0	0	0	-1	0	0	0	0	0	0	0	0	0	0	0	0	0	0	0	0	0	0	0	0	0	0	0	-1	0	0	0	0	0
MMP10	0	0	0	0	0	0	0	0	0	0	0	0	0	0	0	-1	0	-1	0	0	0	0	0	-1	0	0	0	-1	0	0	0	0	0	0	0	0	0	0	0	0	0	0	0	0	0	0	0	0	0
LCP2	0	0	0	0	0	0	0	0	0	0	-1	0	0	0	0	0	0	0	-1	0	0	0	0	0	0	0	0	0	0	0	0	0	0	0	0	0	0	0	0	0	0	-1	0	0	0	0	0	0	0
LBH	0	0	0	0	0	-1	0	0	0	0	0	0	-1	0	-1	-1	0	0	0	0	0	0	0	-1	0	0	0	0	0	0	0	0	0	0	0	0	0	0	0	0	0	0	0	0	0	0	0	0	-1
KBTBD11	0	0	0	0	0	-1	0	0	0	0	0	0	0	0	0	0	0	0	0	0	-1	0	-1	0	0	0	0	0	0	0	0	0	0	0	0	0	0	0	0	0	0	0	0	0	0	0	0	0	0
ITGAM	0	-1	0	0	0	0	0	0	0	0	0	0	0	0	0	0	0	0	-1	0	0	0	0	0	0	0	0	0	0	0	0	0	-1	0	0	0	0	0	0	0	0	0	0	0	0	0	0	0	0
IGFBP5	0	0	0	0	0	0	-1	0	0	0	-1	0	0	-1	0	0	0	0	0	-1	-1	0	-1	0	0	0	-1	-1	0	0	0	-1	0	-1	0	0	0	0	0	-1	0	0	-1	-1	0	0	0	0	0
ICAM1	0	0	0	0	0	0	0	0	0	0	-1	-1	0	0	0	0	0	0	-1	0	-1	0	0	-1	0	-1	0	0	0	0	0	0	-1	0	0	0	0	0	0	0	-1	0	0	0	0	0	0	0	0
HP	0	0	0	0	0	0	0	0	0	0	0	0	0	0	0	0	0	0	0	0	0	0	0	0	0	0	0	0	0	0	0	0	0	0	0	0	0	0	0	0	0	-1	0	0	0	0	0	0	0
HCLS1	0	0	0	0	0	0	0	0	0	0	0	0	0	0	-1	0	0	0	0	0	0	0	0	0	0	0	0	0	0	0	0	0	0	0	0	0	0	-1	0	0	0	0	0	0	0	0	0	0	0
GMFG	0	0	0	0	0	0	0	0	0	0	0	0	0	0	0	0	0	0	0	0	0	0	0	0	0	0	0	0	0	0	0	0	0	0	0	0	0	0	0	0	0	0	0	0	0	0	-1	0	0
GADD45A	0	0	0	0	0	0	0	0	0	0	0	0	0	-1	0	0	0	-1	0	0	0	0	0	0	0	0	0	0	0	0	0	0	0	0	0	0	0	0	0	0	0	0	0	0	0	0	0	0	0
FABP7	0	0	0	0	0	0	0	-1	0	0	-1	0	0	0	0	0	0	0	0	0	-1	0	0	0	0	-1	-1	0	0	0	0	-1	0	-1	0	-1	-1	-1	0	-1	0	0	0	-1	0	-1	0	0	0
ENPP2	0	-1	0	0	0	0	0	-1	-1	0	0	0	0	0	0	-1	0	0	0	0	0	-1	0	0	-1	0	0	-1	0	0	0	0	0	0	0	0	0	0	0	0	-1	0	-1	-1	0	0	0	0	0
ECM2	0	0	0	0	0	0	0	0	0	0	0	0	0	0	0	0	0	0	0	0	0	0	-1	0	0	0	0	0	0	0	0	0	0	0	0	0	0	0	0	0	0	0	0	0	0	0	0	0	0
DMPK	0	0	0	0	0	0	0	0	0	0	0	0	0	0	0	0	0	0	0	0	0	0	0	0	0	0	-1	0	0	0	0	0	0	0	0	0	0	0	0	0	0	0	0	0	0	0	0	0	0
CYBB	0	-1	0	0	-1	0	0	-1	0	-1	-1	0	-1	0	0	0	0	0	-1	-1	0	0	0	0	-1	-1	0	0	0	0	0	0	-1	0	0	0	0	0	0	0	0	0	0	0	0	0	0	-1	0
CSF2RB	0	-1	0	0	0	0	0	0	0	0	0	0	0	0	0	0	0	0	0	0	0	0	0	0	0	-1	0	0	0	0	0	0	0	0	0	0	0	0	0	0	0	0	0	0	0	0	0	0	0
CP	0	0	0	0	0	0	0	0	0	0	0	0	-1	0	0	0	0	-1	-1	0	0	0	0	0	0	0	0	0	0	0	0	0	0	0	0	0	0	0	0	-1	0	0	0	0	0	0	0	0	0
CH25H	0	-1	0	0	0	-1	-1	0	0	0	0	0	0	0	0	0	0	0	0	0	0	0	0	0	0	0	0	0	0	0	0	0	0	0	0	0	0	0	0	0	0	0	0	0	0	0	0	0	0
CFB	0	0	0	0	0	0	0	0	0	0	0	0	0	0	0	0	0	0	0	0	0	0	0	0	0	0	0	0	0	0	0	0	0	0	0	0	0	-1	0	-1	0	0	0	0	0	0	0	0	0
CCL8	0	0	0	0	0	0	0	0	0	0	0	0	0	0	0	0	0	0	-1	0	0	0	0	0	0	-1	0	0	0	0	0	0	0	0	0	0	0	0	0	0	-1	0	0	0	0	0	0	0	0
CCL5	-1	-1	-1	0	-1	-1	0	0	-1	0	-1	-1	0	-1	0	-1	0	0	-1	-1	0	0	0	-1	0	-1	0	0	0	0	0	0	0	0	0	0	0	-1	0	0	-1	0	0	0	-1	0	0	0	0
CCL20	0	0	0	0	0	0	0	0	0	0	0	0	0	0	0	0	0	0	0	0	0	0	0	0	0	0	0	0	0	-1	0	0	0	0	0	0	0	0	0	0	-1	0	0	0	0	0	0	0	0
C3	0	0	0	0	-1	0	-1	0	0	0	0	0	0	0	0	0	0	0	0	0	0	-1	0	0	0	0	0	-1	0	0	0	0	0	0	0	0	0	0	0	-1	0	0	0	-1	0	0	-1	0	-1
C1QB	0	0	0	0	0	0	0	-1	0	0	0	0	0	0	0	0	-1	0	-1	0	0	0	0	0	-1	0	0	-1	0	0	0	0	0	0	0	-1	0	0	0	-1	0	-1	0	0	0	0	-1	0	0
[truncated: 1 more columns]
