# Supplementary material for: Repurposing the antipsychotic drug amisulpride for targeting synovial fibroblast activation in arthritis
Source: JCI Insight. 2023 May 8;8(9):e165024. doi: 10.1172/jci.insight.165024 (PMC10243819; doi:10.1172/jci.insight.165024)
Supplement: Supplemental data set 4 [file jciinsight-8-165024-s083.xlsx]

## Sheet: Data File 4-filtered_all_out_T_
chromosome	start	end	gene_id	gc_content	strand	gene_name	biotype	p.value_deseq	FDR_deseq	natural_normalized_fold_change_T_vs_TAM	log2_normalized_fold_change_T_vs_TAM	natural_normalized_mean_counts_T	log2_normalized_mean_counts_T	rpgm_normalized_mean_counts_T	natural_normalized_mean_counts_TAM	log2_normalized_mean_counts_TAM	rpgm_normalized_mean_counts_TAM	natural_normalized_counts_T1	natural_normalized_counts_T2	natural_normalized_counts_T3	log2_normalized_counts_T1	log2_normalized_counts_T2	log2_normalized_counts_T3	rpgm_normalized_counts_T1	rpgm_normalized_counts_T2	rpgm_normalized_counts_T3	natural_normalized_counts_TAm1	natural_normalized_counts_TAm2	natural_normalized_counts_TAm3	log2_normalized_counts_TAm1	log2_normalized_counts_TAm2	log2_normalized_counts_TAm3	rpgm_normalized_counts_TAm1	rpgm_normalized_counts_TAm2	rpgm_normalized_counts_TAm3	LN	AR	MD	MN	QN	KN	CM	BT	PR
chr3	108107280	108146146	ENSMUSG00000000001	0.4165	-	Gnai3	protein_coding	0.497633	1	1.14165	0.191115	392	8.58485	0.0909724	448	8.78397	0.103891	280	436	460	8.13443	8.77149	8.84862	0.0649803	0.101184	0.106753	571	380	392	9.15987	8.57365	8.61839	0.132513	0.0881875	0.0909724	0	0	0	0	0	0	0	0	0
chr16	18780447	18811987	ENSMUSG00000000028	0.4623	-	Cdc45	protein_coding	0.518888	1	1.625	0.70044	12	3.66761	0.00339201	21	4.05161	0.0056839	11	8	18	3.58496	3.16993	4.24793	0.0030253	0.00220022	0.0049505	18	5	39	4.24793	2.58496	5.32193	0.0049505	0.00137514	0.0107261	0	0	0	0	0	0	0	0	0
chr7	142575529	142578143	ENSMUSG00000000031	0.5583	-	H19	lincRNA	0.516118	1	1.33333	0.415037	140	7.00125	0.0495751	187	7.4457	0.0662181	93	232	95	6.55459	7.86419	6.58496	0.032932	0.082153	0.0336402	97	217	247	6.61471	7.76818	7.9542	0.0343484	0.0768414	0.0874646	0	0	0	0	0	0	0	0	0
chrX	161117193	161258213	ENSMUSG00000000037	0.3789	+	Scml2	protein_coding	1	1	1	0	1	0.861654	0.000171556	1	0.861654	0.000171556	2	1	0	1.58496	1	0	0.000343112	0.000171556	0	2	1	0	1.58496	1	0	0.000343112	0.000171556	0	0	0	0	0	0	0	0	0	0
chr11	108343354	108414396	ENSMUSG00000000049	0.4383	+	Apoh	protein_coding	0.358665	1	0.5	-1	1	1	0.000255232	0	0	0	1	1	1	1	1	1	0.000255232	0.000255232	0.000255232	0	0	0	0	0	0	0	0	0	0	0	0	0	0	0	0	0	0
chr11	121237253	121255856	ENSMUSG00000000056	0.4696	+	Narf	protein_coding	0.617283	1	0.75	-0.415037	34	5.09823	0.00502788	25	4.65975	0.00373357	41	32	28	5.39232	5.04439	4.85798	0.00612306	0.00477897	0.0041816	33	24	18	5.08746	4.64386	4.24793	0.00492832	0.00358423	0.00268817	0	0	0	0	0	0	0	0	0
chr6	17281185	17289115	ENSMUSG00000000058	0.3977	+	Cav2	protein_coding	0.477925	1	0.803846	-0.315009	86	6.43713	0.0165571	69	6.0994	0.0132715	84	85	88	6.40939	6.42626	6.47573	0.016235	0.0164283	0.0170081	56	64	86	5.83289	6.02237	6.44294	0.0108233	0.0123695	0.0166216	0	0	0	0	0	0	0	0	0
chr13	5861489	5870393	ENSMUSG00000000078	0.4341	+	Klf6	protein_coding	0.541814	1	1.35377	0.436986	282	8.11382	0.0645432	382	8.47079	0.087458	213	282	350	7.74147	8.14466	8.45533	0.0488084	0.0646196	0.0802016	278	264	603	8.12412	8.04985	9.2384	0.063703	0.060495	0.138176	0	0	0	0	0	0	0	0	0
chr4	120405281	120530186	ENSMUSG00000000085	0.3989	+	Scmh1	protein_coding	0.938873	1	0.939163	-0.0905518	87	6.44459	0.0119195	81	6.35614	0.011186	81	101	78	6.35755	6.67243	6.30378	0.0111401	0.0138908	0.0107275	88	70	86	6.47573	6.14975	6.44294	0.0121029	0.00962729	0.0118278	0	0	0	0	0	0	0	0	0
chr9	57521274	57532426	ENSMUSG00000000088	0.4275	+	Cox5a	protein_coding	0.573217	1	0.933075	-0.0999355	686	9.36255	0.18742	640	9.25521	0.174859	964	475	620	9.91439	8.89482	9.27845	0.263244	0.129711	0.169306	543	451	927	9.08746	8.82018	9.85798	0.14828	0.123157	0.25314	0	0	0	0	0	0	0	0	0
chr11	85832551	85841948	ENSMUSG00000000093	0.5536	+	Tbx2	protein_coding	0.732615	1	0.714286	-0.485427	4	1.72331	0.00167581	2	1.63563	0.00106642	8	3	0	3.16993	2	0	0.00365631	0.00137112	0	4	1	2	2.32193	1	1.58496	0.00182815	0.000457038	0.000914077	0	0	0	0	0	0	0	0	0
chr11	85886422	85916097	ENSMUSG00000000094	0.5074	+	Tbx4	protein_coding	0.853492	1	0.909091	-0.137504	36	5.13928	0.0136864	32	4.88859	0.0124073	37	47	23	5.24793	5.58496	4.58496	0.014198	0.0180353	0.00882579	23	56	18	4.58496	5.83289	4.24793	0.00882579	0.0214889	0.00690714	0	0	0	0	0	0	0	0	0
chr11	95568818	95587735	ENSMUSG00000000120	0.5362	-	Ngfr	protein_coding	0.873035	1	0.925714	-0.111361	57	5.58812	0.0177009	53	5.66551	0.0163631	18	62	92	4.24793	5.97728	6.53916	0.00555727	0.0191417	0.0284038	30	56	73	4.9542	5.83289	6.20945	0.00926212	0.0172893	0.0225378	0	0	0	0	0	0	0	0	0
chr11	59306928	59333552	ENSMUSG00000000126	0.5253	+	Wnt9a	protein_coding	0.623922	1	1.29078	0.368243	46	5.51046	0.0134072	60	5.89939	0.0173905	63	36	39	6	5.20945	5.32193	0.018362	0.0104926	0.0113669	68	66	45	6.10852	6.06609	5.52356	0.0198193	0.0192364	0.0131157	0	0	0	0	0	0	0	0	0
chr17	63896018	64139494	ENSMUSG00000000127	0.401	+	Fer	protein_coding	0.92859	1	1.04098	0.0579473	40	5.33445	0.0229155	41	5.36656	0.0238783	45	41	33	5.52356	5.39232	5.08746	0.0259965	0.0236857	0.0190641	32	37	55	5.04439	5.24793	5.80735	0.0184864	0.0213749	0.0317735	0	0	0	0	0	0	0	0	0
chr7	126101715	126200501	ENSMUSG00000000131	0.4353	-	Xpo6	protein_coding	0.860076	1	1.16147	0.215952	298	8.2228	0.0105474	347	8.34574	0.0122562	287	283	325	8.16993	8.14975	8.34873	0.0101467	0.0100053	0.0114902	287	225	528	8.16993	7.82018	9.04712	0.0101467	0.00795475	0.0186671	0	0	0	0	0	0	0	0	0
chrX	7762560	7775202	ENSMUSG00000000134	0.5175	+	Tfe3	protein_coding	0.625452	1	0.855643	-0.224919	126	6.94211	0.00930233	108	6.74633	0.00794881	171	93	114	7.42626	6.55459	6.84549	0.0126246	0.006866	0.00841639	126	86	111	6.98868	6.44294	6.80735	0.00930233	0.00634921	0.00819491	0	0	0	0	0	0	0	0	0
chr11	108920349	108950783	ENSMUSG00000000142	0.5394	+	Axin2	protein_coding	1	1	0.833333	-0.263034	3	1.9183	0.000570994	2	1.44064	0.000444106	2	5	2	1.58496	2.58496	1.58496	0.000380662	0.000951656	0.000380662	4	3	0	2.32193	2	0	0.000761325	0.000570994	0	0	0	0	0	0	0	0	0	0
chr5	140705011	140719379	ENSMUSG00000000148	0.5156	+	Brat1	protein_coding	0.707634	1	1.28	0.356144	32	5.04476	0.00258089	42	5.40203	0.00332588	35	26	36	5.16993	4.75489	5.20945	0.00279374	0.00207535	0.00287356	34	44	47	5.12928	5.49185	5.58496	0.00271392	0.00351213	0.0037516	0	0	0	0	0	0	0	0	0
chr5	140758408	140830431	ENSMUSG00000000149	0.4749	-	Gna12	protein_coding	0.441726	1	0.808696	-0.306331	114	6.83657	0.0335788	92	6.49568	0.0270987	129	115	98	7.02237	6.85798	6.62936	0.0379971	0.0338733	0.028866	71	80	125	6.16993	6.33985	6.97728	0.0209131	0.0235641	0.0368189	0	0	0	0	0	0	0	0	0
chr7	143473736	143499334	ENSMUSG00000000154	0.52	+	Slc22a18	protein_coding	0.0252592	1	2.6747	1.41938	27	4.43407	0.00279613	73	6.07037	0.0076544	36	38	6	5.20945	5.2854	2.80735	0.00377477	0.00398448	0.000629129	101	84	34	6.67243	6.40939	5.12928	0.0105903	0.0088078	0.00356506	0	0	0	0	0	0	0	0	0
chr16	96361668	96525580	ENSMUSG00000000159	0.4545	+	Igsf5	protein_coding	0.888652	1	0.75	-0.415037	0	0.333333	6.92569e-05	0	0	0	1	0	0	1	0	0	0.000207771	0	0	0	0	0	0	0	0	0	0	0	0	0	0	0	0	0	0	0	0
chr9	50617321	50625000	ENSMUSG00000000167	0.4352	+	Pih1d2	protein_coding	0.110421	1	3.89474	1.96153	5	2.54795	0.000792354	24	4.16976	0.00351607	9	4	3	3.32193	2.32193	2	0.0013371	0.000594265	0.000445699	10	9	52	3.45943	3.32193	5.72792	0.00148566	0.0013371	0.00772545	0	0	0	0	0	0	0	0	0
chr9	50634633	50659780	ENSMUSG00000000168	0.441	-	Dlat	protein_coding	0.641242	1	0.890736	-0.16693	139	7.13168	0.0170647	124	6.93933	0.0151868	139	133	146	7.12928	7.06609	7.19967	0.0170239	0.016289	0.0178812	99	116	157	6.64386	6.87036	7.30378	0.0121249	0.014207	0.0192284	0	0	0	0	0	0	0	0	0
chr9	50596357	50603812	ENSMUSG00000000171	0.4509	-	Sdhd	protein_coding	0.0611324	1	2.75287	1.46094	347	8.44258	0.175076	957	9.28522	0.482846	348	356	337	8.44708	8.47978	8.40088	0.17558	0.179617	0.17003	289	379	2203	8.17991	8.56986	11.1059	0.145812	0.191221	1.1115	0	0	0	0	0	0	0	0	0
chr6	127125162	127152193	ENSMUSG00000000184	0.4926	-	Ccnd2	protein_coding	0.928377	1	1.09452	0.130296	4961	12.2422	0.376147	5430	12.4047	0.411707	6465	3837	4581	12.6587	11.9061	12.1618	0.490181	0.290924	0.347335	5609	5007	5674	12.4538	12.29	12.4704	0.425279	0.379635	0.430207	0	0	0	0	0	0	0	0	0
chr2	31152316	31218775	ENSMUSG00000000194	0.4901	+	Gpr107	protein_coding	0.679189	1	1.18697	0.247278	311	8.2801	0.0195561	369	8.53261	0.0232241	349	287	297	8.45121	8.16993	8.21917	0.0219455	0.0180469	0.0186757	374	365	369	8.55075	8.5157	8.53138	0.0235176	0.0229516	0.0232032	0	0	0	0	0	0	0	0	0
chr11	83175186	83190216	ENSMUSG00000000204	0.433	+	Slfn4	protein_coding	1	1	0.8	-0.321928	1	0.528321	0.000306373	0	0.333333	0.000153186	0	0	2	0	0	1.58496	0	0	0.000919118	1	0	0	1	0	0	0.000459559	0	0	0	0	0	0	0	0	0	0	0
chrX	134404551	134456573	ENSMUSG00000000223	0.4454	+	Drp2	protein_coding	0.566051	1	1.57692	0.657112	8	3.07144	0.00120148	13	3.7556	0.00198506	8	5	10	3.16993	2.58496	3.45943	0.00125372	0.000783576	0.00156715	10	15	13	3.45943	4	3.80735	0.00156715	0.00235073	0.0020373	0	0	0	0	0	0	0	0	0
chr7	143005046	143019644	ENSMUSG00000000244	0.5307	+	Tspan32	protein_coding	0.413582	1	2	1	2	1.19499	0.000177399	4	1.9183	0.000461238	2	3	0	1.58496	2	0	0.000212879	0.000319319	0	5	8	0	2.58496	3.16993	0	0.000532198	0.000851517	0	0	0	0	0	0	0	0	0	0
chr2	38339281	38369733	ENSMUSG00000000247	0.5	+	Lhx2	protein_coding	0.0794732	1	3.88889	1.95936	2	1.52832	0.000242483	11	3.05664	0.00129324	1	2	3	1	1.58496	2	0.000121242	0.000242483	0.000363725	7	23	2	3	4.58496	1.58496	0.000848691	0.00278855	0.000242483	0	0	0	0	0	0	0	0	0
chr6	128934381	128984707	ENSMUSG00000000248	0.4163	+	Clec2g	protein_coding	0.798444	1	2	1	0	0.333333	8.07494e-05	2	0.861654	0.000403747	0	0	1	0	0	1	0	0	0.000242248	0	5	0	0	2.58496	0	0	0.00121124	0	0	0	0	0	0	0	0	0	0
chr13	45507444	45546382	ENSMUSG00000000253	0.488	+	Gmpr	protein_coding	0.962841	1	1.02905	0.041307	79	6.30806	0.0265152	82	6.36639	0.027295	93	62	83	6.55459	5.97728	6.39232	0.0310829	0.0207219	0.0277406	77	79	89	6.2854	6.32193	6.49185	0.0257353	0.0264037	0.029746	0	0	0	0	0	0	0	0	0
chrX	140664599	140767715	ENSMUSG00000000266	0.4018	+	Mid2	protein_coding	0.417404	1	1.8	0.847997	19	4.29472	0.00250132	35	5.0474	0.00460769	20	14	23	4.39232	3.90689	4.58496	0.00263296	0.00184308	0.00302791	17	40	48	4.16993	5.35755	5.61471	0.00223802	0.00526593	0.00631912	0	0	0	0	0	0	0	0	0
chr11	88999376	89020293	ENSMUSG00000000275	0.4845	+	Trim25	protein_coding	0.934305	1	1.0069	0.00991547	192	7.59117	0.0308424	194	7.58392	0.0310562	189	211	177	7.56986	7.72792	7.47573	0.0303079	0.0338358	0.0283836	172	167	242	7.43463	7.39232	7.92481	0.0275818	0.02678	0.0388069	0	0	0	0	0	0	0	0	0
chr11	89035179	89066850	ENSMUSG00000000276	0.4385	-	Dgke	protein_coding	0.640023	1	1.62264	0.698344	17	4.10993	0.00147898	28	4.69227	0.00245511	21	17	12	4.45943	4.16993	3.70044	0.00186352	0.00150856	0.00106487	17	19	47	4.16993	4.32193	5.58496	0.00150856	0.00168604	0.00417073	0	0	0	0	0	0	0	0	0
chr11	88924020	88955465	ENSMUSG00000000278	0.4722	-	Scpep1	protein_coding	0.716488	1	1.13202	0.178899	337	8.39102	0.177918	382	8.57297	0.201477	284	342	386	8.15482	8.42206	8.59619	0.149789	0.18038	0.203586	380	333	433	8.57365	8.3837	8.76155	0.200422	0.175633	0.228376	0	0	0	0	0	0	0	0	0
chr11	74830920	74845725	ENSMUSG00000000282	0.5649	+	Mnt	protein_coding	0.871981	1	1.08631	0.119435	111	6.7746	0.0225931	121	6.92256	0.0245607	146	95	92	7.19967	6.58496	6.53916	0.0297171	0.0193365	0.0187258	134	115	113	7.07682	6.85798	6.83289	0.0272746	0.0234073	0.0230002	0	0	0	0	0	0	0	0	0
chr10	77530252	77565708	ENSMUSG00000000290	0.5026	+	Itgb2	protein_coding	0.964436	1	0.969697	-0.0443941	32	5.00647	0.00216597	31	4.99679	0.00209828	37	22	37	5.24793	4.52356	5.24793	0.0025044	0.0014891	0.0025044	34	29	30	5.12928	4.90689	4.9542	0.00230134	0.00196291	0.00203059	0	0	0	0	0	0	0	0	0
chr10	31313383	31328204	ENSMUSG00000000295	0.4209	+	Hddc2	protein_coding	0.66135	1	0.954839	-0.066671	51	5.63383	0.0097137	48	5.57887	0.00926636	72	42	38	6.18982	5.42626	5.2854	0.0138037	0.00805215	0.00728528	34	47	64	5.12928	5.58496	6.02237	0.0065184	0.00901074	0.0122699	0	0	0	0	0	0	0	0	0
chr10	31332376	31445958	ENSMUSG00000000296	0.4019	-	Tpd52l1	protein_coding	0.419372	1	1.51724	0.601451	9	3.20979	0.00471527	14	3.77398	0.00743562	5	11	10	2.58496	3.58496	3.45943	0.00272035	0.00598477	0.0054407	19	15	7	4.32193	4	3	0.0103373	0.00816104	0.00380849	0	0	0	0	0	0	0	0	0
chr11	59970614	60046489	ENSMUSG00000000301	0.4974	-	Pemt	protein_coding	0.952641	1	1.06061	0.0848889	10	3.42847	0.00189897	11	3.28392	0.00202557	12	11	7	3.70044	3.58496	3	0.00227877	0.00208887	0.00132928	6	5	21	2.80735	2.58496	4.45943	0.00113938	0.000949487	0.00398785	0	0	0	0	0	0	0	0	0
chr8	106603351	106670246	ENSMUSG00000000303	0.4703	+	Cdh1	protein_coding	0.224028	1	0.45	-1.152	6	2.59379	0.00136909	2	1.52832	0.000483209	10	3	4	3.45943	2	2.32193	0.00241604	0.000724813	0.000966417	3	1	2	2	1	1.58496	0.000724813	0.000241604	0.000483209	0	0	0	0	0	0	0	0	0
chr2	121357714	121363737	ENSMUSG00000000308	0.4809	+	Ckmt1	protein_coding	0.870966	1	1.44444	0.530515	2	1.19499	0.000325892	3	2.05664	0.000543154	5	0	1	2.58496	0	1	0.00081473	0	0.000162946	5	3	2	2.58496	2	1.58496	0.00081473	0.000488838	0.000325892	0	0	0	0	0	0	0	0	0
chr11	70224128	70229798	ENSMUSG00000000317	0.5138	-	Bcl6b	protein_coding	0.399915	1	0.636364	-0.652077	3	1.86165	0.00059577	1	0.773976	0.000297885	3	2	3	2	1.58496	2	0.000670241	0.000446828	0.000670241	0	0	4	0	0	2.32193	0	0	0.000893655	0	0	0	0	0	0	0	0	0
chr11	70156197	70170834	ENSMUSG00000000318	0.4728	+	Clec10a	protein_coding	0.133375	1	0.272727	-1.87447	3	1.05664	0.000453823	0	0	0	8	0	0	3.16993	0	0	0.00136147	0	0	0	0	0	0	0	0	0	0	0	0	0	0	0	0	0	0	0	0
chr11	70241457	70255353	ENSMUSG00000000320	0.4886	-	Alox12	protein_coding	0.0374299	1	0.173913	-2.52356	7	2.49728	0.00147885	0	0.333333	7.39426e-05	5	1	14	2.58496	1	3.90689	0.00110914	0.000221828	0.00310559	0	1	0	0	1	0	0	0.000221828	0	0	0	0	0	0	0	0	0	0
chr16	18348182	18407076	ENSMUSG00000000325	0.5036	+	Arvcf	protein_coding	0.0591746	1	4	2	7	2.94324	0.000632511	32	4.95078	0.0027888	12	6	4	3.70044	2.80735	2.32193	0.00103502	0.000517509	0.000345006	19	28	50	4.32193	4.85798	5.67243	0.00163878	0.00241504	0.00431258	0	0	0	0	0	0	0	0	0
chr16	18406886	18426852	ENSMUSG00000000326	0.4868	-	Comt	protein_coding	0.924968	1	1.06965	0.0971412	401	8.64938	0.115929	429	8.73952	0.124024	413	416	374	8.69349	8.7039	8.55075	0.119399	0.120266	0.108124	399	391	497	8.64386	8.61471	8.96	0.115351	0.113038	0.143683	0	0	0	0	0	0	0	0	0
chr3	116488963	116508208	ENSMUSG00000000339	0.4309	-	Rtca	protein_coding	1	1	1.04819	0.0679041	54	5.78503	0.00547936	57	5.81804	0.00574829	51	61	51	5.70044	5.9542	5.70044	0.0051432	0.00615167	0.0051432	39	66	66	5.32193	6.06609	6.06609	0.00393304	0.00665591	0.00665591	0	0	0	0	0	0	0	0	0
chr3	116513070	116549981	ENSMUSG00000000340	0.4405	+	Dbt	protein_coding	0.74682	1	0.867188	-0.205584	42	5.39037	0.00525563	36	5.14852	0.00454087	32	42	51	5.04439	5.42626	5.70044	0.00403633	0.00529768	0.0064329	34	24	50	5.12928	4.64386	5.67243	0.0042886	0.00302725	0.00630676	0	0	0	0	0	0	0	0	0
chr15	100615628	100620731	ENSMUSG00000000346	0.4928	+	Dazap2	protein_coding	0.598315	1	1.18388	0.243526	748	9.5418	0.300388	885	9.77441	0.355698	834	662	747	9.70563	9.37287	9.54689	0.335074	0.26597	0.300121	1082	760	814	10.0808	9.57175	9.67066	0.434713	0.305344	0.327039	0	0	0	0	0	0	0	0	0
chrX	38600578	38613426	ENSMUSG00000000355	0.3789	+	Mcts1	protein_coding	0.453142	1	0.768683	-0.379539	655	9.32454	0.168468	503	8.97404	0.129439	813	668	483	9.66888	9.38586	8.91886	0.209213	0.171899	0.124292	513	538	458	9.00562	9.07414	8.84235	0.132012	0.138446	0.117859	0	0	0	0	0	0	0	0	0
chr2	152626951	152635198	ENSMUSG00000000359	0.5213	+	Rem1	protein_coding	0.369414	1	0.458333	-1.12553	7	2.92712	0.00234192	3	1.54795	0.00089216	10	4	7	3.45943	2.32193	3	0.0033456	0.00133824	0.00234192	4	4	0	2.32193	2.32193	0	0.00133824	0.00133824	0	0	0	0	0	0	0	0	0	0
chr14	56402697	56525032	ENSMUSG00000000365	0.3864	+	Rnf17	protein_coding	0.522327	1	0.5	-1	1	0.666667	0.000404204	0	0	0	0	0	3	0	0	2	0	0	0.00121261	0	0	0	0	0	0	0	0	0	0	0	0	0	0	0	0	0	0
chr10	78186725	78244642	ENSMUSG00000000374	0.4802	-	Trappc10	protein_coding	0.662613	1	1.26471	0.338802	101	6.66704	0.042348	128	6.98629	0.0536688	105	109	89	6.72792	6.78136	6.49185	0.0440252	0.0457023	0.0373166	99	128	157	6.64386	7.01123	7.30378	0.0415094	0.0536688	0.0658281	0	0	0	0	0	0	0	0	0
chr11	6546887	6596744	ENSMUSG00000000378	0.4775	+	Ccm2	protein_coding	0.888037	1	0.983957	-0.0233325	61	5.96164	0.00781914	60	5.82248	0.00769165	61	60	63	5.9542	5.93074	6	0.00777664	0.00764916	0.00803162	73	78	30	6.20945	6.30378	4.9542	0.00930648	0.00994391	0.00382458	0	0	0	0	0	0	0	0	0
chr11	6615598	6626067	ENSMUSG00000000384	0.5138	-	Tbrg4	protein_coding	0.134531	1	0.578164	-0.79045	133	7.05619	0.00815894	77	6.27031	0.00469139	154	110	136	7.27612	6.79442	7.09803	0.00942357	0.00673112	0.00832211	77	87	66	6.2854	6.45943	6.06609	0.00471179	0.00532371	0.00403867	0	0	0	0	0	0	0	0	0
chr2	62500943	62574075	ENSMUSG00000000392	0.3839	-	Fap	protein_coding	0.282707	1	2.43478	1.28379	7	2.81981	0.000886879	18	3.93793	0.00235023	7	3	10	3	2	3.45943	0.000931223	0.000399095	0.00133032	5	19	29	2.58496	4.32193	4.90689	0.000665159	0.0025276	0.00385792	0	0	0	0	0	0	0	0	0
chr6	126821721	126849136	ENSMUSG00000000399	0.4575	-	Ndufa9	protein_coding	0.845451	1	0.920408	-0.119654	162	7.34704	0.0578522	149	7.19007	0.0532193	181	151	155	7.50779	7.24793	7.2854	0.0645046	0.0538133	0.0552388	149	193	106	7.22882	7.59991	6.74147	0.0531005	0.0687812	0.0377762	0	0	0	0	0	0	0	0	0
chrX	166523007	166585720	ENSMUSG00000000402	0.4254	-	Egfl6	protein_coding	0.245368	1	1.44444	0.530515	2	1.3023	0.000948767	3	1.72331	0.00158128	0	4	2	0	2.32193	1.58496	0	0.00189753	0.000948767	5	5	0	2.58496	2.58496	0	0.00237192	0.00237192	0	0	0	0	0	0	0	0	0	0
chr4	129548344	129573641	ENSMUSG00000000409	0.4813	-	Lck	protein_coding	0.67641	1	0.6	-0.736966	1	0.666667	9.77374e-05	0	0	0	1	0	1	1	0	1	0.000146606	0	0.000146606	0	0	0	0	0	0	0	0	0	0	0	0	0	0	0	0	0	0
chr6	18366478	18514843	ENSMUSG00000000416	0.407	-	Cttnbp2	protein_coding	0.928068	1	0.928571	-0.106915	4	2.13077	0.00012989	3	2.07627	0.000118082	2	6	3	1.58496	2.80735	2	7.08491e-05	0.000212547	0.000106274	4	4	2	2.32193	2.32193	1.58496	0.000141698	0.000141698	7.08491e-05	0	0	0	0	0	0	0	0	0
chr18	24205344	24286818	ENSMUSG00000000420	0.4082	+	Galnt1	protein_coding	0.799731	1	1.1536	0.206147	526	9.03969	0.0435094	607	9.19698	0.0502053	492	515	572	8.94544	9.01123	9.16239	0.0406712	0.0425725	0.0472845	548	440	834	9.10066	8.78463	9.70563	0.0453005	0.0363727	0.0689427	0	0	0	0	0	0	0	0	0
chr6	115601902	115622624	ENSMUSG00000000439	0.4704	+	Mkrn2	protein_coding	0.261755	1	1.81111	0.856875	29	4.88726	0.00335066	53	5.74454	0.00616214	29	35	23	4.90689	5.16993	4.58496	0.00335066	0.00404391	0.00265742	42	55	63	5.42626	5.80735	6	0.00485269	0.00635471	0.00727903	0	0	0	0	0	0	0	0	0
chr6	115360951	115490399	ENSMUSG00000000440	0.3951	+	Pparg	protein_coding	0.158721	1	3.30769	1.72583	3	1.96896	0.00051488	13	3.65909	0.00205952	5	1	4	2.58496	1	2.32193	0.00077232	0.000154464	0.000617856	6	11	23	2.80735	3.58496	4.58496	0.000926784	0.0016991	0.00355267	0	0	0	0	0	0	0	0	0
chr6	115618067	115676635	ENSMUSG00000000441	0.4275	-	Raf1	protein_coding	0.91707	1	0.927107	-0.109192	145	7.15289	0.0135206	135	7.06011	0.0125283	104	187	145	6.71425	7.55459	7.18982	0.00967532	0.017397	0.0134896	163	137	104	7.35755	7.10852	6.71425	0.0151642	0.0127454	0.00967532	0	0	0	0	0	0	0	0	0
chr7	127214447	127233130	ENSMUSG00000000486	0.4819	-	2001-09-01	protein_coding	0.0820683	1	5.4	2.43296	1	0.528321	0.00011536	8	2.9183	0.00138432	2	0	0	1.58496	0	0	0.000346081	0	0	2	11	11	1.58496	3.58496	3.58496	0.000346081	0.00190344	0.00190344	0	0	0	0	0	0	0	0	0
chr15	79995900	80014808	ENSMUSG00000000489	0.5541	-	Pdgfb	protein_coding	0.512965	1	0.735537	-0.44313	39	5.26167	0.0108207	29	4.75286	0.00788629	58	32	28	5.88264	5.04439	4.85798	0.015956	0.0088033	0.00770289	34	13	39	5.12928	3.80735	5.32193	0.00935351	0.00357634	0.010729	0	0	0	0	0	0	0	0	0
chr15	101128522	101145336	ENSMUSG00000000530	0.523	+	Acvrl1	protein_coding	0.147294	1	1.61218	0.689012	103	6.68067	0.0124396	167	7.0756	0.0201288	125	101	83	6.97728	6.67243	6.39232	0.0150966	0.0121981	0.0100242	188	264	48	7.56224	8.04985	5.61471	0.0227053	0.0318841	0.0057971	0	0	0	0	0	0	0	0	0
chr15	101224207	101232755	ENSMUSG00000000531	0.5566	+	Grasp	protein_coding	1	1	1.01266	0.0181473	52	5.68591	0.0259241	52	5.73184	0.0262586	52	38	65	5.72792	5.2854	6.04439	0.0260913	0.0190667	0.0326141	52	58	47	5.72792	5.88264	5.58496	0.0260913	0.0291019	0.0235825	0	0	0	0	0	0	0	0	0
chr15	101174067	101213679	ENSMUSG00000000532	0.4944	+	Acvr1b	protein_coding	0.163295	1	1.98901	0.992051	29	4.87371	0.00720544	59	5.90161	0.0145746	24	41	23	4.64386	5.39232	4.58496	0.00589536	0.0100712	0.00564972	50	58	70	5.67243	5.88264	6.14975	0.012282	0.0142471	0.0171948	0	0	0	0	0	0	0	0	0
chr11	60226714	60352905	ENSMUSG00000000538	0.4654	-	Tom1l2	protein_coding	0.70194	1	1.29562	0.373643	547	9.08176	0.0655561	709	9.30508	0.0849712	444	642	555	8.79766	9.32867	9.11894	0.0532119	0.0769415	0.0665149	444	466	1217	8.79766	8.86728	10.2503	0.0532119	0.0558485	0.145853	0	0	0	0	0	0	0	0	0
chr15	103313895	103340086	ENSMUSG00000000552	0.5068	-	Zfp385a	protein_coding	0.74499	1	0.783654	-0.351712	68	6.09806	0.0290286	53	5.68486	0.0226565	69	55	81	6.12928	5.80735	6.35755	0.0293118	0.0233645	0.0344095	74	54	32	6.22882	5.78136	5.04439	0.0314359	0.0229397	0.0135939	0	0	0	0	0	0	0	0	0
chr15	103344286	103366763	ENSMUSG00000000555	0.5081	-	Itga5	protein_coding	0.264219	1	0.623729	-0.681009	97	6.51657	0.00284859	60	5.80778	0.00176573	152	75	65	7.25739	6.24793	6.04439	0.00444848	0.00219497	0.00190231	89	62	30	6.49185	5.97728	4.9542	0.0026047	0.00181451	0.000877989	0	0	0	0	0	0	0	0	0
chr3	105959369	105970037	ENSMUSG00000000561	0.4483	+	Wdr77	protein_coding	0.3507	1	0.737213	-0.439846	377	8.53674	0.0301769	278	8.10779	0.0222258	481	322	328	8.91289	8.33539	8.36194	0.0385016	0.0257744	0.0262547	299	224	310	8.22882	7.81378	8.28077	0.0239334	0.01793	0.0248139	0	0	0	0	0	0	0	0	0
chr3	105942698	105960099	ENSMUSG00000000563	0.4023	-	Atp5f1	protein_coding	0.734869	1	0.818306	-0.289288	487	8.92419	0.0488907	398	8.58975	0.0399893	451	456	554	8.82018	8.83605	9.11634	0.0452766	0.0457785	0.0556169	469	467	259	8.87652	8.87036	8.02237	0.0470836	0.0468828	0.0260014	0	0	0	0	0	0	0	0	0
chr11	112782224	112787760	ENSMUSG00000000567	0.5095	+	Sox9	protein_coding	0.210735	1	1.39613	0.481432	257	8.01162	0.0734399	360	8.39147	0.102645	249	249	274	7.96578	7.96578	8.10329	0.0710616	0.0710616	0.0781963	557	289	233	9.12412	8.17991	7.87036	0.158961	0.0824772	0.0664954	0	0	0	0	0	0	0	0	0
chr5	99955935	99978938	ENSMUSG00000000568	0.3855	-	Hnrnpd	protein_coding	0.7837	1	0.939726	-0.0896879	121	6.91515	0.00836105	113	6.83616	0.00785292	143	111	108	7.16993	6.80735	6.76818	0.00990854	0.00769124	0.00748337	108	114	118	6.76818	6.84549	6.89482	0.00748337	0.00789911	0.00817627	0	0	0	0	0	0	0	0	0
chr17	6601671	6609774	ENSMUSG00000000579	0.4756	+	Dynlt1c	protein_coding	0.783672	1	1.18293	0.242361	26	4.74419	0.00556377	31	5.00774	0.00662018	24	21	34	4.64386	4.45943	5.12928	0.00507078	0.00443693	0.0071836	29	36	29	4.90689	5.20945	4.90689	0.00612719	0.00760617	0.00612719	0	0	0	0	0	0	0	0	0
chr11	17257579	17269176	ENSMUSG00000000581	0.3725	+	C1d	protein_coding	0.653303	1	0.794595	-0.331709	122	6.93676	0.0191805	97	6.40808	0.0152085	135	129	103	7.08746	7.02237	6.70044	0.0211665	0.0202258	0.0161493	103	150	38	6.70044	7.2384	5.2854	0.0161493	0.0235183	0.00595798	0	0	0	0	0	0	0	0	0
chr11	55098115	55113029	ENSMUSG00000000594	0.4896	+	Gm2a	protein_coding	0.650289	1	1.16332	0.218253	115	6.84493	0.0242807	134	7.03683	0.0282807	128	127	91	7.01123	7	6.52356	0.0269474	0.0267368	0.0191579	133	175	95	7.06609	7.45943	6.58496	0.028	0.0368421	0.02	0	0	0	0	0	0	0	0	0
chr5	3803184	3845564	ENSMUSG00000000600	0.3651	+	Krit1	protein_coding	0.692738	1	0.789474	-0.341037	88	6.45577	0.00382757	69	6.0445	0.00301257	100	92	71	6.65821	6.53916	6.16993	0.00436605	0.00401677	0.0030999	90	78	39	6.50779	6.30378	5.32193	0.00392944	0.00340552	0.00170276	0	0	0	0	0	0	0	0	0
chr7	7282309	7300851	ENSMUSG00000000605	0.4723	-	Clcn4	protein_coding	0.675686	1	1.26108	0.334655	210	7.71175	0.0148742	265	8.02583	0.018776	222	226	181	7.8009	7.82655	7.50779	0.0157491	0.0160329	0.0128405	198	277	319	7.63662	8.11894	8.32193	0.0140465	0.019651	0.0226305	0	0	0	0	0	0	0	0	0
chr6	82911885	82939769	ENSMUSG00000000627	0.4776	-	Sema4f	protein_coding	0.712073	1	0.844961	-0.243043	42	5.29881	0.00341519	35	5.10993	0.0028731	68	33	25	6.10852	5.08746	4.70044	0.00552935	0.00268336	0.00203285	47	21	38	5.58496	4.45943	5.2854	0.00382176	0.00170759	0.00308993	0	0	0	0	0	0	0	0	0
chr6	82725025	82774454	ENSMUSG00000000628	0.4908	-	Hk2	protein_coding	0.618079	1	1.19464	0.256582	323	8.31344	0.0673204	386	8.56363	0.0804646	248	328	392	7.96	8.36194	8.61839	0.0517421	0.0684331	0.0817859	375	293	489	8.55459	8.19967	8.93664	0.0782391	0.0611308	0.102024	0	0	0	0	0	0	0	0	0
chr11	77763246	77865980	ENSMUSG00000000631	0.5178	+	Myo18a	protein_coding	0.189566	1	0.629518	-0.66768	110	6.76785	0.00880574	69	6.11992	0.00551362	131	85	113	7.04439	6.42626	6.83289	0.0105187	0.00682512	0.00907339	71	63	72	6.16993	6	6.18982	0.00570098	0.00505862	0.00578128	0	0	0	0	0	0	0	0	0
chr11	77930800	77979048	ENSMUSG00000000632	0.5155	+	Sez6	protein_coding	0.2103	1	1.57895	0.658963	12	3.45544	0.000897091	19	3.92438	0.00146098	9	5	21	3.32193	2.58496	4.45943	0.000692042	0.000384468	0.00161476	34	19	4	5.12928	4.32193	2.32193	0.00261438	0.00146098	0.000307574	0	0	0	0	0	0	0	0	0
chr17	83831356	83846790	ENSMUSG00000000673	0.5087	-	Haao	protein_coding	1	1	1	0	0	0	0	0	0	0	0	0	0	0	0	0	0	0	0	0	0	0	0	0	0	0	0	0	0	0	0	0	0	0	0	0	0
chr4	134082448	134095082	ENSMUSG00000000682	0.4953	-	Cd52	protein_coding	0.678193	1	1.33597	0.417886	168	7.28389	0.042415	224	7.73146	0.0567501	260	99	144	8.02791	6.64386	7.17991	0.0657728	0.0250443	0.036428	224	134	315	7.81378	7.07682	8.30378	0.0566658	0.0338983	0.0796863	0	0	0	0	0	0	0	0	0
chr11	77515121	77538607	ENSMUSG00000000686	0.4332	+	Abhd15	protein_coding	1	1	1.08333	0.115477	3	1.96896	0.000753958	3	1.66667	0.000837731	4	2	3	2.32193	1.58496	2	0.00100528	0.000502639	0.000753958	3	7	0	2	3	0	0.000753958	0.00175924	0	0	0	0	0	0	0	0	0	0
chr6	83034173	83052562	ENSMUSG00000000693	0.499	+	Loxl3	protein_coding	0.193922	1	0.568007	-0.816019	1126	10.1265	0.199104	639	9.27863	0.113016	1148	1291	940	10.1662	10.3354	9.87805	0.202934	0.228213	0.166166	805	673	440	9.65464	9.3966	8.78463	0.142302	0.118968	0.0777797	0	0	0	0	0	0	0	0	0
chr13	23456992	23465901	ENSMUSG00000000706	0.4526	-	Btn1a1	protein_coding	0.797549	1	0.714286	-0.485427	4	1.9183	0.000798316	2	1.44064	0.000508019	8	1	2	3.16993	1	1.58496	0.00174178	0.000217723	0.000435445	4	3	0	2.32193	2	0	0.00087089	0.000653168	0	0	0	0	0	0	0	0	0	0
chr17	53566861	53672720	ENSMUSG00000000708	0.4346	+	Kat2b	protein_coding	0.0267255	1	3.10732	1.63567	67	6.0537	0.00734118	211	7.2282	0.0230411	53	91	58	5.75489	6.52356	5.88264	0.00577846	0.0099215	0.00632359	69	103	462	6.12928	6.70044	8.85487	0.0075229	0.0112298	0.0503707	0	0	0	0	0	0	0	0	0
chr10	128677193	128696268	ENSMUSG00000000711	0.4444	-	Rab5b	protein_coding	0.363666	1	1.36653	0.450521	250	7.88272	0.0696185	342	8.38833	0.0952381	140	325	285	7.13955	8.34873	8.15987	0.0389864	0.090504	0.0793651	286	289	451	8.16491	8.17991	8.82018	0.0796436	0.080479	0.125592	0	0	0	0	0	0	0	0	0
chr10	78041947	78063622	ENSMUSG00000000730	0.5017	+	Dnmt3l	protein_coding	0.34628	1	0.612903	-0.706269	30	4.94784	0.00743494	18	4.09204	0.00446097	27	34	29	4.80735	5.12928	4.90689	0.00669145	0.00842627	0.00718711	15	9	30	4	3.32193	4.9542	0.00371747	0.00223048	0.00743494	0	0	0	0	0	0	0	0	0
chr10	78069360	78079525	ENSMUSG00000000732	0.5133	+	Icosl	protein_coding	0.871352	1	1	0	1	0.528321	0.000231803	1	0.528321	0.000231803	2	0	0	1.58496	0	0	0.00069541	0	0	0	0	2	0	0	1.58496	0	0	0.00069541	0	0	0	0	0	0	0	0	0
chr8	123062942	123097760	ENSMUSG00000000738	0.4871	+	Spg7	protein_coding	0.704833	1	0.905172	-0.143735	154	7.26785	0.0149321	139	7.12358	0.0135069	172	141	148	7.43463	7.14975	7.21917	0.0167136	0.0137013	0.0143815	123	153	141	6.9542	7.26679	7.14975	0.0119522	0.0148674	0.0137013	0	0	0	0	0	0	0	0	0
chr8	123140192	123158315	ENSMUSG00000000739	0.4992	-	Sult5a1	protein_coding	0.734109	1	1.30769	0.387023	3	1.70976	0.000262137	5	2.49728	0.000366992	4	6	0	2.32193	2.80735	0	0.000314564	0.000471846	0	5	4	5	2.58496	2.32193	2.58496	0.000393205	0.000314564	0.000393205	0	0	0	0	0	0	0	0	0
chr8	123102350	123105244	ENSMUSG00000000740	0.5434	+	Rpl13	protein_coding	0.668128	1	1.62504	0.700472	4563	12.103	1.19953	7416	12.6096	1.94944	6392	3693	3604	12.6423	11.851	11.8158	1.68034	0.97082	0.947424	3337	5419	13491	11.7048	12.4041	13.7198	0.877234	1.42455	3.54653	0	0	0	0	0	0	0	0	0
chr8	123204264	123212763	ENSMUSG00000000743	0.5356	-	Chmp1a	protein_coding	0.931754	1	1.13515	0.182888	475	8.87642	0.0909439	539	9.05869	0.103261	566	382	477	9.1472	8.5812	8.90087	0.108367	0.073138	0.0913268	437	530	651	8.77479	9.05257	9.34873	0.0836684	0.101474	0.124641	0	0	0	0	0	0	0	0	0
chr11	75298166	75348324	ENSMUSG00000000751	0.4489	-	Rpa1	protein_coding	0.313225	1	0.683849	-0.548251	96	6.52987	0.013911	65	6.00326	0.00946723	138	65	85	7.11894	6.04439	6.42626	0.0199971	0.00941892	0.0123171	84	44	68	6.40939	5.49185	6.10852	0.0121721	0.00637589	0.00985364	0	0	0	0	0	0	0	0	0
chr11	75409769	75422701	ENSMUSG00000000753	0.4944	-	Serpinf1	protein_coding	0.898988	1	1.02053	0.0293156	2954	11.5044	0.349418	3015	11.5559	0.356594	2309	2915	3639	11.1737	11.5098	11.8297	0.273093	0.344766	0.430396	2943	3262	2840	11.5236	11.672	11.4722	0.348078	0.385807	0.335896	0	0	0	0	0	0	0	0	0
chr8	12614277	12672248	ENSMUSG00000000759	0.4698	-	Tubgcp3	protein_coding	0.435727	1	1.58091	0.660758	79	6.30041	0.00399604	126	6.76523	0.00634665	59	84	95	5.90689	6.40939	6.58496	0.00297184	0.0042311	0.00478517	55	103	220	5.80735	6.70044	7.7879	0.00277036	0.00518813	0.0110814	0	0	0	0	0	0	0	0	0
chr10	6758506	7038198	ENSMUSG00000000766	0.4052	+	Oprm1	protein_coding	0.630477	1	0.81267	-0.299259	736	9.50415	0.026617	598	9.22496	0.021624	647	642	918	9.33985	9.32867	9.84392	0.023409	0.023228	0.0332139	620	597	576	9.27845	9.224	9.17243	0.0224321	0.0215999	0.0208401	0	0	0	0	0	0	0	0	0
chr14	70438748	70443471	ENSMUSG00000000776	0.5176	-	Polr3d	protein_coding	1	1	0.947368	-0.0780025	100	6.66184	0.0511383	95	6.54563	0.04842	106	98	97	6.74147	6.62936	6.61471	0.0540265	0.049949	0.0494393	116	103	66	6.87036	6.70044	6.06609	0.0591233	0.0524975	0.0336391	0	0	0	0	0	0	0	0	0
chr11	52252371	52283014	ENSMUSG00000000782	0.5281	-	Tcf7	protein_coding	0.1288	1	0.3	-1.73697	2	1.66667	0.000843577	0	0	0	3	1	3	2	1	2	0.0010846	0.000361533	0.0010846	0	0	0	0	0	0	0	0	0	0	0	0	0	0	0	0	0	0
chrX	13280970	13294052	ENSMUSG00000000787	0.3975	+	Ddx3x	protein_coding	0.696192	1	0.834312	-0.261342	737	9.52268	0.0973249	615	9.26228	0.0811774	662	731	819	9.37287	9.5157	9.67948	0.0873812	0.0964889	0.108105	641	656	548	9.32643	9.35975	9.10066	0.0846093	0.0865892	0.0723337	0	0	0	0	0	0	0	0	0
chr8	70882889	70892757	ENSMUSG00000000792	0.5485	-	Slc5a5	protein_coding	1	1	1	0	0	0	0	0	0	0	0	0	0	0	0	0	0	0	0	0	0	0	0	0	0	0	0	0	0	0	0	0	0	0	0	0	0
chr3	89520164	89675132	ENSMUSG00000000794	0.4856	+	Kcnn3	protein_coding	0.760663	1	1.27273	0.347923	6	2.67412	0.00219298	8	2.4698	0.0028855	12	3	4	3.70044	2	2.32193	0.00415512	0.00103878	0.00138504	16	9	0	4.08746	3.32193	0	0.00554017	0.00311634	0	0	0	0	0	0	0	0	0	0
chr11	84984442	85140161	ENSMUSG00000000804	0.391	-	Usp32	protein_coding	0.311514	1	0.696774	-0.521237	51	5.67958	0.00233541	35	5.12429	0.00161327	59	43	50	5.90689	5.45943	5.67243	0.00271952	0.00198202	0.00230468	25	33	47	4.70044	5.08746	5.58496	0.00115234	0.00152109	0.0021664	0	0	0	0	0	0	0	0	0
chr6	89643988	89675529	ENSMUSG00000000811	0.4725	+	Txnrd3	protein_coding	0.619383	1	1.59375	0.672425	10	3.2049	0.00486741	16	4.03092	0.00805639	13	3	13	3.80735	2	3.80735	0.00654582	0.00151057	0.00654582	13	12	23	3.80735	3.70044	4.58496	0.00654582	0.0060423	0.0115811	0	0	0	0	0	0	0	0	0
chr2	181582103	181592803	ENSMUSG00000000823	0.5358	-	Zfp512b	protein_coding	0.982985	1	1.04294	0.0606628	53	5.71752	0.00437338	56	5.76759	0.00456471	37	70	53	5.24793	6.14975	5.75489	0.00303403	0.00574006	0.00434604	42	46	79	5.42626	5.55459	6.32193	0.00344403	0.00377204	0.00647806	0	0	0	0	0	0	0	0	0
chr2	181520485	181555133	ENSMUSG00000000826	0.4298	+	Dnajc5	protein_coding	0.865547	1	1.03913	0.0553768	382	8.5696	0.0456845	397	8.63679	0.0474768	319	385	443	8.32193	8.59246	8.79442	0.0381169	0.0460031	0.0529334	402	377	413	8.65464	8.56224	8.69349	0.0480344	0.0450472	0.0493488	0	0	0	0	0	0	0	0	0
chr2	181497142	181517966	ENSMUSG00000000827	0.4451	+	Tpd52l2	protein_coding	0.432713	1	1.2781	0.353998	230	7.82785	0.0186294	295	8.19843	0.0238326	180	287	224	7.49985	8.16993	7.81378	0.0145584	0.0232126	0.0181171	276	343	265	8.11374	8.42626	8.05528	0.0223229	0.0277418	0.0214332	0	0	0	0	0	0	0	0	0
chrX	68678541	68717963	ENSMUSG00000000838	0.3506	+	Fmr1	protein_coding	0.84744	1	0.866242	-0.207158	51	5.70001	0.00416667	44	5.49708	0.00359848	46	60	48	5.55459	5.93074	5.61471	0.00373377	0.00487013	0.0038961	48	46	39	5.61471	5.55459	5.32193	0.0038961	0.00373377	0.00316558	0	0	0	0	0	0	0	0	0
chr11	24078056	24174123	ENSMUSG00000000861	0.4553	+	Bcl11a	protein_coding	0.266731	1	2.69231	1.42884	3	2.10731	0.000346789	11	3.4084	0.00110972	3	3	4	2	2	2.32193	0.00031211	0.00031211	0.000416146	6	8	18	2.80735	3.16993	4.24793	0.00062422	0.000832293	0.00187266	0	0	0	0	0	0	0	0	0
chr2	154585758	154603708	ENSMUSG00000000876	0.4738	-	Pxmp4	protein_coding	0.844504	1	1.21461	0.280495	72	6.17002	0.0149969	88	6.44148	0.0182601	89	60	67	6.49185	5.93074	6.08746	0.0185378	0.0124974	0.0139554	64	99	100	6.02237	6.64386	6.65821	0.0133306	0.0206207	0.020829	0	0	0	0	0	0	0	0	0
chrX	100767722	100818410	ENSMUSG00000000881	0.4689	+	Dlg3	protein_coding	0.63425	1	0.874488	-0.193489	243	7.90454	0.0416168	213	7.7152	0.0363719	314	211	205	8.29921	7.72792	7.6865	0.0537028	0.0360869	0.0350607	195	268	175	7.61471	8.07146	7.45943	0.0333504	0.0458355	0.0299299	0	0	0	0	0	0	0	0	0
chr16	18498768	18566679	ENSMUSG00000000884	0.4771	+	Gnb1l	protein_coding	0.405255	1	1.66667	0.736966	12	3.63563	0.00122349	21	4.39989	0.00210712	7	14	15	3	3.90689	4	0.000713703	0.00142741	0.00152936	20	15	27	4.39232	4	4.80735	0.00203915	0.00152936	0.00275285	0	0	0	0	0	0	0	0	0
chr10	75923222	75932502	ENSMUSG00000000901	0.5397	-	Mmp11	protein_coding	0.0244871	1	2.55469	1.35315	42	5.38474	0.0127499	108	6.75067	0.0330477	33	38	54	5.08746	5.2854	5.78136	0.0100979	0.0116279	0.0165239	87	128	109	6.45943	7.01123	6.78136	0.0266218	0.0391677	0.0333537	0	0	0	0	0	0	0	0	0
chr10	75896769	75921617	ENSMUSG00000000902	0.4804	-	Smarcb1	protein_coding	0.671843	1	0.797694	-0.326093	317	8.31179	0.0411421	253	7.94797	0.0327926	301	331	319	8.2384	8.37504	8.32193	0.0390655	0.0429591	0.0414017	294	289	175	8.20457	8.17991	7.45943	0.038157	0.0375081	0.0227125	0	0	0	0	0	0	0	0	0
chr5	123973628	124005558	ENSMUSG00000000915	0.5459	+	Hip1r	protein_coding	0.779742	1	1.16667	0.222392	23	4.45762	0.00150514	27	4.70788	0.0017669	38	15	16	5.2854	4	4.08746	0.00248675	0.000981611	0.00104705	34	33	14	5.12928	5.08746	3.90689	0.00222499	0.00215954	0.00091617	0	0	0	0	0	0	0	0	0
chr5	135369953	135376805	ENSMUSG00000000916	0.5136	+	Nsun5	protein_coding	0.28466	1	2.03922	1.02801	16	4.07507	0.00217924	34	4.98075	0.00458549	13	18	17	3.80735	4.24793	4.16993	0.00177063	0.00245165	0.00231545	17	32	52	4.16993	5.04439	5.72792	0.00231545	0.00435849	0.00708254	0	0	0	0	0	0	0	0	0
chr15	75657035	75678800	ENSMUSG00000000934	0.5257	-	Top1mt	protein_coding	0.791645	1	0.828947	-0.270648	24	4.57993	0.018282	20	4.30079	0.0150263	37	19	17	5.24793	4.32193	4.16993	0.0277986	0.014275	0.0127724	28	21	11	4.85798	4.45943	3.58496	0.0210368	0.0157776	0.00826446	0	0	0	0	0	0	0	0	0
chr6	52231197	52240854	ENSMUSG00000000938	0.5046	-	Hoxa10	protein_coding	0.477472	1	0.748663	-0.417611	124	6.96111	0.0482507	92	6.54033	0.0360255	128	118	125	7.01123	6.89482	6.97728	0.0499415	0.0460398	0.048771	101	92	84	6.67243	6.53916	6.40939	0.0394069	0.0358954	0.0327741	0	0	0	0	0	0	0	0	0
chr6	52189671	52191753	ENSMUSG00000000942	0.5727	-	Hoxa4	protein_coding	0.0348997	1	0.2	-2.32193	12	3.39743	0.00640693	2	1.38998	0.000865801	4	8	25	2.32193	3.16993	4.70044	0.00207792	0.00415584	0.012987	2	1	2	1.58496	1	1.58496	0.00103896	0.000519481	0.00103896	0	0	0	0	0	0	0	0	0
chr7	59974149	60005064	ENSMUSG00000000948	0.3542	-	Gm38393	protein_coding	0.933548	1	1.07246	0.100929	22	4.50879	0.00220773	24	4.47942	0.00237498	18	22	26	4.24793	4.52356	4.75489	0.00180632	0.00220773	0.00260913	24	11	36	4.64386	3.58496	5.20945	0.00240843	0.00110386	0.00361264	0	0	0	0	0	0	0	0	0
chr14	54431612	54441265	ENSMUSG00000000957	0.5371	+	Mmp14	protein_coding	0.242147	1	0.623446	-0.681664	374	8.52766	0.0540164	233	7.85299	0.0336219	413	282	428	8.69349	8.14466	8.74483	0.059596	0.0406926	0.0617605	284	218	197	8.15482	7.77479	7.62936	0.0409812	0.0314574	0.0284271	0	0	0	0	0	0	0	0	0
chr14	54369442	54417780	ENSMUSG00000000958	0.4712	-	Slc7a7	protein_coding	0.749238	1	0.845361	-0.242361	31	5.00409	0.00464129	26	4.7572	0.00390066	26	35	33	4.75489	5.16993	5.08746	0.00385128	0.00518442	0.00488816	21	28	30	4.45943	4.85798	4.9542	0.00311065	0.00414753	0.00444379	0	0	0	0	0	0	0	0	0
chr14	54360841	54369673	ENSMUSG00000000959	0.4795	+	Oxa1l	protein_coding	0.929634	1	0.978873	-0.030806	94	6.56134	0.0187935	92	6.52743	0.0183922	86	93	102	6.44294	6.55459	6.6865	0.0172552	0.0186597	0.0204655	83	88	104	6.39232	6.47573	6.71425	0.0166533	0.0176565	0.0208668	0	0	0	0	0	0	0	0	0
chr11	83753696	83783754	ENSMUSG00000000976	0.4593	+	Heatr6	protein_coding	0.996005	1	0.839286	-0.252766	36	5.19487	0.00515513	30	4.88222	0.00430382	27	44	38	4.80735	5.49185	5.2854	0.00383087	0.00624291	0.0053916	44	29	18	5.49185	4.90689	4.24793	0.00624291	0.00411464	0.00255392	0	0	0	0	0	0	0	0	0
chr11	83647844	83649355	ENSMUSG00000000982	0.463	-	Ccl3	protein_coding	0.844619	1	0.857143	-0.222392	1	1	0.000801764	1	0.861654	0.000601323	0	1	3	0	1	2	0	0.000601323	0.00180397	0	1	2	0	1	1.58496	0	0.000601323	0.00120265	0	0	0	0	0	0	0	0	0
chr11	83709015	83711348	ENSMUSG00000000983	0.4584	+	Wfdc18	protein_coding	0.377392	1	0.375	-1.41504	2	0.861654	0.000435161	0	0	0	0	0	5	0	0	2.58496	0	0	0.00130548	0	0	0	0	0	0	0	0	0	0	0	0	0	0	0	0	0	0
chr3	90476126	90488379	ENSMUSG00000001016	0.4232	+	Ilf2	protein_coding	0.908893	1	1.192	0.253384	41	5.36361	0.00578473	49	5.48782	0.00692271	32	46	44	5.04439	5.55459	5.49185	0.00455192	0.00654339	0.00625889	28	37	81	4.85798	5.24793	6.35755	0.00398293	0.00526316	0.011522	0	0	0	0	0	0	0	0	0
chr3	90498956	90509498	ENSMUSG00000001017	0.4219	-	Chtop	protein_coding	0.737554	1	1.07845	0.108962	318	8.30869	0.0674738	343	8.42001	0.0727839	275	329	349	8.10852	8.36632	8.45121	0.0584112	0.0698811	0.0741291	383	319	326	8.58496	8.32193	8.35315	0.0813509	0.067757	0.0692438	0	0	0	0	0	0	0	0	0
chr3	90488026	90491033	ENSMUSG00000001018	0.4535	-	Snapin	protein_coding	0.69094	1	1.07457	0.103759	173	7.43871	0.0349956	186	7.52925	0.0376203	153	172	195	7.26679	7.43463	7.61471	0.0308904	0.0347264	0.0393701	232	166	161	7.86419	7.3837	7.33985	0.0468403	0.033515	0.0325056	0	0	0	0	0	0	0	0	0
chr3	90603771	90606045	ENSMUSG00000001020	0.4853	+	S100a4	protein_coding	0.174619	1	0.41094	-1.283	26324	14.6795	17.9563	10817	13.3647	7.37858	29324	24374	25274	14.8398	14.5731	14.6254	20.0027	16.6262	17.2401	13948	10468	8035	13.7679	13.3538	12.9723	9.51432	7.14052	5.4809	0	0	0	0	0	0	0	0	0
chr3	90560578	90602702	ENSMUSG00000001021	0.4586	+	S100a3	protein_coding	0.563276	1	1.6	0.678072	2	1.44064	0.00081728	4	2.40961	0.00151781	0	4	3	0	2.32193	2	0	0.00140105	0.00105079	4	5	4	2.32193	2.58496	2.32193	0.00140105	0.00175131	0.00140105	0	0	0	0	0	0	0	0	0
chr3	90612882	90624181	ENSMUSG00000001025	0.4742	+	S100a6	protein_coding	0.777426	1	1.15118	0.203107	40319	15.2932	9.35685	46414	15.469	10.7714	44384	35575	40997	15.4378	15.1186	15.3233	10.3003	8.25598	9.51427	54389	51627	33226	15.7311	15.6559	15.0201	12.6222	11.9812	7.71084	0	0	0	0	0	0	0	0	0
chr11	106377656	106388075	ENSMUSG00000001029	0.4884	-	Icam2	protein_coding	0.575041	1	0.5	-1	1	0.666667	0.00018474	0	0	0	0	0	3	0	0	2	0	0	0.000554221	0	0	0	0	0	0	0	0	0	0	0	0	0	0	0	0	0	0
chr11	61488812	61494406	ENSMUSG00000001034	0.5478	-	Mapk7	protein_coding	0.906195	1	0.97	-0.0439433	66	6.04635	0.0149005	64	5.99054	0.0144467	62	78	57	5.97728	6.30378	5.85798	0.0140685	0.0176991	0.012934	79	62	50	6.32193	5.97728	5.67243	0.017926	0.0140685	0.0113456	0	0	0	0	0	0	0	0	0
chr11	61517249	61579687	ENSMUSG00000001036	0.4569	-	Epn2	protein_coding	0.27623	1	0.604743	-0.725606	83	6.37829	0.00838701	50	5.65406	0.00503221	80	102	68	6.33985	6.6865	6.10852	0.00805153	0.0102657	0.0068438	56	39	55	5.83289	5.32193	5.80735	0.00563607	0.00392512	0.00553543	0	0	0	0	0	0	0	0	0
chr11	61505144	61512931	ENSMUSG00000001039	0.4878	+	B9d1	protein_coding	0.708629	1	0.794118	-0.332575	22	4.43393	0.00819156	17	4.15638	0.00642722	16	17	32	4.08746	4.16993	5.04439	0.00604915	0.00642722	0.0120983	14	17	20	3.90689	4.16993	4.39232	0.00529301	0.00642722	0.00756144	0	0	0	0	0	0	0	0	0
chr3	129982759	130061553	ENSMUSG00000001052	0.442	-	Sec24b	protein_coding	0.834895	1	1.06522	0.0911479	91	6.50977	0.0104802	97	6.61057	0.0111713	88	77	108	6.47573	6.2854	6.76818	0.0101347	0.0088679	0.0124381	107	95	89	6.75489	6.58496	6.49185	0.0123229	0.0109409	0.0102499	0	0	0	0	0	0	0	0	0
chr11	51643063	51650842	ENSMUSG00000001053	0.5675	-	N4bp3	protein_coding	0.300158	1	0.4375	-1.19265	10	3.37643	0.00308741	4	1.72331	0.00117108	13	9	7	3.80735	3.32193	3	0.00415203	0.00287448	0.00223571	3	8	0	2	3.16993	0	0.00095816	0.00255509	0	0	0	0	0	0	0	0	0	0
chr11	51623671	51635896	ENSMUSG00000001054	0.5038	-	Rmnd5b	protein_coding	0.453816	1	1.17959	0.238288	81	6.31354	0.0154979	95	6.46984	0.0183157	58	81	103	5.88264	6.35755	6.70044	0.0111431	0.015562	0.0197887	116	123	47	6.87036	6.9542	5.58496	0.0222863	0.0236311	0.00902978	0	0	0	0	0	0	0	0	0
chr11	51619735	51623714	ENSMUSG00000001056	0.5038	+	Nhp2	protein_coding	0.848719	1	1.21888	0.285561	77	6.21603	0.0437845	94	6.44926	0.0534932	103	49	78	6.70044	5.64386	6.30378	0.0588235	0.027984	0.044546	90	51	140	6.50779	5.70044	7.13955	0.0513992	0.0291262	0.0799543	0	0	0	0	0	0	0	0	0
chr8	123242356	123254348	ENSMUSG00000001062	0.5485	-	Vps9d1	protein_coding	0.428567	1	1.42424	0.510195	21	4.38494	0.00124807	30	4.8877	0.00180277	14	31	18	3.90689	5	4.24793	0.000832046	0.00184239	0.00106977	22	46	23	4.52356	5.55459	4.58496	0.0013075	0.00273386	0.00136693	0	0	0	0	0	0	0	0	0
chr8	123254195	123269745	ENSMUSG00000001065	0.5154	+	Zfp276	protein_coding	0.267189	1	1.45763	0.543622	38	5.29305	0.00473368	56	5.76053	0.00695645	34	40	41	5.12928	5.35755	5.39232	0.00419857	0.00493949	0.00506298	70	67	32	6.14975	6.08746	5.04439	0.00864411	0.00827365	0.00395159	0	0	0	0	0	0	0	0	0
chr5	34633642	34637212	ENSMUSG00000001082	0.5797	-	Mfsd10	protein_coding	0.654878	1	1.05989	0.0839141	422	8.6759	0.0543254	447	8.78798	0.0575867	293	416	557	8.19967	8.7039	9.12412	0.0377188	0.053553	0.0717044	539	447	356	9.07682	8.80735	8.47978	0.0693872	0.0575438	0.045829	0	0	0	0	0	0	0	0	0
chr4	136469761	136554780	ENSMUSG00000001089	0.4042	+	Luzp1	protein_coding	0.723464	1	0.906907	-0.140974	221	7.79073	0.0246542	200	7.53152	0.0223487	233	231	199	7.87036	7.85798	7.64386	0.0259929	0.0257697	0.0221999	214	102	285	7.74819	6.6865	8.15987	0.0238733	0.0113788	0.0317938	0	0	0	0	0	0	0	0	0
chr11	78397087	78422217	ENSMUSG00000001095	0.4999	-	Slc13a2	protein_coding	0.583016	1	0.5	-1	2	1.63563	0.00125786	1	0.528321	0.000359389	4	1	2	2.32193	1	1.58496	0.00215633	0.000539084	0.00107817	0	0	2	0	0	1.58496	0	0	0.00107817	0	0	0	0	0	0	0	0	0
chr5	114363567	114380508	ENSMUSG00000001098	0.5426	-	Kctd10	protein_coding	0.939016	1	0.938596	-0.091423	227	7.83073	0.0278323	213	7.73398	0.0261157	223	214	244	7.80735	7.74819	7.93664	0.0273418	0.0262384	0.0299166	235	220	184	7.88264	7.7879	7.53138	0.0288131	0.026974	0.0225601	0	0	0	0	0	0	0	0	0
chr11	78512193	78522736	ENSMUSG00000001100	0.4881	+	Poldip2	protein_coding	0.504642	1	0.718062	-0.47782	150	7.23305	0.0181299	108	6.74293	0.0129844	128	158	165	7.01123	7.31288	7.37504	0.0154366	0.0190545	0.0198987	131	106	86	7.04439	6.74147	6.44294	0.0157984	0.0127834	0.0103714	0	0	0	0	0	0	0	0	0
chr11	78536361	78541737	ENSMUSG00000001105	0.4718	+	Ift20	protein_coding	0.525209	1	0.844913	-0.243125	536	9.05171	0.332095	453	8.81125	0.280495	645	526	438	9.33539	9.04166	8.77808	0.399381	0.325697	0.271207	400	410	549	8.64746	8.68299	9.10329	0.247678	0.25387	0.339938	0	0	0	0	0	0	0	0	0
chr10	76708792	76726168	ENSMUSG00000001119	0.5416	-	Col6a1	protein_coding	0.71214	1	1.03744	0.0530323	1245	10.235	0.380254	1292	10.3219	0.394504	823	1474	1439	9.6865	10.5265	10.4919	0.251298	0.450076	0.439389	1559	1172	1145	10.6073	10.196	10.1624	0.476031	0.357863	0.349618	0	0	0	0	0	0	0	0	0
chr10	76761857	76961887	ENSMUSG00000001120	0.4507	-	Pcbp3	protein_coding	0.582711	1	0.714286	-0.485427	18	4.17778	0.00308373	12	3.66478	0.00215279	23	12	18	4.58496	3.70044	4.24793	0.00401466	0.00209461	0.00314191	14	16	7	3.90689	4.08746	3	0.00244371	0.00279281	0.00122185	0	0	0	0	0	0	0	0	0
chr11	78962974	78984946	ENSMUSG00000001123	0.4847	-	Lgals9	protein_coding	0.366082	1	1.34962	0.432558	88	6.4326	0.0299306	119	6.90136	0.0405144	62	109	92	5.97728	6.78136	6.53916	0.0211676	0.0372141	0.03141	122	111	123	6.94251	6.80735	6.9542	0.0416524	0.0378969	0.0419939	0	0	0	0	0	0	0	0	0
chrX	20797814	20860519	ENSMUSG00000001127	0.4271	+	Araf	protein_coding	0.108515	1	1.82696	0.869446	330	8.36167	0.0212106	604	9.23213	0.038804	298	388	305	8.224	8.60363	8.25739	0.0191345	0.0249133	0.0195839	569	541	703	9.15482	9.08215	9.45943	0.0365353	0.0347374	0.0451393	0	0	0	0	0	0	0	0	0
chrX	20925454	20931555	ENSMUSG00000001128	0.4782	-	Cfp	protein_coding	0.555929	1	0.842857	-0.24664	46	5.38986	0.0314725	38	5.20454	0.0264186	77	26	34	6.2854	4.75489	5.12928	0.0530669	0.0179187	0.0234321	42	21	52	5.42626	4.45943	5.72792	0.0289456	0.0144728	0.0358374	0	0	0	0	0	0	0	0	0
chrX	20870166	20874735	ENSMUSG00000001131	0.4696	+	Timp1	protein_coding	0.709068	1	0.748844	-0.417263	5045	12.1834	3.71776	3778	11.7559	2.78384	5103	7352	2680	12.3174	12.8441	11.3886	3.7605	5.41783	1.97494	5024	4468	1841	12.2949	12.1257	10.8471	3.70228	3.29256	1.35667	0	0	0	0	0	0	0	0	0
chrX	20941722	20962017	ENSMUSG00000001134	0.4212	-	Uxt	protein_coding	0.798639	1	1	0	9	3.13646	0.00175307	9	3.23808	0.00175307	16	3	9	4.08746	2	3.32193	0.00300526	0.000563486	0.00169046	4	13	11	2.32193	3.80735	3.58496	0.000751315	0.00244177	0.00206612	0	0	0	0	0	0	0	0	0
chr1	36511867	36528237	ENSMUSG00000001138	0.5274	+	Cnnm3	protein_coding	0.363038	1	0.698052	-0.518594	102	6.67278	0.0128986	71	6.16072	0.00896558	89	117	99	6.49185	6.88264	6.64386	0.0112916	0.0148439	0.0125603	65	75	72	6.04439	6.24793	6.18982	0.00824664	0.00951535	0.00913474	0	0	0	0	0	0	0	0	0
chr1	36419871	36445271	ENSMUSG00000001143	0.4729	-	Lman2l	protein_coding	0.458893	1	1.44086	0.52693	30	4.90324	0.00244101	44	5.45907	0.00355302	21	28	41	4.45943	4.85798	5.39232	0.00170871	0.00227828	0.00333605	39	37	55	5.32193	5.24793	5.80735	0.00317331	0.00301058	0.00447518	0	0	0	0	0	0	0	0	0
chr10	76468971	76515856	ENSMUSG00000001150	0.4596	+	Mcm3ap	protein_coding	0.998649	1	1.03	0.0426443	66	6.02694	0.0479319	68	6.1001	0.0493917	75	47	75	6.24793	5.58496	6.24793	0.0547445	0.0343066	0.0547445	65	72	66	6.04439	6.18982	6.06609	0.0474453	0.0525547	0.0481752	0	0	0	0	0	0	0	0	0
chr10	76351254	76442912	ENSMUSG00000001151	0.4763	-	Pcnt	protein_coding	0.590412	1	0.884615	-0.176878	60	5.88008	0.0343109	53	5.71959	0.0302856	63	41	75	6	5.39232	6.24793	0.0362277	0.0235768	0.0431282	39	58	61	5.32193	5.88264	5.9542	0.0224267	0.0333525	0.0350776	0	0	0	0	0	0	0	0	0
chr10	76575648	76590338	ENSMUSG00000001155	0.501	+	Ftcd	protein_coding	1	1	1	0	0	0	0	0	0	0	0	0	0	0	0	0	0	0	0	0	0	0	0	0	0	0	0	0	0	0	0	0	0	0	0	0	0
chr6	86647042	86669161	ENSMUSG00000001156	0.4843	-	Mxd1	protein_coding	0.513325	1	0.738095	-0.438121	41	5.38868	0.00416032	30	4.90044	0.00304414	42	44	37	5.42626	5.49185	5.24793	0.0042618	0.00446474	0.00375444	35	19	36	5.16993	4.32193	5.20945	0.0035515	0.00192796	0.00365297	0	0	0	0	0	0	0	0	0
chr6	86691768	86733383	ENSMUSG00000001157	0.4335	-	Gmcl1	protein_coding	0.840019	1	1.03457	0.0490375	250	7.96733	0.0472406	258	8.00593	0.0488805	230	261	258	7.85175	8.03342	8.01681	0.0435194	0.0493851	0.0488174	296	214	265	8.21432	7.74819	8.05528	0.0560076	0.040492	0.0501419	0	0	0	0	0	0	0	0	0
chr6	86675151	86684522	ENSMUSG00000001158	0.4333	-	Snrnp27	protein_coding	0.691416	1	1.12761	0.173268	143	7.15934	0.0417642	161	7.33073	0.0471311	139	127	162	7.12928	7	7.34873	0.0406909	0.037178	0.0474239	173	174	136	7.44294	7.45121	7.09803	0.050644	0.0509368	0.0398126	0	0	0	0	0	0	0	0	0
chr5	120800194	120812514	ENSMUSG00000001166	0.5026	-	Oas1c	protein_coding	0.342769	1	1.85	0.887525	6	2.69227	0.00123135	11	3.0858	0.0024627	4	5	8	2.32193	2.58496	3.16993	0.000869187	0.00108648	0.00173837	17	1	16	4.16993	1	4.08746	0.00369405	0.000217297	0.00347675	0	0	0	0	0	0	0	0	0
chrX	47912387	47965868	ENSMUSG00000001173	0.42	+	Ocrl	protein_coding	0.595557	1	0.774648	-0.368387	70	6.13335	0.00747464	54	5.77925	0.00576615	57	70	83	5.85798	6.14975	6.39232	0.00608649	0.00747464	0.00886279	55	50	57	5.80735	5.67243	5.85798	0.00587293	0.00533903	0.00608649	0	0	0	0	0	0	0	0	0
chr12	100199435	100209806	ENSMUSG00000001175	0.4794	+	Calm1	protein_coding	0.795627	1	0.868126	-0.204023	1963	10.9382	0.333503	1704	10.7175	0.289501	1914	1889	2086	10.9031	10.8842	11.0272	0.325178	0.320931	0.3544	1823	1945	1344	10.8329	10.9263	10.3934	0.309718	0.330445	0.228338	0	0	0	0	0	0	0	0	0
chr10	78269178	78352489	ENSMUSG00000001211	0.5047	-	Agpat3	protein_coding	0.372639	1	1.47101	0.556811	91	6.52339	0.010927	134	7.07022	0.0161303	90	93	90	6.50779	6.55459	6.50779	0.0108069	0.0111671	0.0108069	119	127	157	6.90689	7	7.30378	0.0142891	0.0152498	0.0188521	0	0	0	0	0	0	0	0	0
chr17	56123085	56140343	ENSMUSG00000001227	0.5644	-	Sema6b	protein_coding	0.220074	1	0.4	-1.32193	7	2.90475	0.00337942	2	1.72331	0.00107527	13	5	4	3.80735	2.58496	2.32193	0.00599078	0.00230415	0.00184332	2	3	2	1.58496	2	1.58496	0.000921659	0.00138249	0.000921659	0	0	0	0	0	0	0	0	0
chr17	56303321	56323486	ENSMUSG00000001228	0.5244	+	Uhrf1	protein_coding	0.109974	1	0.510204	-0.970854	15	3.88129	0.00312351	7	2.98859	0.00149385	24	7	15	4.64386	3	4	0.00488898	0.00142595	0.00305561	4	9	9	2.32193	3.32193	3.32193	0.00081483	0.00183337	0.00183337	0	0	0	0	0	0	0	0	0
chr17	56186682	56218889	ENSMUSG00000001229	0.5404	-	Dpp9	protein_coding	0.781208	1	1.35647	0.439854	105	6.71906	0.0539241	142	6.9305	0.0733299	104	115	95	6.71425	6.85798	6.58496	0.0535806	0.0592478	0.0489438	65	106	256	6.04439	6.74147	8.00562	0.0334879	0.054611	0.131891	0	0	0	0	0	0	0	0	0
chr11	101246028	101259546	ENSMUSG00000001240	0.4862	+	Ramp2	protein_coding	0.115026	1	1.98732	0.990825	209	7.69255	0.0221775	417	8.5966	0.0441784	246	159	223	7.94837	7.32193	7.80735	0.0260621	0.016845	0.0236254	390	236	625	8.61102	7.88874	9.29002	0.0413179	0.0250026	0.0662146	0	0	0	0	0	0	0	0	0
chr7	30957770	30973464	ENSMUSG00000001247	0.5038	-	Lsr	protein_coding	0.847414	1	1.21053	0.275634	5	2.60245	0.00204813	7	2.78143	0.00256016	7	6	3	3	2.80735	2	0.00268817	0.00230415	0.00115207	4	12	4	2.32193	3.70044	2.32193	0.0015361	0.00460829	0.0015361	0	0	0	0	0	0	0	0	0
chr7	31130127	31155896	ENSMUSG00000001248	0.5222	-	Gramd1a	protein_coding	0.656821	1	1.12454	0.169338	90	6.49205	0.00522739	101	6.55559	0.00588566	109	84	77	6.78136	6.40939	6.2854	0.00633095	0.0048789	0.00447232	119	135	50	6.90689	7.08746	5.67243	0.00691177	0.00784109	0.00290411	0	0	0	0	0	0	0	0	0
chr7	31098725	31115290	ENSMUSG00000001249	0.5194	-	Hpn	protein_coding	0.42638	1	1.83333	0.874469	1	0.861654	8.59107e-05	3	1.54795	0.000229095	1	0	2	1	0	1.58496	8.59107e-05	0	0.000171821	4	4	0	2.32193	2.32193	0	0.000343643	0.000343643	0	0	0	0	0	0	0	0	0	0
chr12	111669355	111672338	ENSMUSG00000001270	0.6186	-	Ckb	protein_coding	6.64164e-06	0.014033	0.194481	-2.3623	506	8.78844	0.346329	98	6.58441	0.0668035	902	316	301	9.81858	8.30834	8.2384	0.616963	0.216142	0.205882	113	67	113	6.83289	6.08746	6.83289	0.0772914	0.0458276	0.0772914	0	0	0	0	0	0	0	0	0
chr15	102406143	102436404	ENSMUSG00000001280	0.4207	+	Sp1	protein_coding	0.403167	1	1.33646	0.418415	603	9.14809	0.0711898	807	9.57894	0.0951819	365	566	879	8.5157	9.1472	9.78136	0.0430678	0.0667847	0.103717	820	489	1111	9.68124	8.93664	10.1189	0.0967552	0.0576991	0.131091	0	0	0	0	0	0	0	0	0
chr15	102215995	102231935	ENSMUSG00000001281	0.4953	-	Itgb7	protein_coding	0.40583	1	0.529412	-0.917538	5	2.46411	0.00174585	2	1.52832	0.000748223	6	5	3	2.80735	2.58496	2	0.00224467	0.00187056	0.00112233	1	3	2	1	2	1.58496	0.000374111	0.00112233	0.000748223	0	0	0	0	0	0	0	0	0
chr15	102331709	102338139	ENSMUSG00000001285	0.4942	+	Myg1	protein_coding	0.0584923	1	0.48951	-1.03059	94	6.56939	0.017363	46	5.48182	0.00840542	102	83	98	6.6865	6.39232	6.62936	0.0187742	0.015277	0.0180379	35	66	36	5.16993	6.06609	5.20945	0.00644211	0.012148	0.00662617	0	0	0	0	0	0	0	0	0
chr15	102234938	102257517	ENSMUSG00000001288	0.5353	-	Rarg	protein_coding	0.976539	1	1.01628	0.0232966	142	7.16318	0.029335	145	7.10665	0.0298159	141	144	142	7.14975	7.17991	7.15987	0.0290602	0.0296785	0.0292663	147	87	200	7.20945	6.45943	7.65105	0.0302968	0.0179308	0.0412201	0	0	0	0	0	0	0	0	0
chr15	102326116	102331873	ENSMUSG00000001289	0.4743	+	Pfdn5	protein_coding	0.895929	1	1.01165	0.016715	457	8.82547	0.107654	462	8.78143	0.108911	544	404	422	9.09011	8.66178	8.72451	0.128241	0.0952381	0.0994814	535	577	274	9.06609	9.17493	8.10329	0.12612	0.136021	0.0645922	0	0	0	0	0	0	0	0	0
chr8	8617434	8661242	ENSMUSG00000001300	0.4521	-	Efnb2	protein_coding	0.763666	1	0.860465	-0.216811	28	4.79272	0.00487862	24	4.35581	0.00417328	25	20	38	4.70044	4.39232	5.2854	0.00440839	0.00352671	0.00670076	28	7	36	4.85798	3	5.20945	0.0049374	0.00123435	0.00634809	0	0	0	0	0	0	0	0	0
chr1	186720978	186749358	ENSMUSG00000001305	0.452	-	Rrp15	protein_coding	0.886642	1	0.946565	-0.0792267	43	5.44532	0.025412	40	5.30674	0.0240222	43	39	46	5.45943	5.32193	5.55459	0.0256105	0.0232281	0.0273973	44	25	52	5.49185	4.70044	5.72792	0.0262061	0.0148898	0.0309708	0	0	0	0	0	0	0	0	0
chr11	101464999	101471853	ENSMUSG00000001313	0.5498	+	Rnd2	protein_coding	0.568624	1	1.88462	0.91427	8	3.07144	0.0038295	15	3.79958	0.00765901	10	5	8	3.45943	2.58496	3.16993	0.004995	0.0024975	0.003996	8	9	29	3.16993	3.32193	4.90689	0.003996	0.0044955	0.0144855	0	0	0	0	0	0	0	0	0
chr11	74906359	74925948	ENSMUSG00000001323	0.4341	-	Srr	protein_coding	0.242626	1	1.52788	0.611532	89	6.47711	0.0117986	136	7.07039	0.0180971	77	102	87	6.2854	6.6865	6.45943	0.0102462	0.0135729	0.0115768	120	175	113	6.91886	7.45943	6.83289	0.0159681	0.0232868	0.0150366	0	0	0	0	0	0	0	0	0
chr4	129287617	129308559	ENSMUSG00000001333	0.472	+	Sync	protein_coding	0.253161	1	0.384615	-1.37851	12	3.65909	0.0039801	4	2.32193	0.0013267	8	15	13	3.16993	4	3.80735	0.0026534	0.00497512	0.00431177	4	4	4	2.32193	2.32193	2.32193	0.0013267	0.0013267	0.0013267	0	0	0	0	0	0	0	0	0
chr4	129136999	129144593	ENSMUSG00000001334	0.5306	+	Fndc5	protein_coding	0.793227	1	1.33333	0.415037	1	0.861654	0.000302389	2	1.19499	0.000503981	0	2	1	0	1.58496	1	0	0.000604778	0.000302389	2	3	0	1.58496	2	0	0.000604778	0.000907167	0	0	0	0	0	0	0	0	0	0
chr9	22126727	22135711	ENSMUSG00000001348	0.5233	-	Acp5	protein_coding	0.000319049	0.175769	0.309994	-1.68969	523	8.95717	0.1866	161	6.92901	0.0575985	473	343	752	8.88874	8.42626	9.55651	0.168868	0.122456	0.268476	90	58	336	6.50779	5.88264	8.3966	0.0321314	0.0207069	0.119957	0	0	0	0	0	0	0	0	0
chr9	22099216	22109630	ENSMUSG00000001349	0.5199	+	Cnn1	protein_coding	3.39414e-09	2.86856e-05	0.0913706	-3.45213	196	7.55117	0.0469799	17	3.46411	0.00407478	240	117	231	7.91289	6.88264	7.85798	0.0575264	0.0280441	0.0553691	23	1	27	4.58496	1	4.80735	0.00551294	0.000239693	0.00647172	0	0	0	0	0	0	0	0	0
chr9	78081499	78109065	ENSMUSG00000001366	0.44	-	Fbxo9	protein_coding	1	1	1.0467	0.0658525	120	6.88777	0.019969	126	6.91523	0.0209094	96	159	106	6.59991	7.32193	6.74147	0.015931	0.0263857	0.0175904	87	107	184	6.45943	6.75489	7.53138	0.0144374	0.0177564	0.0305344	0	0	0	0	0	0	0	0	0
chr6	3498382	3603531	ENSMUSG00000001376	0.3955	+	Vps50	protein_coding	0.314176	1	0.674658	-0.567773	194	7.59744	0.0208985	130	7.03694	0.0140642	177	222	182	7.47573	7.8009	7.5157	0.0191	0.023956	0.0196396	129	133	129	7.02237	7.06609	7.02237	0.0139204	0.014352	0.0139204	0	0	0	0	0	0	0	0	0
chr18	36766530	36783205	ENSMUSG00000001380	0.4411	-	Hars	protein_coding	0.506669	1	0.734982	-0.444219	93	6.55914	0.0581154	68	6.08673	0.0425488	97	92	91	6.61471	6.53916	6.52356	0.0603985	0.0572852	0.0566625	75	80	50	6.24793	6.33985	5.67243	0.0466999	0.0498132	0.0311333	0	0	0	0	0	0	0	0	0
chr18	36793923	36799660	ENSMUSG00000001383	0.4554	+	Zmat2	protein_coding	0.835834	1	0.840399	-0.250854	801	9.63442	0.276971	673	9.31776	0.232711	878	654	871	9.77972	9.35535	9.76818	0.303596	0.226141	0.301176	966	624	429	9.91737	9.28771	8.74819	0.334025	0.215768	0.14834	0	0	0	0	0	0	0	0	0
chr2	164769898	164778822	ENSMUSG00000001403	0.5081	+	Ube2c	protein_coding	0.00475465	0.765408	0.334395	-1.58038	104	6.56046	0.0232906	34	5.02403	0.00763873	172	80	59	7.43463	6.33985	5.90689	0.038643	0.0179735	0.0132554	36	48	18	5.20945	5.61471	4.24793	0.00808807	0.0107841	0.00404404	0	0	0	0	0	0	0	0	0
chr3	88336260	88362338	ENSMUSG00000001415	0.4912	+	Smg5	protein_coding	0.537606	1	0.75	-0.415037	54	5.74266	0.00397796	40	5.35727	0.00296494	50	42	69	5.67243	5.42626	6.12928	0.00370617	0.00311319	0.00511452	40	41	39	5.35755	5.39232	5.32193	0.00296494	0.00303906	0.00289082	0	0	0	0	0	0	0	0	0
chr3	88297116	88321767	ENSMUSG00000001416	0.4327	+	Cct3	protein_coding	0.719737	1	0.837696	-0.255501	317	8.31323	0.0566161	266	8.04093	0.0473982	300	322	330	8.23362	8.33539	8.37069	0.0535236	0.0574487	0.058876	288	300	209	8.17493	8.23362	7.71425	0.0513827	0.0535236	0.0372881	0	0	0	0	0	0	0	0	0
chr3	88325023	88331313	ENSMUSG00000001418	0.5168	+	Glmp	protein_coding	0.682663	1	0.836582	-0.257422	221	7.79493	0.027278	185	7.49089	0.0228001	222	234	208	7.8009	7.87652	7.70736	0.0273601	0.028839	0.0256347	181	245	129	7.50779	7.94251	7.02237	0.0223071	0.0301947	0.0158984	0	0	0	0	0	0	0	0	0
chr3	88142372	88172086	ENSMUSG00000001419	0.5266	+	Mef2d	protein_coding	0.712466	1	0.858333	-0.22039	359	8.48982	0.0575228	308	8.27004	0.0493511	334	363	380	8.38802	8.50779	8.57365	0.0535171	0.0581638	0.0608877	320	289	315	8.32643	8.17991	8.30378	0.0512738	0.0463067	0.0504727	0	0	0	0	0	0	0	0	0
chr3	88328655	88336148	ENSMUSG00000001420	0.5149	-	Tmem79	protein_coding	1	1	1.25	0.321928	0	0.333333	9.33184e-05	1	0.528321	0.000186637	0	0	1	0	0	1	0	0	0.000279955	0	0	2	0	0	1.58496	0	0	0.00055991	0	0	0	0	0	0	0	0	0
chr6	28475139	28935162	ENSMUSG00000001424	0.4379	+	Snd1	protein_coding	0.317017	1	0.739826	-0.434743	228	7.83434	0.0093384	169	7.38833	0.00689815	258	203	224	8.01681	7.67243	7.81378	0.0105517	0.00830232	0.00916118	149	149	208	7.22882	7.22882	7.70736	0.00609382	0.00609382	0.00850681	0	0	0	0	0	0	0	0	0
chr10	77052178	77166548	ENSMUSG00000001435	0.5081	-	Col18a1	protein_coding	0.946577	1	1.02875	0.0408888	161	7.32756	0.0337659	166	7.36975	0.0347426	163	132	189	7.35755	7.05528	7.56986	0.0341147	0.0276266	0.0395563	136	171	191	7.09803	7.42626	7.58496	0.0284638	0.035789	0.0399749	0	0	0	0	0	0	0	0	0
chr10	77032241	77061002	ENSMUSG00000001436	0.5238	+	Slc19a1	protein_coding	0.767046	1	0.752809	-0.409644	118	6.88622	0.0119024	88	6.33145	0.00893519	106	118	129	6.74147	6.89482	7.02237	0.0107222	0.0119361	0.0130488	145	72	48	7.18982	6.18982	5.61471	0.0146672	0.00728303	0.00485535	0	0	0	0	0	0	0	0	0
chr11	97159714	97187881	ENSMUSG00000001440	0.4411	-	Kpnb1	protein_coding	0.509377	1	0.85368	-0.228233	384	8.57892	0.070137	328	8.3233	0.0598478	446	338	368	8.80413	8.40514	8.52748	0.0814612	0.0617352	0.0672146	280	266	437	8.13443	8.0607	8.77479	0.0511416	0.0485845	0.0798174	0	0	0	0	0	0	0	0	0
chr11	97205842	97280638	ENSMUSG00000001441	0.4118	-	Npepps	protein_coding	0.2524	1	0.600589	-0.73555	1018	9.94822	0.0448182	611	9.16357	0.0268997	1288	700	1066	10.332	9.45327	10.0593	0.0567051	0.030818	0.0469314	938	430	465	9.87498	8.75154	8.86419	0.0412961	0.0189311	0.020472	0	0	0	0	0	0	0	0	0
chr11	97041560	97049213	ENSMUSG00000001445	0.4868	+	Mrpl10	protein_coding	0.901751	1	0.986957	-0.0189416	306	8.255	0.143371	302	8.21674	0.141495	298	342	277	8.224	8.42206	8.11894	0.139775	0.160413	0.129925	375	238	292	8.55459	7.90087	8.19476	0.175891	0.111632	0.136961	0	0	0	0	0	0	0	0	0
chr5	4081145	4104746	ENSMUSG00000001467	0.4239	-	Cyp51	protein_coding	0.00491088	0.768599	0.339943	-1.55663	705	9.44529	0.119552	239	7.90357	0.0405291	859	669	587	9.74819	9.38802	9.19967	0.145667	0.113448	0.0995421	255	245	217	8	7.94251	7.76818	0.0432423	0.0415465	0.0367984	0	0	0	0	0	0	0	0	0
chr8	123373753	123403835	ENSMUSG00000001472	0.5022	+	Tcf25	protein_coding	1	1	1.12636	0.17167	611	9.24851	0.0750153	688	9.35106	0.0845099	687	524	622	9.42626	9.03617	9.28309	0.0843462	0.0643339	0.0763659	536	505	1024	9.06878	8.98299	10.0014	0.0658072	0.0620012	0.125721	0	0	0	0	0	0	0	0	0
chr18	67390717	67402748	ENSMUSG00000001473	0.4835	+	Tubb6	protein_coding	0.361081	1	0.796662	-0.327961	219	7.73329	0.134481	174	7.42993	0.107011	286	153	217	8.16491	7.26679	7.76818	0.175892	0.0940959	0.133456	142	165	215	7.15987	7.37504	7.75489	0.0873309	0.101476	0.132226	0	0	0	0	0	0	0	0	0
chr8	123423527	123463270	ENSMUSG00000001482	0.4955	+	Def8	protein_coding	0.796008	1	0.981132	-0.0274807	70	6.10723	0.00962513	68	6.05811	0.00944091	50	87	72	5.67243	6.45943	6.18982	0.00690799	0.0120199	0.0099475	82	80	43	6.37504	6.33985	5.45943	0.0113291	0.0110528	0.00594087	0	0	0	0	0	0	0	0	0
chr11	101877510	101894374	ENSMUSG00000001493	0.5114	-	Meox1	protein_coding	0.0173866	1	5.66667	2.5025	3	1.9183	0.00127605	22	3.9339	0.00921594	2	5	2	1.58496	2.58496	1.58496	0.000850702	0.00212675	0.000850702	6	9	50	2.80735	3.32193	5.67243	0.00255211	0.00382816	0.0212675	0	0	0	0	0	0	0	0	0
chr12	56691767	56712822	ENSMUSG00000001497	0.4349	+	Pax9	protein_coding	0.580927	1	1.4	0.485427	12	3.72456	0.00295834	18	3.9183	0.00423763	13	14	10	3.80735	3.90689	3.45943	0.00311825	0.00335812	0.00239866	11	35	7	3.58496	5.16993	3	0.00263852	0.0083953	0.00167906	0	0	0	0	0	0	0	0	0
chr13	72628820	72634198	ENSMUSG00000001504	0.5425	+	Irx2	protein_coding	0.394178	1	1.8	0.847997	4	1.77398	0.000865801	8	3.11328	0.0017316	0	9	3	0	3.32193	2	0	0.00194805	0.000649351	5	8	11	2.58496	3.16993	3.58496	0.00108225	0.0017316	0.00238095	0	0	0	0	0	0	0	0	0
chr11	94936224	94953042	ENSMUSG00000001506	0.5392	+	Col1a1	protein_coding	0.613088	1	1.42474	0.510698	16502	13.9426	2.56277	23511	14.4348	3.65134	10814	15684	23007	13.4007	13.9371	14.4898	1.67945	2.43578	3.57307	17537	17397	35599	14.0982	14.0866	15.1196	2.72356	2.70182	5.52865	0	0	0	0	0	0	0	0	0
chr11	95044474	95076801	ENSMUSG00000001507	0.5082	-	Itga3	protein_coding	0.522231	1	0.717391	-0.479168	14	3.91857	0.00195383	10	3.35894	0.00136314	18	12	13	4.24793	3.70044	3.80735	0.00245365	0.00163577	0.00177208	11	5	14	3.58496	2.58496	3.90689	0.00149945	0.00068157	0.0019084	0	0	0	0	0	0	0	0	0
chr11	94962791	94976327	ENSMUSG00000001508	0.5093	-	Sgca	protein_coding	0.678825	1	1.6	0.678072	4	1.83062	0.0013624	7	2.34813	0.0023842	4	0	8	2.32193	0	3.16993	0.0013624	0	0.0027248	10	0	11	3.45943	0	3.58496	0.00340599	0	0.00374659	0	0	0	0	0	0	0	0	0
chr11	95120119	95125296	ENSMUSG00000001510	0.5554	+	Dlx3	protein_coding	0.436052	1	0.6	-0.736966	4	2.13077	0.00143164	2	1.3023	0.00071582	5	6	1	2.58496	2.80735	1	0.00178955	0.00214746	0.00035791	0	4	2	0	2.32193	1.58496	0	0.00143164	0.00071582	0	0	0	0	0	0	0	0	0
chr6	128362967	128376146	ENSMUSG00000001517	0.5028	+	Foxm1	protein_coding	0.0725746	1	0.414141	-1.2718	32	5.02661	0.00323887	13	3.74294	0.00128205	36	25	35	5.20945	4.70044	5.16993	0.00364372	0.00253036	0.00354251	15	9	14	4	3.32193	3.90689	0.00151822	0.000910931	0.001417	0	0	0	0	0	0	0	0	0
chr6	128409444	128424931	ENSMUSG00000001518	0.4725	-	Itfg2	protein_coding	0.847848	1	1.12593	0.171112	44	5.47754	0.00412913	50	5.63449	0.00466091	38	41	53	5.2854	5.39232	5.75489	0.00356607	0.0038476	0.00497372	45	40	64	5.52356	5.35755	6.02237	0.00422297	0.00375375	0.00600601	0	0	0	0	0	0	0	0	0
chr6	128399296	128416427	ENSMUSG00000001520	0.5009	+	Nrip2	protein_coding	0.00527955	0.803966	4.63415	2.2123	13	3.73076	0.00163167	62	5.97809	0.00802954	9	12	17	3.32193	3.70044	4.16993	0.00115935	0.00154579	0.00218988	65	54	68	6.04439	5.78136	6.10852	0.00837305	0.00695607	0.0087595	0	0	0	0	0	0	0	0	0
chr6	128321161	128355851	ENSMUSG00000001521	0.4691	-	Tulp3	protein_coding	0.717341	1	1.17484	0.23246	203	7.65196	0.0222685	239	7.87502	0.0261811	158	214	237	7.31288	7.74819	7.89482	0.0173322	0.0234752	0.0259982	199	207	310	7.64386	7.70044	8.28077	0.0218297	0.0227073	0.0340061	0	0	0	0	0	0	0	0	0
chr17	35667730	35673739	ENSMUSG00000001524	0.5246	-	Gtf2h4	protein_coding	0.576551	1	0.744361	-0.425926	43	5.34246	0.00379318	32	5.00347	0.00280112	22	65	43	4.52356	6.04439	5.45943	0.00192577	0.00568978	0.00376401	22	40	34	4.52356	5.35755	5.12928	0.00192577	0.0035014	0.00297619	0	0	0	0	0	0	0	0	0
chr17	35833921	35838306	ENSMUSG00000001525	0.5162	-	Tubb5	protein_coding	0.812837	1	1.1087	0.148869	6758	12.7021	1.11201	7492	12.8662	1.2329	6657	5423	8193	12.7009	12.4051	13.0004	1.09544	0.892381	1.3482	8202	6668	7607	13.0019	12.7033	12.8933	1.34968	1.09725	1.25177	0	0	0	0	0	0	0	0	0
chr13	75707484	75772356	ENSMUSG00000001542	0.3995	+	Ell2	protein_coding	0.469102	1	0.820717	-0.285043	334	8.38414	0.118574	274	8.06974	0.0972518	360	328	313	8.49586	8.36194	8.29462	0.127932	0.11656	0.11123	237	226	358	7.89482	7.82655	8.48784	0.0842217	0.0803127	0.127221	0	0	0	0	0	0	0	0	0
chr11	100368958	100397763	ENSMUSG00000001552	0.5225	-	Jup	protein_coding	0.674376	1	0.78483	-0.349548	214	7.64813	0.0295591	168	7.39443	0.0231692	130	188	325	7.03342	7.56224	8.34873	0.0179286	0.0259275	0.0448214	189	165	150	7.56986	7.37504	7.2384	0.0260654	0.0227555	0.0206868	0	0	0	0	0	0	0	0	0
chr11	100415697	100424824	ENSMUSG00000001555	0.5202	+	Fkbp10	protein_coding	0.860695	1	1.18938	0.250205	1009	9.96908	0.167663	1201	10.1967	0.199446	1145	843	1040	10.1624	9.7211	10.0238	0.190199	0.140033	0.172757	932	1106	1564	9.86573	10.1124	10.6119	0.154817	0.183721	0.259801	0	0	0	0	0	0	0	0	0
chr11	100441917	100457022	ENSMUSG00000001558	0.4603	+	Klhl10	protein_coding	0.300319	1	2.66667	1.41504	2	1.58496	0.000769527	7	2.86911	0.00269334	2	2	2	1.58496	1.58496	1.58496	0.000769527	0.000769527	0.000769527	5	12	4	2.58496	3.70044	2.32193	0.00192382	0.00461716	0.00153905	0	0	0	0	0	0	0	0	0
chr5	29434664	29457843	ENSMUSG00000001569	0.4493	+	Nom1	protein_coding	0.831566	1	0.925676	-0.111421	48	5.60908	0.00528349	45	5.49854	0.00488267	50	56	39	5.67243	5.83289	5.32193	0.00546568	0.00612156	0.00426323	39	54	41	5.32193	5.78136	5.39232	0.00426323	0.00590293	0.00448185	0	0	0	0	0	0	0	0	0
chr17	26561489	26656931	ENSMUSG00000001576	0.5043	+	Ergic1	protein_coding	0.880705	1	0.975477	-0.0358205	978	9.91455	0.107684	954	9.87341	0.105041	809	920	1204	9.66178	9.84706	10.2348	0.0891067	0.101333	0.132614	1126	1016	719	10.1383	9.9901	9.49185	0.124022	0.111907	0.0791937	0	0	0	0	0	0	0	0	0
chr4	136247729	136274898	ENSMUSG00000001604	0.4996	+	Tcea3	protein_coding	0.0747181	1	2.62069	1.38995	18	4.20979	0.00473485	50	5.54406	0.0128271	23	21	11	4.58496	4.45943	3.58496	0.00594008	0.00542355	0.00284091	37	80	32	5.24793	6.33985	5.04439	0.00955579	0.0206612	0.00826446	0	0	0	0	0	0	0	0	0
chr12	40201567	40248504	ENSMUSG00000001627	0.4154	-	Ifrd1	protein_coding	0.861392	1	1.06968	0.0971837	1841	10.8369	0.122036	1969	10.9413	0.130544	1595	1805	2122	10.6402	10.8186	11.0519	0.105748	0.119671	0.140688	1916	1854	2137	10.9046	10.8572	11.062	0.12703	0.12292	0.141683	0	0	0	0	0	0	0	0	0
chr6	146724995	146778812	ENSMUSG00000001630	0.4234	+	Stk38l	protein_coding	0.156856	1	0.571809	-0.806396	124	6.96592	0.0222063	71	6.13174	0.0126213	120	116	137	6.91886	6.87036	7.10852	0.0214324	0.020718	0.0244687	77	51	84	6.2854	5.70044	6.40939	0.0137525	0.00910877	0.0150027	0	0	0	0	0	0	0	0	0
chr6	113307137	113324860	ENSMUSG00000001632	0.4833	+	Brpf1	protein_coding	0.405088	1	0.756098	-0.403356	67	6.08517	0.0151107	51	5.67006	0.0113704	77	58	67	6.2854	5.88264	6.08746	0.0172801	0.0130162	0.0150359	39	59	54	5.32193	5.90689	5.78136	0.00875224	0.0132406	0.0121185	0	0	0	0	0	0	0	0	0
chr6	34302434	34317478	ENSMUSG00000001642	0.4981	-	Akr1b3	protein_coding	0.753513	1	0.916667	-0.125531	107	6.75489	0.0161315	98	6.57092	0.0147746	107	107	107	6.75489	6.75489	6.75489	0.0161315	0.0161315	0.0161315	94	66	134	6.56986	6.06609	7.07682	0.0141716	0.00995025	0.020202	0	0	0	0	0	0	0	0	0
chr15	102921103	102928814	ENSMUSG00000001655	0.4774	+	Hoxc13	protein_coding	0.695854	1	0.83	-0.268817	32	5.00044	0.0122336	27	4.69759	0.0100895	45	22	30	5.52356	4.52356	4.9542	0.0170261	0.00832387	0.0113507	38	15	27	5.2854	4	4.80735	0.0143776	0.00567537	0.0102157	0	0	0	0	0	0	0	0	0
chr15	102954427	102957708	ENSMUSG00000001656	0.571	+	Hoxc11	protein_coding	0.413503	1	1.48936	0.574694	15	3.96494	0.00648681	22	4.50802	0.00987764	15	16	13	4	4.08746	3.80735	0.00663423	0.00707651	0.00574967	30	19	18	4.9542	4.32193	4.24793	0.0132685	0.00840336	0.00796108	0	0	0	0	0	0	0	0	0
chr15	102990607	102994111	ENSMUSG00000001657	0.5016	+	Hoxc8	protein_coding	0.471339	1	1.67857	0.747234	8	3.05664	0.00239877	15	3.73076	0.00422184	11	11	3	3.58496	3.58496	2	0.00316638	0.00316638	0.000863558	14	5	25	3.90689	2.58496	4.70044	0.00402994	0.00143926	0.00719632	0	0	0	0	0	0	0	0	0
chr15	102998257	103011881	ENSMUSG00000001661	0.4924	+	Hoxc6	protein_coding	0.547031	1	0.541667	-0.884523	7	2.34079	0.00152108	3	1.66667	0.000724323	12	9	0	3.70044	3.32193	0	0.00260756	0.00195567	0	7	3	0	3	2	0	0.00152108	0.00065189	0	0	0	0	0	0	0	0	0	0
chr10	75783813	75798584	ENSMUSG00000001663	0.4662	-	Gstt1	protein_coding	0.522262	1	0.686684	-0.542282	127	6.98042	0.0463302	87	6.07665	0.0316996	140	139	101	7.13955	7.12928	6.67243	0.051207	0.0508413	0.0369422	121	119	20	6.93074	6.90689	4.39232	0.0442575	0.043526	0.00731529	0	0	0	0	0	0	0	0	0
chr10	75774115	75781414	ENSMUSG00000001665	0.4912	-	Gstt3	protein_coding	0.259711	1	1.40752	0.493159	318	8.29895	0.0520203	448	8.79683	0.0732864	299	389	266	8.22882	8.60733	8.0607	0.0489122	0.0636349	0.0435138	533	428	383	9.0607	8.74483	8.58496	0.0871912	0.0700147	0.0626534	0	0	0	0	0	0	0	0	0
chr10	75771230	75773414	ENSMUSG00000001666	0.5332	-	Ddt	protein_coding	0.81558	1	0.855422	-0.225292	165	7.36215	0.113169	141	7.12595	0.0967078	135	176	184	7.08746	7.46761	7.53138	0.0925926	0.120713	0.1262	151	165	107	7.24793	7.37504	6.75489	0.103567	0.113169	0.0733882	0	0	0	0	0	0	0	0	0
chr8	109990437	109999803	ENSMUSG00000001670	0.4534	+	Tat	protein_coding	1	1	0.75	-0.415037	0	0.333333	9.74089e-05	0	0	0	0	1	0	0	1	0	0	0.000292227	0	0	0	0	0	0	0	0	0	0	0	0	0	0	0	0	0	0	0
chr1	121553835	121567989	ENSMUSG00000001674	0.463	-	Ddx18	protein_coding	0.961679	1	1.0412	0.0582451	88	6.47222	0.0169983	92	6.522	0.0177065	80	89	95	6.33985	6.49185	6.58496	0.015453	0.0171914	0.0183504	83	83	109	6.39232	6.39232	6.78136	0.0160325	0.0160325	0.0210547	0	0	0	0	0	0	0	0	0
chr5	148504635	148552789	ENSMUSG00000001687	0.4233	-	Ubl3	protein_coding	0.857643	1	1.00198	0.00285965	167	7.35509	0.0316768	167	7.39173	0.03174	223	136	142	7.80735	7.09803	7.15987	0.0422989	0.0257967	0.0269347	160	158	184	7.33092	7.31288	7.53138	0.030349	0.0299697	0.0349014	0	0	0	0	0	0	0	0	0
chr18	56432132	56503792	ENSMUSG00000001700	0.4417	+	Gramd3	protein_coding	0.664778	1	1.17869	0.237189	96	6.57299	0.0397187	113	6.82578	0.0468901	118	73	97	6.89482	6.20945	6.61471	0.0488209	0.0302027	0.0401324	132	111	97	7.05528	6.80735	6.61471	0.0546132	0.0459247	0.0401324	0	0	0	0	0	0	0	0	0
chr13	38645698	38659028	ENSMUSG00000001707	0.4403	-	Eef1e1	protein_coding	0.588011	1	0.7	-0.514573	49	5.63657	0.0283893	34	5.08095	0.0196987	44	56	47	5.49185	5.83289	5.58496	0.0254925	0.032445	0.0272306	46	24	32	5.55459	4.64386	5.04439	0.0266512	0.013905	0.01854	0	0	0	0	0	0	0	0	0
chr12	112653821	112674884	ENSMUSG00000001729	0.577	-	Akt1	protein_coding	0.553489	1	1.2655	0.339712	1031	9.93619	0.105624	1305	10.2885	0.133695	634	1047	1412	9.31061	10.0334	10.4645	0.0649524	0.107264	0.144657	1146	922	1847	10.1636	9.85019	10.8517	0.117406	0.0944575	0.189222	0	0	0	0	0	0	0	0	0
chr5	136966616	136975858	ENSMUSG00000001739	0.516	+	Cldn15	protein_coding	0.229478	1	0.428571	-1.22239	1	1.19499	0.000607165	0	0	0	2	1	1	1.58496	1	1	0.000910747	0.000455373	0.000455373	0	0	0	0	0	0	0	0	0	0	0	0	0	0	0	0	0	0
chr7	83642825	83745726	ENSMUSG00000001741	0.4512	-	Il16	protein_coding	0.340181	1	0.5	-1	6	2.81707	0.00040011	3	1.46411	0.000168467	9	6	4	3.32193	2.80735	2.32193	0.000568577	0.000379051	0.000252701	6	0	2	2.80735	0	1.58496	0.000379051	0	0.00012635	0	0	0	0	0	0	0	0	0
chr19	3896050	3907133	ENSMUSG00000001750	0.5389	-	Tcirg1	protein_coding	0.160518	1	0.588915	-0.76387	721	9.44818	0.0435238	424	8.7151	0.025607	976	656	530	9.93221	9.35975	9.05257	0.0589443	0.0396183	0.0320087	512	402	358	9.00282	8.65464	8.48784	0.0309216	0.0242783	0.021621	0	0	0	0	0	0	0	0	0
chr11	101070012	101077672	ENSMUSG00000001751	0.5306	+	Naglu	protein_coding	0.669755	1	0.791489	-0.337358	77	6.27855	0.0260382	61	5.77049	0.0205387	85	84	63	6.42626	6.40939	6	0.0286195	0.0282828	0.0212121	67	91	25	6.08746	6.52356	4.70044	0.0225589	0.0306397	0.00841751	0	0	0	0	0	0	0	0	0
chr11	101082565	101086619	ENSMUSG00000001755	0.5544	+	Coasy	protein_coding	0.871485	1	1.0545	0.0765623	280	8.10734	0.068861	296	8.19655	0.0726275	354	270	217	8.47168	8.08215	7.76818	0.0869565	0.0663228	0.0533039	334	317	236	8.38802	8.31288	7.88874	0.0820437	0.0778678	0.057971	0	0	0	0	0	0	0	0	0
chr6	29735503	29761365	ENSMUSG00000001761	0.4836	+	Smo	protein_coding	0.398351	1	1.27725	0.353042	140	7.08975	0.038926	179	7.48595	0.0497956	98	184	137	6.62936	7.53138	7.10852	0.0273133	0.0512821	0.0381828	175	195	166	7.45943	7.61471	7.3837	0.0487737	0.0543478	0.0462653	0	0	0	0	0	0	0	0	0
chr6	29694222	29718559	ENSMUSG00000001763	0.4829	+	Tspan33	protein_coding	0.43415	1	0.4	-1.32193	2	1.26912	0.00068047	0	0.333333	9.72101e-05	1	0	6	1	0	2.80735	0.00029163	0	0.00174978	1	0	0	1	0	0	0.00029163	0	0	0	0	0	0	0	0	0	0	0
chr2	145917479	145935014	ENSMUSG00000001767	0.4323	-	Crnkl1	protein_coding	0.642635	1	0.905	-0.14401	66	6.0451	0.0139509	59	5.89389	0.0126053	79	60	58	6.32193	5.93074	5.88264	0.0167835	0.012747	0.0123221	47	59	72	5.58496	5.90689	6.18982	0.00998513	0.0125345	0.0152964	0	0	0	0	0	0	0	0	0
chr2	145784734	145887616	ENSMUSG00000001768	0.4527	+	Rin2	protein_coding	0.613471	1	0.74124	-0.431988	123	6.94664	0.00692993	91	6.43726	0.00512212	132	125	111	7.05528	6.97728	6.80735	0.00745721	0.00706175	0.00627083	131	84	57	7.04439	6.40939	5.85798	0.00740071	0.00474549	0.00322016	0	0	0	0	0	0	0	0	0
chr9	18292125	18317442	ENSMUSG00000001774	0.3771	+	Chordc1	protein_coding	0.0875551	1	0.538372	-0.893324	286	8.15372	0.0197762	153	7.2557	0.010615	330	250	277	8.37069	7.97154	8.11894	0.0228453	0.017307	0.0191762	171	124	165	7.42626	6.96578	7.37504	0.011838	0.00858429	0.0114226	0	0	0	0	0	0	0	0	0
chr10	85938637	85957823	ENSMUSG00000001783	0.4368	-	Rtcb	protein_coding	0.991219	1	1.03765	0.0533132	831	9.68473	0.288357	863	9.73162	0.299225	1001	697	796	9.96867	9.44708	9.63844	0.347208	0.241762	0.276101	909	663	1016	9.82972	9.37504	9.9901	0.315297	0.229969	0.352411	0	0	0	0	0	0	0	0	0
chr10	85871831	85889103	ENSMUSG00000001785	0.4484	+	Pwp1	protein_coding	0.791965	1	1.08152	0.113063	60	5.88643	0.0272385	65	6.03443	0.0294959	57	42	82	5.85798	5.42626	6.37504	0.0257336	0.0189616	0.0370203	79	54	63	6.32193	5.78136	6	0.0356659	0.0243792	0.0284424	0	0	0	0	0	0	0	0	0
chr10	86021972	86051873	ENSMUSG00000001786	0.4216	+	Fbxo7	protein_coding	0.194429	1	1.55709	0.638856	95	6.58777	0.00696932	149	7.20887	0.0108926	102	89	95	6.6865	6.49185	6.58496	0.00745669	0.00650632	0.00694495	185	135	127	7.53916	7.08746	7	0.0135244	0.00986914	0.0092843	0	0	0	0	0	0	0	0	0
chr7	30186936	30198811	ENSMUSG00000001794	0.5001	-	Capns1	protein_coding	0.495339	1	1.21532	0.281336	1104	10.1085	0.358666	1342	10.3435	0.435964	1138	1146	1029	10.1536	10.1636	10.0084	0.369601	0.372199	0.334199	1588	1550	889	10.6339	10.599	9.79766	0.515752	0.50341	0.28873	0	0	0	0	0	0	0	0	0
chr7	35200027	35215498	ENSMUSG00000001802	0.5468	-	Lrp3	protein_coding	0.106828	1	2.75758	1.4634	10	3.27126	0.00269397	29	4.92052	0.0079023	17	9	4	4.16993	3.32193	2.32193	0.00457974	0.00242457	0.00107759	27	31	30	4.80735	5	4.9542	0.00727371	0.00835129	0.0080819	0	0	0	0	0	0	0	0	0
chr2	74652991	74659557	ENSMUSG00000001815	0.5078	-	Evx2	protein_coding	0.710222	1	0.739726	-0.434937	23	4.46927	0.0060153	17	4.15993	0.00438257	12	37	21	3.70044	5.24793	4.45943	0.00309358	0.00953854	0.00541377	15	16	20	4	4.08746	4.39232	0.00386698	0.00412477	0.00515597	0	0	0	0	0	0	0	0	0
chr2	74668310	74671599	ENSMUSG00000001819	0.4617	+	Hoxd13	protein_coding	0.682662	1	1.17266	0.229787	138	7.0868	0.0507913	162	7.32822	0.0596246	99	159	156	6.64386	7.32193	7.29462	0.0364372	0.0585204	0.0574163	125	178	183	6.97728	7.48382	7.52356	0.0460066	0.0655134	0.0673537	0	0	0	0	0	0	0	0	0
chr2	74675013	74677705	ENSMUSG00000001823	0.5421	+	Hoxd12	protein_coding	0.513928	1	1.56	0.641546	16	4.01045	0.00538929	25	4.67006	0.00859993	12	13	22	3.70044	3.80735	4.52356	0.00412797	0.00447196	0.00756794	19	24	32	4.32193	4.64386	5.04439	0.00653595	0.00825593	0.0110079	0	0	0	0	0	0	0	0	0
chr7	101858331	101870788	ENSMUSG00000001827	0.4635	-	Folr1	protein_coding	1	1	1	0	2	1.19499	0.000297301	2	1.19499	0.000297301	3	2	0	2	1.58496	0	0.000535141	0.000356761	0	2	3	0	1.58496	2	0	0.000356761	0.000535141	0	0	0	0	0	0	0	0	0	0
chr7	101663633	101795506	ENSMUSG00000001829	0.4632	+	Clpb	protein_coding	0.773886	1	1.24571	0.316973	57	5.75711	0.00282723	72	6.15816	0.00353403	80	30	62	6.33985	4.9542	5.97728	0.00394497	0.00147936	0.00305735	70	56	89	6.14975	5.83289	6.49185	0.00345185	0.00276148	0.00438878	0	0	0	0	0	0	0	0	0
chr9	25252439	25308571	ENSMUSG00000001833	0.3594	+	2007-09-01	protein_coding	0.71164	1	1.11286	0.15427	720	9.49306	0.0826823	801	9.63029	0.0920267	710	716	733	9.47371	9.48583	9.51964	0.0815717	0.082261	0.0842142	838	926	639	9.71253	9.85643	9.32193	0.0962776	0.106388	0.0734145	0	0	0	0	0	0	0	0	0
chr5	143316489	143329256	ENSMUSG00000001844	0.498	-	Zdhhc4	protein_coding	1	1	1.00828	0.0118986	160	7.30787	0.0230614	161	7.32646	0.0232536	126	196	158	6.98868	7.62205	7.31288	0.0181609	0.0282502	0.0227731	130	166	188	7.03342	7.3837	7.56224	0.0187374	0.0239262	0.0270971	0	0	0	0	0	0	0	0	0
chr5	143503634	143528036	ENSMUSG00000001847	0.4712	-	Rac1	protein_coding	0.811093	1	1.08843	0.12225	1601	10.6222	0.269801	1743	10.7584	0.293675	1214	1832	1757	10.2467	10.84	10.7797	0.204584	0.308729	0.29609	1592	1603	2033	10.6375	10.6475	10.9901	0.268284	0.270138	0.342602	0	0	0	0	0	0	0	0	0
chr2	31974436	32053975	ENSMUSG00000001855	0.4588	+	Nup214	protein_coding	0.598588	1	0.769231	-0.378512	73	6.20238	0.0068547	56	5.80418	0.00525108	75	70	73	6.24793	6.14975	6.20945	0.0070748	0.00660315	0.00688614	64	60	43	6.02237	5.93074	5.45943	0.00603717	0.00565984	0.00405622	0	0	0	0	0	0	0	0	0
chr2	31950139	31973442	ENSMUSG00000001864	0.5211	+	Aif1l	protein_coding	0.0758319	1	0.414634	-1.27009	54	5.71443	0.0107205	22	4.48253	0.00432814	76	39	46	6.26679	5.32193	5.55459	0.0151818	0.00779065	0.00918897	27	20	18	4.80735	4.39232	4.24793	0.00539353	0.00399521	0.00359569	0	0	0	0	0	0	0	0	0
chr17	75005568	75392512	ENSMUSG00000001870	0.4266	+	Ltbp1	protein_coding	0.388402	1	0.745136	-0.424424	342	8.4077	0.0456529	254	7.95918	0.0339836	408	314	303	8.67596	8.29921	8.24793	0.0545163	0.0419562	0.0404864	286	178	299	8.16491	7.48382	8.22882	0.0382149	0.0237841	0.0399519	0	0	0	0	0	0	0	0	0
chr11	21321138	21371201	ENSMUSG00000001891	0.396	-	Ugp2	protein_coding	0.371412	1	1.55233	0.634431	171	7.42471	0.0799813	266	7.97667	0.124415	168	163	182	7.40088	7.35755	7.5157	0.0785781	0.0762395	0.0851263	192	205	401	7.59246	7.6865	8.65105	0.0898036	0.095884	0.187558	0	0	0	0	0	0	0	0	0
chr8	84686307	84699808	ENSMUSG00000001909	0.5134	+	Trmt1	protein_coding	0.493913	1	1.54111	0.623974	125	6.93395	0.00887813	193	7.48825	0.0137207	161	123	90	7.33985	6.9542	6.50779	0.0114656	0.00875944	0.00640934	100	222	256	6.65821	7.8009	8.00562	0.00712149	0.0158097	0.018231	0	0	0	0	0	0	0	0	0
chr8	84670483	84687862	ENSMUSG00000001910	0.5062	-	Nacc1	protein_coding	0.501377	1	0.727273	-0.459432	54	5.75653	0.0141621	39	5.29152	0.0102282	65	41	56	6.04439	5.39232	5.83289	0.0170469	0.0107527	0.0146866	50	37	30	5.67243	5.24793	4.9542	0.013113	0.00970365	0.00786782	0	0	0	0	0	0	0	0	0
chr8	84699876	84800344	ENSMUSG00000001911	0.5314	-	Nfix	protein_coding	0.844824	1	1.0859	0.118897	550	9.09914	0.0711698	597	9.22415	0.0772947	567	479	604	9.14975	8.90689	9.24079	0.0733696	0.0619824	0.0781573	610	572	610	9.25503	9.16239	9.25503	0.0789337	0.0740166	0.0789337	0	0	0	0	0	0	0	0	0
chr7	16781340	16798274	ENSMUSG00000001918	0.5063	+	Slc1a5	protein_coding	0.0573207	1	2.05138	1.0366	83	6.37275	0.0142013	172	7.43405	0.0293115	84	64	102	6.40939	6.02237	6.6865	0.0143149	0.0109066	0.0173824	178	166	172	7.48382	7.3837	7.43463	0.030334	0.028289	0.0293115	0	0	0	0	0	0	0	0	0
chrX	20658326	20683179	ENSMUSG00000001924	0.4694	+	Uba1	protein_coding	0.475758	1	1.5684	0.649297	1432	10.4671	0.206411	2246	11.0116	0.323818	1495	1141	1659	10.5469	10.1573	10.697	0.215542	0.164504	0.239187	1117	2625	2996	10.1267	11.3587	11.5493	0.161044	0.37846	0.431949	0	0	0	0	0	0	0	0	0
chr6	125546774	125686679	ENSMUSG00000001930	0.4813	+	Vwf	protein_coding	0.717235	1	0.545455	-0.874469	3	1.72331	0.000114469	1	0.861654	4.29258e-05	5	1	2	2.58496	1	1.58496	0.000214629	4.29258e-05	8.58516e-05	2	1	0	1.58496	1	0	8.58516e-05	4.29258e-05	0	0	0	0	0	0	0	0	0	0
chr9	37555698	37649655	ENSMUSG00000001942	0.4236	+	Siae	protein_coding	0.287834	1	1.47955	0.565162	89	6.47368	0.00921691	132	7.00608	0.0136868	101	92	73	6.67243	6.53916	6.20945	0.010499	0.00956341	0.00758836	134	170	91	7.07682	7.41785	6.52356	0.0139293	0.0176715	0.00945946	0	0	0	0	0	0	0	0	0
chr9	37528078	37538319	ENSMUSG00000001946	0.4841	+	Esam	protein_coding	0.608516	1	0.6	-0.736966	1	0.666667	9.61446e-05	0	0	0	1	0	1	1	0	1	0.000144217	0	0.000144217	0	0	0	0	0	0	0	0	0	0	0	0	0	0	0	0	0	0
chr9	37603290	37613722	ENSMUSG00000001948	0.3821	-	Spa17	protein_coding	0.476443	1	1.77778	0.830075	8	2.90475	0.00305577	15	3.74294	0.00572956	13	9	2	3.80735	3.32193	1.58496	0.00496562	0.00343774	0.000763942	9	29	7	3.32193	4.90689	3	0.00343774	0.0110772	0.0026738	0	0	0	0	0	0	0	0	0
chrX	74313033	74320149	ENSMUSG00000001962	0.4898	+	Fam50a	protein_coding	0.931047	1	1.03689	0.0522562	80	6.29888	0.0298748	83	6.36904	0.0309905	55	104	82	5.80735	6.71425	6.37504	0.0204537	0.0386761	0.0304946	61	98	91	5.9542	6.62936	6.52356	0.022685	0.0364448	0.0338416	0	0	0	0	0	0	0	0	0
chrX	74254687	74261548	ENSMUSG00000001964	0.4656	+	Emd	protein_coding	0.0567556	1	2.25082	1.17045	1119	10.0584	0.149884	2521	11.1932	0.337529	674	1428	1256	9.39874	10.4808	10.2958	0.0902517	0.191216	0.168184	1752	1846	3964	10.7756	10.851	11.9531	0.234601	0.247188	0.530798	0	0	0	0	0	0	0	0	0
chr11	106066061	106073612	ENSMUSG00000001983	0.4669	+	Taco1	protein_coding	0.576044	1	1.29167	0.369234	7	2.97888	0.00447284	9	3.25163	0.00596379	6	9	6	2.80735	3.32193	2.80735	0.00383387	0.0057508	0.00383387	15	8	5	4	3.16993	2.58496	0.00958466	0.00511182	0.00319489	0	0	0	0	0	0	0	0	0
chr4	125490700	125714173	ENSMUSG00000001985	0.5031	+	Grik3	protein_coding	0.70363	1	0.790698	-0.338802	13	3.7664	0.00181752	10	3.34539	0.00140858	19	13	8	4.32193	3.80735	3.16993	0.00258997	0.00177208	0.00109051	13	4	14	3.80735	2.32193	3.90689	0.00177208	0.000545256	0.0019084	0	0	0	0	0	0	0	0	0
chrX	41400854	41678601	ENSMUSG00000001986	0.3876	+	Gria3	protein_coding	0.9274	1	0.929688	-0.105182	170	7.34402	0.0152715	158	7.25673	0.0141914	148	245	116	7.21917	7.94251	6.87036	0.0133213	0.0220522	0.010441	135	220	118	7.08746	7.7879	6.89482	0.0121512	0.019802	0.0106211	0	0	0	0	0	0	0	0	0
chr8	125418063	125569808	ENSMUSG00000001995	0.4931	-	Sipa1l2	protein_coding	0.810701	1	0.883495	-0.178706	33	5.06698	0.00928505	29	4.75628	0.00817084	44	30	26	5.49185	4.9542	4.75489	0.0122563	0.00835655	0.00724234	29	46	13	4.90689	5.55459	3.80735	0.00807799	0.0128134	0.00362117	0	0	0	0	0	0	0	0	0
chr2	127008717	127067909	ENSMUSG00000001998	0.4128	+	Ap4e1	protein_coding	0.616932	1	1.08	0.111031	16	4.04524	0.000626943	17	3.99219	0.000680299	14	19	14	3.90689	4.32193	3.90689	0.000560247	0.000760335	0.000560247	30	12	9	4.9542	3.70044	3.32193	0.00120053	0.000480211	0.000360158	0	0	0	0	0	0	0	0	0
chr2	127070665	127097084	ENSMUSG00000001999	0.44	+	Blvra	protein_coding	0.721799	1	0.925	-0.112475	39	5.31307	0.0060559	36	4.81276	0.00559006	41	43	33	5.39232	5.45943	5.08746	0.00636646	0.00667702	0.00512422	73	24	11	6.20945	4.64386	3.58496	0.0113354	0.00372671	0.00170807	0	0	0	0	0	0	0	0	0
chrX	73793359	73824969	ENSMUSG00000002006	0.458	-	Pdzd4	protein_coding	0.970157	1	0.978261	-0.0317089	30	4.91659	0.0130288	29	4.89334	0.0127361	37	28	24	5.24793	4.85798	4.64386	0.0162495	0.0122969	0.0105402	34	24	29	5.12928	4.64386	4.90689	0.0149319	0.0105402	0.0127361	0	0	0	0	0	0	0	0	0
chrX	73778963	73786897	ENSMUSG00000002010	0.4741	-	Idh3g	protein_coding	0.935858	1	1.06513	0.0910242	316	8.2999	0.0480604	337	8.37359	0.0512002	354	267	328	8.47168	8.06609	8.36194	0.053783	0.0405652	0.0498329	258	336	417	8.01681	8.3966	8.70736	0.0391978	0.0510483	0.0633546	0	0	0	0	0	0	0	0	0
chrX	73655994	73660117	ENSMUSG00000002012	0.5725	-	Pnck	protein_coding	0.0553641	1	0.1875	-2.41504	10	2.77697	0.00247419	1	0.666667	0.000255951	6	22	1	2.80735	4.52356	1	0.00153571	0.00563092	0.000255951	3	0	0	2	0	0	0.000767853	0	0	0	0	0	0	0	0	0	0	0
chrX	73787028	73790830	ENSMUSG00000002014	0.5096	+	Ssr4	protein_coding	0.865723	1	0.952951	-0.0695267	1253	10.2779	0.313015	1194	10.2072	0.298276	1051	1484	1224	10.0389	10.5362	10.2586	0.262553	0.370722	0.305771	995	1163	1424	9.96	10.1849	10.4767	0.248564	0.290532	0.355733	0	0	0	0	0	0	0	0	0
chrX	73686178	73716175	ENSMUSG00000002015	0.4349	-	Bcap31	protein_coding	0.905389	1	0.963018	-0.054365	1117	10.1187	0.683813	1075	10.0002	0.658502	1276	1002	1072	10.3185	9.97011	10.0674	0.781384	0.613595	0.656461	1479	1071	676	10.5314	10.0661	9.40301	0.905695	0.655848	0.413962	0	0	0	0	0	0	0	0	0
chr17	75537086	75551946	ENSMUSG00000002017	0.4235	-	Fam98a	protein_coding	0.412419	1	0.831832	-0.265636	110	6.72511	0.0225502	91	6.50354	0.0187235	152	70	108	7.25739	6.14975	6.76818	0.0311603	0.0143501	0.0221402	71	90	113	6.16993	6.50779	6.83289	0.0145551	0.0184502	0.0231652	0	0	0	0	0	0	0	0	0
chr12	84783212	84876532	ENSMUSG00000002020	0.4992	-	Ltbp2	protein_coding	0.548328	1	0.905731	-0.142845	1686	10.7165	0.23066	1527	10.4488	0.208903	1836	1552	1669	10.8431	10.6008	10.7056	0.251232	0.21237	0.22838	1006	1090	2484	9.97585	10.0914	11.279	0.137657	0.149152	0.339901	0	0	0	0	0	0	0	0	0
chr9	44803355	44881296	ENSMUSG00000002028	0.4568	-	Kmt2a	protein_coding	0.402526	1	1.46528	0.551174	47	5.58308	0.00150545	69	6.12083	0.0022208	50	44	47	5.67243	5.49185	5.58496	0.00160154	0.00140935	0.00150545	60	64	84	5.93074	6.02237	6.40939	0.00192184	0.00204997	0.00269058	0	0	0	0	0	0	0	0	0
chr9	44767908	44793447	ENSMUSG00000002031	0.4524	+	Ift46	protein_coding	0.444624	1	1.45201	0.538054	107	6.74278	0.00765074	155	7.22873	0.0111414	93	120	107	6.55459	6.91886	6.75489	0.00667049	0.00860709	0.00767465	106	145	215	6.74147	7.18982	7.75489	0.00760293	0.0104002	0.015421	0	0	0	0	0	0	0	0	0
chr9	44793769	44799307	ENSMUSG00000002032	0.5241	-	Tmem25	protein_coding	1	1	1	0	1	0.861654	0.000111111	1	0.861654	0.000111111	0	2	1	0	1.58496	1	0	0.000222222	0.000111111	2	1	0	1.58496	1	0	0.000222222	0.000111111	0	0	0	0	0	0	0	0	0	0
chr7	19508395	19516145	ENSMUSG00000002043	0.5291	+	Trappc6a	protein_coding	0.153335	1	1.54004	0.622969	161	7.32769	0.022016	249	7.90249	0.0339793	140	195	149	7.13955	7.61471	7.22882	0.0191048	0.0266103	0.020333	285	308	154	8.15987	8.27146	7.27612	0.0388919	0.0420306	0.0210153	0	0	0	0	0	0	0	0	0
chr11	78206746	78245987	ENSMUSG00000002052	0.4639	-	Supt6	protein_coding	0.98506	1	1.00454	0.00652804	146	7.19496	0.0698231	147	7.14926	0.0701419	139	136	163	7.12928	7.09803	7.35755	0.0664754	0.0650407	0.0779531	155	95	190	7.2854	6.58496	7.57743	0.0741272	0.0454328	0.0908656	0	0	0	0	0	0	0	0	0
chr11	78301529	78322457	ENSMUSG00000002055	0.4573	+	Spag5	protein_coding	0.0219773	1	0.266667	-1.90689	9	2.85408	0.000874636	2	1.10731	0.00016197	20	2	5	4.39232	1.58496	2.58496	0.00194363	0.000194363	0.000485909	1	4	0	1	2.32193	0	9.71817e-05	0.000388727	0	0	0	0	0	0	0	0	0	0
chr11	78343482	78349164	ENSMUSG00000002058	0.5647	+	Unc119	protein_coding	0.906217	1	1	0	28	4.83754	0.00645965	28	4.80304	0.00645965	30	28	25	4.9542	4.85798	4.70044	0.00700444	0.00653747	0.00583703	20	36	27	4.39232	5.20945	4.80735	0.00466962	0.00840532	0.00630399	0	0	0	0	0	0	0	0	0
chr11	78188430	78192193	ENSMUSG00000002059	0.5664	+	Rab34	protein_coding	0.546552	1	0.730578	-0.45289	668	9.37876	0.149549	488	8.87095	0.109197	581	674	750	9.18488	9.39874	9.55267	0.130007	0.150817	0.167823	577	585	302	9.17493	9.19476	8.24317	0.129112	0.130902	0.0675766	0	0	0	0	0	0	0	0	0
chr11	78245746	78255496	ENSMUSG00000002064	0.4457	+	Sdf2	protein_coding	0.681299	1	0.823199	-0.280686	712	9.45139	0.435803	586	9.16247	0.358645	888	687	560	9.79604	9.42626	9.13186	0.543784	0.420698	0.342927	736	590	431	9.52552	9.20701	8.75489	0.450704	0.361298	0.263931	0	0	0	0	0	0	0	0	0
chr7	38097984	38107534	ENSMUSG00000002068	0.4745	-	Ccne1	protein_coding	0.162399	1	0.551813	-0.857747	128	7.006	0.0219208	70	6.13432	0.0120192	124	136	123	6.96578	7.09803	6.9542	0.0212912	0.0233516	0.0211195	82	71	57	6.37504	6.16993	5.85798	0.0140797	0.0121909	0.00978709	0	0	0	0	0	0	0	0	0
chr7	16308393	16318205	ENSMUSG00000002083	0.5765	+	Bbc3	protein_coding	0.344826	1	1.2809	0.357157	58	5.85025	0.0123248	75	6.0052	0.0158462	47	49	79	5.58496	5.64386	6.32193	0.00993028	0.0103528	0.0166913	97	103	25	6.61471	6.70044	4.70044	0.0204944	0.0217621	0.00528206	0	0	0	0	0	0	0	0	0
chr2	91118144	91136516	ENSMUSG00000002100	0.5308	+	Mybpc3	protein_coding	0.903843	1	0.714286	-0.485427	1	0.773976	0.000522057	1	0.528321	0.000261028	4	0	0	2.32193	0	0	0.00156617	0	0	2	0	0	1.58496	0	0	0.000783085	0	0	0	0	0	0	0	0	0	0	0
chr2	91054009	91066369	ENSMUSG00000002102	0.5195	+	Psmc3	protein_coding	0.51227	1	0.787994	-0.343743	699	9.39448	0.0854847	550	9.0668	0.0673355	986	572	538	9.94691	9.16239	9.07414	0.120641	0.0699865	0.0658265	607	663	381	9.24793	9.37504	8.57743	0.0742689	0.0811208	0.0466169	0	0	0	0	0	0	0	0	0
chr2	91202885	91214098	ENSMUSG00000002103	0.4584	+	Acp2	protein_coding	0.888674	1	1.03692	0.0523089	107	6.7322	0.0128175	111	6.7866	0.0132951	138	90	94	7.11894	6.50779	6.56986	0.0164796	0.0107476	0.0112252	141	102	91	7.14975	6.6865	6.52356	0.0168378	0.0121806	0.010867	0	0	0	0	0	0	0	0	0
chr2	91061791	91070417	ENSMUSG00000002105	0.5374	-	Slc39a13	protein_coding	0.962318	1	0.966236	-0.049552	335	8.38866	0.033096	323	8.3389	0.0319752	318	361	325	8.31741	8.49985	8.34873	0.0314478	0.0357002	0.03214	320	348	302	8.32643	8.44708	8.24317	0.0316456	0.0344146	0.0298655	0	0	0	0	0	0	0	0	0
chr2	6539694	7509563	ENSMUSG00000002107	0.4013	-	Celf2	protein_coding	0.792462	1	1.14774	0.198793	360	8.45094	0.0136981	413	8.64774	0.0157275	274	317	489	8.10329	8.31288	8.93664	0.0104258	0.0120619	0.0186066	342	329	569	8.42206	8.36632	9.15482	0.0130132	0.0125185	0.0216506	0	0	0	0	0	0	0	0	0
chr2	91184061	91202834	ENSMUSG00000002108	0.4651	-	Nr1h3	protein_coding	0.910686	1	1.03448	0.0489096	9	2.96393	0.00214681	9	2.97494	0.00222938	18	4	4	4.24793	2.32193	2.32193	0.00445876	0.000990835	0.000990835	17	8	2	4.16993	3.16993	1.58496	0.00421105	0.00198167	0.000495417	0	0	0	0	0	0	0	0	0
chr2	91211572	91236982	ENSMUSG00000002109	0.4201	-	Ddb2	protein_coding	1	1	0.886364	-0.174029	14	3.7556	0.00838446	12	3.55748	0.00736196	13	21	7	3.80735	4.45943	3	0.00797546	0.0128834	0.00429448	15	16	5	4	4.08746	2.58496	0.00920245	0.00981595	0.00306748	0	0	0	0	0	0	0	0	0
chr2	91082390	91115756	ENSMUSG00000002111	0.4989	+	Spi1	protein_coding	0.0612769	1	0.41206	-1.27907	132	7.00469	0.0244825	54	5.3963	0.00997893	180	99	116	7.49985	6.64386	6.87036	0.0334697	0.0184083	0.0215694	91	13	57	6.52356	3.80735	5.85798	0.0169208	0.00241726	0.0105987	0	0	0	0	0	0	0	0	0
chr11	4160350	4182541	ENSMUSG00000002129	0.4656	+	Sf3a1	protein_coding	0.952998	1	0.947047	-0.0784923	163	7.34693	0.0219168	154	7.26086	0.0207491	179	140	169	7.49185	7.13955	7.40939	0.0241175	0.0188628	0.0227701	184	149	129	7.53138	7.22882	7.02237	0.0247912	0.0200755	0.0173808	0	0	0	0	0	0	0	0	0
chr10	127642986	127660957	ENSMUSG00000002147	0.5023	+	Stat6	protein_coding	0.478897	1	1.23902	0.309205	272	8.0904	0.0454495	338	8.36209	0.0563529	294	278	245	8.20457	8.12412	7.94251	0.0490654	0.0463952	0.0408879	380	402	231	8.57365	8.65464	7.85798	0.0634179	0.0670895	0.0385514	0	0	0	0	0	0	0	0	0
chr8	83389867	83428552	ENSMUSG00000002190	0.443	+	Clgn	protein_coding	1	1	1	0	0	0	0	0	0	0	0	0	0	0	0	0	0	0	0	0	0	0	0	0	0	0	0	0	0	0	0	0	0	0	0	0	0
chr7	44572380	44586862	ENSMUSG00000002204	0.4777	+	Napsa	protein_coding	0.442791	1	1.75	0.807355	4	2.0148	0.000665949	8	2.44662	0.00128067	10	1	2	3.45943	1	1.58496	0.00153681	0.000153681	0.000307361	17	8	0	4.16993	3.16993	0	0.00261257	0.00122945	0	0	0	0	0	0	0	0	0	0
chr7	44748413	44777515	ENSMUSG00000002205	0.4901	+	Vrk3	protein_coding	0.552405	1	0.804348	-0.314109	106	6.72609	0.00629974	85	6.42293	0.00505559	124	83	112	6.96578	6.39232	6.82018	0.00734641	0.00491735	0.00663546	87	96	73	6.45943	6.59991	6.20945	0.00515433	0.00568754	0.0043249	0	0	0	0	0	0	0	0	0
chr7	24399619	24422778	ENSMUSG00000002210	0.5274	+	Smg9	protein_coding	0.681044	1	1.40506	0.490635	25	4.7072	0.0037981	36	5.13515	0.0053973	30	22	24	4.9542	4.52356	4.64386	0.00449775	0.00329835	0.0035982	22	36	50	4.52356	5.20945	5.67243	0.00329835	0.0053973	0.00749625	0	0	0	0	0	0	0	0	0
chr5	27740080	27791691	ENSMUSG00000002221	0.4606	-	Paxip1	protein_coding	0.747515	1	1.27273	0.347923	25	4.67597	0.00182567	32	5.01343	0.00234377	28	23	23	4.85798	4.58496	4.58496	0.00207239	0.00170232	0.00170232	26	31	38	4.75489	5	5.2854	0.00192436	0.00229443	0.00281252	0	0	0	0	0	0	0	0	0
chr6	71388634	71440637	ENSMUSG00000002222	0.4099	-	Rmnd5a	protein_coding	0.603076	1	1.24077	0.311233	225	7.80637	0.0320998	279	8.10882	0.0398628	190	260	224	7.57743	8.02791	7.81378	0.0271467	0.0371482	0.0320046	237	253	347	7.89482	7.98868	8.44294	0.033862	0.036148	0.0495785	0	0	0	0	0	0	0	0	0
chr3	104794836	104818563	ENSMUSG00000002227	0.4862	-	Mov10	protein_coding	0.731573	1	0.953488	-0.0687128	42	5.30492	0.00167317	40	5.30355	0.0015935	65	38	23	6.04439	5.2854	4.58496	0.00258944	0.00151382	0.000916262	39	27	54	5.32193	4.80735	5.78136	0.00155366	0.00107561	0.00215122	0	0	0	0	0	0	0	0	0
chr3	104781056	104786018	ENSMUSG00000002228	0.5589	+	Ppm1j	protein_coding	0.0264285	1	0.166667	-2.58496	5	2.53824	0.00352113	0	0	0	6	6	3	2.80735	2.80735	2	0.00422535	0.00422535	0.00211268	0	0	0	0	0	0	0	0	0	0	0	0	0	0	0	0	0	0
chr3	104788375	104794459	ENSMUSG00000002233	0.5527	+	Rhoc	protein_coding	0.578337	1	0.754444	-0.406514	2212	11.0989	0.71069	1668	10.6718	0.536097	2587	1871	2177	11.3376	10.8704	11.0888	0.831298	0.601221	0.69955	2128	1621	1256	11.056	10.6636	10.2958	0.683805	0.520887	0.403599	0	0	0	0	0	0	0	0	0
chr17	28331671	28350805	ENSMUSG00000002249	0.5635	-	Tead3	protein_coding	0.787628	1	0.815166	-0.294834	69	6.06038	0.0144114	56	5.83112	0.0117093	42	95	71	5.42626	6.58496	6.16993	0.00872999	0.0197464	0.0147578	61	47	61	5.9542	5.58496	5.9542	0.0126793	0.00976928	0.0126793	0	0	0	0	0	0	0	0	0
chr17	28232754	28301469	ENSMUSG00000002250	0.5287	+	Ppard	protein_coding	0.526072	1	1.18354	0.243114	52	5.65111	0.00778581	61	5.90364	0.00924252	46	35	74	5.55459	5.16993	6.22882	0.00693189	0.00527426	0.0111513	87	52	45	6.45943	5.72792	5.52356	0.0131103	0.00783605	0.00678119	0	0	0	0	0	0	0	0	0
chr17	28207778	28228608	ENSMUSG00000002257	0.5073	+	Def6	protein_coding	0.351822	1	0.741697	-0.431097	89	6.48201	0.0316	66	6.04885	0.0233463	106	88	74	6.74147	6.47573	6.22882	0.0374956	0.0311284	0.0261762	52	74	72	5.72792	6.22882	6.18982	0.0183941	0.0261762	0.0254687	0	0	0	0	0	0	0	0	0
chr7	6703892	6730431	ENSMUSG00000002265	0.4495	-	Peg3	protein_coding	0.209905	1	0.433962	-1.20436	17	4.1232	0.00129079	7	2.88129	0.000516316	13	20	17	3.80735	4.39232	4.16993	0.00100682	0.00154895	0.0013166	7	9	4	3	3.32193	2.32193	0.000542131	0.000697026	0.000309789	0	0	0	0	0	0	0	0	0
chr17	25794571	25797136	ENSMUSG00000002274	0.5939	-	Metrn	protein_coding	0.113772	1	2.03614	1.02584	27	4.77697	0.0160836	55	5.81557	0.0333735	31	27	22	5	4.80735	4.52356	0.0186972	0.0162847	0.013269	55	54	57	5.80735	5.78136	5.85798	0.0331725	0.0325694	0.0343788	0	0	0	0	0	0	0	0	0
chr17	25579174	25662826	ENSMUSG00000002279	0.5165	+	Lmf1	protein_coding	0.60696	1	1.27239	0.347539	88	6.39794	0.00522126	113	6.75637	0.00665957	58	131	76	5.88264	7.04439	6.26679	0.0034283	0.00774323	0.00449226	74	103	161	6.22882	6.70044	7.33985	0.00437404	0.00608819	0.00951649	0	0	0	0	0	0	0	0	0
chr17	25773776	25783332	ENSMUSG00000002280	0.547	+	Narfl	protein_coding	0.882834	1	0.86	-0.217591	32	5.05698	0.00389464	28	4.81224	0.00333253	34	33	30	5.12928	5.08746	4.9542	0.0040954	0.00397495	0.00361359	35	27	21	5.16993	4.80735	4.45943	0.00421585	0.00325223	0.00252951	0	0	0	0	0	0	0	0	0
chr17	33773750	33781575	ENSMUSG00000002289	0.4877	-	Angptl4	protein_coding	0.559855	1	1.14815	0.199309	440	8.73379	0.0558022	505	8.86838	0.0640879	293	561	466	8.19967	9.13443	8.86728	0.0371592	0.0711477	0.0590996	426	788	302	8.73809	9.62388	8.24317	0.0540266	0.0999366	0.0383006	0	0	0	0	0	0	0	0	0
chr5	8396973	8422716	ENSMUSG00000002297	0.3901	-	Dbf4	protein_coding	0.0814998	1	0.47561	-1.07215	54	5.76854	0.00609641	25	4.69227	0.00283994	53	49	59	5.75489	5.64386	5.90689	0.00602067	0.00556628	0.00670226	29	23	23	4.90689	4.58496	4.58496	0.00329433	0.00261275	0.00261275	0	0	0	0	0	0	0	0	0
chr17	33909414	33915589	ENSMUSG00000002307	0.5363	+	Daxx	protein_coding	0.964273	1	1.01887	0.026967	123	6.93932	0.0231796	125	6.97075	0.0236206	130	102	136	7.03342	6.6865	7.09803	0.0245654	0.0192744	0.0256992	129	137	109	7.02237	7.10852	6.78136	0.0243764	0.0258881	0.0205971	0	0	0	0	0	0	0	0	0
chr17	33843091	33849774	ENSMUSG00000002308	0.4984	+	Cd320	protein_coding	0.857218	1	0.856604	-0.2233	87	6.42406	0.0226604	75	6.16654	0.0193738	110	91	61	6.79442	6.52356	5.9542	0.0285418	0.0236118	0.0158277	110	62	52	6.79442	5.97728	5.72792	0.0285418	0.0160872	0.0134925	0	0	0	0	0	0	0	0	0
chr14	55625400	55637895	ENSMUSG00000002319	0.5277	-	Ipo4	protein_coding	0.64789	1	0.915942	-0.126672	229	7.82277	0.00748146	210	7.6461	0.00684984	186	216	285	7.54689	7.76155	8.15987	0.00607664	0.00705675	0.00931099	143	182	304	7.16993	7.5157	8.25267	0.00467183	0.00594596	0.00993172	0	0	0	0	0	0	0	0	0
chr14	55635965	55643806	ENSMUSG00000002320	0.4875	-	Tm9sf1	protein_coding	0.604179	1	0.890869	-0.166715	149	7.2246	0.0140318	132	6.97389	0.0124902	151	154	141	7.24793	7.27612	7.14975	0.014252	0.0145352	0.0133082	113	87	197	6.83289	6.45943	7.62936	0.0106654	0.00821142	0.0185937	0	0	0	0	0	0	0	0	0
chr14	55603571	55610030	ENSMUSG00000002325	0.5048	+	Irf9	protein_coding	0.470491	1	1.31318	0.393065	275	8.09882	0.057691	361	8.49904	0.0758244	278	308	238	8.12412	8.27146	7.90087	0.0583911	0.0646923	0.0499895	344	369	370	8.43045	8.53138	8.53528	0.0722537	0.0775047	0.0777148	0	0	0	0	0	0	0	0	0
chr14	55672235	55678750	ENSMUSG00000002326	0.4317	+	Gmpr2	protein_coding	0.998093	1	0.963415	-0.0537713	26	4.73112	0.0165514	25	4.69352	0.0159229	33	18	28	5.08746	4.24793	4.85798	0.0207417	0.0113136	0.017599	32	24	20	5.04439	4.64386	4.39232	0.0201131	0.0150849	0.0125707	0	0	0	0	0	0	0	0	0
chr14	55657879	55660508	ENSMUSG00000002329	0.4852	-	Mdp1	protein_coding	0.872813	1	0.90378	-0.145956	193	7.58072	0.081849	174	7.40371	0.0739327	239	173	167	7.90689	7.44294	7.39232	0.101357	0.0733673	0.0708227	217	191	115	7.76818	7.58496	6.85798	0.0920271	0.0810008	0.0487701	0	0	0	0	0	0	0	0	0
chr14	55739020	55745690	ENSMUSG00000002332	0.493	-	Dhrs1	protein_coding	0.928666	1	1.00592	0.00852155	280	8.13197	0.184673	282	8.09024	0.185771	251	291	299	7.97728	8.18982	8.22882	0.165349	0.1917	0.19697	254	202	390	7.99435	7.66534	8.61102	0.167325	0.13307	0.256917	0	0	0	0	0	0	0	0	0
chr8	70172356	70183681	ENSMUSG00000002342	0.5157	+	Tmem161a	protein_coding	0.627969	1	0.856426	-0.2236	331	8.35365	0.033536	283	8.15143	0.0287065	367	254	372	8.52356	7.99435	8.54303	0.0371834	0.0257345	0.03769	285	282	283	8.15987	8.14466	8.14975	0.0288754	0.0285714	0.0286727	0	0	0	0	0	0	0	0	0
chr8	70220172	70234466	ENSMUSG00000002343	0.4974	-	Armc6	protein_coding	0.537983	1	0.682927	-0.550197	26	4.73082	0.00478006	18	4.21145	0.00320687	21	22	36	4.45943	4.52356	5.20945	0.00381194	0.00399347	0.00653476	21	16	16	4.45943	4.08746	4.08746	0.00381194	0.00290434	0.00290434	0	0	0	0	0	0	0	0	0
chr8	70139499	70167488	ENSMUSG00000002345	0.521	+	Borcs8	protein_coding	0.230538	1	0.659319	-0.600952	165	7.34053	0.0240625	109	6.77039	0.0158153	154	125	217	7.27612	6.97728	7.76818	0.022413	0.0181924	0.031582	95	111	120	6.58496	6.80735	6.91886	0.0138262	0.0161549	0.0174647	0	0	0	0	0	0	0	0	0
chr8	70184340	70212305	ENSMUSG00000002346	0.5079	-	Slc25a42	protein_coding	0.177314	1	1.66667	0.736966	32	5.02393	0.00543201	54	5.64409	0.00916653	27	40	29	4.80735	5.35755	4.90689	0.00458326	0.00679002	0.00492276	73	64	25	6.20945	6.02237	4.70044	0.0123918	0.010864	0.00424376	0	0	0	0	0	0	0	0	0
chr17	5841328	5931033	ENSMUSG00000002365	0.4721	+	Snx9	protein_coding	0.595685	1	1.3011	0.379731	151	7.18388	0.0902196	196	7.53782	0.117565	107	213	132	6.75489	7.74147	7.05528	0.0640719	0.127545	0.0790419	116	197	276	6.87036	7.62936	8.11374	0.0694611	0.117964	0.165269	0	0	0	0	0	0	0	0	0
chr17	56673225	56711769	ENSMUSG00000002372	0.5166	+	Ranbp3	protein_coding	0.535093	1	0.755952	-0.403633	55	5.79299	0.0258945	41	5.38087	0.0194601	52	47	66	5.72792	5.58496	6.06609	0.0244821	0.0221281	0.0310734	38	52	34	5.2854	5.72792	5.12928	0.0178908	0.0244821	0.0160075	0	0	0	0	0	0	0	0	0
chr17	56717762	56724248	ENSMUSG00000002379	0.5624	+	Ndufa11	protein_coding	0.445869	1	0.691088	-0.533059	440	8.78113	0.12932	304	8.17092	0.0892805	480	395	446	8.90989	8.62936	8.80413	0.140969	0.116006	0.130984	412	321	179	8.69	8.33092	7.49185	0.120999	0.0942731	0.0525698	0	0	0	0	0	0	0	0	0
chr8	71374123	71381960	ENSMUSG00000002393	0.5982	-	Nr2f6	protein_coding	0.242875	1	0.626932	-0.67362	150	7.21627	0.0344116	94	6.54374	0.0214881	156	116	178	7.29462	6.87036	7.48382	0.035788	0.0266116	0.0408351	107	102	72	6.75489	6.6865	6.18982	0.0245469	0.0233999	0.0165175	0	0	0	0	0	0	0	0	0
chr8	71366848	71369732	ENSMUSG00000002395	0.5463	+	Use1	protein_coding	0.978883	1	1.04942	0.0695867	370	8.51738	0.0686456	388	8.55658	0.072047	405	291	414	8.66534	8.18982	8.69697	0.0751391	0.0539889	0.0768089	317	537	311	8.31288	9.07146	8.2854	0.0588126	0.0996289	0.0576994	0	0	0	0	0	0	0	0	0
chr8	71371298	71379361	ENSMUSG00000002396	0.5676	+	Ocel1	protein_coding	0.26023	1	2.10828	1.07607	51	5.34444	0.00606204	109	6.55655	0.0129114	66	12	76	6.06609	3.70044	6.26679	0.00779405	0.0014171	0.00897496	80	51	197	6.33985	5.70044	7.62936	0.00944733	0.00602267	0.0232641	0	0	0	0	0	0	0	0	0
chr7	28179469	28187294	ENSMUSG00000002409	0.5819	+	Dyrk1b	protein_coding	0.137276	1	0.454545	-1.1375	21	4.29663	0.0129231	9	3.3023	0.00553846	22	9	32	4.52356	3.32193	5.04439	0.0135385	0.00553846	0.0196923	9	7	11	3.32193	3	3.58496	0.00553846	0.00430769	0.00676923	0	0	0	0	0	0	0	0	0
chr6	39603237	39725463	ENSMUSG00000002413	0.387	-	Braf	protein_coding	0.718524	1	1.20098	0.264213	67	6.0705	0.00499441	81	6.30464	0.00601317	76	72	53	6.26679	6.18982	5.75489	0.0056653	0.00536713	0.0039508	83	55	104	6.39232	5.80735	6.71425	0.0061871	0.00409989	0.00775252	0	0	0	0	0	0	0	0	0
chr6	39592574	39603382	ENSMUSG00000002416	0.4457	+	Ndufb2	protein_coding	0.415952	1	0.734375	-0.445411	234	7.86879	0.0306569	171	7.42494	0.0224788	263	224	214	8.04439	7.81378	7.74819	0.0345054	0.0293886	0.0280766	190	163	161	7.57743	7.35755	7.33985	0.0249278	0.0213855	0.0211231	0	0	0	0	0	0	0	0	0
chr3	20057811	20118490	ENSMUSG00000002428	0.3841	+	Hltf	protein_coding	0.52384	1	1.36893	0.453051	33	5.04277	0.00323279	46	5.55181	0.00446125	36	43	21	5.20945	5.45943	4.45943	0.00349142	0.0041703	0.00203666	43	50	45	5.45943	5.67243	5.52356	0.0041703	0.00484919	0.00436427	0	0	0	0	0	0	0	0	0
chr2	181591868	181655660	ENSMUSG00000002455	0.44	+	Prpf6	protein_coding	0.478296	1	0.823432	-0.280278	201	7.56878	0.0522349	165	7.32343	0.042966	303	167	133	8.24793	7.39232	7.06609	0.0787422	0.0433992	0.0345634	146	230	120	7.19967	7.85175	6.91886	0.0379418	0.0597713	0.031185	0	0	0	0	0	0	0	0	0
chr2	181688419	181693977	ENSMUSG00000002458	0.5391	-	Rgs19	protein_coding	0.148123	1	2.38655	1.25493	39	5.24108	0.0154852	94	6.31709	0.0375117	45	23	48	5.52356	4.58496	5.61471	0.0180216	0.00921105	0.0192231	47	59	175	5.58496	5.90689	7.45943	0.0188226	0.0236284	0.0700841	0	0	0	0	0	0	0	0	0
chr1	4909576	5070285	ENSMUSG00000002459	0.4108	-	Rgs20	protein_coding	0.814918	1	0.949275	-0.0751015	45	5.35559	0.00612912	43	5.22723	0.00581131	19	65	51	4.32193	6.04439	5.70044	0.00258785	0.00885317	0.00694634	17	39	72	4.16993	5.32193	6.18982	0.00231545	0.0053119	0.00980659	0	0	0	0	0	0	0	0	0
chr18	10644411	10706771	ENSMUSG00000002475	0.4105	-	Abhd3	protein_coding	0.202909	1	2.125	1.08746	7	2.83593	0.00368421	16	4.01206	0.00842105	6	12	3	2.80735	3.70044	2	0.00315789	0.00631579	0.00157895	19	20	9	4.32193	4.39232	3.32193	0.01	0.0105263	0.00473684	0	0	0	0	0	0	0	0	0
chr18	10617796	10628230	ENSMUSG00000002477	0.4205	+	Snrpd1	protein_coding	0.612461	1	0.866799	-0.20623	502	8.92273	0.311029	435	8.76591	0.269517	700	390	416	9.45327	8.61102	8.7039	0.433705	0.241636	0.257745	449	455	401	8.81378	8.83289	8.65105	0.278191	0.281908	0.248451	0	0	0	0	0	0	0	0	0
chr5	114707760	114722327	ENSMUSG00000002486	0.5374	+	Tchp	protein_coding	0.636162	1	1.15068	0.202493	23	4.54795	0.00312905	27	4.79905	0.00362076	15	31	24	4	5	4.64386	0.00201153	0.00415717	0.00321845	30	28	23	4.9542	4.85798	4.58496	0.00402307	0.00375486	0.00308435	0	0	0	0	0	0	0	0	0
chr16	89787111	89980080	ENSMUSG00000002489	0.4761	-	Tiam1	protein_coding	0.891333	1	0.941538	-0.0869081	216	7.75134	0.0197678	203	7.65433	0.0186068	247	192	208	7.9542	7.59246	7.70736	0.0226398	0.0175985	0.0190651	239	162	208	7.90689	7.34873	7.70736	0.0219065	0.0148488	0.0190651	0	0	0	0	0	0	0	0	0
chr17	24595937	24632629	ENSMUSG00000002496	0.5245	-	Tsc2	protein_coding	0.85529	1	1.1	0.137504	26	4.73537	0.0133541	28	4.8676	0.0147416	26	24	27	4.75489	4.64386	4.80735	0.0135276	0.012487	0.0140479	28	32	25	4.85798	5.04439	4.70044	0.0145682	0.0166493	0.0130073	0	0	0	0	0	0	0	0	0
chr17	24639282	24650305	ENSMUSG00000002504	0.5616	-	Slc9a3r2	protein_coding	0.144573	1	0.408333	-1.29218	39	5.29179	0.0177031	15	3.90245	0.00696021	33	51	33	5.08746	5.70044	5.08746	0.0149796	0.0231502	0.0149796	18	21	7	4.24793	4.45943	3	0.00817068	0.00953246	0.00317749	0	0	0	0	0	0	0	0	0
chr15	76070184	76080946	ENSMUSG00000002524	0.5438	-	Puf60	protein_coding	0.418027	1	0.725163	-0.463622	459	8.84306	0.328088	332	8.36888	0.237721	485	455	436	8.92481	8.83289	8.77149	0.346924	0.325465	0.311874	356	367	274	8.47978	8.52356	8.10329	0.254649	0.262518	0.195994	0	0	0	0	0	0	0	0	0
chr2	32287384	32307921	ENSMUSG00000002546	0.5159	+	Golga2	protein_coding	0.760517	1	0.826948	-0.274131	756	9.54861	0.0851927	625	9.19248	0.0704305	860	608	800	9.74987	9.2503	9.64566	0.0969123	0.0685148	0.090151	805	732	338	9.65464	9.51767	8.40514	0.0907144	0.0824882	0.0380888	0	0	0	0	0	0	0	0	0
chr2	32255002	32260159	ENSMUSG00000002550	0.558	-	Uck1	protein_coding	0.94782	1	0.926396	-0.110299	130	7.03425	0.0310539	121	6.87511	0.0287507	126	142	123	6.98868	7.15987	6.9542	0.0300214	0.0338337	0.0293066	165	111	86	7.37504	6.80735	6.44294	0.0393138	0.0264475	0.0204908	0	0	0	0	0	0	0	0	0
chr12	40059769	40134228	ENSMUSG00000002565	0.4033	-	Scin	protein_coding	0.120398	1	0.230769	-2.11548	12	3.55748	0.00604534	2	1.19499	0.00100756	5	15	16	2.58496	4	4.08746	0.00251889	0.00755668	0.00806045	1	0	5	1	0	2.58496	0.000503778	0	0.00251889	0	0	0	0	0	0	0	0	0
chr10	128630843	128645991	ENSMUSG00000002578	0.4983	-	Ikzf4	protein_coding	0.0729345	1	0.259259	-1.94753	8	3.12211	0.000588668	1	0.773976	9.81114e-05	10	9	5	3.45943	3.32193	2.58496	0.000735835	0.000662252	0.000367918	4	0	0	2.32193	0	0	0.000294334	0	0	0	0	0	0	0	0	0	0	0
chr11	98437708	98438991	ENSMUSG00000002580	0.5421	-	Mien1	protein_coding	0.361685	1	1.37333	0.457682	174	7.44394	0.108209	239	7.88609	0.148839	183	150	189	7.52356	7.2384	7.56986	0.113806	0.0932836	0.117537	286	185	247	8.16491	7.53916	7.9542	0.177861	0.11505	0.153607	0	0	0	0	0	0	0	0	0
chr6	5168090	5193946	ENSMUSG00000002588	0.433	-	Pon1	protein_coding	1	1	1	0	0	0	0	0	0	0	0	0	0	0	0	0	0	0	0	0	0	0	0	0	0	0	0	0	0	0	0	0	0	0	0	0	0
chr7	25757273	25788705	ENSMUSG00000002602	0.5035	-	Axl	protein_coding	0.539305	1	0.897917	-0.155347	959	9.88945	0.0943248	861	9.51007	0.0846857	783	947	1147	9.61471	9.88874	10.1649	0.0770139	0.0931445	0.112816	587	416	1580	9.19967	8.7039	10.6266	0.0577358	0.0409167	0.155405	0	0	0	0	0	0	0	0	0
chr7	25687002	25705077	ENSMUSG00000002603	0.5108	+	Tgfb1	protein_coding	0.184526	1	0.384615	-1.37851	12	3.67872	0.00139795	4	2.23808	0.000465983	13	9	14	3.80735	3.32193	3.90689	0.00151445	0.00104846	0.00163094	6	4	2	2.80735	2.32193	1.58496	0.000698975	0.000465983	0.000232992	0	0	0	0	0	0	0	0	0
chr7	25711106	25719088	ENSMUSG00000002608	0.5323	-	Ccdc97	protein_coding	0.79217	1	0.843902	-0.244852	204	7.67048	0.0240509	172	7.36616	0.0202782	177	233	202	7.47573	7.87036	7.66534	0.0208677	0.0274699	0.0238151	179	230	107	7.49185	7.85175	6.75489	0.0211035	0.0271162	0.0126149	0	0	0	0	0	0	0	0	0
chr17	23173869	23193252	ENSMUSG00000002617	0.3673	-	Zfp40	protein_coding	0.816573	1	1.25	0.321928	6	2.09513	0.00110807	7	2.96896	0.00143397	5	0	12	2.58496	0	3.70044	0.000977708	0	0.0023465	7	11	4	3	3.58496	2.32193	0.00136879	0.00215096	0.000782167	0	0	0	0	0	0	0	0	0
chr17	32321425	32350581	ENSMUSG00000002625	0.4585	-	Akap8l	protein_coding	0.782392	1	1.28261	0.359081	14	3.90475	0.0108504	19	4.25191	0.0141307	19	11	13	4.32193	3.58496	3.80735	0.014383	0.00832702	0.00984103	13	25	18	3.80735	4.70044	4.24793	0.00984103	0.0189251	0.013626	0	0	0	0	0	0	0	0	0
chr7	34184499	34196661	ENSMUSG00000002635	0.4676	-	Pdcd2l	protein_coding	0.340222	1	1.38095	0.465664	55	5.77791	0.0136409	76	6.20351	0.0189319	41	68	56	5.39232	6.10852	5.83289	0.0101687	0.0168651	0.0138889	71	108	50	6.16993	6.76818	5.67243	0.0176091	0.0267857	0.0124008	0	0	0	0	0	0	0	0	0
chr17	57003405	57011288	ENSMUSG00000002658	0.5122	-	Gtf2f1	protein_coding	0.530313	1	1.46821	0.554056	57	5.82874	0.0444096	84	6.37217	0.0655695	67	44	59	6.08746	5.49185	5.90689	0.0525078	0.0344828	0.0462382	63	82	106	6	6.37504	6.74147	0.049373	0.0642633	0.0830721	0	0	0	0	0	0	0	0	0
chr17	56990264	56996371	ENSMUSG00000002660	0.508	+	Clpp	protein_coding	0.681888	1	0.884181	-0.177587	117	6.84037	0.0741445	103	6.68572	0.0654837	158	90	103	7.31288	6.50779	6.70044	0.100127	0.0570342	0.0652725	105	123	82	6.72792	6.9542	6.37504	0.0665399	0.0779468	0.0519645	0	0	0	0	0	0	0	0	0
chr17	56997339	56999322	ENSMUSG00000002661	0.5489	+	Alkbh7	protein_coding	0.44945	1	1.54545	0.628031	21	4.43876	0.0141509	33	5.0641	0.0222372	24	23	16	4.64386	4.58496	4.08746	0.0161725	0.0154987	0.0107817	35	25	39	5.16993	4.70044	5.32193	0.0235849	0.0168464	0.0262803	0	0	0	0	0	0	0	0	0
chr17	57066056	57078510	ENSMUSG00000002668	0.5057	-	Dennd1c	protein_coding	0.280077	1	0.526316	-0.925999	5	1.83062	0.00407436	2	1.63563	0.00178253	14	0	2	3.90689	0	1.58496	0.0106952	0	0.00152788	2	1	4	1.58496	1	2.32193	0.00152788	0.000763942	0.00305577	0	0	0	0	0	0	0	0	0
chr12	81573557	81595008	ENSMUSG00000002679	0.4058	-	Med6	protein_coding	0.521395	1	1.30769	0.387023	64	5.97737	0.0155566	84	6.40175	0.0204181	57	87	48	5.85798	6.45943	5.61471	0.0138551	0.0211473	0.0116675	72	91	89	6.18982	6.52356	6.49185	0.0175012	0.0221196	0.0216334	0	0	0	0	0	0	0	0	0
chr12	50341231	50649223	ENSMUSG00000002688	0.3923	-	Prkd1	protein_coding	0.508872	1	0.842105	-0.247928	43	5.3933	0.0213992	36	4.97716	0.0179424	28	39	63	4.85798	5.32193	6	0.0138272	0.0192593	0.0311111	13	35	61	3.80735	5.16993	5.9542	0.00641975	0.017284	0.0301235	0	0	0	0	0	0	0	0	0
chr11	34046920	34092295	ENSMUSG00000002699	0.4494	+	Lcp2	protein_coding	0.414045	1	0.505882	-0.983126	27	4.76831	0.00469564	13	3.31807	0.00229056	39	21	22	5.32193	4.45943	4.52356	0.00669988	0.00360763	0.00377942	30	3	7	4.9542	2	3	0.00515375	0.000515375	0.00120254	0	0	0	0	0	0	0	0	0
chr2	166906040	166946389	ENSMUSG00000002718	0.4276	+	Cse1l	protein_coding	0.531932	1	0.765531	-0.385467	498	8.9588	0.0276774	381	8.53365	0.0211749	546	454	494	9.0954	8.82972	8.95128	0.0303451	0.025232	0.0274551	489	266	388	8.93664	8.0607	8.60363	0.0271772	0.0147835	0.0215639	0	0	0	0	0	0	0	0	0
chr2	145902099	145916425	ENSMUSG00000002728	0.4217	+	Naa20	protein_coding	0.23914	1	1.72764	0.788805	81	6.35661	0.00927516	141	7.10422	0.0161075	84	77	82	6.40939	6.2854	6.37504	0.00961869	0.00881713	0.00938967	113	118	191	6.83289	6.89482	7.58496	0.0129394	0.013512	0.0218711	0	0	0	0	0	0	0	0	0
chr2	76629898	76648015	ENSMUSG00000002731	0.4286	-	Prkra	protein_coding	0.879083	1	1.00208	0.00299625	159	7.31625	0.0527419	160	7.30952	0.0528523	157	182	139	7.30378	7.5157	7.12928	0.0519695	0.060245	0.0460113	179	175	125	7.49185	7.45943	6.97728	0.0592519	0.0579278	0.041377	0	0	0	0	0	0	0	0	0
chr2	76663044	76673116	ENSMUSG00000002732	0.4084	-	Fkbp7	protein_coding	0.336924	1	1.40716	0.492781	195	7.59179	0.0380431	274	8.08166	0.0536121	155	235	194	7.2854	7.88264	7.60733	0.0302912	0.0459253	0.0379128	225	344	254	7.82018	8.43045	7.99435	0.0439711	0.0672269	0.0496385	0	0	0	0	0	0	0	0	0
chr2	76675281	76696828	ENSMUSG00000002733	0.4429	+	Plekha3	protein_coding	1	1	0.980392	-0.0285692	288	8.12506	0.0751174	282	8.14142	0.0736394	198	286	380	7.63662	8.16491	8.57365	0.0516432	0.0745957	0.0991132	251	290	306	7.97728	8.18488	8.26209	0.0654669	0.075639	0.0798122	0	0	0	0	0	0	0	0	0
chr11	5955693	5967780	ENSMUSG00000002741	0.4793	+	Ykt6	protein_coding	0.95623	1	1.08244	0.114293	1155	10.1701	0.272227	1251	10.2541	0.294691	1148	1280	1038	10.1662	10.3231	10.021	0.2705	0.301602	0.244581	1060	1033	1659	10.0512	10.014	10.697	0.249764	0.243402	0.390905	0	0	0	0	0	0	0	0	0
chr5	135187264	135246129	ENSMUSG00000002748	0.4316	+	Baz1b	protein_coding	0.872626	1	0.97597	-0.0350907	179	7.47871	0.0225974	175	7.45076	0.0220514	218	157	163	7.77479	7.30378	7.35755	0.0274698	0.0197833	0.0205393	183	149	193	7.52356	7.22882	7.59991	0.0230595	0.0187752	0.0243196	0	0	0	0	0	0	0	0	0
chr17	46711463	46725541	ENSMUSG00000002763	0.5343	+	Pex6	protein_coding	0.827707	1	1.09091	0.125531	43	5.42528	0.0108067	47	5.55852	0.011812	57	37	35	5.85798	5.24793	5.16993	0.0143252	0.00929882	0.00879618	60	43	38	5.93074	5.45943	5.2854	0.0150792	0.0108067	0.00955014	0	0	0	0	0	0	0	0	0
chr17	46646229	46650139	ENSMUSG00000002767	0.4968	+	Mrpl2	protein_coding	0.695528	1	0.899425	-0.152925	115	6.84437	0.0423261	103	6.69496	0.0380321	131	94	120	7.04439	6.56986	6.91886	0.0482149	0.034597	0.0441664	90	120	100	6.50779	6.91886	6.65821	0.0331248	0.0441664	0.0368053	0	0	0	0	0	0	0	0	0
chr17	46681137	46683105	ENSMUSG00000002768	0.5444	+	Mea1	protein_coding	0.984499	1	1.01208	0.0173299	109	6.78409	0.0734274	111	6.76962	0.0743228	113	102	113	6.83289	6.6865	6.83289	0.0758899	0.0685024	0.0758899	93	146	93	6.55459	7.19967	6.55459	0.062458	0.0980524	0.062458	0	0	0	0	0	0	0	0	0
chr17	46725664	46729168	ENSMUSG00000002769	0.5324	-	Gnmt	protein_coding	1	1	1	0	0	0.333333	0.000239808	0	0.333333	0.000239808	1	0	0	1	0	0	0.000719424	0	0	0	1	0	0	1	0	0	0.000719424	0	0	0	0	0	0	0	0	0	0
chr7	45831883	45878378	ENSMUSG00000002771	0.5201	-	Grin2d	protein_coding	0.601239	1	1.57692	0.657112	8	2.85408	0.00225159	13	3.67412	0.00372002	13	8	2	3.80735	3.16993	1.58496	0.00381791	0.00234949	0.000587372	12	19	7	3.70044	4.32193	3	0.00352423	0.00558003	0.0020558	0	0	0	0	0	0	0	0	0
chr7	45872772	45883732	ENSMUSG00000002778	0.4936	+	Kdelr1	protein_coding	0.955319	1	0.918849	-0.1221	3232	11.6396	0.991917	2969	11.4858	0.911398	2700	3034	3961	11.3993	11.5675	11.952	0.828729	0.931246	1.21578	3830	3081	1997	11.9035	11.5897	10.9643	1.17557	0.945672	0.612953	0	0	0	0	0	0	0	0	0
chr7	45896941	45917413	ENSMUSG00000002781	0.5009	+	Tmem143	protein_coding	0.844172	1	0.99	-0.0144996	32	5.01676	0.00379277	32	4.88726	0.00375367	25	44	28	4.70044	5.49185	4.85798	0.00293255	0.00516129	0.00328446	35	47	14	5.16993	5.58496	3.90689	0.00410557	0.0055132	0.00164223	0	0	0	0	0	0	0	0	0
chr6	54982580	54992950	ENSMUSG00000002797	0.4386	-	Ggct	protein_coding	0.659027	1	0.813559	-0.297681	78	6.28296	0.0093755	63	5.81707	0.00760502	94	69	70	6.56986	6.12928	6.14975	0.0113472	0.00832931	0.00845002	63	99	27	6	6.64386	4.80735	0.00760502	0.0119507	0.0032593	0	0	0	0	0	0	0	0	0
chr12	112908590	112929495	ENSMUSG00000002799	0.5936	-	Jag2	protein_coding	0.509493	1	2.66667	1.41504	0	0	0	2	0.861654	0.00107319	0	0	0	0	0	0	0	0	0	0	0	5	0	0	2.58496	0	0	0.00321958	0	0	0	0	0	0	0	0	0
chr12	112976482	112978930	ENSMUSG00000002803	0.59	+	Btbd6	protein_coding	0.417902	1	1.54545	0.628031	10	3.34813	0.00606796	16	4.05789	0.00970874	5	15	10	2.58496	4	3.45943	0.00303398	0.00910194	0.00606796	14	13	21	3.90689	3.80735	4.45943	0.00849515	0.00788835	0.0127427	0	0	0	0	0	0	0	0	0
chr12	112934733	112942118	ENSMUSG00000002804	0.5497	-	Nudt14	protein_coding	1	1	0.972222	-0.040642	47	5.55183	0.0353118	46	5.50934	0.03431	61	44	36	5.9542	5.49185	5.20945	0.0458302	0.0330579	0.0270473	59	44	34	5.90689	5.49185	5.12928	0.0443276	0.0330579	0.0255447	0	0	0	0	0	0	0	0	0
chr13	19591709	19619830	ENSMUSG00000002808	0.4054	-	Epdr1	protein_coding	0.43171	1	1.20387	0.267678	223	7.8007	0.0826845	269	8.01567	0.0996169	206	254	209	7.69349	7.99435	7.71425	0.0763812	0.0941787	0.0774935	338	298	170	8.40514	8.224	7.41785	0.125324	0.110493	0.063033	0	0	0	0	0	0	0	0	0
chr11	60714123	60727263	ENSMUSG00000002812	0.5404	-	Flii	protein_coding	0.443606	1	1.60622	0.683667	63	6.0025	0.0160256	102	6.50532	0.0258941	56	66	68	5.83289	6.06609	6.10852	0.01417	0.0167004	0.0172065	50	83	174	5.67243	6.39232	7.45121	0.0126518	0.021002	0.0440283	0	0	0	0	0	0	0	0	0
chr11	60740058	60777365	ENSMUSG00000002814	0.4535	-	Top3a	protein_coding	0.120973	1	2.98276	1.57665	18	4.22781	0.00305861	57	5.48253	0.0094539	22	21	12	4.52356	4.45943	3.70044	0.00367034	0.0035035	0.002002	18	41	111	4.24793	5.39232	6.80735	0.003003	0.00684017	0.0185185	0	0	0	0	0	0	0	0	0
chr9	21265293	21277772	ENSMUSG00000002820	0.5154	+	Atg4d	protein_coding	0.669891	1	1.25424	0.32681	19	4.24975	0.00197929	24	4.57227	0.00250945	26	14	16	4.75489	3.90689	4.08746	0.00275687	0.00148447	0.00169653	32	16	23	5.04439	4.08746	4.58496	0.00339307	0.00169653	0.00243877	0	0	0	0	0	0	0	0	0
chr9	21411837	21420274	ENSMUSG00000002825	0.5114	+	Qtrt1	protein_coding	0.667266	1	0.730435	-0.453173	76	6.25389	0.00949751	55	5.70305	0.00690348	67	75	85	6.08746	6.24793	6.42626	0.00840969	0.00941383	0.010669	83	50	32	6.39232	5.67243	5.04439	0.010418	0.00627589	0.00401657	0	0	0	0	0	0	0	0	0
chr17	56100591	56109803	ENSMUSG00000002831	0.5519	-	Plin4	protein_coding	0.540548	1	1.33333	0.415037	3	1.96896	0.0011236	4	2.38998	0.00162297	2	3	4	1.58496	2	2.32193	0.000749064	0.0011236	0.00149813	5	3	5	2.58496	2	2.58496	0.00187266	0.0011236	0.00187266	0	0	0	0	0	0	0	0	0
chr17	56079657	56100596	ENSMUSG00000002833	0.4988	+	Hdgfrp2	protein_coding	0.59946	1	0.78626	-0.346922	174	7.44414	0.124314	136	7.08524	0.0975901	174	157	190	7.45121	7.30378	7.57743	0.124553	0.112384	0.136006	161	137	111	7.33985	7.10852	6.80735	0.115247	0.0980673	0.079456	0	0	0	0	0	0	0	0	0
chr17	56040416	56068026	ENSMUSG00000002835	0.4805	+	Chaf1a	protein_coding	0.238857	1	0.492424	-1.02203	43	5.45184	0.0248555	21	4.09974	0.0119461	42	49	38	5.42626	5.64386	5.2854	0.0242775	0.0283237	0.0219653	34	23	5	5.12928	4.58496	2.58496	0.0196532	0.0132948	0.00289017	0	0	0	0	0	0	0	0	0
chr16	38445399	38452689	ENSMUSG00000002844	0.4896	-	Adprh	protein_coding	0.841282	1	0.974732	-0.0369232	527	8.98638	0.340885	513	8.97989	0.332255	350	527	703	8.45533	9.04439	9.45943	0.226537	0.3411	0.455016	636	396	508	9.31515	8.633	8.99152	0.41165	0.256311	0.328803	0	0	0	0	0	0	0	0	0
chr16	38558698	38592162	ENSMUSG00000002845	0.4206	+	Tmem39a	protein_coding	0.897809	1	1.0473	0.066671	147	7.2093	0.014608	154	7.22822	0.0153036	148	149	144	7.21917	7.22882	7.17991	0.0147073	0.0148067	0.0143098	105	158	199	6.72792	7.31288	7.64386	0.0104343	0.0157011	0.0197754	0	0	0	0	0	0	0	0	0
chr16	38498347	38522663	ENSMUSG00000002846	0.4502	-	Timmdc1	protein_coding	0.3471	1	1.66667	0.736966	31	4.99953	0.0100194	52	5.68445	0.0169145	31	32	30	5	5.04439	4.9542	0.0100194	0.0103426	0.00969619	34	66	57	5.12928	6.06609	5.85798	0.010989	0.0213316	0.0184228	0	0	0	0	0	0	0	0	0
chr16	38396119	38433145	ENSMUSG00000002847	0.4528	-	Pla1a	protein_coding	0.216821	1	2.42553	1.2783	15	3.96139	0.00924758	37	5.13823	0.0233291	13	14	17	3.80735	3.90689	4.16993	0.00819672	0.00882724	0.0107188	25	27	59	4.70044	4.80735	5.90689	0.0157629	0.017024	0.0372005	0	0	0	0	0	0	0	0	0
chr6	88883474	88898780	ENSMUSG00000002870	0.5193	-	Mcm2	protein_coding	0.747632	1	0.830409	-0.268105	56	5.79687	0.00531713	46	5.52591	0.00439929	53	42	73	5.75489	5.42626	6.20945	0.00503228	0.00398785	0.00693126	51	56	32	5.70044	5.83289	5.04439	0.00484239	0.00531713	0.00303836	0	0	0	0	0	0	0	0	0
chr6	88902251	88912238	ENSMUSG00000002871	0.5551	+	Tpra1	protein_coding	0.427432	1	1.34545	0.428094	146	7.16794	0.0146149	196	7.60529	0.0196983	140	113	184	7.13955	6.83289	7.53138	0.0140464	0.0113374	0.0184609	214	153	222	7.74819	7.26679	7.8009	0.0214709	0.0153507	0.0222735	0	0	0	0	0	0	0	0	0
chr1	52457294	52500679	ENSMUSG00000002881	0.4106	-	Nab1	protein_coding	0.242633	1	0.608051	-0.717736	156	7.2769	0.0350917	95	6.55631	0.0212495	159	123	187	7.32193	6.9542	7.55459	0.0356902	0.0276094	0.0419753	120	82	82	6.91886	6.37504	6.37504	0.026936	0.0184063	0.0184063	0	0	0	0	0	0	0	0	0
chr8	83723251	83741326	ENSMUSG00000002885	0.5098	-	Adgre5	protein_coding	1	1	0.97973	-0.0295443	98	6.60032	0.0125407	96	6.58475	0.0122839	75	100	118	6.24793	6.65821	6.89482	0.0096302	0.0128403	0.0151515	93	83	111	6.55459	6.39232	6.80735	0.0119414	0.0106574	0.0142527	0	0	0	0	0	0	0	0	0
chr6	120463247	120487559	ENSMUSG00000002897	0.4953	+	Il17ra	protein_coding	0.387695	1	0.757386	-0.4009	371	8.42615	0.0489692	281	8.13522	0.0370566	545	368	201	9.09276	8.52748	7.65821	0.0718713	0.0485296	0.0265067	292	300	251	8.19476	8.23362	7.97728	0.0385072	0.0395622	0.0331004	0	0	0	0	0	0	0	0	0
chr12	31265234	31329644	ENSMUSG00000002900	0.4581	+	Lamb1	protein_coding	0.783924	1	0.917292	-0.124547	2042	10.9964	0.182482	1873	10.8604	0.167381	1990	2041	2096	10.9593	10.9958	11.0341	0.177806	0.182362	0.187277	1566	2139	1915	10.6138	11.0634	10.9039	0.139921	0.191119	0.171104	0	0	0	0	0	0	0	0	0
chr8	70842049	70863258	ENSMUSG00000002908	0.543	-	Kcnn1	protein_coding	0.480098	1	1.36486	0.448758	24	4.61366	0.00374354	33	5.03802	0.00516714	21	22	28	4.45943	4.52356	4.85798	0.00332173	0.00347991	0.00442898	30	43	25	4.9542	5.45943	4.70044	0.00474533	0.00680165	0.00395444	0	0	0	0	0	0	0	0	0
chr8	70835129	70839720	ENSMUSG00000002910	0.5486	-	Arrdc2	protein_coding	0.0583088	1	3.47059	1.79518	5	2.48374	0.000959035	19	4.28961	0.00383614	6	4	4	2.80735	2.32193	2.32193	0.00123305	0.00082203	0.00082203	19	16	21	4.32193	4.08746	4.45943	0.00390464	0.00328812	0.00431566	0	0	0	0	0	0	0	0	0
chr5	17781690	17888801	ENSMUSG00000002944	0.3716	-	Cd36	protein_coding	0.222591	1	2.22581	1.15433	9	3.00094	0.00223928	22	3.61096	0.00527831	18	2	8	4.24793	1.58496	3.16993	0.00431862	0.000479846	0.00191939	47	1	18	5.58496	1	4.24793	0.0112764	0.000239923	0.00431862	0	0	0	0	0	0	0	0	0
chr8	4238740	4247897	ENSMUSG00000002948	0.5441	+	Map2k7	protein_coding	0.319103	1	0.623453	-0.681648	511	8.95577	0.113658	318	8.30051	0.0707768	353	643	536	8.46761	9.33092	9.06878	0.0785667	0.143112	0.119297	389	286	279	8.60733	8.16491	8.12928	0.0865791	0.0636546	0.0620966	0	0	0	0	0	0	0	0	0
chr8	4259731	4275913	ENSMUSG00000002949	0.4806	-	Timm44	protein_coding	0.368685	1	0.721739	-0.470451	76	6.24654	0.0133687	54	5.78758	0.00959953	90	64	73	6.50779	6.02237	6.20945	0.0159011	0.0113074	0.0128975	52	59	52	5.72792	5.90689	5.72792	0.00918728	0.010424	0.00918728	0	0	0	0	0	0	0	0	0
chr7	141562173	141633011	ENSMUSG00000002957	0.4767	+	Ap2a2	protein_coding	0.90415	1	0.97619	-0.0347654	377	8.54738	0.0697631	368	8.50227	0.0680977	355	323	453	8.47573	8.33985	8.82655	0.0656921	0.0597705	0.0838268	452	367	285	8.82337	8.52356	8.15987	0.0836417	0.0679127	0.0527387	0	0	0	0	0	0	0	0	0
chr7	44857139	44862992	ENSMUSG00000002963	0.5555	+	Pnkp	protein_coding	0.791931	1	0.867491	-0.205079	188	7.55371	0.0117358	163	7.28545	0.0101724	168	185	210	7.40088	7.53916	7.7211	0.0105059	0.011569	0.0131324	159	225	104	7.32193	7.82018	6.71425	0.00994309	0.0140704	0.00650366	0	0	0	0	0	0	0	0	0
chr7	44876765	44892712	ENSMUSG00000002968	0.5475	-	Med25	protein_coding	0.744675	1	1.05854	0.0820711	67	6.05711	0.00405305	71	6.17157	0.00429383	47	81	74	5.58496	6.35755	6.22882	0.00282911	0.0048757	0.00445434	76	75	63	6.26679	6.24793	6	0.00457473	0.00451454	0.00379221	0	0	0	0	0	0	0	0	0
chr7	19756131	19771016	ENSMUSG00000002980	0.5387	-	Bcam	protein_coding	0.318963	1	0.461538	-1.11548	8	3.02561	0.00114736	3	1.96896	0.000448967	8	4	11	3.16993	2.32193	3.58496	0.00119725	0.000598623	0.00164621	4	3	2	2.32193	2	1.58496	0.000598623	0.000448967	0.000299312	0	0	0	0	0	0	0	0	0
chr7	19631571	19665033	ENSMUSG00000002981	0.5059	-	Clptm1	protein_coding	0.393145	1	0.700357	-0.513838	279	8.11349	0.0331592	195	7.61145	0.0231877	247	248	343	7.9542	7.96	8.42626	0.029321	0.0294397	0.040717	220	187	179	7.7879	7.55459	7.49185	0.0261159	0.0221985	0.0212488	0	0	0	0	0	0	0	0	0
chr7	19606217	19629438	ENSMUSG00000002983	0.4994	-	Relb	protein_coding	0.79669	1	0.897906	-0.155364	126	6.94043	0.012382	113	6.80257	0.0111078	118	172	89	6.89482	7.43463	6.49185	0.0115652	0.0168578	0.00872292	93	150	97	6.55459	7.2384	6.61471	0.00911497	0.0147016	0.00950701	0	0	0	0	0	0	0	0	0
chr7	19701313	19715438	ENSMUSG00000002984	0.518	-	Tomm40	protein_coding	0.318902	1	0.811437	-0.301448	215	7.71497	0.0468398	174	7.33918	0.0379664	256	150	238	8.00562	7.2384	7.90087	0.0558586	0.0327297	0.051931	116	130	276	6.87036	7.03342	8.11374	0.0253109	0.0283657	0.0602226	0	0	0	0	0	0	0	0	0
chr7	19696109	19699188	ENSMUSG00000002985	0.5464	-	Apoe	protein_coding	0.109103	1	0.584362	-0.775065	80	6.14053	0.0230017	46	5.44735	0.0133218	75	34	131	6.24793	5.12928	7.04439	0.0215641	0.00977573	0.0376653	44	25	70	5.49185	4.70044	6.14975	0.0126509	0.00718804	0.0201265	0	0	0	0	0	0	0	0	0
chr7	19671579	19677941	ENSMUSG00000002992	0.5383	-	Apoc2	protein_coding	0.845437	1	0.6	-0.736966	1	0.528321	0.000464253	0	0	0	0	0	2	0	0	1.58496	0	0	0.00139276	0	0	0	0	0	0	0	0	0	0	0	0	0	0	0	0	0	0
chr12	31926254	31950535	ENSMUSG00000002996	0.4021	-	Hbp1	protein_coding	0.486554	1	1.26601	0.340289	202	7.50994	0.0182525	256	7.9408	0.0231318	89	266	251	6.49185	8.0607	7.97728	0.00804193	0.0240354	0.02268	203	195	370	7.67243	7.61471	8.53528	0.0183428	0.01762	0.0334327	0	0	0	0	0	0	0	0	0
chr12	31958476	32061296	ENSMUSG00000002997	0.4271	-	Prkar2b	protein_coding	0.431295	1	0.649123	-0.623437	94	6.46012	0.0296811	61	5.9058	0.0191559	53	141	88	5.75489	7.14975	6.47573	0.0167351	0.0445216	0.0277865	61	78	43	5.9542	6.30378	5.45943	0.0192611	0.024629	0.0135775	0	0	0	0	0	0	0	0	0
chr6	134920401	134925513	ENSMUSG00000003031	0.4381	+	Cdkn1b	protein_coding	0.998728	1	0.967593	-0.0475284	71	6.16184	0.0151289	69	6.0916	0.0146317	66	65	82	6.06609	6.04439	6.37504	0.0140635	0.0138504	0.0174728	67	87	52	6.08746	6.45943	5.72792	0.0142766	0.0185382	0.0110803	0	0	0	0	0	0	0	0	0
chr4	55527143	55532466	ENSMUSG00000003032	0.5276	-	Klf4	protein_coding	0.460721	1	1.35935	0.442913	183	7.51203	0.0507548	249	7.95239	0.0690933	175	211	162	7.45943	7.72792	7.34873	0.0486246	0.0586274	0.0450125	216	238	292	7.76155	7.90087	8.19476	0.0600167	0.0661295	0.0811336	0	0	0	0	0	0	0	0	0
chr8	72240018	72257385	ENSMUSG00000003033	0.5196	+	Ap1m1	protein_coding	0.857646	1	0.985623	-0.0208922	208	7.60005	0.0264207	205	7.68389	0.026039	109	270	244	6.78136	8.08215	7.93664	0.0138677	0.0343511	0.0310433	199	207	208	7.64386	7.70044	7.70736	0.0253181	0.0263359	0.0264631	0	0	0	0	0	0	0	0	0
chr8	72161200	72183904	ENSMUSG00000003037	0.4927	+	Rab8a	protein_coding	0.493468	1	1.16241	0.217123	286	8.15143	0.0442624	333	8.35902	0.0514763	231	302	326	7.85798	8.24317	8.35315	0.0357088	0.0466842	0.0503942	421	304	274	8.7211	8.25267	8.10329	0.0650796	0.0469934	0.0423559	0	0	0	0	0	0	0	0	0
chr4	133964738	133968650	ENSMUSG00000003038	0.5259	-	Hmgn2	protein_coding	0.00650162	0.900794	2.74236	1.45542	152	7.19176	0.0638865	418	8.67506	0.175934	218	122	115	7.77479	6.94251	6.85798	0.0918281	0.0513901	0.0484414	536	404	313	9.06878	8.66178	8.29462	0.225779	0.170177	0.131845	0	0	0	0	0	0	0	0	0
chr8	72219730	72224418	ENSMUSG00000003039	0.4922	+	Fam32a	protein_coding	0.365046	1	1.61252	0.689317	420	8.69827	0.122638	677	9.26438	0.197935	391	354	514	8.61471	8.47168	9.00843	0.114261	0.103448	0.150205	437	471	1124	8.77479	8.88264	10.1357	0.127703	0.137639	0.328463	0	0	0	0	0	0	0	0	0
chr19	39269405	39330713	ENSMUSG00000003053	0.3735	+	Cyp2c29	protein_coding	1	1	1	0	0	0	0	0	0	0	0	0	0	0	0	0	0	0	0	0	0	0	0	0	0	0	0	0	0	0	0	0	0	0	0	0	0
chr13	19357676	19395795	ENSMUSG00000003062	0.4285	-	Stard3nl	protein_coding	0.95366	1	1	0	24	4.63999	0.00304853	24	4.60406	0.00304853	30	19	24	4.9542	4.32193	4.64386	0.00375846	0.00238036	0.00300677	28	15	30	4.85798	4	4.9542	0.00350789	0.00187923	0.00375846	0	0	0	0	0	0	0	0	0
chr10	80115803	80130682	ENSMUSG00000003068	0.5515	+	Stk11	protein_coding	0.785632	1	0.860429	-0.216871	651	9.34555	0.0417415	560	9.11066	0.0359066	712	630	611	9.47776	9.3015	9.25739	0.0456527	0.040395	0.0391767	690	534	456	9.43254	9.0634	8.83605	0.0442421	0.0342395	0.0292383	0	0	0	0	0	0	0	0	0
chr10	80179482	80190010	ENSMUSG00000003070	0.5551	+	Efna2	protein_coding	0.606453	1	1.05882	0.0824622	27	4.80163	0.0110482	29	4.56912	0.0117219	21	28	33	4.45943	4.85798	5.08746	0.00848828	0.0113177	0.0133387	43	37	7	5.45943	5.24793	3	0.0173808	0.0149555	0.00282943	0	0	0	0	0	0	0	0	0
chr10	80138632	80145818	ENSMUSG00000003072	0.5593	+	Atp5d	protein_coding	0.593629	1	1.23301	0.302189	730	9.50049	0.257677	900	9.81452	0.317802	716	616	858	9.48583	9.26913	9.74651	0.252736	0.217437	0.302859	874	957	870	9.77314	9.90388	9.76653	0.308507	0.337804	0.307095	0	0	0	0	0	0	0	0	0
chr7	17004640	17027924	ENSMUSG00000003099	0.5291	-	Ppp5c	protein_coding	0.392841	1	0.709877	-0.49436	53	5.72143	0.00570936	37	5.23051	0.00402169	67	39	53	6.08746	5.32193	5.75489	0.00721749	0.00420123	0.00570936	35	48	29	5.16993	5.61471	4.90689	0.00377033	0.00517074	0.00312399	0	0	0	0	0	0	0	0	0
chr11	98203059	98278504	ENSMUSG00000003119	0.3995	+	Cdk12	protein_coding	0.913815	1	0.823529	-0.280108	27	4.74174	0.00323433	22	4.50548	0.00264269	18	23	41	4.24793	4.58496	5.39232	0.00212993	0.00272157	0.0048515	30	17	20	4.9542	4.16993	4.39232	0.00354988	0.0020116	0.00236658	0	0	0	0	0	0	0	0	0
chr7	25379527	25398710	ENSMUSG00000003123	0.5242	-	Lipe	protein_coding	0.548868	1	0.631579	-0.662965	12	3.52644	0.00177927	7	2.77995	0.00106756	14	5	16	3.90689	2.58496	4.08746	0.00213512	0.000762544	0.00244014	8	11	2	3.16993	3.58496	1.58496	0.00122007	0.0016776	0.000305018	0	0	0	0	0	0	0	0	0
chr9	45962859	46012690	ENSMUSG00000003131	0.4408	-	Pafah1b2	protein_coding	0.596553	1	1.15943	0.213421	683	9.38325	0.0612147	792	9.62277	0.0709888	497	705	846	8.96	9.46352	9.72622	0.044566	0.0632174	0.0758608	774	901	700	9.59805	9.81698	9.45327	0.0694046	0.0807927	0.062769	0	0	0	0	0	0	0	0	0
chr1	39371492	39478755	ENSMUSG00000003134	0.473	-	Tbc1d8	protein_coding	0.74095	1	0.571429	-0.807355	1	1.19499	6.14553e-05	0	0.333333	1.53638e-05	1	1	2	1	1	1.58496	4.60914e-05	4.60914e-05	9.21829e-05	0	1	0	0	1	0	0	4.60914e-05	0	0	0	0	0	0	0	0	0	0
chr1	39534992	39546889	ENSMUSG00000003135	0.4597	+	Cnot11	protein_coding	0.517702	1	1.2253	0.293131	83	6.38603	0.0284706	102	6.64852	0.0349618	99	77	74	6.64386	6.2854	6.22882	0.033823	0.0263068	0.0252819	132	103	72	7.05528	6.70044	6.18982	0.0450974	0.0351896	0.0245986	0	0	0	0	0	0	0	0	0
chr6	122727809	122801640	ENSMUSG00000003153	0.4539	-	Slc2a3	protein_coding	0.910901	1	1.11538	0.157541	8	2.93578	0.000575662	9	3.27126	0.000650748	7	3	13	3	2	3.80735	0.000525604	0.000225259	0.000976123	8	9	9	3.16993	3.32193	3.32193	0.000600691	0.000675777	0.000675777	0	0	0	0	0	0	0	0	0
chr6	122819914	122845366	ENSMUSG00000003154	0.4931	+	Foxj2	protein_coding	0.793086	1	1.03817	0.0540398	174	7.43164	0.0345812	180	7.44927	0.0359087	211	147	163	7.72792	7.20945	7.35755	0.0420151	0.0292712	0.0324572	252	153	136	7.98299	7.26679	7.09803	0.0501792	0.0304659	0.0270808	0	0	0	0	0	0	0	0	0
chr5	8046078	8069379	ENSMUSG00000003161	0.4284	+	Sri	protein_coding	0.548513	1	1.16811	0.224181	536	9.05013	0.0662958	627	9.22972	0.0774619	417	590	602	8.70736	9.20701	9.23601	0.0515451	0.0729295	0.0744129	604	863	413	9.24079	9.75489	8.69349	0.0746601	0.106675	0.0510507	0	0	0	0	0	0	0	0	0
chr16	17839482	17894145	ENSMUSG00000003166	0.4644	-	Dgcr2	protein_coding	0.901016	1	0.989754	-0.014858	162	7.33323	0.0191639	160	7.32543	0.0189663	134	185	166	7.07682	7.53916	7.3837	0.0158843	0.0219298	0.0196776	179	145	156	7.49185	7.18982	7.29462	0.0212186	0.0171882	0.0184922	0	0	0	0	0	0	0	0	0
chr7	44997648	45002848	ENSMUSG00000003184	0.5376	+	Irf3	protein_coding	0.686524	1	1.42759	0.513578	47	5.54919	0.00808979	68	5.90686	0.0116219	50	60	32	5.67243	5.93074	5.04439	0.00854555	0.0102547	0.00546915	34	50	120	5.12928	5.67243	6.91886	0.00581097	0.00854555	0.0205093	0	0	0	0	0	0	0	0	0
chr7	44991222	44998712	ENSMUSG00000003190	0.5316	-	Bcl2l12	protein_coding	0.296908	1	2.10526	1.074	5	2.58496	0.000807958	12	3.73322	0.0018684	8	5	3	3.16993	2.58496	2	0.00121194	0.000757461	0.000454477	13	11	13	3.80735	3.58496	3.80735	0.0019694	0.00166641	0.0019694	0	0	0	0	0	0	0	0	0
chr17	55892120	55898928	ENSMUSG00000003198	0.3937	+	Zfp959	protein_coding	0.745096	1	1.225	0.292782	12	3.58663	0.00771798	15	3.93793	0.00959533	16	16	5	4.08746	4.08746	2.58496	0.0100125	0.0100125	0.00312891	14	23	9	3.90689	4.58496	3.32193	0.00876095	0.014393	0.00563204	0	0	0	0	0	0	0	0	0
chr17	56005711	56016790	ENSMUSG00000003199	0.5153	+	Mpnd	protein_coding	0.833163	1	1.05392	0.0757675	339	8.38349	0.0439575	357	8.44069	0.0463347	431	308	278	8.75489	8.27146	8.12412	0.0558869	0.0399378	0.0360477	254	349	469	7.99435	8.45121	8.87652	0.0329357	0.0452541	0.0608143	0	0	0	0	0	0	0	0	0
chr17	56016753	56036637	ENSMUSG00000003200	0.5359	-	Sh3gl1	protein_coding	0.50002	1	1.24631	0.317658	202	7.66492	0.0989711	252	7.9767	0.123469	208	202	196	7.70736	7.66534	7.62205	0.101911	0.0989711	0.0960314	274	262	220	8.10329	8.03892	7.7879	0.134248	0.128368	0.10779	0	0	0	0	0	0	0	0	0
chr17	55952623	55957021	ENSMUSG00000003206	0.5138	+	Ebi3	protein_coding	0.414375	1	0.5	-1	10	3.3824	0.00645305	4	2.38998	0.00289275	13	8	8	3.80735	3.16993	3.16993	0.00867824	0.00534045	0.00534045	5	3	5	2.58496	2	2.58496	0.00333778	0.00200267	0.00333778	0	0	0	0	0	0	0	0	0
chr17	55959187	55967949	ENSMUSG00000003208	0.5298	+	Ccdc94	protein_coding	0.705136	1	1.17143	0.228269	11	3.42847	0.00679839	13	3.55393	0.00807308	15	12	5	4	3.70044	2.58496	0.00956023	0.00764818	0.00318674	17	17	4	4.16993	4.16993	2.32193	0.0108349	0.0108349	0.00254939	0	0	0	0	0	0	0	0	0
chr10	58446852	58494155	ENSMUSG00000003226	0.3723	+	Ranbp2	protein_coding	0.500887	1	1.49808	0.583112	172	7.41769	0.119593	259	7.86821	0.179505	186	134	197	7.54689	7.07682	7.62936	0.129077	0.092991	0.136711	183	158	435	7.52356	7.31288	8.76818	0.126995	0.109646	0.301874	0	0	0	0	0	0	0	0	0
chr10	58600789	58675654	ENSMUSG00000003227	0.4766	-	Edar	protein_coding	1	1	1	0	1	0.773976	0.000400761	1	1	0.000400761	0	4	0	0	2.32193	0	0	0.00120228	0	1	3	0	1	2	0	0.000300571	0.000901713	0	0	0	0	0	0	0	0	0	0
chr19	60889749	61092553	ENSMUSG00000003228	0.4359	+	Grk5	protein_coding	0.69832	1	0.852349	-0.230484	98	6.6334	0.0541781	84	6.39402	0.0460973	102	99	94	6.6865	6.64386	6.56986	0.0561983	0.0545455	0.0517906	83	96	72	6.39232	6.59991	6.18982	0.04573	0.0528926	0.0396694	0	0	0	0	0	0	0	0	0
chr16	20516982	20532520	ENSMUSG00000003233	0.5195	+	Dvl3	protein_coding	1	1	1.42857	0.514573	1	1	0.000325124	2	1.44064	0.000568967	3	0	1	2	0	1	0.000731529	0	0.000243843	0	3	4	0	2	2.32193	0	0.000731529	0.000975372	0	0	0	0	0	0	0	0	0
chr16	20548577	20561379	ENSMUSG00000003234	0.4796	+	Abcf3	protein_coding	0.64741	1	1.26214	0.335867	68	6.09744	0.0138917	86	6.43497	0.0175871	75	65	63	6.24793	6.04439	6	0.0153972	0.0133443	0.0129337	79	87	91	6.32193	6.45943	6.52356	0.0162184	0.0178608	0.018682	0	0	0	0	0	0	0	0	0
chr16	20498817	20509955	ENSMUSG00000003235	0.4831	+	Eif2b5	protein_coding	0.797915	1	1.21628	0.282474	142	7.09764	0.0639988	173	7.44237	0.0779376	206	106	115	7.69349	6.74147	6.85798	0.0926259	0.0476619	0.0517086	159	173	188	7.32193	7.44294	7.56224	0.0714928	0.0777878	0.0845324	0	0	0	0	0	0	0	0	0
chr7	45806637	45814581	ENSMUSG00000003269	0.5527	-	Cyth2	protein_coding	0.756923	1	0.869868	-0.201131	429	8.72098	0.0460559	373	8.53564	0.0400486	389	551	348	8.60733	9.10852	8.44708	0.0417292	0.0591075	0.037331	347	444	329	8.44294	8.79766	8.36632	0.0372238	0.0476293	0.0352929	0	0	0	0	0	0	0	0	0
chr7	45699843	45704682	ENSMUSG00000003273	0.5552	+	Car11	protein_coding	0.321623	1	0.575	-0.798366	12	3.63563	0.00433052	7	2.44064	0.00234082	7	19	11	3	4.32193	3.58496	0.00245787	0.00667135	0.00386236	1	15	4	1	4	2.32193	0.000351124	0.00526685	0.00140449	0	0	0	0	0	0	0	0	0
chr17	69969073	70821413	ENSMUSG00000003279	0.4158	+	Dlgap1	protein_coding	0.543401	1	0.709677	-0.494765	9	3.34079	0.000616224	6	2.69227	0.000418152	7	9	12	3	3.32193	3.70044	0.000462168	0.000594216	0.000792288	2	8	9	1.58496	3.16993	3.32193	0.000132048	0.000528192	0.000594216	0	0	0	0	0	0	0	0	0
chr4	3900996	3938423	ENSMUSG00000003282	0.3919	-	Plag1	protein_coding	0.659692	1	2	1	0	0.333333	3.10858e-05	2	1.19499	0.000155429	1	0	0	1	0	0	9.32575e-05	0	0	2	3	0	1.58496	2	0	0.000186515	0.000279772	0	0	0	0	0	0	0	0	0	0
chr2	153108468	153151441	ENSMUSG00000003283	0.4781	+	Hck	protein_coding	0.276981	1	0.473684	-1.078	31	4.87457	0.0198361	14	3.42537	0.00905563	44	16	32	5.49185	4.08746	5.04439	0.0284605	0.0103493	0.0206986	30	3	9	4.9542	2	3.32193	0.0194049	0.00194049	0.00582147	0	0	0	0	0	0	0	0	0
chr9	21002738	21008839	ENSMUSG00000003299	0.5139	+	Mrpl4	protein_coding	0.84864	1	1.13571	0.1836	92	6.49615	0.0169918	105	6.6577	0.0193228	64	122	91	6.02237	6.94251	6.52356	0.0117777	0.0224512	0.0167464	70	95	150	6.14975	6.58496	7.2384	0.0128819	0.0174825	0.027604	0	0	0	0	0	0	0	0	0
chr9	21229730	21239361	ENSMUSG00000003308	0.5348	-	Keap1	protein_coding	0.909695	1	0.906578	-0.141497	349	8.4275	0.100192	316	8.22189	0.0908046	266	395	385	8.0607	8.62936	8.59246	0.0764368	0.113506	0.110632	412	357	179	8.69	8.48382	7.49185	0.118391	0.102586	0.0514368	0	0	0	0	0	0	0	0	0
chr8	111154421	111259216	ENSMUSG00000003316	0.4182	-	Glg1	protein_coding	0.776331	1	1.1078	0.147699	469	8.8586	0.0230705	520	9.01475	0.0255628	416	414	577	8.7039	8.69697	9.17493	0.0204634	0.020365	0.0283831	477	606	476	8.90087	9.24555	8.89785	0.023464	0.0298096	0.0234148	0	0	0	0	0	0	0	0	0
chr10	80642617	80657071	ENSMUSG00000003344	0.5569	-	Btbd2	protein_coding	0.138578	1	1.66234	0.733213	50	5.54323	0.0107665	84	6.36193	0.0180392	25	49	77	4.70044	5.64386	6.2854	0.00534759	0.0104813	0.0164706	107	55	91	6.75489	5.80735	6.52356	0.0228877	0.0117647	0.0194652	0	0	0	0	0	0	0	0	0
chr10	80622780	80640771	ENSMUSG00000003345	0.5572	+	Csnk1g2	protein_coding	0.50486	1	0.776737	-0.364502	426	8.72652	0.218574	331	8.34308	0.16966	503	399	376	8.97728	8.64386	8.55842	0.258081	0.20472	0.192919	341	406	245	8.41785	8.66888	7.94251	0.174962	0.208312	0.125705	0	0	0	0	0	0	0	0	0
chr10	80583654	80590341	ENSMUSG00000003346	0.5779	-	Abhd17a	protein_coding	0.574952	1	0.771619	-0.37404	149	7.227	0.0498942	115	6.84864	0.038423	132	157	159	7.05528	7.30378	7.32193	0.0441029	0.0524557	0.053124	122	126	97	6.94251	6.98868	6.61471	0.0407618	0.0420982	0.032409	0	0	0	0	0	0	0	0	0
chr10	80685256	80701820	ENSMUSG00000003348	0.5163	-	Mob3a	protein_coding	0.98447	1	1.07368	0.10257	31	4.91405	0.00976024	33	5.07225	0.0105029	44	20	28	5.49185	4.39232	4.85798	0.0140038	0.00636537	0.00891152	33	27	39	5.08746	4.80735	5.32193	0.0105029	0.00859325	0.0124125	0	0	0	0	0	0	0	0	0
chr15	98632220	98644530	ENSMUSG00000003352	0.5578	+	Cacnb3	protein_coding	0.78873	1	0.944099	-0.0829894	53	5.732	0.0237988	50	5.61946	0.0224431	50	45	63	5.67243	5.52356	6	0.0225938	0.0203344	0.0284681	41	40	68	5.39232	5.35755	6.10852	0.0185269	0.018075	0.0307275	0	0	0	0	0	0	0	0	0
chr15	98708207	98723326	ENSMUSG00000003354	0.4813	+	Ccdc65	protein_coding	0.432891	1	1.88235	0.912537	5	1.99243	0.00316814	10	3.32576	0.00656257	0	8	6	0	3.16993	2.80735	0	0.00543109	0.00407332	5	11	13	2.58496	3.58496	3.80735	0.00339443	0.00746775	0.00882553	0	0	0	0	0	0	0	0	0
chr15	98724373	98728198	ENSMUSG00000003355	0.5259	-	Fkbp11	protein_coding	0.505498	1	0.874251	-0.19388	222	7.76028	0.175092	194	7.54628	0.152975	249	262	154	7.96578	8.03892	7.27612	0.196682	0.206951	0.121643	131	185	265	7.04439	7.53916	8.05528	0.103476	0.14613	0.209321	0	0	0	0	0	0	0	0	0
chr15	98645134	98662889	ENSMUSG00000003360	0.5034	-	Ddx23	protein_coding	0.821062	1	0.83871	-0.253757	9	3.29472	0.00134447	8	3.05664	0.00110439	8	14	6	3.16993	3.90689	2.80735	0.00115241	0.00201671	0.000864304	7	5	11	3	2.58496	3.58496	0.00100835	0.000720254	0.00158456	0	0	0	0	0	0	0	0	0
chr7	27532000	27553218	ENSMUSG00000003363	0.4975	-	Pld3	protein_coding	0.514757	1	0.752422	-0.410385	687	9.42568	0.0872049	517	9.00523	0.0655835	696	705	660	9.44501	9.46352	9.36851	0.0883473	0.0894897	0.0837776	607	462	481	9.24793	8.85487	8.91289	0.07705	0.0586443	0.0610561	0	0	0	0	0	0	0	0	0
chr7	25009849	25072346	ENSMUSG00000003378	0.5149	-	Grik5	protein_coding	0.832589	1	0.659091	-0.601451	14	3.60245	0.000584845	9	2.53824	0.000370878	7	27	7	3	4.80735	3	0.000299555	0.00115543	0.000299555	13	13	0	3.80735	3.80735	0	0.000556316	0.000556316	0	0	0	0	0	0	0	0	0	0
chr7	24969752	24972754	ENSMUSG00000003380	0.5588	-	Rabac1	protein_coding	0.647902	1	1.10319	0.141675	742	9.53702	0.277176	819	9.64786	0.305815	748	725	753	9.54882	9.50383	9.55842	0.279417	0.270826	0.281285	1046	778	632	10.032	9.60548	9.30606	0.390736	0.290624	0.236085	0	0	0	0	0	0	0	0	0
chr3	87525407	87540156	ENSMUSG00000003382	0.4797	+	Etv3	protein_coding	0.713253	1	1.01818	0.0259952	36	5.18328	0.00465258	36	5.08358	0.00473954	29	38	40	4.90689	5.2854	5.35755	0.00378294	0.00495695	0.00521785	56	35	18	5.83289	5.16993	4.24793	0.00730498	0.00456561	0.00234803	0	0	0	0	0	0	0	0	0
chr9	22002806	22014222	ENSMUSG00000003402	0.5391	+	Prkcsh	protein_coding	0.785735	1	0.874391	-0.193649	341	8.41584	0.0672445	298	8.19636	0.0587733	375	327	322	8.55459	8.35755	8.33539	0.0738771	0.0644208	0.0634358	334	343	218	8.38802	8.42626	7.77479	0.0657998	0.0675729	0.0429472	0	0	0	0	0	0	0	0	0
chr9	22015005	22052023	ENSMUSG00000003410	0.5042	-	Elavl3	protein_coding	1	1	1	0	0	0	0	0	0	0	0	0	0	0	0	0	0	0	0	0	0	0	0	0	0	0	0	0	0	0	0	0	0	0	0	0	0
chr4	108879063	108943324	ENSMUSG00000003411	0.4534	+	Rab3b	protein_coding	0.654014	1	0.555556	-0.847997	2	1.52832	0.000531208	1	0.666667	0.000177069	2	3	1	1.58496	2	1	0.000531208	0.000796813	0.000265604	1	1	0	1	1	0	0.000265604	0.000265604	0	0	0	0	0	0	0	0	0	0
chr7	45092990	45103851	ENSMUSG00000003420	0.5036	-	Fcgrt	protein_coding	0.158428	1	1.64158	0.715089	336	8.38342	0.0514353	552	9.10897	0.0845337	280	382	345	8.13443	8.5812	8.43463	0.0429053	0.0585351	0.0528655	533	585	537	9.0607	9.19476	9.07146	0.0816733	0.0896414	0.0822862	0	0	0	0	0	0	0	0	0
chr7	45062429	45078210	ENSMUSG00000003421	0.5028	+	Nosip	protein_coding	0.263527	1	1.41371	0.499488	140	7.11046	0.0224251	198	7.62599	0.0317689	135	177	108	7.08746	7.47573	6.76818	0.0216242	0.0283518	0.0172994	236	187	172	7.88874	7.55459	7.43463	0.0378023	0.0299535	0.0275509	0	0	0	0	0	0	0	0	0
chr7	45154303	45160065	ENSMUSG00000003423	0.5327	+	Pih1d1	protein_coding	0.82185	1	1.17021	0.226771	77	6.25831	0.0146133	91	6.51404	0.0171328	88	55	89	6.47573	5.80735	6.49185	0.0166289	0.010393	0.0168178	81	94	97	6.35755	6.56986	6.61471	0.0153061	0.0177627	0.0183296	0	0	0	0	0	0	0	0	0
chr7	45122379	45124439	ENSMUSG00000003429	0.5473	-	Rps11	protein_coding	0.824711	1	0.968429	-0.0462813	844	9.72153	0.319813	817	9.65404	0.309704	817	880	834	9.67596	9.783	9.70563	0.309704	0.333586	0.316149	627	883	941	9.29462	9.7879	9.87958	0.23768	0.334723	0.35671	0	0	0	0	0	0	0	0	0
chr7	28314891	28338746	ENSMUSG00000003435	0.4971	-	Supt5	protein_coding	0.969054	1	0.946506	-0.079317	385	8.59265	0.0108328	365	8.49956	0.0102518	403	367	386	8.65821	8.52356	8.59619	0.0113295	0.0103174	0.0108515	421	376	297	8.7211	8.55842	8.21917	0.0118355	0.0105704	0.0083495	0	0	0	0	0	0	0	0	0
chr7	28293553	28302238	ENSMUSG00000003436	0.5373	-	Dll3	protein_coding	0.134594	1	2.66667	1.41504	0	0	0	2	0.861654	0.000579509	0	0	0	0	0	0	0	0	0	5	0	0	2.58496	0	0	0.00173853	0	0	0	0	0	0	0	0	0	0	0
chr7	28392951	28399388	ENSMUSG00000003437	0.4859	+	Paf1	protein_coding	0.983177	1	0.994652	-0.00773565	124	6.94645	0.0155438	123	6.8545	0.01546	143	100	128	7.16993	6.65821	7.01123	0.0179739	0.0125691	0.0160885	115	182	72	6.85798	7.5157	6.18982	0.0144545	0.0228758	0.00904977	0	0	0	0	0	0	0	0	0
chr7	28305516	28312072	ENSMUSG00000003438	0.5397	-	Timm50	protein_coding	0.65574	1	0.787611	-0.344446	74	6.18895	0.0111227	58	5.81224	0.00872861	93	50	80	6.55459	5.67243	6.33985	0.0139159	0.00748167	0.0119707	87	41	47	6.45943	5.39232	5.58496	0.0130181	0.00613497	0.00703277	0	0	0	0	0	0	0	0	0
chr7	28386146	28392708	ENSMUSG00000003444	0.5127	-	Med29	protein_coding	0.159738	1	0.48	-1.05889	32	5.03306	0.0171076	15	3.96896	0.00793651	35	24	38	5.16993	4.64386	5.2854	0.0185185	0.0126984	0.0201058	19	15	11	4.32193	4	3.58496	0.0100529	0.00793651	0.00582011	0	0	0	0	0	0	0	0	0
chr6	149408886	149563329	ENSMUSG00000003452	0.372	+	Bicd1	protein_coding	0.916104	1	0.652174	-0.616671	7	2.53824	0.000473115	4	1.83062	0.000283869	6	13	1	2.80735	3.80735	1	0.000425804	0.000922575	7.09673e-05	8	4	0	3.16993	2.32193	0	0.000567738	0.000283869	0	0	0	0	0	0	0	0	0	0
chr1	172066013	172082795	ENSMUSG00000003458	0.4695	-	Ncstn	protein_coding	0.483156	1	1.23711	0.306978	64	5.94346	0.00312382	79	6.31337	0.00387616	38	82	71	5.2854	6.37504	6.16993	0.00186448	0.00402336	0.00348364	76	91	70	6.26679	6.52356	6.14975	0.00372896	0.00446494	0.00343457	0	0	0	0	0	0	0	0	0
chr1	172126755	172136493	ENSMUSG00000003464	0.4676	+	Pex19	protein_coding	0.437972	1	0.776573	-0.364807	153	7.26365	0.0211479	118	6.88961	0.0163919	153	153	152	7.26679	7.26679	7.25739	0.0211941	0.0211941	0.0210555	103	116	136	6.70044	6.87036	7.09803	0.0142679	0.0160687	0.0188392	0	0	0	0	0	0	0	0	0
chr6	55170626	55175043	ENSMUSG00000003477	0.5124	-	Inmt	protein_coding	0.445227	1	2	1	0	0	0	1	0.666667	0.0003663	0	0	0	0	0	0	0	0	0	0	3	0	0	2	0	0	0.0010989	0	0	0	0	0	0	0	0	0	0
chr6	29200434	29216364	ENSMUSG00000003500	0.5352	-	Impdh1	protein_coding	0.842216	1	1.27682	0.352551	95	6.50126	0.0160332	122	6.51623	0.020518	58	89	139	5.88264	6.49185	7.12928	0.00975446	0.014968	0.0233771	62	46	258	5.97728	5.55459	8.01681	0.0104272	0.00773629	0.0433905	0	0	0	0	0	0	0	0	0
chr11	101971143	101987013	ENSMUSG00000003518	0.5003	-	Dusp3	protein_coding	0.357937	1	0.653614	-0.613488	110	6.76439	0.01762	71	6.11776	0.011461	119	82	128	6.90689	6.37504	7.01123	0.0191195	0.0131748	0.0205656	90	79	45	6.50779	6.32193	5.52356	0.0144602	0.0126928	0.00723008	0	0	0	0	0	0	0	0	0
chr16	17900711	17911348	ENSMUSG00000003527	0.5086	-	Dgcr14	protein_coding	0.514083	1	0.723404	-0.467126	30	4.91906	0.0117253	22	4.47725	0.00837521	42	22	27	5.42626	4.52356	4.80735	0.016235	0.00850406	0.0104368	25	24	16	4.70044	4.64386	4.08746	0.0096637	0.00927716	0.00618477	0	0	0	0	0	0	0	0	0
chr16	17925211	17928219	ENSMUSG00000003528	0.5926	-	Slc25a1	protein_coding	0.755027	1	1.26205	0.335767	220	7.75982	0.0392192	278	7.99001	0.0495431	195	180	286	7.61471	7.49985	8.16491	0.0347099	0.0320399	0.0509078	199	178	458	7.64386	7.48382	8.84235	0.0354219	0.0316839	0.0815237	0	0	0	0	0	0	0	0	0
chr16	18052860	18071632	ENSMUSG00000003531	0.4741	+	Dgcr6	protein_coding	0.836002	1	0.995536	-0.00645502	74	6.15638	0.0166178	73	6.21487	0.0165426	107	55	59	6.75489	5.80735	5.90689	0.0241372	0.0124069	0.0133093	73	70	77	6.20945	6.14975	6.2854	0.0164674	0.0157907	0.0173697	0	0	0	0	0	0	0	0	0
chr17	35681567	35704621	ENSMUSG00000003534	0.53	-	Ddr1	protein_coding	0.226173	1	0.573688	-0.801662	463	8.85287	0.031346	265	7.96481	0.0179539	512	445	431	9.00282	8.8009	8.75489	0.0346883	0.0301491	0.0292005	395	232	168	8.62936	7.86419	7.40088	0.0267615	0.0157182	0.0113821	0	0	0	0	0	0	0	0	0
chr17	35821684	35822923	ENSMUSG00000003541	0.5452	+	Ier3	protein_coding	0.784167	1	1.05078	0.0714541	3675	11.8276	1.96858	3862	11.8982	2.06856	3682	4346	2998	11.8467	12.0858	11.5503	1.97215	2.3278	1.60578	4616	3812	3158	12.1727	11.8967	11.6253	2.47242	2.04178	1.69148	0	0	0	0	0	0	0	0	0
chr7	19302696	19310051	ENSMUSG00000003545	0.5481	-	Fosb	protein_coding	0.248211	1	2	1	12	3.66478	0.00249169	25	4.64769	0.00519103	9	16	11	3.32193	4.08746	3.58496	0.00186877	0.00332226	0.00228405	24	17	34	4.64386	4.16993	5.12928	0.00498339	0.0035299	0.0070598	0	0	0	0	0	0	0	0	0
chr17	46630631	46645144	ENSMUSG00000003546	0.5148	-	Klc4	protein_coding	0.794748	1	1.0177	0.0253111	74	6.2133	0.04516	76	6.2415	0.04597	59	73	91	5.90689	6.20945	6.52356	0.0358445	0.0443499	0.0552855	93	71	63	6.55459	6.16993	6	0.0565006	0.0431349	0.0382746	0	0	0	0	0	0	0	0	0
chr7	19344778	19356524	ENSMUSG00000003549	0.5267	+	Ercc1	protein_coding	0.863008	1	0.966418	-0.0492809	88	6.47482	0.00760904	85	6.37313	0.00735062	77	96	92	6.2854	6.59991	6.53916	0.00663278	0.00826945	0.00792489	108	94	54	6.76818	6.56986	5.78136	0.00930313	0.00809717	0.00465156	0	0	0	0	0	0	0	0	0
chr19	46707443	46741095	ENSMUSG00000003559	0.4519	+	As3mt	protein_coding	0.261732	1	0.470588	-1.08746	5	2.46411	0.00262025	2	1.10731	0.000935804	3	6	5	2	2.80735	2.58496	0.00168445	0.00336889	0.00280741	0	1	4	0	1	2.32193	0	0.000561482	0.00224593	0	0	0	0	0	0	0	0	0
chr8	70282827	70294361	ENSMUSG00000003573	0.5345	+	Homer3	protein_coding	0.882881	1	0.911854	-0.133125	109	6.76578	0.0204261	99	6.62053	0.018609	117	119	90	6.88264	6.90689	6.50779	0.0219925	0.0223684	0.0169173	108	114	75	6.76818	6.84549	6.24793	0.0203008	0.0214286	0.0140977	0	0	0	0	0	0	0	0	0
chr8	70382355	70439579	ENSMUSG00000003575	0.5317	-	Crtc1	protein_coding	0.576008	1	1.14035	0.189478	18	4.23051	0.00204895	21	4.10543	0.00235249	20	14	20	4.39232	3.90689	4.39232	0.00227661	0.00159363	0.00227661	33	24	5	5.08746	4.64386	2.58496	0.0037564	0.00273193	0.000569152	0	0	0	0	0	0	0	0	0
chr11	4135202	4141172	ENSMUSG00000003581	0.5446	+	Rnf215	protein_coding	0.198107	1	1.78068	0.832427	127	6.99188	0.037431	226	7.75113	0.0668834	135	132	113	7.08746	7.05528	6.83289	0.0398936	0.0390071	0.0333924	185	159	335	7.53916	7.32193	8.39232	0.054669	0.0469858	0.0989953	0	0	0	0	0	0	0	0	0
chr11	4097039	4123415	ENSMUSG00000003585	0.5096	-	Sec14l2	protein_coding	0.532722	1	0.466667	-1.09954	4	2.19499	0.00063674	1	0.773976	0.000212247	2	7	3	1.58496	3	2	0.00031837	0.00111429	0.000477555	4	0	0	2.32193	0	0	0.00063674	0	0	0	0	0	0	0	0	0	0	0
chr2	112492964	112634573	ENSMUSG00000003604	0.4231	+	Aven	protein_coding	0.935064	1	0.847909	-0.238019	87	6.36725	0.0140079	73	6.19487	0.0118528	49	96	115	5.64386	6.59991	6.85798	0.00791983	0.0155164	0.0185874	90	71	59	6.50779	6.16993	5.90689	0.0145466	0.0114757	0.00953612	0	0	0	0	0	0	0	0	0
chr3	19957054	20009145	ENSMUSG00000003617	0.3946	+	Cp	protein_coding	0.0862067	1	2.5914	1.37373	30	4.94152	0.00141563	79	6.29322	0.00374355	30	25	35	4.9542	4.70044	5.16993	0.00141563	0.00117969	0.00165157	57	83	98	5.85798	6.39232	6.62936	0.00268969	0.00391657	0.00462439	0	0	0	0	0	0	0	0	0
chr5	8966033	8997324	ENSMUSG00000003623	0.408	-	Crot	protein_coding	0.500609	1	1.27119	0.346176	58	5.864	0.012661	74	6.22573	0.0161537	48	55	71	5.61471	5.80735	6.16993	0.0104781	0.0120061	0.0154988	80	74	68	6.33985	6.22882	6.10852	0.0174634	0.0161537	0.0148439	0	0	0	0	0	0	0	0	0
chr4	133847290	133887797	ENSMUSG00000003644	0.5231	-	Rps6ka1	protein_coding	0.655999	1	0.846154	-0.241008	16	4.10825	0.00282681	14	3.73892	0.00236529	17	14	18	4.16993	3.90689	4.24793	0.00294219	0.00242298	0.00311526	6	19	16	2.80735	4.32193	4.08746	0.00103842	0.00328834	0.00276912	0	0	0	0	0	0	0	0	0
chr2	127208386	127240451	ENSMUSG00000003660	0.4513	+	Snrnp200	protein_coding	0.855408	1	0.981795	-0.026507	255	8.00133	0.0463652	251	7.95457	0.0455178	257	263	246	8.01123	8.04439	7.94837	0.0466679	0.0477574	0.0446704	217	222	313	7.76818	7.8009	8.29462	0.0394044	0.0403123	0.0568368	0	0	0	0	0	0	0	0	0
chr2	127240938	127247816	ENSMUSG00000003662	0.4464	-	Ciao1	protein_coding	0.687737	1	1.12928	0.1754	87	6.44056	0.0126558	98	6.62612	0.0143107	72	101	87	6.18982	6.67243	6.45943	0.010514	0.0147488	0.0127044	96	107	91	6.59991	6.75489	6.52356	0.0140187	0.015625	0.0132886	0	0	0	0	0	0	0	0	0
chr17	17843328	17855188	ENSMUSG00000003665	0.4484	-	Has1	protein_coding	0.829457	1	0.6	-0.736966	1	0.528321	0.000430108	0	0	0	0	2	0	0	1.58496	0	0	0.00129032	0	0	0	0	0	0	0	0	0	0	0	0	0	0	0	0	0	0	0
chr19	8772522	8786417	ENSMUSG00000003680	0.4871	-	Taf6l	protein_coding	0.344627	1	1.28135	0.35766	108	6.71105	0.0137125	139	7.1144	0.0176062	73	147	104	6.20945	7.20945	6.71425	0.00926866	0.0186643	0.0132047	161	137	118	7.33985	7.10852	6.89482	0.0204418	0.0173946	0.0149822	0	0	0	0	0	0	0	0	0
chr1	121304353	121332589	ENSMUSG00000003721	0.4261	-	Insig2	protein_coding	0.494888	1	0.745675	-0.423382	384	8.58861	0.0480717	286	8.15135	0.0358141	370	375	408	8.53528	8.55459	8.67596	0.0462789	0.0469043	0.0510319	340	238	281	8.41363	7.90087	8.13955	0.0425266	0.0297686	0.035147	0	0	0	0	0	0	0	0	0
chr4	129643980	129672767	ENSMUSG00000003731	0.4562	-	Kpna6	protein_coding	0.559516	1	0.860082	-0.217453	80	6.31972	0.00778059	69	6.07326	0.00667834	77	65	98	6.2854	6.04439	6.62936	0.00748882	0.00632173	0.00953122	52	59	95	5.72792	5.90689	6.58496	0.00505738	0.00573818	0.00923945	0	0	0	0	0	0	0	0	0
chr10	53904788	54075796	ENSMUSG00000003746	0.3987	-	Man1a	protein_coding	0.927017	1	0.874296	-0.193806	177	7.39224	0.0212826	154	7.2407	0.0185921	122	263	145	6.94251	8.04439	7.18982	0.014697	0.0316829	0.0174678	155	197	111	7.2854	7.62936	6.80735	0.0186724	0.0237321	0.0133719	0	0	0	0	0	0	0	0	0
chr7	27207172	27228661	ENSMUSG00000003752	0.4905	-	Itpkc	protein_coding	0.403834	1	1.64815	0.720846	17	4.13823	0.00351894	29	4.88575	0.0059339	20	12	19	4.39232	3.70044	4.32193	0.00413993	0.00248396	0.00393293	26	28	32	4.75489	4.85798	5.04439	0.00538191	0.0057959	0.00662389	0	0	0	0	0	0	0	0	0
chr7	27233023	27257950	ENSMUSG00000003762	0.4884	+	Coq8b	protein_coding	0.694639	1	1.33333	0.415037	38	5.22876	0.00491655	51	5.67989	0.00659853	51	25	38	5.70044	4.70044	5.2854	0.00659853	0.00323457	0.00491655	40	52	61	5.35755	5.72792	5.9542	0.00517531	0.00672791	0.00789235	0	0	0	0	0	0	0	0	0
chr18	34598615	34624601	ENSMUSG00000003778	0.4214	-	Brd8	protein_coding	0.856431	1	0.945869	-0.0802878	116	6.85897	0.0131878	110	6.7631	0.0124678	124	128	96	6.96578	7.01123	6.59991	0.0140973	0.0145521	0.0109141	95	141	93	6.58496	7.14975	6.55459	0.0108004	0.01603	0.010573	0	0	0	0	0	0	0	0	0
chr18	34624624	34633265	ENSMUSG00000003779	0.4689	+	Kif20a	protein_coding	0.360009	1	0.690141	-0.535037	46	5.55167	0.0243347	32	4.88637	0.0166317	38	53	48	5.2854	5.75489	5.61471	0.019958	0.0278361	0.0252101	32	15	48	5.04439	4	5.61471	0.0168067	0.00787815	0.0252101	0	0	0	0	0	0	0	0	0
chr8	84856989	84869257	ENSMUSG00000003808	0.4851	+	Farsa	protein_coding	0.203806	1	0.561955	-0.831473	1261	10.2726	0.0979159	708	9.40452	0.0549903	1417	926	1439	10.4696	9.85643	10.4919	0.110058	0.0719223	0.111767	1022	572	530	9.99859	9.16239	9.05257	0.0793786	0.0444272	0.041165	0	0	0	0	0	0	0	0	0
chr8	84886393	84893921	ENSMUSG00000003809	0.4867	-	Gcdh	protein_coding	0.530507	1	1.25	0.321928	30	4.93218	0.00511318	37	5.21236	0.00643456	26	33	30	4.75489	5.08746	4.9542	0.00448121	0.00568769	0.00517063	39	48	25	5.32193	5.61471	4.70044	0.00672182	0.00827301	0.00430886	0	0	0	0	0	0	0	0	0
chr4	116306762	116464183	ENSMUSG00000003810	0.4052	-	Mast2	protein_coding	0.913032	1	1.08696	0.120294	14	3.91326	0.00103274	16	4.05476	0.0011288	18	11	14	4.24793	3.58496	3.90689	0.00129692	0.000792564	0.00100872	16	17	14	4.08746	4.16993	3.90689	0.00115282	0.00122487	0.00100872	0	0	0	0	0	0	0	0	0
chr8	84908560	84922915	ENSMUSG00000003812	0.5204	+	Dnase2a	protein_coding	0.437874	1	0.658333	-0.60311	39	5.19487	0.00465338	25	4.51289	0.00302271	64	27	26	6.02237	4.80735	4.75489	0.00763632	0.00322157	0.00310226	34	33	9	5.12928	5.08746	3.32193	0.0040568	0.00393748	0.00107386	0	0	0	0	0	0	0	0	0
chr8	84834019	84840665	ENSMUSG00000003813	0.5222	-	Rad23a	protein_coding	1	1	0.94697	-0.0786098	43	5.44689	0.00684822	41	5.31374	0.00647662	41	37	51	5.39232	5.24793	5.70044	0.0065297	0.00589266	0.00812231	43	54	25	5.45943	5.78136	4.70044	0.00684822	0.0086001	0.00398153	0	0	0	0	0	0	0	0	0
chr8	84841850	84846934	ENSMUSG00000003814	0.4879	-	Calr	protein_coding	0.683434	1	1.09687	0.133388	4318	12.0592	0.947064	4736	12.186	1.03882	3774	5285	3894	11.8823	12.368	11.9274	0.827813	1.15925	0.854135	5962	3923	4323	12.5418	11.9381	12.0782	1.30774	0.860496	0.948234	0	0	0	0	0	0	0	0	0
chr8	84872111	84888221	ENSMUSG00000003824	0.4512	+	Syce2	protein_coding	0.808572	1	0.772152	-0.373043	25	4.69626	0.00694064	19	4.26965	0.0052968	21	32	23	4.45943	5.04439	4.58496	0.00575342	0.00876712	0.00630137	22	25	11	4.52356	4.70044	3.58496	0.0060274	0.00684932	0.0030137	0	0	0	0	0	0	0	0	0
chr8	107293470	107379517	ENSMUSG00000003847	0.3809	+	Nfat5	protein_coding	0.105563	1	0.595865	-0.746943	176	7.45735	0.00603985	105	6.63966	0.00358509	144	190	195	7.17991	7.57743	7.61471	0.00493235	0.00650796	0.00667923	64	100	150	6.02237	6.65821	7.2384	0.00219216	0.00342524	0.00513787	0	0	0	0	0	0	0	0	0
chr8	107412486	107425051	ENSMUSG00000003848	0.4872	-	Nob1	protein_coding	0.7693	1	0.908213	-0.138898	68	6.1012	0.00819771	62	5.90249	0.0074342	67	60	77	6.08746	5.93074	6.2854	0.00807715	0.00723327	0.0092827	47	90	48	5.58496	6.50779	5.61471	0.00566606	0.0108499	0.00578662	0	0	0	0	0	0	0	0	0
chr8	107388225	107403206	ENSMUSG00000003849	0.4688	-	Nqo1	protein_coding	0.0680278	1	2.375	1.24793	36	5.21432	0.0196609	88	6.44167	0.0474387	31	40	38	5	5.35755	5.2854	0.0167749	0.021645	0.0205628	65	92	106	6.04439	6.53916	6.74147	0.0351732	0.0497835	0.0573593	0	0	0	0	0	0	0	0	0
chr7	45339122	45367019	ENSMUSG00000003863	0.5164	-	Ppfia3	protein_coding	0.564947	1	1.4	0.485427	2	1.63563	0.000523874	4	1.77398	0.00082323	1	4	2	1	2.32193	1.58496	0.000224517	0.000898069	0.000449035	7	0	4	3	0	2.32193	0.00157162	0	0.000898069	0	0	0	0	0	0	0	0	0
chr7	45434844	45456619	ENSMUSG00000003865	0.4963	+	Gys1	protein_coding	0.566516	1	0.826613	-0.274716	908	9.801	0.167065	751	9.54684	0.138066	1145	711	869	10.1624	9.47573	9.76487	0.210594	0.130771	0.159831	808	648	796	9.66	9.34207	9.63844	0.148611	0.119183	0.146404	0	0	0	0	0	0	0	0	0
chr7	45421760	45438096	ENSMUSG00000003868	0.5418	-	Ruvbl2	protein_coding	0.648682	1	1.1	0.137504	42	5.34766	0.00782068	47	5.23647	0.00862122	65	30	32	6.04439	4.9542	5.04439	0.0120081	0.00554221	0.00591169	18	29	93	4.24793	4.90689	6.55459	0.00332533	0.00535747	0.0171809	0	0	0	0	0	0	0	0	0
chr7	45367891	45370583	ENSMUSG00000003872	0.5707	-	Lin7b	protein_coding	0.825994	1	0.888889	-0.169925	5	2.44662	0.000991277	4	1.26912	0.000859107	5	8	2	2.58496	3.16993	1.58496	0.000991277	0.00158604	0.000396511	13	0	0	3.80735	0	0	0.00257732	0	0	0	0	0	0	0	0	0	0	0
chr7	45461697	45466898	ENSMUSG00000003873	0.516	-	Bax	protein_coding	0.100537	1	0.543902	-0.87858	272	8.04946	0.0672428	148	7.18341	0.0364609	363	197	257	8.50779	7.62936	8.01123	0.0896296	0.048642	0.0634568	163	174	106	7.35755	7.45121	6.74147	0.0402469	0.042963	0.0261728	0	0	0	0	0	0	0	0	0
chr10	71225464	71238280	ENSMUSG00000003923	0.4375	-	Tfam	protein_coding	0.179884	1	1.93525	0.952521	45	5.49991	0.0080909	89	6.32431	0.0158249	32	53	51	5.04439	5.75489	5.70044	0.00571123	0.00945922	0.00910227	56	58	152	5.83289	5.88264	7.25739	0.00999465	0.0103516	0.0271283	0	0	0	0	0	0	0	0	0
chr17	33329342	33358878	ENSMUSG00000003929	0.3889	-	Zfp81	protein_coding	0.869591	1	1.07143	0.0995357	18	4.09282	0.0028703	19	4.14868	0.00308692	8	23	22	3.16993	4.58496	4.52356	0.00129976	0.0037368	0.00357433	19	8	30	4.32193	3.16993	4.9542	0.00308692	0.00129976	0.00487409	0	0	0	0	0	0	0	0	0
chr11	69554092	69560205	ENSMUSG00000003934	0.56	-	Efnb3	protein_coding	1	1	1.6	0.678072	1	0.666667	0.000220604	2	0.861654	0.000551511	1	0	1	1	0	1	0.000330907	0	0.000330907	0	0	5	0	0	2.58496	0	0	0.00165453	0	0	0	0	0	0	0	0	0
chr11	90249456	90278589	ENSMUSG00000003948	0.4533	+	Mmd	protein_coding	0.336349	1	0.642202	-0.638901	108	6.75778	0.0213018	69	6.10335	0.0136095	93	106	125	6.55459	6.74147	6.97728	0.0183432	0.0209073	0.0246548	83	52	72	6.39232	5.72792	6.18982	0.0163708	0.0102564	0.0142012	0	0	0	0	0	0	0	0	0
chr11	90336536	90390895	ENSMUSG00000003949	0.4673	-	Hlf	protein_coding	0.841161	1	1	0	7	2.90475	0.000848999	7	2.81707	0.000848999	4	11	6	2.32193	3.58496	2.80735	0.000485143	0.00133414	0.000727714	13	4	4	3.80735	2.32193	2.32193	0.00157671	0.000485143	0.000485143	0	0	0	0	0	0	0	0	0
chr16	36043844	36071515	ENSMUSG00000003955	0.4569	-	Fam162a	protein_coding	0.903727	1	1.14781	0.198882	980	9.92599	0.695529	1125	10.1107	0.798439	1152	945	843	10.1712	9.8857	9.7211	0.817601	0.670688	0.598297	837	1262	1276	9.71081	10.3026	10.3185	0.594038	0.895671	0.905607	0	0	0	0	0	0	0	0	0
chr15	76904071	76906318	ENSMUSG00000003970	0.5311	+	Rpl8	protein_coding	0.390836	1	0.677648	-0.561393	3814	11.8816	2.94947	2584	11.3168	1.99845	4491	3125	3825	12.1331	11.6101	11.9016	3.47332	2.41686	2.95824	2791	2941	2020	11.4471	11.5226	10.9809	2.15855	2.27456	1.56226	0	0	0	0	0	0	0	0	0
chr13	91460283	91703429	ENSMUSG00000003992	0.3964	+	Ssbp2	protein_coding	0.833307	1	1.08824	0.121991	90	6.49593	0.00639107	98	6.61789	0.00696127	82	102	85	6.37504	6.6865	6.42626	0.00584462	0.00727014	0.00605845	98	86	109	6.62936	6.44294	6.78136	0.00698503	0.00612972	0.00776907	0	0	0	0	0	0	0	0	0
chr11	26386135	26471876	ENSMUSG00000004018	0.3912	+	Fancl	protein_coding	0.383112	1	0.741497	-0.431488	48	5.55155	0.008977	35	5.12302	0.00660807	51	63	30	5.70044	6	4.9542	0.00953806	0.0117823	0.00561062	22	39	45	4.52356	5.32193	5.52356	0.00411446	0.00729381	0.00841593	0	0	0	0	0	0	0	0	0
chr1	158245269	158356326	ENSMUSG00000004031	0.4328	-	Brinp2	protein_coding	1	1	1	0	0	0	0	0	0	0	0	0	0	0	0	0	0	0	0	0	0	0	0	0	0	0	0	0	0	0	0	0	0	0	0	0	0
chr3	107895821	107898686	ENSMUSG00000004032	0.4937	+	Gstm5	protein_coding	0.801167	1	1.0601	0.0842035	520	8.97694	0.0639859	552	9.09948	0.067839	358	683	520	8.48784	9.41785	9.02514	0.0440236	0.0839892	0.0639449	471	636	548	8.88264	9.31515	9.10066	0.0579193	0.0782095	0.0673881	0	0	0	0	0	0	0	0	0
chr3	107926334	107931817	ENSMUSG00000004035	0.5053	-	Gstm7	protein_coding	0.679152	1	0.727273	-0.459432	3	1.72331	0.000850883	2	0.861654	0.000531802	2	5	1	1.58496	2.58496	1	0.000638162	0.00159541	0.000319081	0	0	5	0	0	2.58496	0	0	0.00159541	0	0	0	0	0	0	0	0	0
chr3	107963696	107969283	ENSMUSG00000004038	0.4961	-	Gstm3	protein_coding	0.664437	1	2.28571	1.19265	1	1	0.00075543	4	1.9183	0.00245515	3	1	0	2	1	0	0.00169972	0.000566572	0	0	8	5	0	3.16993	2.58496	0	0.00453258	0.00283286	0	0	0	0	0	0	0	0	0
chr11	100885098	100939540	ENSMUSG00000004040	0.4651	-	Stat3	protein_coding	0.913651	1	0.956772	-0.0637524	346	8.40765	0.0230836	331	8.36804	0.0220829	250	394	394	7.97154	8.62571	8.62571	0.0166789	0.0262859	0.0262859	378	311	304	8.56605	8.2854	8.25267	0.0252185	0.0207485	0.0202815	0	0	0	0	0	0	0	0	0
chr11	100859351	100885169	ENSMUSG00000004043	0.4986	+	Stat5a	protein_coding	0.770376	1	0.986667	-0.0193653	49	5.6416	0.00658337	48	5.25163	0.0064938	53	47	47	5.75489	5.58496	5.58496	0.00712078	0.00631466	0.00631466	71	63	11	6.16993	6	3.58496	0.00953916	0.00846433	0.0014779	0	0	0	0	0	0	0	0	0
chr11	100956733	100970887	ENSMUSG00000004044	0.5287	-	Ptrf	protein_coding	0.7721	1	1.066	0.0922015	6191	12.5824	1.40744	6600	12.617	1.50034	7282	5184	6108	12.8303	12.3401	12.5767	1.65538	1.17845	1.3885	9301	6206	4293	13.1833	12.5997	12.0681	2.11434	1.41078	0.975904	0	0	0	0	0	0	0	0	0
chr19	5689131	5702862	ENSMUSG00000004054	0.5505	+	Map3k11	protein_coding	0.830826	1	0.775	-0.367732	12	3.73076	0.00696012	9	3.23808	0.00526712	14	11	12	3.90689	3.58496	3.70044	0.00790068	0.00620767	0.00677201	13	11	4	3.80735	3.58496	2.32193	0.00733634	0.00620767	0.00225734	0	0	0	0	0	0	0	0	0
chr7	27591552	27640826	ENSMUSG00000004056	0.5071	+	Akt2	protein_coding	0.916961	1	0.957941	-0.0619908	601	9.14741	0.0520185	576	9.16868	0.049827	344	654	806	8.43045	9.35535	9.65642	0.0297578	0.0565744	0.0697232	587	620	521	9.19967	9.27845	9.02791	0.0507785	0.0536332	0.0450692	0	0	0	0	0	0	0	0	0
chr16	4639989	4707695	ENSMUSG00000004069	0.4834	+	Dnaja3	protein_coding	0.274069	1	1.66376	0.734443	75	6.23182	0.012764	126	6.95663	0.0213487	66	65	95	6.06609	6.04439	6.58496	0.0111826	0.0110132	0.0160962	103	110	165	6.70044	6.79442	7.37504	0.0174517	0.0186377	0.0279566	0	0	0	0	0	0	0	0	0
chr16	4726361	4766742	ENSMUSG00000004070	0.4362	+	Hmox2	protein_coding	0.936884	1	1.07729	0.107413	137	7.07902	0.0385807	148	7.21454	0.0415845	151	100	160	7.24793	6.65821	7.33092	0.0425232	0.0281611	0.0450577	140	147	156	7.13955	7.20945	7.29462	0.0394255	0.0413968	0.0439313	0	0	0	0	0	0	0	0	0
chr16	4750348	4790292	ENSMUSG00000004071	0.4469	-	Cdip1	protein_coding	0.523879	1	0.746667	-0.421464	74	6.22177	0.0104476	55	5.79034	0.00776507	84	72	66	6.40939	6.18982	6.06609	0.0118594	0.0101652	0.00931809	66	54	45	6.06609	5.78136	5.52356	0.00931809	0.00762389	0.00635324	0	0	0	0	0	0	0	0	0
chr2	72285637	72442610	ENSMUSG00000004085	0.4311	+	Zak	protein_coding	0.420095	1	0.72449	-0.464963	260	8.00343	0.019527	188	7.56306	0.0141264	195	278	308	7.61471	8.12412	8.27146	0.0146265	0.0208521	0.0231023	176	198	191	7.46761	7.63662	7.58496	0.0132013	0.0148515	0.0143264	0	0	0	0	0	0	0	0	0
chr9	14500617	14510577	ENSMUSG00000004096	0.4146	+	Cwc15	protein_coding	0.611843	1	1.25568	0.328471	234	7.86841	0.0847847	294	8.19859	0.106555	247	204	250	7.9542	7.67948	7.97154	0.0896226	0.0740203	0.0907112	264	298	319	8.04985	8.224	8.32193	0.095791	0.108128	0.115747	0	0	0	0	0	0	0	0	0
chr9	20770050	20815067	ENSMUSG00000004098	0.5121	-	Col5a3	protein_coding	0.000597129	0.272791	0.267625	-1.90172	1228	10.2269	0.373013	328	8.35505	0.0996052	1337	867	1481	10.3859	9.76155	10.5333	0.406013	0.263286	0.449742	374	300	310	8.55075	8.23362	8.28077	0.113574	0.0911023	0.0941391	0	0	0	0	0	0	0	0	0
chr9	20907209	20959888	ENSMUSG00000004099	0.5027	-	Dnmt1	protein_coding	0.228742	1	0.614634	-0.7022	136	7.0364	0.0333006	83	6.30423	0.0203731	105	109	193	6.72792	6.78136	7.59991	0.0257732	0.026755	0.0473736	99	46	104	6.64386	5.55459	6.71425	0.0243004	0.0112911	0.0255277	0	0	0	0	0	0	0	0	0
chr9	20888175	20892178	ENSMUSG00000004100	0.5597	+	Ppan	protein_coding	0.54033	1	0.818681	-0.288626	120	6.89628	0.016312	98	6.62097	0.0133297	153	97	111	7.26679	6.61471	6.80735	0.0207401	0.013149	0.0150468	108	80	107	6.76818	6.33985	6.75489	0.0146401	0.0108445	0.0145045	0	0	0	0	0	0	0	0	0
chr2	33216069	33247717	ENSMUSG00000004105	0.5079	+	Angptl2	protein_coding	0.0131934	1	0.369137	-1.43777	1150	10.1684	0.178429	424	8.69568	0.065767	1102	1181	1168	10.1072	10.207	10.1911	0.170932	0.183186	0.18117	535	309	428	9.06609	8.27612	8.74483	0.0829843	0.0479293	0.0663875	0	0	0	0	0	0	0	0	0
chr2	24603887	24763152	ENSMUSG00000004113	0.4666	-	Cacna1b	protein_coding	0.90677	1	0.92	-0.120294	7	2.90015	0.000541006	7	2.88726	0.000491823	12	7	3	3.70044	3	2	0.000885282	0.000516415	0.000221321	8	8	4	3.16993	3.16993	2.32193	0.000590188	0.000590188	0.000295094	0	0	0	0	0	0	0	0	0
chr3	138143448	138159821	ENSMUSG00000004127	0.4135	+	Trmt10a	protein_coding	0.557851	1	0.683417	-0.549162	65	6.03552	0.00817075	44	5.43275	0.00554444	62	55	79	5.97728	5.80735	6.32193	0.00775388	0.00687844	0.00987994	65	36	32	6.04439	5.20945	5.04439	0.00812906	0.00450225	0.004002	0	0	0	0	0	0	0	0	0
chr12	38779380	38868215	ENSMUSG00000004151	0.3851	+	Etv1	protein_coding	0.144757	1	2.72727	1.44746	3	1.86165	0.000350739	9	3.26912	0.00118374	2	3	3	1.58496	2	2	0.000263054	0.000394581	0.000394581	13	7	7	3.80735	3	3	0.00170985	0.000920689	0.000920689	0	0	0	0	0	0	0	0	0
chr15	76660641	76668196	ENSMUSG00000004187	0.5365	+	Kifc2	protein_coding	0.439048	1	1.38462	0.469485	8	3.03092	0.00384873	11	3.14348	0.00552209	12	5	6	3.70044	2.58496	2.80735	0.0060241	0.00251004	0.00301205	22	9	2	4.52356	3.32193	1.58496	0.0110442	0.00451807	0.00100402	0	0	0	0	0	0	0	0	0
chr10	60277627	60302597	ENSMUSG00000004207	0.5099	+	Psap	protein_coding	0.763231	1	1.04584	0.0646611	9845	13.2411	4.63949	10296	13.2892	4.85218	7498	11651	10386	12.8725	13.5083	13.3425	3.53346	5.49057	4.89444	11547	12258	7084	13.4954	13.5816	12.7906	5.44156	5.77663	3.33836	0	0	0	0	0	0	0	0	0
chrX	74393290	74453854	ENSMUSG00000004221	0.4362	+	Ikbkg	protein_coding	0.862476	1	1.05994	0.0839784	105	6.69967	0.00665861	111	6.79247	0.00706152	127	106	81	7	6.74147	6.35755	0.00807939	0.00674343	0.005153	133	94	106	7.06609	6.56986	6.74147	0.0084611	0.00598002	0.00674343	0	0	0	0	0	0	0	0	0
chr3	99141068	99239186	ENSMUSG00000004233	0.4231	+	Wars2	protein_coding	0.367161	1	1.66667	0.736966	17	4.11882	0.00113903	29	4.87657	0.00194305	11	18	22	3.58496	4.24793	4.52356	0.000737018	0.00120603	0.00147404	24	25	38	4.64386	4.70044	5.2854	0.00160804	0.00167504	0.00254606	0	0	0	0	0	0	0	0	0
chr6	124742544	124756524	ENSMUSG00000004263	0.5311	-	Atn1	protein_coding	0.299486	1	1.48889	0.574236	29	4.79798	0.00675991	44	5.47074	0.0101787	17	45	25	4.16993	5.52356	4.70044	0.0039627	0.0104895	0.00582751	44	37	50	5.49185	5.24793	5.67243	0.0102564	0.00862471	0.011655	0	0	0	0	0	0	0	0	0
chr6	124712336	124716950	ENSMUSG00000004264	0.5326	+	Phb2	protein_coding	0.565773	1	0.734822	-0.444534	850	9.72402	0.156624	624	9.25173	0.115042	772	791	987	9.59432	9.62936	9.94837	0.142252	0.145753	0.181868	806	604	463	9.65642	9.24079	8.85798	0.148517	0.111295	0.0853142	0	0	0	0	0	0	0	0	0
chr6	124720707	124738714	ENSMUSG00000004266	0.5061	-	Ptpn6	protein_coding	0.152598	1	0.425	-1.23447	52	5.63221	0.00656382	22	4.3079	0.0027175	82	34	41	6.37504	5.12928	5.39232	0.0102847	0.00426439	0.00514236	36	20	9	5.20945	4.39232	3.32193	0.00451524	0.00250847	0.00112881	0	0	0	0	0	0	0	0	0
chr6	124760053	124769673	ENSMUSG00000004267	0.5261	-	Eno2	protein_coding	0.998441	1	0.98	-0.0291463	49	5.61566	0.00427873	48	5.60124	0.00419141	58	53	36	5.88264	5.75489	5.20945	0.00506462	0.00462801	0.00314356	51	54	39	5.70044	5.78136	5.32193	0.00445337	0.00471533	0.00340552	0	0	0	0	0	0	0	0	0
chr6	124704085	124712178	ENSMUSG00000004268	0.4638	-	Emg1	protein_coding	0.970568	1	1.00896	0.0128749	334	8.36276	0.0806933	337	8.39175	0.0814188	346	256	399	8.43879	8.00562	8.64386	0.0836759	0.0619105	0.0964933	349	371	290	8.45121	8.53916	8.18488	0.0844015	0.0897219	0.070133	0	0	0	0	0	0	0	0	0
chr6	124663027	124704418	ENSMUSG00000004270	0.4724	+	Lpcat3	protein_coding	0.799733	1	0.857353	-0.222039	226	7.81508	0.0181317	193	7.55608	0.0155338	191	236	250	7.58496	7.88874	7.97154	0.0153463	0.0189619	0.0200868	239	130	211	7.90689	7.03342	7.72792	0.019203	0.0104451	0.0169532	0	0	0	0	0	0	0	0	0
chr6	29467718	29470512	ENSMUSG00000004285	0.4998	+	Atp6v1f	protein_coding	0.62673	1	0.839851	-0.251795	894	9.75736	0.596796	751	9.52971	0.501113	1233	693	756	10.2691	9.43879	9.56415	0.823097	0.462617	0.504673	929	593	730	9.86109	9.21432	9.51373	0.62016	0.395861	0.487316	0	0	0	0	0	0	0	0	0
chrX	7153810	7319358	ENSMUSG00000004317	0.4082	-	Clcn5	protein_coding	1	1	0.990991	-0.0130562	36	5.15536	0.00329218	36	5.15923	0.0032617	40	23	45	5.35755	4.58496	5.52356	0.00365798	0.00210334	0.00411523	44	25	38	5.49185	4.70044	5.2854	0.00402378	0.00228624	0.00347508	0	0	0	0	0	0	0	0	0
chr8	60910389	60983300	ENSMUSG00000004319	0.3797	-	Clcn3	protein_coding	0.628892	1	1.18148	0.240597	89	6.48358	0.0115405	105	6.71506	0.0136584	98	76	93	6.62936	6.26679	6.55459	0.0127075	0.00985477	0.0120591	128	88	100	7.01123	6.47573	6.65821	0.0165975	0.0114108	0.0129668	0	0	0	0	0	0	0	0	0
chr6	56069804	56569103	ENSMUSG00000004347	0.404	-	Pde1c	protein_coding	1	1	1.4	0.485427	1	0.528321	2.95981e-05	1	0.773976	5.91961e-05	0	0	2	0	0	1.58496	0	0	8.87942e-05	0	0	4	0	0	2.32193	0	0	0.000177588	0	0	0	0	0	0	0	0	0
chr10	88746607	88826814	ENSMUSG00000004356	0.437	-	Utp20	protein_coding	0.497309	1	0.877551	-0.188445	81	6.3492	0.0520095	71	5.94163	0.045562	74	84	84	6.22882	6.40939	6.40939	0.0477112	0.0541586	0.0541586	46	37	129	5.55459	5.24793	7.02237	0.0296583	0.0238556	0.0831721	0	0	0	0	0	0	0	0	0
chr10	88674772	88685015	ENSMUSG00000004359	0.4328	-	Spic	protein_coding	0.693627	1	0.5	-1	1	0.861654	0.00020496	0	0	0	0	2	1	0	1.58496	1	0	0.00040992	0.00020496	0	0	0	0	0	0	0	0	0	0	0	0	0	0	0	0	0	0
chr10	29211606	29230779	ENSMUSG00000004360	0.3719	+	9330159F19Rik	protein_coding	1	1	0.8	-0.321928	1	0.528321	8.28878e-05	0	0.333333	4.14439e-05	0	2	0	0	1.58496	0	0	0.000248663	0	0	1	0	0	1	0	0	0.000124332	0	0	0	0	0	0	0	0	0	0
chr1	80264923	80340480	ENSMUSG00000004364	0.3579	-	Cul3	protein_coding	0.635608	1	1.19758	0.260123	164	7.34709	0.017152	197	7.61364	0.0205615	129	199	165	7.02237	7.64386	7.37504	0.0134641	0.0207703	0.0172216	158	224	209	7.31288	7.81378	7.71425	0.016491	0.0233796	0.021814	0	0	0	0	0	0	0	0	0
chr7	4772373	4782857	ENSMUSG00000004371	0.5362	-	Il11	protein_coding	0.0159319	1	0.301075	-1.7318	30	4.93107	0.0122549	8	2.96494	0.00340414	27	25	38	4.80735	4.70044	5.2854	0.0110294	0.0102124	0.0155229	6	3	16	2.80735	2	4.08746	0.00245098	0.00122549	0.00653595	0	0	0	0	0	0	0	0	0
chr8	72814599	73353540	ENSMUSG00000004383	0.4155	-	Large1	protein_coding	0.304592	1	0.666667	-0.584963	134	7.06339	0.0358961	89	6.41629	0.0238414	158	131	113	7.31288	7.04439	6.83289	0.0423252	0.0350924	0.0302706	88	124	55	6.47573	6.96578	5.80735	0.0235735	0.0332173	0.0147335	0	0	0	0	0	0	0	0	0
chr11	6258919	6267772	ENSMUSG00000004393	0.5047	-	Ddx56	protein_coding	0.204024	1	0.57839	-0.789886	156	7.26545	0.0296198	90	6.3744	0.0170519	200	119	150	7.65105	6.90689	7.2384	0.0378931	0.0225464	0.0284199	125	102	43	6.97728	6.6865	5.45943	0.0236832	0.0193255	0.00814703	0	0	0	0	0	0	0	0	0
chr11	6270369	6274870	ENSMUSG00000004394	0.4729	-	Tmed4	protein_coding	0.728756	1	1.09262	0.127797	193	7.57012	0.0508772	211	7.72197	0.055614	139	227	214	7.12928	7.83289	7.74819	0.0365789	0.0597368	0.0563158	193	244	197	7.59991	7.93664	7.62936	0.0507895	0.0642105	0.0518421	0	0	0	0	0	0	0	0	0
chr6	120891930	120916853	ENSMUSG00000004446	0.4971	-	Bid	protein_coding	0.618085	1	0.907154	-0.140581	218	7.76618	0.0261862	198	7.58948	0.0237437	252	196	206	7.98299	7.62205	7.69349	0.0302703	0.0235435	0.0247447	168	155	270	7.40088	7.2854	8.08215	0.0201802	0.0186186	0.0324324	0	0	0	0	0	0	0	0	0
chr1	119470305	119504794	ENSMUSG00000004451	0.4816	-	Ralb	protein_coding	0.244127	1	0.675497	-0.565979	100	6.63601	0.0186712	67	6.04548	0.0125515	121	83	95	6.93074	6.39232	6.58496	0.0226677	0.0155489	0.0177969	53	91	57	5.75489	6.52356	5.85798	0.00992881	0.0170476	0.0106782	0	0	0	0	0	0	0	0	0
chr5	122158278	122175273	ENSMUSG00000004455	0.4896	+	Ppp1cc	protein_coding	0.398506	1	0.753452	-0.408413	168	7.38152	0.0272329	126	6.95204	0.0204787	133	199	172	7.06609	7.64386	7.43463	0.0215594	0.0322581	0.0278813	99	110	170	6.64386	6.79442	7.41785	0.016048	0.0178311	0.0275571	0	0	0	0	0	0	0	0	0
chr16	22857845	22879634	ENSMUSG00000004460	0.4476	+	Dnajb11	protein_coding	0.007074	0.922574	3.03321	1.60084	260	8.00873	0.0581655	791	8.9968	0.176883	311	261	208	8.2854	8.03342	7.70736	0.0695749	0.0583893	0.0465324	265	1835	272	8.05528	10.8424	8.09276	0.0592841	0.410515	0.0608501	0	0	0	0	0	0	0	0	0
chr16	22813215	22857569	ENSMUSG00000004462	0.4323	-	Tbccd1	protein_coding	0.951721	1	0.863158	-0.212304	62	5.9784	0.0205856	54	5.63916	0.0177235	58	71	58	5.88264	6.16993	5.88264	0.0191546	0.0234478	0.0191546	68	68	25	6.10852	6.10852	4.70044	0.0224571	0.0224571	0.00825627	0	0	0	0	0	0	0	0	0
chr7	44302687	44306902	ENSMUSG00000004473	0.5384	-	Clec11a	protein_coding	0.161795	1	1.49466	0.579819	280	7.89771	0.0900901	419	8.65531	0.134813	161	519	160	7.33985	9.02237	7.33092	0.0518018	0.166988	0.0514801	386	581	290	8.59619	9.18488	8.18488	0.124196	0.186937	0.0933076	0	0	0	0	0	0	0	0	0
chr7	12965838	12974236	ENSMUSG00000004500	0.5058	+	Zfp324	protein_coding	0.872977	1	0.909091	-0.137504	14	3.84896	0.00184137	12	3.46625	0.00166173	16	15	10	4.08746	4	3.45943	0.00215575	0.00202102	0.00134735	24	8	5	4.64386	3.16993	2.58496	0.00323363	0.00107788	0.000673673	0	0	0	0	0	0	0	0	0
chr7	97081586	97308946	ENSMUSG00000004508	0.4036	+	Gab2	protein_coding	0.793064	1	0.901176	-0.150118	141	7.12779	0.0271505	127	6.98777	0.0244483	133	117	172	7.06609	6.88264	7.43463	0.0256707	0.0225825	0.0331982	121	146	113	6.93074	7.19967	6.83289	0.0233546	0.0281799	0.0218105	0	0	0	0	0	0	0	0	0
chr5	113842436	113908758	ENSMUSG00000004530	0.498	-	Coro1c	protein_coding	0.897557	1	0.956217	-0.0645898	1712	10.7366	0.139732	1637	10.6764	0.133611	1776	1505	1855	10.7952	10.5565	10.858	0.144956	0.122837	0.151404	1620	1729	1562	10.6627	10.7566	10.6101	0.132223	0.14112	0.127489	0	0	0	0	0	0	0	0	0
chr6	52713729	52766780	ENSMUSG00000004535	0.3865	+	Tax1bp1	protein_coding	0.490923	1	1.41596	0.501781	471	8.87517	0.0569942	667	9.2905	0.0807519	418	535	460	8.71081	9.06609	8.84862	0.0505808	0.0647386	0.0556631	472	505	1025	8.8857	8.98299	10.0028	0.0571152	0.0611084	0.124032	0	0	0	0	0	0	0	0	0
chr14	51905271	51913488	ENSMUSG00000004558	0.5169	-	Ndrg2	protein_coding	0.00154813	0.401857	0.318735	-1.64957	136	7.08955	0.0640603	43	5.36639	0.0200973	157	129	122	7.30378	7.02237	6.94251	0.073952	0.0607631	0.0574659	25	44	59	4.70044	5.49185	5.90689	0.0117758	0.0207254	0.0277909	0	0	0	0	0	0	0	0	0
chr14	51884842	51893039	ENSMUSG00000004561	0.4732	+	Mettl17	protein_coding	0.859988	1	1.03196	0.0453919	72	6.10966	0.0044069	74	6.05602	0.00454972	52	56	108	5.72792	5.83289	6.76818	0.00318276	0.00342759	0.00661036	58	127	38	5.88264	7	5.2854	0.00355001	0.00777329	0.00232587	0	0	0	0	0	0	0	0	0
chr14	51984719	52006251	ENSMUSG00000004562	0.5109	+	Arhgef40	protein_coding	0.709562	1	0.788	-0.343732	166	7.36329	0.00534529	130	6.9959	0.00420525	134	197	166	7.07682	7.62936	7.3837	0.00432356	0.00635627	0.00535605	151	151	89	7.24793	7.24793	6.49185	0.00487207	0.00487207	0.00287162	0	0	0	0	0	0	0	0	0
chr8	3515384	3544267	ENSMUSG00000004565	0.482	+	Pnpla6	protein_coding	0.999924	1	0.952381	-0.0703893	27	4.73076	0.00159452	26	4.73322	0.00151578	17	39	25	4.16993	5.32193	4.70044	0.00100396	0.00230319	0.00147641	23	27	27	4.58496	4.80735	4.80735	0.00135829	0.00159452	0.00159452	0	0	0	0	0	0	0	0	0
chr8	3500457	3515232	ENSMUSG00000004567	0.4943	+	Mcoln1	protein_coding	0.526873	1	1.29333	0.371094	49	5.63299	0.00884157	64	6.00078	0.011488	42	57	48	5.42626	5.85798	5.61471	0.00757849	0.0102851	0.00866113	54	76	61	5.78136	6.26679	5.9542	0.00974377	0.0137135	0.0110069	0	0	0	0	0	0	0	0	0
chr8	3393006	3456601	ENSMUSG00000004568	0.4789	+	Arhgef18	protein_coding	0.967652	1	1.10526	0.14439	43	5.46618	0.00519834	48	5.52738	0.00575816	42	40	48	5.42626	5.35755	5.61471	0.00503839	0.00479846	0.00575816	41	31	72	5.39232	5	6.18982	0.00491843	0.00371881	0.00863724	0	0	0	0	0	0	0	0	0
chr3	142790902	142882004	ENSMUSG00000004591	0.3664	-	Pkn2	protein_coding	0.671205	1	0.718232	-0.477478	59	5.8553	0.001943	42	5.39395	0.0013863	37	73	68	5.24793	6.20945	6.10852	0.00121164	0.00239054	0.00222681	58	35	34	5.88264	5.16993	5.12928	0.00189934	0.00114615	0.0011134	0	0	0	0	0	0	0	0	0
chr7	43524216	43544428	ENSMUSG00000004609	0.4428	-	Cd33	protein_coding	0.308822	1	1.91667	0.938599	11	3.4789	0.00130828	22	4.51317	0.00261656	10	6	17	3.45943	2.80735	4.16993	0.00118934	0.000713606	0.00202188	26	20	20	4.75489	4.39232	4.39232	0.00309229	0.00237869	0.00237869	0	0	0	0	0	0	0	0	0
chr7	43444083	43457800	ENSMUSG00000004610	0.4983	+	Etfb	protein_coding	0.60161	1	0.882588	-0.180188	416	8.64121	0.157463	367	8.48568	0.138931	593	361	295	9.21432	8.49985	8.20945	0.224281	0.136536	0.111573	314	493	295	8.29921	8.94837	8.20945	0.118759	0.18646	0.111573	0	0	0	0	0	0	0	0	0
chr8	3630955	3643644	ENSMUSG00000004626	0.5132	+	Stxbp2	protein_coding	0.884909	1	0.972145	-0.0407568	119	6.88402	0.00886697	115	6.85783	0.0086179	145	113	98	7.18982	6.83289	6.62936	0.0108346	0.00844355	0.00732272	120	103	123	6.91886	6.70044	6.9542	0.0089666	0.00769633	0.00919076	0	0	0	0	0	0	0	0	0
chr6	4674350	4747207	ENSMUSG00000004631	0.3994	-	Sgce	protein_coding	0.451376	1	1.24297	0.313788	129	6.99743	0.00875886	161	7.33258	0.0109034	102	165	121	6.6865	7.37504	6.93074	0.00690776	0.0111743	0.0081945	164	179	140	7.36632	7.49185	7.13955	0.0111066	0.0121224	0.00948124	0	0	0	0	0	0	0	0	0
chr6	54039554	54301810	ENSMUSG00000004633	0.4502	+	Chn2	protein_coding	0.709769	1	1.33333	0.415037	1	0.861654	0.000108331	2	1.10731	0.000180551	2	0	1	1.58496	0	1	0.000216661	0	0.000108331	4	1	0	2.32193	1	0	0.000433323	0.000108331	0	0	0	0	0	0	0	0	0	0
chr8	114439655	115352708	ENSMUSG00000004637	0.4583	+	Wwox	protein_coding	0.31596	1	0.588235	-0.765535	27	4.82304	0.00196459	16	4.03943	0.00112605	27	26	29	4.80735	4.75489	4.90689	0.00194063	0.00186876	0.00208438	17	12	18	4.16993	3.70044	4.24793	0.00122188	0.000862503	0.00129375	0	0	0	0	0	0	0	0	0
chr5	33634952	33652574	ENSMUSG00000004642	0.4411	-	Slbp	protein_coding	0.570157	1	1.28054	0.356756	73	6.18513	0.00712348	93	6.55914	0.00914943	80	81	57	6.33985	6.35755	5.85798	0.00784237	0.0079404	0.00558769	91	92	97	6.52356	6.53916	6.61471	0.00892069	0.00901872	0.00950887	0	0	0	0	0	0	0	0	0
chr6	55336432	55348555	ENSMUSG00000004655	0.5291	+	Aqp1	protein_coding	0.14223	1	0.551546	-0.858446	128	6.82066	0.0426073	70	6.03916	0.023351	123	207	55	6.9542	7.70044	5.80735	0.0408367	0.0687251	0.0182603	60	110	41	5.93074	6.79442	5.39232	0.0199203	0.0365206	0.0136122	0	0	0	0	0	0	0	0	0
chr9	57790353	57836793	ENSMUSG00000004661	0.4671	-	Arid3b	protein_coding	0.81054	1	1.61538	0.691878	3	2.05664	0.000266071	6	2.37643	0.000478927	3	2	5	2	1.58496	2.58496	0.000239464	0.000159642	0.000399106	4	1	13	2.32193	1	3.80735	0.000319285	7.98212e-05	0.00103768	0	0	0	0	0	0	0	0	0
chr10	79988584	79996062	ENSMUSG00000004665	0.5391	+	Cnn2	protein_coding	0.7487	1	0.967537	-0.0476112	471	8.86575	0.174439	456	8.80084	0.168764	543	373	498	9.08746	8.54689	8.9629	0.200962	0.138046	0.184308	397	368	603	8.63662	8.52748	9.2384	0.146928	0.136195	0.223168	0	0	0	0	0	0	0	0	0
chr10	80035949	80039795	ENSMUSG00000004667	0.556	-	Polr2e	protein_coding	0.268092	1	0.641373	-0.640764	368	8.49947	0.140888	236	7.84017	0.0902246	471	297	336	8.88264	8.21917	8.3966	0.180322	0.113706	0.128637	306	238	163	8.26209	7.90087	7.35755	0.117152	0.0911179	0.0624043	0	0	0	0	0	0	0	0	0
chr8	71272714	71360713	ENSMUSG00000004677	0.4985	+	Myo9b	protein_coding	0.478611	1	0.806723	-0.309855	78	6.22539	0.0208112	63	5.99149	0.0167375	118	54	63	6.89482	5.78136	6	0.0313496	0.0143464	0.0167375	62	72	55	5.97728	6.18982	5.80735	0.0164718	0.0191286	0.0146121	0	0	0	0	0	0	0	0	0
chr12	34047580	34917095	ENSMUSG00000004698	0.3896	-	Hdac9	protein_coding	0.537269	1	0.64539	-0.631757	46	5.48223	0.00294343	29	4.88719	0.00187697	27	57	54	4.80735	5.85798	5.78136	0.00172767	0.0036473	0.00345534	30	37	21	4.9542	5.24793	4.45943	0.00191963	0.00236755	0.00134374	0	0	0	0	0	0	0	0	0
chr1	171588624	171607410	ENSMUSG00000004707	0.4385	-	Ly9	protein_coding	0.599823	1	0.75	-0.415037	3	1.60245	0.000196027	2	1.3023	0.000130685	6	0	3	2.80735	0	2	0.000392054	0	0.000196027	0	4	2	0	2.32193	1.58496	0	0.00026137	0.000130685	0	0	0	0	0	0	0	0	0
chr1	171559193	171609746	ENSMUSG00000004709	0.4426	+	Cd244	protein_coding	0.437968	1	0.428571	-1.22239	1	0.773976	0.000167126	0	0	0	0	4	0	0	2.32193	0	0	0.000501379	0	0	0	0	0	0	0	0	0	0	0	0	0	0	0	0	0	0	0
chr17	57358686	57483529	ENSMUSG00000004730	0.4116	+	Adgre1	protein_coding	0.30602	1	1.69136	0.758182	26	4.64309	0.0156344	45	5.47024	0.0268591	39	25	14	5.32193	4.70044	3.90689	0.0234516	0.0150331	0.00841852	59	43	32	5.90689	5.45943	5.04439	0.0354781	0.0258569	0.0192423	0	0	0	0	0	0	0	0	0
chr11	4091480	4095445	ENSMUSG00000004748	0.5229	-	Mtfp1	protein_coding	1	1	1.13043	0.176878	7	2.58496	0.00204813	8	2.97888	0.00235535	11	1	8	3.58496	1	3.16993	0.00337942	0.00030722	0.00245776	6	13	4	2.80735	3.80735	2.32193	0.00184332	0.00399386	0.00122888	0	0	0	0	0	0	0	0	0
chr1	33719887	33742564	ENSMUSG00000004768	0.46	+	Rab23	protein_coding	0.366566	1	1.4375	0.523562	95	6.50914	0.00678232	137	6.92994	0.00978082	57	128	100	5.85798	7.01123	6.65821	0.00406939	0.00913829	0.00713929	65	226	120	6.04439	7.82655	6.91886	0.00464054	0.0161348	0.00856714	0	0	0	0	0	0	0	0	0
chr9	64715299	64737758	ENSMUSG00000004771	0.395	-	Rab11a	protein_coding	0.655318	1	1.10133	0.139245	601	9.21155	0.144402	662	9.36745	0.159058	467	716	620	8.87036	9.48583	9.27845	0.112206	0.172033	0.148967	738	598	650	9.52943	9.22641	9.34651	0.177319	0.143681	0.156175	0	0	0	0	0	0	0	0	0
chr12	85219481	85226628	ENSMUSG00000004788	0.4944	+	Eif2b2	protein_coding	0.75466	1	0.857388	-0.221979	193	7.59108	0.0350463	165	7.34615	0.0300224	224	179	176	7.81378	7.49185	7.46761	0.0406755	0.0325041	0.0319593	199	177	120	7.64386	7.47573	6.91886	0.0361358	0.0321409	0.0217904	0	0	0	0	0	0	0	0	0
chr12	85110833	85134091	ENSMUSG00000004789	0.4462	+	Dlst	protein_coding	0.883098	1	0.925	-0.112475	266	8.0568	0.102495	246	7.94147	0.0947788	272	246	279	8.09276	7.94837	8.12928	0.104938	0.0949074	0.107639	265	254	218	8.05528	7.99435	7.77479	0.102238	0.0979938	0.0841049	0	0	0	0	0	0	0	0	0
chr12	85166639	85177296	ENSMUSG00000004791	0.5403	-	Pgf	protein_coding	0.665905	1	0.75	-0.415037	10	3.29827	0.00477131	7	2.93793	0.00345508	6	7	16	2.80735	3	4.08746	0.0029615	0.00345508	0.00789733	4	8	9	2.32193	3.16993	3.32193	0.00197433	0.00394867	0.00444225	0	0	0	0	0	0	0	0	0
chr11	61775649	61855073	ENSMUSG00000004798	0.3955	-	Ulk2	protein_coding	0.844398	1	0.922543	-0.116311	287	8.16902	0.0619253	265	8.02988	0.0571121	276	312	274	8.11374	8.29002	8.10329	0.0594828	0.0672414	0.0590517	238	337	220	7.90087	8.40088	7.7879	0.0512931	0.0726293	0.0474138	0	0	0	0	0	0	0	0	0
chr5	108646693	108669672	ENSMUSG00000004815	0.4932	-	Dgkq	protein_coding	0.503271	1	0.655844	-0.608575	50	5.65218	0.00249669	33	4.66761	0.00162037	65	40	46	6.04439	5.35755	5.55459	0.00322421	0.00198413	0.00228175	56	35	7	5.83289	5.16993	3	0.00277778	0.00173611	0.000347222	0	0	0	0	0	0	0	0	0
chr11	61653265	61672784	ENSMUSG00000004837	0.5285	+	Grap	protein_coding	0.288552	1	0.466667	-1.09954	4	2.3023	0.00116482	1	1	0.000388274	5	4	3	2.58496	2.32193	2	0.00145603	0.00116482	0.000873617	1	3	0	1	2	0	0.000291206	0.000873617	0	0	0	0	0	0	0	0	0	0
chr16	65539133	65562697	ENSMUSG00000004843	0.4006	-	Chmp2b	protein_coding	0.528321	1	1.23735	0.307258	342	8.4169	0.151113	423	8.72093	0.187085	375	335	315	8.55459	8.39232	8.30378	0.165856	0.148165	0.139319	469	431	369	8.87652	8.75489	8.53138	0.20743	0.190624	0.163202	0	0	0	0	0	0	0	0	0
chr5	136987019	136996648	ENSMUSG00000004846	0.5615	+	Plod3	protein_coding	0.234756	1	0.601329	-0.733774	1103	10.104	0.16564	663	9.36263	0.0995443	1003	1098	1207	9.97154	10.102	10.2384	0.150668	0.164939	0.181313	775	569	644	9.59991	9.15482	9.33316	0.116419	0.0854739	0.0967403	0	0	0	0	0	0	0	0	0
chr5	137034993	137046135	ENSMUSG00000004849	0.5129	-	Ap1s1	protein_coding	0.723308	1	0.814231	-0.29649	781	9.57163	0.17248	636	9.17697	0.140397	1029	581	734	10.0084	9.18488	9.5216	0.227152	0.128256	0.162031	883	723	302	9.7879	9.49985	8.24317	0.194923	0.159603	0.0666667	0	0	0	0	0	0	0	0	0
chr17	28769307	28778698	ENSMUSG00000004864	0.5329	+	Mapk13	protein_coding	0.173286	1	0.477273	-1.06711	58	5.82003	0.0189381	27	4.67006	0.008867	80	52	41	6.33985	5.72792	5.39232	0.0262726	0.0170772	0.0134647	43	24	14	5.45943	4.64386	3.90689	0.0141215	0.00788177	0.0045977	0	0	0	0	0	0	0	0	0
chr17	28587648	28622521	ENSMUSG00000004865	0.4647	-	Srpk1	protein_coding	0.256566	1	0.7136	-0.486812	207	7.67695	0.0139901	148	7.20253	0.00996401	260	164	198	8.02791	7.36632	7.63662	0.0175439	0.0110661	0.0133603	131	135	177	7.04439	7.08746	7.47573	0.00883941	0.00910931	0.0119433	0	0	0	0	0	0	0	0	0
chr1	78101267	78197134	ENSMUSG00000004872	0.4251	-	Pax3	protein_coding	0.871966	1	1	0	2	1.19499	0.000439657	2	1.44064	0.000439657	5	1	0	2.58496	1	0	0.00109914	0.000219829	0	1	1	4	1	1	2.32193	0.000219829	0.000219829	0.000879314	0	0	0	0	0	0	0	0	0
chr1	181815335	181843046	ENSMUSG00000004880	0.4566	-	Lbr	protein_coding	0.554407	1	0.832924	-0.263744	135	7.07413	0.0168903	112	6.76765	0.0140474	145	146	113	7.18982	7.19967	6.83289	0.0181864	0.0183118	0.0141728	111	76	149	6.80735	6.26679	7.22882	0.013922	0.00953217	0.0186881	0	0	0	0	0	0	0	0	0
chr3	87948666	87953376	ENSMUSG00000004885	0.5245	+	Crabp2	protein_coding	0.0023896	0.521691	3.22222	1.68806	167	7.391	0.10152	540	9.07746	0.32847	157	171	173	7.30378	7.42626	7.44294	0.0954407	0.103951	0.105167	504	530	587	8.98014	9.05257	9.19967	0.306383	0.322188	0.356839	0	0	0	0	0	0	0	0	0
chr3	87971078	87980451	ENSMUSG00000004891	0.547	+	Nes	protein_coding	0.592256	1	1.64286	0.716207	13	3.79744	0.00443837	22	3.89081	0.0075111	13	11	15	3.80735	3.58496	4	0.00443837	0.00375555	0.0051212	16	3	47	4.08746	2	5.58496	0.00546262	0.00102424	0.0160464	0	0	0	0	0	0	0	0	0
chr3	87987531	88000230	ENSMUSG00000004892	0.5631	-	Bcan	protein_coding	0.263878	1	0.422222	-1.24393	14	3.82727	0.00211768	5	2.00746	0.000806736	21	9	12	4.45943	3.32193	3.70044	0.00317652	0.00136137	0.00181516	12	4	0	3.70044	2.32193	0	0.00181516	0.000605052	0	0	0	0	0	0	0	0	0	0
chr3	87858903	87885608	ENSMUSG00000004895	0.4523	-	Prcc	protein_coding	0.514822	1	0.6	-0.736966	6	2.63563	0.00351748	3	1.96896	0.0018622	9	3	5	3.32193	2	2.58496	0.00558659	0.0018622	0.00310366	4	3	2	2.32193	2	1.58496	0.00248293	0.0018622	0.00124146	0	0	0	0	0	0	0	0	0
chr3	87922601	87930717	ENSMUSG00000004896	0.4959	-	Rrnad1	protein_coding	0.798971	1	1.14085	0.190103	70	6.12272	0.0088395	80	6.32158	0.0101023	75	83	52	6.24793	6.39232	5.72792	0.00947089	0.0104811	0.00656649	67	98	75	6.08746	6.62936	6.24793	0.00846066	0.0123753	0.00947089	0	0	0	0	0	0	0	0	0
chr3	87906321	87916132	ENSMUSG00000004897	0.5215	+	Hdgf	protein_coding	0.109731	1	0.521408	-0.939516	1704	10.7331	0.320301	888	9.79346	0.166917	1688	1591	1833	10.722	10.6366	10.8408	0.317293	0.29906	0.344549	957	827	880	9.90388	9.69349	9.783	0.179887	0.155451	0.165414	0	0	0	0	0	0	0	0	0
chr10	81070035	81082559	ENSMUSG00000004929	0.5678	+	Thop1	protein_coding	0.365346	1	0.625	-0.678072	10	3.40961	0.00169383	6	2.65526	0.000992933	11	9	9	3.58496	3.32193	3.32193	0.00192746	0.00157701	0.00157701	4	4	9	2.32193	2.32193	3.32193	0.000700894	0.000700894	0.00157701	0	0	0	0	0	0	0	0	0
chr10	81268172	81273246	ENSMUSG00000004931	0.572	+	Apba3	protein_coding	0.866782	1	0.979508	-0.0298705	80	6.33432	0.0582126	79	6.27254	0.0570048	68	93	80	6.10852	6.55459	6.33985	0.0492754	0.0673913	0.057971	61	68	107	5.9542	6.10852	6.75489	0.0442029	0.0492754	0.0775362	0	0	0	0	0	0	0	0	0
chr10	81252935	81263365	ENSMUSG00000004933	0.5555	+	Matk	protein_coding	0.0862367	1	0.23913	-2.06413	14	3.89257	0.00167798	3	1.54795	0.000312183	20	11	12	4.39232	3.58496	3.70044	0.00234137	0.00128775	0.00140482	4	0	4	2.32193	0	2.32193	0.000468274	0	0.000468274	0	0	0	0	0	0	0	0	0
chr10	81153266	81167923	ENSMUSG00000004934	0.5639	-	Pias4	protein_coding	0.961641	1	0.891089	-0.166358	33	5.0641	0.00463554	29	4.81341	0.00411523	29	38	31	4.90689	5.2854	5	0.00411523	0.00539237	0.00439904	44	25	18	5.49185	4.70044	4.24793	0.00624379	0.00354761	0.00255428	0	0	0	0	0	0	0	0	0
chr9	64185770	64253631	ENSMUSG00000004936	0.4523	-	Map2k1	protein_coding	0.875631	1	0.960404	-0.0582871	858	9.71989	0.246811	824	9.65958	0.237026	648	1028	897	9.34207	10.007	9.81057	0.186475	0.295827	0.258129	669	746	1056	9.38802	9.54496	10.0458	0.192518	0.214676	0.303885	0	0	0	0	0	0	0	0	0
chr10	81044075	81060178	ENSMUSG00000004937	0.5448	-	Sgta	protein_coding	0.401578	1	0.744745	-0.425182	665	9.33498	0.20866	495	8.93508	0.155318	899	502	594	9.81378	8.97441	9.21675	0.282083	0.157515	0.186382	517	578	390	9.01681	9.17742	8.61102	0.162222	0.181362	0.122372	0	0	0	0	0	0	0	0	0
chr17	5410870	5440259	ENSMUSG00000004945	0.4576	-	Tmem242	protein_coding	0.523077	1	1.33909	0.421252	211	7.72986	0.0422244	283	8.10491	0.0566101	211	217	206	7.72792	7.76818	7.69349	0.0421578	0.0433566	0.0411588	254	211	385	7.99435	7.72792	8.59246	0.0507493	0.0421578	0.0769231	0	0	0	0	0	0	0	0	0
chr5	135994800	136032872	ENSMUSG00000004947	0.5066	+	Dtx2	protein_coding	0.710706	1	1	0	130	6.9741	0.0105799	130	6.94505	0.0105799	91	179	119	6.52356	7.49185	6.90689	0.00742493	0.0146051	0.00970953	159	157	73	7.32193	7.30378	6.20945	0.0129732	0.0128101	0.00595627	0	0	0	0	0	0	0	0	0
chr5	135887919	135889563	ENSMUSG00000004951	0.5964	+	Hspb1	protein_coding	0.977891	1	0.884106	-0.177709	100	6.63937	0.058593	88	6.42803	0.0517343	85	119	95	6.42626	6.90689	6.58496	0.0499706	0.0699588	0.0558495	111	94	59	6.80735	6.56986	5.90689	0.0652557	0.0552616	0.0346855	0	0	0	0	0	0	0	0	0
chr5	136083916	136111860	ENSMUSG00000004952	0.5204	+	Rasa4	protein_coding	0.364108	1	0.611842	-0.708769	50	5.65315	0.00391662	30	4.83931	0.00236574	58	47	44	5.88264	5.58496	5.49185	0.00457377	0.00370633	0.00346976	45	29	16	5.52356	4.90689	4.08746	0.00354862	0.00228689	0.00126173	0	0	0	0	0	0	0	0	0
chr7	4539765	4547541	ENSMUSG00000004961	0.5028	-	Syt5	protein_coding	0.781161	1	1.46154	0.547488	3	1.44064	0.000814001	5	2.38998	0.0013024	0	9	1	0	3.32193	1	0	0.0021978	0.0002442	2	3	11	1.58496	2	3.58496	0.0004884	0.000732601	0.0026862	0	0	0	0	0	0	0	0	0
chr6	51460932	51469894	ENSMUSG00000004980	0.383	-	Hnrnpa2b1	protein_coding	0.43898	1	0.722319	-0.469291	1333	10.3791	0.15462	962	9.90848	0.111653	1357	1404	1237	10.4073	10.4564	10.2738	0.157443	0.162896	0.14352	1056	902	929	10.0458	9.81858	9.86109	0.12252	0.104653	0.107785	0	0	0	0	0	0	0	0	0
chr8	84257795	84270380	ENSMUSG00000004994	0.5123	-	Ccdc130	protein_coding	0.654233	1	1.27143	0.34645	22	4.35266	0.00228895	29	4.70415	0.00293806	40	15	12	5.35755	4	3.70044	0.00409962	0.00153736	0.00122989	35	40	11	5.16993	5.35755	3.58496	0.00358717	0.00409962	0.0011274	0	0	0	0	0	0	0	0	0
chr8	84249906	84257326	ENSMUSG00000004996	0.497	-	Mri1	protein_coding	0.300216	1	0.613793	-0.704176	47	5.58392	0.00812869	29	4.89059	0.00492301	43	56	43	5.45943	5.83289	5.45943	0.00738451	0.00961704	0.00738451	29	28	29	4.90689	4.85798	4.90689	0.00498025	0.00480852	0.00498025	0	0	0	0	0	0	0	0	0
chr3	146729574	146812990	ENSMUSG00000005034	0.4073	-	Prkacb	protein_coding	0.476353	1	1.31887	0.3993	176	7.44633	0.0259248	232	7.8404	0.0342385	142	174	211	7.15987	7.45121	7.72792	0.0209563	0.0256789	0.0311393	213	191	292	7.74147	7.58496	8.19476	0.0314345	0.0281877	0.0430933	0	0	0	0	0	0	0	0	0
chr11	119343425	119355536	ENSMUSG00000005043	0.5391	-	Sgsh	protein_coding	0.76094	1	0.931845	-0.101838	283	8.0725	0.0311684	263	8.03229	0.0290366	418	205	225	8.71081	7.6865	7.82018	0.0460911	0.0226045	0.0248098	307	218	265	8.26679	7.77479	8.05528	0.0338516	0.0240379	0.0292204	0	0	0	0	0	0	0	0	0
chr4	152338651	152390194	ENSMUSG00000005045	0.5565	+	Chd5	protein_coding	0.1293	1	0.235294	-2.08746	5	2.35894	0.00068296	0	0.333333	4.87829e-05	8	4	2	3.16993	2.32193	1.58496	0.00117079	0.000585394	0.000292697	1	0	0	1	0	0	0.000146349	0	0	0	0	0	0	0	0	0	0	0
chr10	78425670	78427619	ENSMUSG00000005054	0.5282	+	Cstb	protein_coding	0.29761	1	1.55515	0.637051	815	9.66864	0.56834	1268	10.2174	0.88424	885	741	819	9.79116	9.53528	9.67948	0.617155	0.516736	0.57113	919	1942	943	9.84549	10.9241	9.88264	0.640865	1.35425	0.657601	0	0	0	0	0	0	0	0	0
chr5	136218147	136246556	ENSMUSG00000005057	0.5312	-	Sh2b2	protein_coding	0.372988	1	0.612245	-0.707819	15	4.02727	0.00256239	9	3.0858	0.00150401	16	14	16	4.08746	3.90689	4.08746	0.0026738	0.00233957	0.0026738	8	3	16	3.16993	2	4.08746	0.0013369	0.000501337	0.0026738	0	0	0	0	0	0	0	0	0
chr6	124396816	124415067	ENSMUSG00000005069	0.4732	-	Pex5	protein_coding	1	1	1.0315	0.0447383	41	5.36656	0.00840963	43	5.41028	0.00868091	37	32	55	5.24793	5.04439	5.80735	0.00752798	0.00651068	0.0111902	38	33	57	5.2854	5.08746	5.85798	0.00773143	0.00671414	0.0115972	0	0	0	0	0	0	0	0	0
chr12	72085589	72101461	ENSMUSG00000005078	0.447	+	Jkamp	protein_coding	0.855341	1	1.11558	0.157791	264	8.02887	0.0584679	295	8.16645	0.0652511	212	327	254	7.73471	8.35755	7.99435	0.0468923	0.0723291	0.0561823	200	341	344	7.65105	8.41785	8.43045	0.044238	0.0754258	0.0760894	0	0	0	0	0	0	0	0	0
chr2	102811141	102901665	ENSMUSG00000005087	0.422	-	Cd44	protein_coding	0.725802	1	0.818568	-0.288825	1410	10.4518	0.256364	1154	10.1419	0.209818	1538	1517	1175	10.5878	10.568	10.1997	0.279636	0.275818	0.213636	1497	1049	916	10.5488	10.0362	9.84078	0.272182	0.190727	0.166545	0	0	0	0	0	0	0	0	0
chr2	102658659	102790784	ENSMUSG00000005089	0.4396	+	Slc1a2	protein_coding	0.899883	1	1.01786	0.0255351	18	4.20475	0.00111104	18	3.96139	0.001132	21	18	14	4.45943	4.24793	3.90689	0.00132067	0.001132	0.000880448	20	29	5	4.39232	4.90689	2.58496	0.00125778	0.00182378	0.000314446	0	0	0	0	0	0	0	0	0
chr2	118388618	118475234	ENSMUSG00000005102	0.4479	+	Eif2ak4	protein_coding	0.822617	1	0.981308	-0.0272215	35	5.06768	0.00584106	34	5.11161	0.00572873	19	40	45	4.32193	5.35755	5.52356	0.00320135	0.00673968	0.00758214	40	35	27	5.35755	5.16993	4.80735	0.00673968	0.00589722	0.00454928	0	0	0	0	0	0	0	0	0
chr5	38526813	38563221	ENSMUSG00000005103	0.4974	-	Wdr1	protein_coding	0.953087	1	0.982571	-0.0253667	458	8.78967	0.041542	450	8.7718	0.0408163	425	324	625	8.73471	8.3443	9.29002	0.0385488	0.0293878	0.0566893	495	304	551	8.9542	8.25267	9.10852	0.044898	0.0275737	0.0499773	0	0	0	0	0	0	0	0	0
chr5	38349273	38503143	ENSMUSG00000005107	0.476	-	Slc2a9	protein_coding	0.100245	1	2.28378	1.19143	24	4.53175	0.00183463	55	5.62268	0.00428941	33	25	13	5.08746	4.70044	3.80735	0.00255814	0.00193798	0.00100775	55	88	23	5.80735	6.47573	4.58496	0.00426357	0.00682171	0.00178295	0	0	0	0	0	0	0	0	0
chr15	66891320	66923201	ENSMUSG00000005124	0.4687	+	Wisp1	protein_coding	0.526544	1	0.798061	-0.325429	2440	11.134	0.3148	1947	10.8443	0.251204	1232	2779	3310	10.268	11.4409	11.6931	0.158927	0.358488	0.426987	1351	1574	2917	10.4009	10.6211	11.5108	0.174278	0.203044	0.37629	0	0	0	0	0	0	0	0	0
chr15	66929321	66969640	ENSMUSG00000005125	0.4895	-	Ndrg1	protein_coding	0.00554657	0.822401	2.92676	1.54931	249	7.93837	0.0199053	732	9.47629	0.0584118	182	281	285	7.5157	8.13955	8.15987	0.0145298	0.0224333	0.0227527	513	764	918	9.00562	9.57932	9.84392	0.0409548	0.0609931	0.0732876	0	0	0	0	0	0	0	0	0
chr9	53402325	53434402	ENSMUSG00000005131	0.4247	+	4930550C14Rik	protein_coding	0.239107	1	2.125	1.08746	2	1.38998	0.000383406	5	1.86165	0.00107354	1	2	2	1	1.58496	1.58496	0.000230044	0.000460087	0.000460087	11	3	0	3.58496	2	0	0.00253048	0.000690131	0	0	0	0	0	0	0	0	0	0
chr8	85083270	85098282	ENSMUSG00000005142	0.5026	+	Man2b1	protein_coding	0.520584	1	1.21827	0.284839	65	5.95696	0.00576249	79	6.31984	0.00703974	37	82	75	5.24793	6.37504	6.24793	0.00329709	0.00730708	0.0066833	73	82	82	6.20945	6.37504	6.37504	0.00650508	0.00730708	0.00730708	0	0	0	0	0	0	0	0	0
chr14	99298691	99313405	ENSMUSG00000005148	0.4537	+	Klf5	protein_coding	0.401463	1	0.441176	-1.18057	10	3.23808	0.00776942	4	2.19499	0.00300752	4	7	20	2.32193	3	4.39232	0.00300752	0.00526316	0.0150376	7	3	2	3	2	1.58496	0.00526316	0.00225564	0.00150376	0	0	0	0	0	0	0	0	0
chr8	85075035	85081306	ENSMUSG00000005150	0.4974	-	Wdr83	protein_coding	0.53561	1	0.763441	-0.389412	61	5.85615	0.0072775	46	5.48733	0.00552772	92	54	37	6.53916	5.78136	5.24793	0.0109759	0.00644238	0.00441422	61	51	27	5.9542	5.70044	4.80735	0.0072775	0.00608447	0.00322119	0	0	0	0	0	0	0	0	0
chr8	84969587	84974834	ENSMUSG00000005161	0.4861	+	Prdx2	protein_coding	0.284496	1	0.675281	-0.56644	1186	10.2036	0.205666	800	9.63152	0.138826	1212	1332	1013	10.2444	10.3805	9.98584	0.210234	0.231049	0.175716	681	958	762	9.41363	9.90539	9.57554	0.118127	0.166175	0.132177	0	0	0	0	0	0	0	0	0
chr11	69733997	69758637	ENSMUSG00000005198	0.4541	-	Polr2a	protein_coding	0.738445	1	1.09452	0.130299	242	7.88698	0.0580439	265	8.03956	0.0635529	251	171	305	7.97728	7.42626	8.25739	0.0601198	0.0409581	0.0730539	324	225	247	8.3443	7.82018	7.9542	0.0776048	0.0538922	0.0591617	0	0	0	0	0	0	0	0	0
chr11	69673115	69682084	ENSMUSG00000005204	0.4784	-	Senp3	protein_coding	0.73878	1	0.789951	-0.340164	1027	9.94797	0.153769	811	9.61156	0.121439	770	858	1454	9.59059	9.74651	10.5068	0.115252	0.128424	0.217632	991	920	523	9.9542	9.84706	9.03342	0.148331	0.137704	0.0782817	0	0	0	0	0	0	0	0	0
chr6	54595111	54645839	ENSMUSG00000005225	0.428	+	Plekha8	protein_coding	0.487068	1	1.26667	0.341037	29	4.86154	0.00474476	37	5.22942	0.00605366	20	38	29	4.39232	5.2854	4.90689	0.00327225	0.00621728	0.00474476	43	29	39	5.45943	4.90689	5.32193	0.00703534	0.00474476	0.00638089	0	0	0	0	0	0	0	0	0
chr2	69193895	69206194	ENSMUSG00000005233	0.3994	-	Spc25	protein_coding	0.742847	1	0.837662	-0.255559	50	5.66763	0.00735975	42	5.39692	0.00614125	58	41	52	5.88264	5.39232	5.72792	0.00848077	0.00599503	0.00760345	54	33	39	5.78136	5.08746	5.32193	0.00789589	0.00482527	0.00570259	0	0	0	0	0	0	0	0	0
chr16	18811779	18835261	ENSMUSG00000005262	0.451	+	Ufd1l	protein_coding	0.876058	1	1.11315	0.154648	217	7.70997	0.0147589	242	7.92024	0.0164366	302	197	152	8.24317	7.62936	7.25739	0.02054	0.0133986	0.010338	256	222	247	8.00562	7.8009	7.9542	0.0174114	0.015099	0.0167993	0	0	0	0	0	0	0	0	0
chr11	62700356	62731905	ENSMUSG00000005267	0.4414	-	Zfp287	protein_coding	0.988463	1	0.962264	-0.0554951	17	3.9176	0.00163031	16	4.06007	0.0015651	6	28	16	2.80735	4.85798	4.08746	0.000586912	0.00273892	0.0015651	12	20	16	3.70044	4.39232	4.08746	0.00117382	0.00195637	0.0015651	0	0	0	0	0	0	0	0	0
chr15	10177238	10349180	ENSMUSG00000005268	0.4018	+	Prlr	protein_coding	0.641262	1	1.53333	0.616671	4	2.23808	0.000204061	7	2.83062	0.000340101	2	6	4	1.58496	2.80735	2.32193	0.00010203	0.000306091	0.000204061	5	4	11	2.58496	2.32193	3.58496	0.000255076	0.000204061	0.000561167	0	0	0	0	0	0	0	0	0
chr5	33739673	33782817	ENSMUSG00000005299	0.4698	-	Letm1	protein_coding	0.193185	1	0.617329	-0.69589	91	6.51062	0.00785731	56	5.83187	0.00481762	112	85	77	6.82018	6.42626	6.2854	0.00963524	0.00731246	0.00662423	55	59	54	5.80735	5.90689	5.78136	0.00473159	0.00507571	0.00464556	0	0	0	0	0	0	0	0	0
chr13	58176156	58215653	ENSMUSG00000005312	0.431	-	Ubqln1	protein_coding	0.460528	1	0.758667	-0.398462	499	8.96399	0.167787	378	8.56365	0.127214	500	468	529	8.96867	8.87344	9.04985	0.168124	0.157364	0.177875	393	341	401	8.62205	8.41785	8.65105	0.132145	0.11466	0.134835	0	0	0	0	0	0	0	0	0
chr1	173333258	173367695	ENSMUSG00000005338	0.4594	-	Cadm3	protein_coding	0.950364	1	0.846154	-0.241008	3	2.10731	0.000442968	3	1.52832	0.000354374	3	3	4	2	2	2.32193	0.000398671	0.000398671	0.000531561	3	5	0	2	2.58496	0	0.000398671	0.000664452	0	0	0	0	0	0	0	0	0	0
chr15	77915047	77929006	ENSMUSG00000005354	0.5039	-	Txn2	protein_coding	0.616452	1	0.776074	-0.365735	216	7.74721	0.0294011	168	7.34938	0.022787	233	172	244	7.87036	7.43463	7.93664	0.0316662	0.0233759	0.0331612	232	131	140	7.86419	7.04439	7.13955	0.0315303	0.0178038	0.0190269	0	0	0	0	0	0	0	0	0
chr10	78711997	78718293	ENSMUSG00000005355	0.4572	-	Casp14	protein_coding	0.313281	1	4	2	0	0.333333	0.000128502	4	2.10731	0.00167052	1	0	0	1	0	0	0.000385505	0	0	3	1	9	2	1	3.32193	0.00115652	0.000385505	0.00346955	0	0	0	0	0	0	0	0	0
chr10	78780496	78814825	ENSMUSG00000005357	0.4328	+	Slc1a6	protein_coding	0.555654	1	0.806574	-0.310121	263	8.00633	0.179417	212	7.7257	0.144581	312	185	291	8.29002	7.53916	8.18982	0.213115	0.126366	0.19877	236	213	186	7.88874	7.74147	7.54689	0.161202	0.145492	0.127049	0	0	0	0	0	0	0	0	0
chr15	8634124	8710764	ENSMUSG00000005360	0.4359	-	Slc1a3	protein_coding	0.705277	1	1.31935	0.399824	142	7.0835	0.0129977	188	7.40171	0.0171777	164	179	83	7.36632	7.49185	6.39232	0.0150114	0.0163844	0.00759725	142	106	315	7.15987	6.74147	8.30378	0.0129977	0.00970252	0.028833	0	0	0	0	0	0	0	0	0
chr6	106780201	106800077	ENSMUSG00000005362	0.3895	-	Crbn	protein_coding	0.978569	1	1.04571	0.0644887	57	5.84735	0.00997969	60	5.91861	0.0104439	70	55	47	6.14975	5.80735	5.58496	0.0121845	0.00957354	0.00818103	57	71	52	5.85798	6.16993	5.72792	0.00992167	0.0123586	0.00905135	0	0	0	0	0	0	0	0	0
chr17	87975050	87990883	ENSMUSG00000005370	0.4516	+	Msh6	protein_coding	0.522474	1	1.38384	0.468675	32	5.00595	0.024024	45	5.40865	0.0335335	43	25	28	5.45943	4.70044	4.85798	0.0322823	0.0187688	0.021021	43	66	25	5.45943	6.06609	4.70044	0.0322823	0.0495495	0.0187688	0	0	0	0	0	0	0	0	0
chr17	87990859	88065291	ENSMUSG00000005371	0.404	-	Fbxo11	protein_coding	0.555347	1	0.824281	-0.278792	103	6.69169	0.00890498	85	6.3655	0.00732506	112	84	114	6.82018	6.40939	6.84549	0.00965184	0.00723888	0.0098242	90	54	111	6.50779	5.78136	6.80735	0.00775595	0.00465357	0.00956567	0	0	0	0	0	0	0	0	0
chr5	135089890	135138382	ENSMUSG00000005373	0.4994	+	Mlxipl	protein_coding	0.773752	1	2	1	0	0	0	1	0.666667	6.70421e-05	0	0	0	0	0	0	0	0	0	0	3	0	0	2	0	0	0.000201126	0	0	0	0	0	0	0	0	0	0
chr5	135149657	135165760	ENSMUSG00000005374	0.4745	+	Tbl2	protein_coding	0.888244	1	1.04819	0.0679041	220	7.76416	0.0147075	231	7.83081	0.0154195	281	197	183	8.13955	7.62936	7.52356	0.0187571	0.01315	0.0122155	198	198	297	7.63662	7.63662	8.21917	0.0132167	0.0132167	0.0198251	0	0	0	0	0	0	0	0	0
chr5	135052957	135064959	ENSMUSG00000005378	0.5093	-	Wbscr22	protein_coding	0.638257	1	1.56115	0.64261	45	5.53171	0.00352405	71	5.76694	0.00554519	44	49	43	5.49185	5.64386	5.45943	0.0034204	0.00380908	0.00334266	17	68	129	4.16993	6.10852	7.02237	0.00132152	0.00528607	0.010028	0	0	0	0	0	0	0	0	0
chr13	13437602	13512275	ENSMUSG00000005397	0.4506	+	Nid1	protein_coding	1	1	1.06796	0.0948592	171	7.3204	0.0492971	182	7.37337	0.0526671	103	150	259	6.70044	7.2384	8.02237	0.0297516	0.0433276	0.0748122	99	153	295	6.64386	7.26679	8.20945	0.0285962	0.0441941	0.0852109	0	0	0	0	0	0	0	0	0
chr8	75109569	75128439	ENSMUSG00000005410	0.465	+	Mcm5	protein_coding	0.0942332	1	0.550926	-0.86007	71	6.16037	0.0145581	39	5.18097	0.00792837	83	65	65	6.39232	6.04439	6.04439	0.0170187	0.0133279	0.0133279	34	21	61	5.12928	4.45943	5.9542	0.0069715	0.00430593	0.0125077	0	0	0	0	0	0	0	0	0
chr8	75093621	75100589	ENSMUSG00000005413	0.4864	+	Hmox1	protein_coding	0.37885	1	1.31178	0.391528	231	7.79878	0.0750487	303	8.19612	0.0985488	299	246	148	8.22882	7.94837	7.21917	0.097141	0.079922	0.0480832	396	312	202	8.633	8.29002	7.66534	0.128655	0.101365	0.065627	0	0	0	0	0	0	0	0	0
chr11	59661305	59780860	ENSMUSG00000005417	0.461	+	Mprip	protein_coding	0.397111	1	0.701361	-0.511771	415	8.66727	0.0409639	291	8.18757	0.0287011	331	369	546	8.37504	8.53138	9.0954	0.0326462	0.0363941	0.0538515	314	276	283	8.29921	8.11374	8.14975	0.0309695	0.0272216	0.027912	0	0	0	0	0	0	0	0	0
chr7	25267704	25294159	ENSMUSG00000005442	0.5709	+	Cic	protein_coding	0.22894	1	0.609155	-0.715119	94	6.55518	0.00857832	57	5.84523	0.00518973	89	109	83	6.49185	6.78136	6.39232	0.00815093	0.0099826	0.00760143	62	51	57	5.97728	5.70044	5.85798	0.00567818	0.00467076	0.00522026	0	0	0	0	0	0	0	0	0
chr7	25295049	25297986	ENSMUSG00000005447	0.532	-	Pafah1b3	protein_coding	0.150867	1	0.535193	-0.90187	250	7.96812	0.0462792	133	6.98735	0.0246822	228	252	270	7.8392	7.98299	8.08215	0.0422066	0.0466494	0.0499815	192	83	125	7.59246	6.39232	6.97728	0.0355424	0.0153647	0.0231396	0	0	0	0	0	0	0	0	0
chr8	83972993	83996443	ENSMUSG00000005469	0.5011	+	Prkaca	protein_coding	0.702457	1	0.858964	-0.21933	417	8.70047	0.183041	358	8.47902	0.157164	474	366	412	8.89178	8.51964	8.69	0.207895	0.160526	0.180702	415	311	349	8.70044	8.2854	8.45121	0.182018	0.136404	0.15307	0	0	0	0	0	0	0	0	0
chr8	83955507	83970197	ENSMUSG00000005470	0.4479	+	Asf1b	protein_coding	0.0136244	1	0.362319	-1.46467	45	5.41141	0.00974237	16	3.69449	0.00339179	72	31	32	6.18982	5	5.04439	0.0155878	0.00671141	0.00692791	13	4	30	3.80735	2.32193	4.9542	0.00281446	0.000865988	0.00649491	0	0	0	0	0	0	0	0	0
chr5	136693146	136701094	ENSMUSG00000005474	0.5259	+	Myl10	protein_coding	0.599882	1	0.5	-1	1	0.861654	0.000396511	0	0	0	1	2	0	1	1.58496	0	0.000396511	0.000793021	0	0	0	0	0	0	0	0	0	0	0	0	0	0	0	0	0	0	0
chr8	83715177	83726892	ENSMUSG00000005481	0.5201	+	Ddx39	protein_coding	0.585209	1	0.840227	-0.25115	587	9.19798	0.0487414	493	8.92436	0.0409405	631	546	585	9.30378	9.0954	9.19476	0.0523651	0.0453112	0.0485477	502	379	599	8.97441	8.56986	9.22882	0.0416598	0.0314523	0.0497095	0	0	0	0	0	0	0	0	0
chr8	83608193	83612653	ENSMUSG00000005483	0.5257	+	Dnajb1	protein_coding	0.692615	1	1.14403	0.194129	161	7.33053	0.0521373	184	7.53283	0.0596934	160	184	139	7.33092	7.53138	7.12928	0.0518135	0.0595855	0.045013	185	193	175	7.53916	7.59991	7.45943	0.0599093	0.0625	0.056671	0	0	0	0	0	0	0	0	0
chr1	87945119	88008551	ENSMUSG00000005501	0.4152	-	Usp40	protein_coding	0.612476	1	0.763587	-0.389136	122	6.93804	0.00288748	93	6.49826	0.00219923	123	117	125	6.9542	6.88264	6.97728	0.00291912	0.00277672	0.00296658	128	68	82	7.01123	6.10852	6.37504	0.00303778	0.00161382	0.00194608	0	0	0	0	0	0	0	0	0
chr2	90904740	90911626	ENSMUSG00000005505	0.4565	+	Kbtbd4	protein_coding	0.363114	1	1.58678	0.666099	39	5.30666	0.00690058	63	5.81801	0.0110526	30	49	39	4.9542	5.64386	5.32193	0.00526316	0.00859649	0.00684211	56	29	104	5.83289	4.90689	6.71425	0.00982456	0.00508772	0.0182456	0	0	0	0	0	0	0	0	0
chr2	90940382	91019497	ENSMUSG00000005506	0.4091	+	Celf1	protein_coding	0.730299	1	0.835951	-0.258509	381	8.5748	0.0339875	318	8.30378	0.0283973	366	363	414	8.51964	8.50779	8.69697	0.0326494	0.0323818	0.0369313	385	278	292	8.59246	8.12412	8.19476	0.0343443	0.0247993	0.0260482	0	0	0	0	0	0	0	0	0
chr2	90894634	90904827	ENSMUSG00000005510	0.4459	-	Ndufs3	protein_coding	0.949818	1	1.1066	0.146133	196	7.59011	0.0505415	217	7.75732	0.0559567	254	180	154	7.99435	7.49985	7.27612	0.0654977	0.0464157	0.0397112	184	249	218	7.53138	7.96578	7.77479	0.0474471	0.0642084	0.0562145	0	0	0	0	0	0	0	0	0
chr5	135670033	135735326	ENSMUSG00000005514	0.4975	+	Por	protein_coding	0.365897	1	0.644714	-0.633269	191	7.57249	0.0203114	123	6.82463	0.0130573	224	157	193	7.81378	7.30378	7.59991	0.0237792	0.0166667	0.0204883	184	122	63	7.53138	6.94251	6	0.0195329	0.0129512	0.0066879	0	0	0	0	0	0	0	0	0
chr7	67952827	68233668	ENSMUSG00000005533	0.4628	+	Igf1r	protein_coding	0.635046	1	1.2513	0.32343	255	7.95319	0.0203658	319	8.25348	0.0255038	228	190	347	7.8392	7.57743	8.44294	0.0182094	0.0151745	0.0277134	297	210	451	8.21917	7.7211	8.82018	0.0237202	0.0167718	0.0360195	0	0	0	0	0	0	0	0	0
chr8	3122061	3279617	ENSMUSG00000005534	0.431	-	Insr	protein_coding	0.587865	1	0.730496	-0.453051	46	5.55303	0.00414004	33	5.08412	0.00300003	43	47	48	5.45943	5.58496	5.61471	0.00387004	0.00423004	0.00432004	40	33	27	5.35755	5.08746	4.80735	0.00360004	0.00297003	0.00243002	0	0	0	0	0	0	0	0	0
chr7	26835305	26843548	ENSMUSG00000005547	0.4622	+	Cyp2a5	protein_coding	1	1	1	0	0	0	0	0	0	0	0	0	0	0	0	0	0	0	0	0	0	0	0	0	0	0	0	0	0	0	0	0	0	0	0	0	0
chr7	12999114	13031035	ENSMUSG00000005566	0.4813	+	Trim28	protein_coding	0.628156	1	0.837594	-0.255677	664	9.36008	0.10871	556	9.11523	0.0910282	571	610	811	9.15987	9.25503	9.66534	0.093484	0.099869	0.132777	529	509	630	9.04985	8.99435	9.3015	0.0866077	0.0833333	0.103143	0	0	0	0	0	0	0	0	0
chr7	13035120	13038275	ENSMUSG00000005575	0.5624	-	Ube2m	protein_coding	0.124183	1	0.560606	-0.834941	65	5.91641	0.0207933	36	5.20244	0.0115163	84	31	80	6.40939	5	6.33985	0.0268714	0.00991683	0.0255918	39	31	38	5.32193	5	5.2854	0.012476	0.00991683	0.0121561	0	0	0	0	0	0	0	0	0
chr16	4287529	4420498	ENSMUSG00000005580	0.4413	-	Adcy9	protein_coding	0.265012	1	2.36364	1.24101	3	1.86165	0.00164305	8	2.93793	0.00472376	2	3	3	1.58496	2	2	0.00123229	0.00184843	0.00184843	4	5	14	2.32193	2.58496	3.90689	0.00246457	0.00308071	0.008626	0	0	0	0	0	0	0	0	0
chr13	83504034	83667080	ENSMUSG00000005583	0.375	+	Mef2c	protein_coding	0.440369	1	1.45455	0.540568	6	2.83062	0.000338193	10	3.28078	0.000516189	8	7	4	3.16993	3	2.32193	0.000427191	0.000373792	0.000213595	16	8	5	4.08746	3.16993	2.58496	0.000854381	0.000427191	0.000266994	0	0	0	0	0	0	0	0	0
chr7	111028951	111056377	ENSMUSG00000005609	0.4374	+	Ctr9	protein_coding	0.708536	1	0.845455	-0.242201	72	6.16426	0.00680848	61	5.82477	0.00574172	86	52	79	6.44294	5.72792	6.32193	0.00809488	0.00489458	0.00743599	65	88	30	6.04439	6.47573	4.9542	0.00611822	0.00828313	0.0028238	0	0	0	0	0	0	0	0	0
chr7	111067750	111083030	ENSMUSG00000005610	0.4186	-	Eif4g2	protein_coding	0.92071	1	0.921073	-0.118613	5257	12.2984	0.276335	4842	12.219	0.254521	3288	5905	6578	11.6834	12.528	12.6837	0.172834	0.310397	0.345774	5984	4652	3890	12.5471	12.1839	11.9259	0.31455	0.244533	0.204479	0	0	0	0	0	0	0	0	0
chr7	110868266	110982461	ENSMUSG00000005611	0.4622	-	Mrvi1	protein_coding	0.000205864	0.128878	0.207407	-2.26946	89	6.42374	0.0095055	18	4.17778	0.00188686	130	68	69	7.03342	6.10852	6.12928	0.0138844	0.00726263	0.00736943	23	12	18	4.58496	3.70044	4.24793	0.00245648	0.00128164	0.00192246	0	0	0	0	0	0	0	0	0
chr16	32430921	32475070	ENSMUSG00000005615	0.4311	+	Pcyt1a	protein_coding	0.812123	1	1.02137	0.0305075	373	8.54496	0.0492329	381	8.54437	0.0502879	406	369	345	8.66888	8.53138	8.43463	0.0535408	0.0486615	0.0454965	502	336	306	8.97441	8.3966	8.26209	0.0662007	0.0443096	0.0403534	0	0	0	0	0	0	0	0	0
chr7	80993681	81045164	ENSMUSG00000005621	0.447	+	Zfp592	protein_coding	0.489509	1	1.33333	0.415037	53	5.7501	0.00637249	71	6.12528	0.00853673	55	57	47	5.80735	5.85798	5.58496	0.00661296	0.00685343	0.00565108	77	48	88	6.2854	5.61471	6.47573	0.00925815	0.00577131	0.0105807	0	0	0	0	0	0	0	0	0
chr3	95032694	95042614	ENSMUSG00000005625	0.4714	-	Psmd4	protein_coding	0.500959	1	0.783976	-0.351119	656	9.30032	0.207832	514	8.99668	0.162867	930	478	561	9.86264	8.90388	9.13443	0.29449	0.151362	0.177644	602	506	435	9.23601	8.98584	8.76818	0.190627	0.160228	0.137745	0	0	0	0	0	0	0	0	0
chr3	95124476	95129209	ENSMUSG00000005628	0.5133	+	Tmod4	protein_coding	1	1	0.833333	-0.263034	1	0.861654	0.000245459	1	0.528321	0.000163639	1	0	2	1	0	1.58496	0.000245459	0	0.000490918	2	0	0	1.58496	0	0	0.000490918	0	0	0	0	0	0	0	0	0	0	0
chr12	54746349	54795703	ENSMUSG00000005656	0.4451	-	Snx6	protein_coding	0.926653	1	1.00455	0.00655275	219	7.77067	0.114425	220	7.78271	0.114949	204	253	199	7.67948	7.98868	7.64386	0.10675	0.132391	0.104134	227	232	200	7.83289	7.86419	7.65105	0.118786	0.121402	0.104657	0	0	0	0	0	0	0	0	0
chr6	83305691	83325908	ENSMUSG00000005667	0.4482	-	Mthfd2	protein_coding	0.188346	1	0.588649	-0.764521	663	9.36093	0.0684361	390	8.60302	0.0402423	553	662	773	9.11374	9.37287	9.59619	0.0571104	0.0683672	0.0798306	427	339	403	8.74147	8.40939	8.65821	0.0440979	0.0350098	0.0416193	0	0	0	0	0	0	0	0	0
chr1	171216011	171222514	ENSMUSG00000005674	0.5218	-	Tomm40l	protein_coding	0.362568	1	0.668122	-0.581816	75	6.20631	0.00765894	50	5.63008	0.00508337	97	51	78	6.61471	5.70044	6.30378	0.00986173	0.00518503	0.00793005	66	48	36	6.06609	5.61471	5.20945	0.00671004	0.00488003	0.00366002	0	0	0	0	0	0	0	0	0
chr1	171213970	171220701	ENSMUSG00000005677	0.5051	+	Nr1i3	protein_coding	1	1	1	0	0	0	0	0	0	0	0	0	0	0	0	0	0	0	0	0	0	0	0	0	0	0	0	0	0	0	0	0	0	0	0	0	0
chr1	171225054	171226379	ENSMUSG00000005681	0.5173	+	Apoa2	protein_coding	0.00634145	0.900753	4.66667	2.22239	0	0	0	4	1.19499	0.00268227	0	0	0	0	0	0	0	0	0	0	11	0	0	3.58496	0	0	0.00804682	0	0	0	0	0	0	0	0	0	0
chr10	128303335	128321358	ENSMUSG00000005682	0.4736	+	Pan2	protein_coding	0.153527	1	1.94737	0.961526	12	3.59976	0.00631655	24	4.55393	0.0128136	8	17	10	3.16993	4.16993	3.45943	0.00433135	0.00920411	0.00541419	26	31	14	4.75489	5	3.90689	0.0140769	0.016784	0.00757986	0	0	0	0	0	0	0	0	0
chr10	128337832	128362479	ENSMUSG00000005683	0.438	+	Cs	protein_coding	0.416009	1	0.811562	-0.301228	443	8.77719	0.170319	359	8.42453	0.138152	543	393	393	9.08746	8.62205	8.62205	0.208766	0.151096	0.151096	327	241	510	8.35755	7.91886	8.99718	0.125721	0.0926567	0.196078	0	0	0	0	0	0	0	0	0
chr7	110768206	110812405	ENSMUSG00000005686	0.5018	+	Ampd3	protein_coding	0.91288	1	0.928994	-0.106259	55	5.78946	0.00834087	51	5.69138	0.00773792	46	71	49	5.55459	6.16993	5.64386	0.00693398	0.0107024	0.00738619	43	63	48	5.45943	6	5.61471	0.00648176	0.00949653	0.00723545	0	0	0	0	0	0	0	0	0
chr3	103171655	103179166	ENSMUSG00000005687	0.4277	+	Bcas2	protein_coding	0.728573	1	1.11311	0.154591	370	8.52084	0.0426602	412	8.68296	0.0474984	296	403	412	8.21432	8.65821	8.69	0.0340975	0.0464232	0.04746	372	475	390	8.54303	8.89482	8.61102	0.0428522	0.0547172	0.0449257	0	0	0	0	0	0	0	0	0
chr8	105636568	105682922	ENSMUSG00000005698	0.4142	+	Ctcf	protein_coding	0.393406	1	0.674877	-0.567304	134	7.06919	0.0177385	90	6.47599	0.0119283	116	157	130	6.87036	7.30378	7.03342	0.0153176	0.0207315	0.0171662	102	106	63	6.6865	6.74147	6	0.0134689	0.0139971	0.00831903	0	0	0	0	0	0	0	0	0
chr8	105701148	105703496	ENSMUSG00000005699	0.57	+	Pard6a	protein_coding	0.939621	1	0.83432	-0.261328	112	6.77401	0.0286619	93	6.29741	0.0238706	79	112	144	6.32193	6.82018	7.17991	0.0202772	0.0287474	0.036961	151	96	32	7.24793	6.59991	5.04439	0.0387577	0.0246407	0.00821355	0	0	0	0	0	0	0	0	0
chr16	4544661	4559720	ENSMUSG00000005718	0.5063	-	Tfap4	protein_coding	0.42118	1	1.42857	0.514573	6	2.79744	0.0027959	9	3.22059	0.00419385	6	5	7	2.80735	2.58496	3	0.0027959	0.00232992	0.00326188	14	8	5	3.90689	3.16993	2.58496	0.00652377	0.00372787	0.00232992	0	0	0	0	0	0	0	0	0
chr16	18239784	18248732	ENSMUSG00000005732	0.4742	-	Ranbp1	protein_coding	0.499134	1	0.807895	-0.307761	126	6.97285	0.0412428	101	6.67062	0.0332568	147	107	123	7.20945	6.75489	6.9542	0.0482442	0.0351165	0.0403676	92	115	97	6.53916	6.85798	6.61471	0.0301936	0.037742	0.0318346	0	0	0	0	0	0	0	0	0
chr3	94954075	94961561	ENSMUSG00000005774	0.5006	+	Rfx5	protein_coding	0.811612	1	0.86478	-0.209595	105	6.7083	0.00926416	91	6.47893	0.00799953	122	111	82	6.94251	6.80735	6.37504	0.0107641	0.00979354	0.00723487	120	68	84	6.91886	6.10852	6.40939	0.0105876	0.00599965	0.00741133	0	0	0	0	0	0	0	0	0
chr3	94884093	94886961	ENSMUSG00000005779	0.4984	-	Psmb4	protein_coding	0.738868	1	0.868186	-0.203924	3436	11.6928	0.83471	2983	11.5127	0.724652	4706	3175	2426	12.2006	11.633	11.245	1.14334	0.77138	0.589407	3338	3439	2171	11.7052	11.7482	11.0848	0.810982	0.83552	0.527454	0	0	0	0	0	0	0	0	0
chr9	7558456	7568485	ENSMUSG00000005800	0.4099	+	Mmp8	protein_coding	0.412471	1	3	1.58496	0	0	0	2	1.3023	0.000908678	0	0	0	0	0	0	0	0	0	2	4	0	1.58496	2.32193	0	0.000908678	0.00181736	0	0	0	0	0	0	0	0	0	0
chr2	122681233	122702663	ENSMUSG00000005802	0.3831	-	Slc30a4	protein_coding	0.692843	1	0.815502	-0.294239	304	8.23968	0.0585256	248	7.95323	0.0476923	254	299	360	7.99435	8.22882	8.49586	0.0488462	0.0575	0.0692308	279	245	220	8.12928	7.94251	7.7879	0.0536538	0.0471154	0.0423077	0	0	0	0	0	0	0	0	0
chr2	122765237	122809569	ENSMUSG00000005803	0.423	+	Sqrdl	protein_coding	0.644315	1	1.02899	0.0412227	91	6.43433	0.0103739	94	6.49025	0.0106779	81	135	57	6.35755	7.08746	5.85798	0.00923393	0.0153899	0.00649795	137	80	64	7.10852	6.33985	6.02237	0.0156179	0.00911993	0.00729594	0	0	0	0	0	0	0	0	0
chr2	122738503	122749475	ENSMUSG00000005804	0.4312	+	Bloc1s6	protein_coding	0.702124	1	1.20149	0.264828	88	6.45746	0.0132374	106	6.74117	0.0159349	112	76	77	6.82018	6.26679	6.2854	0.0167841	0.0113892	0.011539	108	116	95	6.76818	6.87036	6.58496	0.0161846	0.0173835	0.0142365	0	0	0	0	0	0	0	0	0
chr3	138458956	138489515	ENSMUSG00000005813	0.4278	-	Metap1	protein_coding	0.51117	1	0.849102	-0.235991	277	8.09524	0.0252949	235	7.85781	0.0214642	352	228	252	8.46352	7.8392	7.98299	0.0321051	0.0207953	0.0229843	223	186	297	7.80735	7.54689	8.21917	0.0203393	0.0169646	0.0270887	0	0	0	0	0	0	0	0	0
chr17	57234914	57247641	ENSMUSG00000005823	0.4942	-	Gpr108	protein_coding	0.608663	1	0.823741	-0.279737	277	8.11514	0.169523	228	7.83912	0.139535	263	262	306	8.04439	8.03892	8.26209	0.160955	0.160343	0.187271	228	225	231	7.8392	7.82018	7.85798	0.139535	0.137699	0.141371	0	0	0	0	0	0	0	0	0
chr18	11052510	11085635	ENSMUSG00000005836	0.4485	+	Gata6	protein_coding	1	1	1.16667	0.222392	1	0.861654	0.000415455	1	1	0.00055394	1	0	2	1	0	1.58496	0.000415455	0	0.00083091	1	3	0	1	2	0	0.000415455	0.00124636	0	0	0	0	0	0	0	0	0	0
chr16	11192970	11203331	ENSMUSG00000005846	0.4376	-	Rsl1d1	protein_coding	0.779618	1	0.90075	-0.150802	755	9.55245	0.248001	680	9.39635	0.223354	807	638	819	9.65821	9.31967	9.67948	0.265199	0.209662	0.269142	756	549	734	9.56415	9.10329	9.5216	0.248439	0.180414	0.241209	0	0	0	0	0	0	0	0	0
chr18	34220924	34322189	ENSMUSG00000005871	0.4136	+	Apc	protein_coding	0.659062	1	0.880819	-0.183082	178	7.4318	0.00917384	157	7.23983	0.00807435	151	135	248	7.24793	7.08746	7.96	0.0077823	0.00695769	0.0127815	145	107	218	7.18982	6.75489	7.77479	0.00747307	0.00551461	0.0112354	0	0	0	0	0	0	0	0	0
chr18	34344889	34373415	ENSMUSG00000005873	0.469	-	Reep5	protein_coding	0.552759	1	0.813515	-0.297759	512	8.97558	0.146958	416	8.70291	0.119499	642	495	399	9.32867	8.9542	8.64386	0.184271	0.142078	0.114524	447	410	392	8.80735	8.68299	8.61839	0.128301	0.117681	0.112514	0	0	0	0	0	0	0	0	0
chr2	156008045	156018279	ENSMUSG00000005881	0.5234	+	Ergic3	protein_coding	0.609094	1	1.13885	0.187575	1353	10.3937	0.338335	1541	10.5679	0.385346	1178	1553	1328	10.2033	10.6018	10.3761	0.294574	0.388347	0.332083	1701	1748	1174	10.733	10.7723	10.1984	0.425356	0.437109	0.293573	0	0	0	0	0	0	0	0	0
chr2	155846894	155930310	ENSMUSG00000005882	0.4598	-	Uqcc1	protein_coding	0.52881	1	0.759398	-0.397071	88	6.45474	0.0057721	66	6.06362	0.00436748	102	90	71	6.6865	6.50779	6.16993	0.00671583	0.00592573	0.00467474	76	66	57	6.26679	6.06609	5.85798	0.00500395	0.00434554	0.00375296	0	0	0	0	0	0	0	0	0
chr1	13139105	13374083	ENSMUSG00000005886	0.4428	-	Ncoa2	protein_coding	0.335221	1	1.86538	0.899473	34	5.11119	0.00225316	64	5.80928	0.00426092	35	36	30	5.16993	5.20945	4.9542	0.00234239	0.00240932	0.00200776	39	37	115	5.32193	5.24793	6.85798	0.00261009	0.00247624	0.00769643	0	0	0	0	0	0	0	0	0
chr6	92091390	92174294	ENSMUSG00000005893	0.4102	+	Nr2c2	protein_coding	0.941496	1	1.0963	0.132638	89	6.49168	0.00627026	98	6.53058	0.00688084	91	88	88	6.52356	6.47573	6.47573	0.00641116	0.0061998	0.0061998	92	58	143	6.53916	5.88264	7.16993	0.00648161	0.00408623	0.0100747	0	0	0	0	0	0	0	0	0
chr10	94148023	94197211	ENSMUSG00000005897	0.422	+	Nr2c1	protein_coding	0.596329	1	1.25581	0.328623	28	4.83881	0.00888461	35	5.09216	0.0112396	26	30	27	4.75489	4.9542	4.80735	0.00834939	0.00963391	0.00867052	44	20	41	5.49185	4.39232	5.39232	0.0141297	0.00642261	0.0131663	0	0	0	0	0	0	0	0	0
chr16	17619354	17644828	ENSMUSG00000005899	0.478	+	Smpd4	protein_coding	0.746628	1	0.858974	-0.219313	25	4.69144	0.00106514	21	4.46464	0.000908923	29	24	22	4.90689	4.64386	4.52356	0.00123557	0.00102254	0.000937327	22	17	25	4.52356	4.16993	4.70044	0.000937327	0.000724298	0.00106514	0	0	0	0	0	0	0	0	0
chr5	3596066	3637232	ENSMUSG00000005907	0.4241	+	Pex1	protein_coding	0.966197	1	1.06579	0.0919225	24	4.65152	0.00186063	26	4.52103	0.00198807	27	26	20	4.80735	4.75489	4.39232	0.00206454	0.00198807	0.00152929	12	48	18	3.70044	5.61471	4.24793	0.000917571	0.00367029	0.00137636	0	0	0	0	0	0	0	0	0
chr17	28951950	28969549	ENSMUSG00000005936	0.4864	+	Kctd20	protein_coding	0.931968	1	0.905109	-0.143836	273	8.09326	0.0428773	247	7.93718	0.0387938	251	304	264	7.97728	8.25267	8.04985	0.039422	0.0477462	0.0414638	302	214	225	8.24317	7.74819	7.82018	0.0474321	0.0336108	0.0353385	0	0	0	0	0	0	0	0	0
chr11	73183596	73199042	ENSMUSG00000005949	0.4886	-	Ctns	protein_coding	0.659284	1	0.762416	-0.391349	247	7.94418	0.0390239	188	7.51768	0.0297149	209	287	246	7.71425	8.16993	7.94837	0.0329757	0.0452824	0.0388135	237	201	127	7.89482	7.65821	7	0.0373935	0.0317135	0.0200379	0	0	0	0	0	0	0	0	0
chr11	73160421	73172685	ENSMUSG00000005950	0.5122	+	P2rx5	protein_coding	0.102452	1	0.381818	-1.38904	17	4.1823	0.00516027	6	2.63563	0.00178625	21	16	15	4.45943	4.08746	4	0.00625186	0.00476332	0.00446561	11	3	4	3.58496	2	2.32193	0.00327478	0.000893123	0.00119083	0	0	0	0	0	0	0	0	0
chr11	73199460	73224511	ENSMUSG00000005951	0.4636	+	Shpk	protein_coding	0.623704	1	1.27778	0.353637	11	3.57142	0.00127344	14	3.67643	0.00165933	13	11	9	3.80735	3.58496	3.32193	0.00150498	0.00127344	0.00104191	18	21	4	4.24793	4.45943	2.32193	0.00208382	0.00243112	0.00046307	0	0	0	0	0	0	0	0	0
chr16	21204755	21223305	ENSMUSG00000005958	0.5368	+	Ephb3	protein_coding	0.481843	1	1.33194	0.413532	878	9.77796	0.0402157	1169	10.1882	0.0535802	884	831	918	9.78953	9.70044	9.84392	0.0405059	0.0380773	0.0420638	1116	1302	1090	10.1254	10.3476	10.0914	0.0511364	0.0596591	0.049945	0	0	0	0	0	0	0	0	0
chr3	94612757	94658872	ENSMUSG00000005968	0.4545	-	Tuft1	protein_coding	0.24668	1	2.12121	1.08489	10	3.44327	0.00158253	22	4.51014	0.00353431	8	12	10	3.16993	3.70044	3.45943	0.00126602	0.00189903	0.00158253	16	28	23	4.08746	4.85798	4.58496	0.00253205	0.00443108	0.00363982	0	0	0	0	0	0	0	0	0
chr2	105386291	105399319	ENSMUSG00000005973	0.4793	-	Rcn1	protein_coding	0.647928	1	0.823546	-0.280078	2315	11.1651	0.803262	1906	10.8924	0.661462	2690	2303	1952	11.3939	11.1699	10.9315	0.93338	0.799098	0.677307	2023	2009	1687	10.983	10.973	10.7211	0.701943	0.697085	0.585357	0	0	0	0	0	0	0	0	0
chr16	4039971	4077827	ENSMUSG00000005981	0.4673	-	Trap1	protein_coding	0.425603	1	1.37306	0.457392	63	5.97663	0.0126162	87	6.45612	0.0173971	46	76	68	5.55459	6.26679	6.10852	0.00916335	0.0151394	0.0135458	74	95	93	6.22882	6.58496	6.55459	0.014741	0.0189243	0.0185259	0	0	0	0	0	0	0	0	0
chr16	3872375	3904780	ENSMUSG00000005982	0.4519	+	Naa60	protein_coding	0.107411	1	1.95455	0.966833	58	5.79326	0.00595422	114	6.78301	0.0117364	33	65	75	5.08746	6.04439	6.24793	0.00340733	0.00671141	0.00774393	78	106	157	6.30378	6.74147	7.30378	0.00805369	0.0109448	0.0162106	0	0	0	0	0	0	0	0	0
chr16	3895179	3908689	ENSMUSG00000005983	0.481	-	1700037C18Rik	protein_coding	0.985872	1	1.11765	0.160465	5	1.96896	0.000663161	5	2.13077	0.000757899	9	5	0	3.32193	2.58496	0	0.00127895	0.00071053	0	1	13	2	1	3.80735	1.58496	0.000142106	0.00184738	0.000284212	0	0	0	0	0	0	0	0	0
chr19	4270180	4283137	ENSMUSG00000005986	0.4924	-	Ankrd13d	protein_coding	0.409901	1	2.17647	1.12199	10	3.46696	0.000624069	24	4.36776	0.00142932	12	7	12	3.70044	3	3.70044	0.000724725	0.000422756	0.000724725	9	19	43	3.32193	4.32193	5.45943	0.000543544	0.00114748	0.00259693	0	0	0	0	0	0	0	0	0
chr1	150392838	150449935	ENSMUSG00000006005	0.3773	+	Tpr	protein_coding	0.692039	1	0.928879	-0.106437	154	7.2652	0.0170155	143	7.14173	0.0157974	160	132	169	7.33092	7.05528	7.40939	0.0177168	0.0146163	0.0187133	112	139	177	6.82018	7.12928	7.47573	0.0124017	0.0153914	0.0195992	0	0	0	0	0	0	0	0	0
chr1	150319417	150333906	ENSMUSG00000006007	0.3585	+	Pdc	protein_coding	0.948109	1	1	0	1	0.773976	0.000313947	1	0.773976	0.000313947	0	0	4	0	0	2.32193	0	0	0.000941841	0	0	4	0	0	2.32193	0	0	0.000941841	0	0	0	0	0	0	0	0	0
chr1	150361305	150393080	ENSMUSG00000006010	0.3855	-	BC003331	protein_coding	0.467612	1	1.42991	0.515921	70	6.135	0.00694719	101	6.66722	0.00997629	88	64	59	6.47573	6.02237	5.90689	0.00869222	0.00632161	0.00582774	90	111	102	6.50779	6.80735	6.6865	0.00888977	0.010964	0.0100751	0	0	0	0	0	0	0	0	0
chr1	150449412	150466165	ENSMUSG00000006014	0.4048	-	Prg4	protein_coding	0.0829047	1	0.552191	-0.85676	836	9.70234	0.192816	461	8.7813	0.106368	915	859	733	9.8392	9.74819	9.51964	0.211121	0.1982	0.169128	426	304	653	8.73809	8.25267	9.35315	0.0982926	0.0701431	0.150669	0	0	0	0	0	0	0	0	0
chr7	16197147	16222037	ENSMUSG00000006019	0.54	-	Dhx34	protein_coding	0.27636	1	2.10526	1.074	5	2.64555	0.00200652	12	3.63563	0.00464008	4	6	6	2.32193	2.80735	2.80735	0.00150489	0.00225734	0.00225734	11	19	7	3.58496	4.32193	3	0.00413845	0.00714823	0.00263356	0	0	0	0	0	0	0	0	0
chr7	16119895	16127516	ENSMUSG00000006021	0.5126	+	Kptn	protein_coding	0.972489	1	0.930233	-0.104337	13	3.74294	0.00243442	12	3.54312	0.00225184	7	19	14	3	4.32193	3.90689	0.00127807	0.00346905	0.00255614	11	21	5	3.58496	4.45943	2.58496	0.0020084	0.00383422	0.000912909	0	0	0	0	0	0	0	0	0
chr7	16098458	16117975	ENSMUSG00000006024	0.53	+	Napa	protein_coding	0.384352	1	1.27778	0.353637	287	8.16674	0.0291726	367	8.48818	0.0373043	262	291	308	8.03892	8.18982	8.27146	0.0266314	0.0295792	0.0313072	423	419	259	8.72792	8.71425	8.02237	0.0429965	0.04259	0.0263265	0	0	0	0	0	0	0	0	0
chr18	36666681	36679366	ENSMUSG00000006050	0.4679	-	Sra1	protein_coding	0.323442	1	1.56329	0.644586	368	8.5184	0.0439898	575	9.12984	0.0688362	393	395	315	8.62205	8.62936	8.30378	0.0470208	0.0472601	0.0376884	485	464	777	8.92481	8.86109	9.60363	0.0580282	0.0555157	0.0929648	0	0	0	0	0	0	0	0	0
chr11	96068852	96075670	ENSMUSG00000006057	0.4823	-	Atp5g1	protein_coding	0.676159	1	0.855888	-0.224507	378	8.54839	0.0687129	324	8.32357	0.0587844	296	431	408	8.21432	8.75489	8.67596	0.0537595	0.0782782	0.074101	299	273	399	8.22882	8.09803	8.64386	0.0543044	0.0495823	0.0724664	0	0	0	0	0	0	0	0	0
chr11	96034885	96047430	ENSMUSG00000006058	0.4502	+	Snf8	protein_coding	0.86251	1	0.954476	-0.0672184	219	7.75395	0.0564592	209	7.66936	0.0538773	274	174	208	8.10329	7.45121	7.70736	0.0707462	0.0449264	0.0537051	205	272	149	7.6865	8.09276	7.22882	0.0529305	0.0702298	0.0384715	0	0	0	0	0	0	0	0	0
chr7	30224131	30232272	ENSMUSG00000006095	0.4959	-	Tbcb	protein_coding	0.942451	1	1.16288	0.217704	425	8.68702	0.313176	494	8.85339	0.364307	496	495	283	8.9571	8.9542	8.14975	0.365782	0.365044	0.208702	375	343	764	8.55459	8.42626	9.57932	0.276549	0.25295	0.563422	0	0	0	0	0	0	0	0	0
chr11	75630988	75648871	ENSMUSG00000006127	0.4904	+	Inpp5k	protein_coding	0.0772327	1	2	1	69	6.10059	0.00490719	139	7.12771	0.0098855	67	87	53	6.08746	6.45943	5.75489	0.00476495	0.00618733	0.00376929	139	131	147	7.12928	7.04439	7.20945	0.0098855	0.00931655	0.0104544	0	0	0	0	0	0	0	0	0
chr16	17451987	17486255	ENSMUSG00000006134	0.4284	+	Crkl	protein_coding	0.245144	1	2.25	1.16993	3	1.79744	0.000807754	8	3.12211	0.00215401	1	2	6	1	1.58496	2.80735	0.000269251	0.000538503	0.00161551	10	5	9	3.45943	2.58496	3.32193	0.00269251	0.00134626	0.00242326	0	0	0	0	0	0	0	0	0
chr5	136054492	136064326	ENSMUSG00000006143	0.5035	+	Upk3bl	protein_coding	0.116701	1	5.25	2.39232	0	0.333333	0.000128107	6	2.19499	0.00230592	1	0	0	1	0	0	0.00038432	0	0	11	0	7	3.58496	0	3	0.00422752	0	0.00269024	0	0	0	0	0	0	0	0	0
chr7	4460674	4480487	ENSMUSG00000006154	0.5056	+	Eps8l1	protein_coding	1	1	0.833333	-0.263034	3	1.9183	0.000127178	2	1.63563	9.89162e-05	5	2	2	2.58496	1.58496	1.58496	0.000211963	8.47853e-05	8.47853e-05	4	1	2	2.32193	1	1.58496	0.000169571	4.23926e-05	8.47853e-05	0	0	0	0	0	0	0	0	0
chr11	45852051	45910625	ENSMUSG00000006169	0.4284	+	Clint1	protein_coding	2.05234e-05	0.0296385	7.84896	2.9725	273	8.07111	0.105195	2147	9.54206	0.828318	210	275	333	7.7211	8.10852	8.3837	0.0810185	0.106096	0.128472	244	285	5912	7.93664	8.15987	12.5297	0.0941358	0.109954	2.28086	0	0	0	0	0	0	0	0	0
chr13	29191746	29855674	ENSMUSG00000006191	0.4189	-	Cdkal1	protein_coding	0.738926	1	1.26923	0.343954	8	3.06656	0.000301457	10	3.43307	0.000393205	6	11	6	2.80735	3.58496	2.80735	0.000235923	0.000432526	0.000235923	9	8	13	3.32193	3.16993	3.80735	0.000353885	0.000314564	0.000511167	0	0	0	0	0	0	0	0	0
chr7	131174402	131306451	ENSMUSG00000006204	0.4394	+	5430419D17Rik	protein_coding	1	1	1	0	3	1.86165	0.000552792	3	1.05664	0.000552792	3	2	3	2	1.58496	2	0.000621891	0.000414594	0.000621891	0	8	0	0	3.16993	0	0	0.00165837	0	0	0	0	0	0	0	0	0	0
chr7	130936111	130985660	ENSMUSG00000006205	0.4847	+	Htra1	protein_coding	0.00873086	1	0.385886	-1.37375	221	7.5873	0.0515031	85	6.35555	0.0197312	111	161	391	6.80735	7.33985	8.61471	0.0258681	0.0375204	0.091121	61	71	122	5.9542	6.16993	6.94251	0.0142158	0.0165463	0.0284316	0	0	0	0	0	0	0	0	0
chr4	141444654	141467930	ENSMUSG00000006215	0.5348	+	Zbtb17	protein_coding	0.206029	1	0.553571	-0.853159	36	5.19624	0.00565411	20	4.33322	0.00306048	39	27	43	5.32193	4.80735	5.45943	0.00606909	0.00420168	0.00669157	14	25	20	3.90689	4.70044	4.39232	0.00217865	0.00389045	0.00311236	0	0	0	0	0	0	0	0	0
chr4	141368220	141384175	ENSMUSG00000006218	0.533	+	Fam131c	protein_coding	0.919418	1	0.75	-0.415037	0	0.333333	0.000187056	0	0	0	1	0	0	1	0	0	0.000561167	0	0	0	0	0	0	0	0	0	0	0	0	0	0	0	0	0	0	0	0
chr4	141576062	141606096	ENSMUSG00000006219	0.5076	-	Fblim1	protein_coding	0.210148	1	0.647564	-0.626904	115	6.67298	0.0163896	74	6.06389	0.0105632	50	111	185	5.67243	6.80735	7.53916	0.0071053	0.0157738	0.0262896	46	48	129	5.55459	5.61471	7.02237	0.00653688	0.00682109	0.0183317	0	0	0	0	0	0	0	0	0
chr4	141420779	141425311	ENSMUSG00000006221	0.578	+	Hspb7	protein_coding	0.0635585	1	0.32	-1.64386	7	3.02561	0.00292514	2	1.19499	0.000664805	9	8	5	3.32193	3.16993	2.58496	0.00358995	0.00319107	0.00199442	2	3	0	1.58496	2	0	0.000797766	0.00119665	0	0	0	0	0	0	0	0	0	0
chr9	21958897	21963506	ENSMUSG00000006235	0.5573	-	Epor	protein_coding	0.529537	1	2	1	0	0	0	1	0.666667	0.000374532	0	0	0	0	0	0	0	0	0	0	3	0	0	2	0	0	0.0011236	0	0	0	0	0	0	0	0	0	0
chr9	21927471	21935872	ENSMUSG00000006241	0.5011	+	Ccdc159	protein_coding	0.622485	1	0.686275	-0.543142	16	3.98908	0.00261952	11	3.26045	0.00174634	10	25	13	3.45943	4.70044	3.80735	0.0016372	0.00409299	0.00212836	7	21	4	3	4.45943	2.32193	0.00114604	0.00343811	0.000654879	0	0	0	0	0	0	0	0	0
chr5	88720855	88764220	ENSMUSG00000006262	0.3953	+	Mob1b	protein_coding	0.991619	1	1.07719	0.107277	94	6.55524	0.00795936	101	6.64066	0.0085803	93	111	78	6.55459	6.80735	6.30378	0.00787468	0.00939881	0.00660457	76	96	132	6.26679	6.59991	7.05528	0.00643522	0.0081287	0.011177	0	0	0	0	0	0	0	0	0
chr8	69088646	69113711	ENSMUSG00000006273	0.4153	+	Atp6v1b2	protein_coding	0.803399	1	1.05447	0.0765136	2924	11.4963	0.337449	3084	11.3908	0.355835	3531	2399	2843	11.7863	11.2288	11.4737	0.407454	0.276829	0.328064	2427	1495	5329	11.2456	10.5469	12.3799	0.28006	0.172513	0.614932	0	0	0	0	0	0	0	0	0
chr8	72340999	72421460	ENSMUSG00000006276	0.4821	-	Eps15l1	protein_coding	0.649127	1	1.15745	0.210946	77	6.21955	0.00941941	90	6.49708	0.0109216	54	65	113	5.78136	6.04439	6.83289	0.00657734	0.00791717	0.0137637	93	79	97	6.55459	6.32193	6.61471	0.0113276	0.00962241	0.0118149	0	0	0	0	0	0	0	0	0
chr14	50824062	50870560	ENSMUSG00000006281	0.4639	-	Tep1	protein_coding	0.899447	1	0.936	-0.0954196	41	5.36296	0.029902	38	5.2642	0.0279412	49	33	40	5.64386	5.08746	5.35755	0.0360294	0.0242647	0.0294118	42	43	29	5.42626	5.45943	4.90689	0.0308824	0.0316176	0.0213235	0	0	0	0	0	0	0	0	0
chr14	50765415	50785518	ENSMUSG00000006288	0.4451	-	Ttc5	protein_coding	1	1	0.977273	-0.0331669	14	3.80595	0.00784539	13	3.7664	0.00765404	18	15	8	4.24793	4	3.16993	0.010333	0.00861079	0.00459242	19	8	13	4.32193	3.16993	3.80735	0.010907	0.00459242	0.00746269	0	0	0	0	0	0	0	0	0
chr14	50906478	50924893	ENSMUSG00000006289	0.4504	-	Osgep	protein_coding	0.528105	1	1.5041	0.588902	365	8.49302	0.0277862	549	8.94884	0.0418318	402	412	280	8.65464	8.69	8.13443	0.0306309	0.0313929	0.021335	306	430	911	8.26209	8.75154	9.83289	0.0233161	0.0327644	0.0694148	0	0	0	0	0	0	0	0	0
chr1	74279840	74284738	ENSMUSG00000006299	0.5407	-	Aamp	protein_coding	0.814014	1	1.28928	0.366564	2377	11.2102	0.555063	3065	11.3992	0.715698	2631	2123	2378	11.3619	11.0526	11.2161	0.614289	0.495681	0.555218	2248	1653	5295	11.1351	10.6917	12.3707	0.524866	0.385944	1.23628	0	0	0	0	0	0	0	0	0
chr1	74288247	74305622	ENSMUSG00000006301	0.5134	-	Tmbim1	protein_coding	0.254279	1	1.77212	0.825475	372	8.52432	0.0758564	660	9.22987	0.134584	384	437	295	8.58871	8.77479	8.20945	0.0783034	0.0891109	0.060155	400	497	1083	8.64746	8.96	10.0821	0.0815661	0.101346	0.22084	0	0	0	0	0	0	0	0	0
chr1	74236084	74268209	ENSMUSG00000006304	0.4447	+	Arpc2	protein_coding	0.94681	1	1.00066	0.000957647	1003	9.97118	0.343258	1004	9.96391	0.343486	980	995	1034	9.93811	9.96	10.0154	0.335387	0.34052	0.353867	1124	862	1025	10.1357	9.75322	10.0028	0.384668	0.295003	0.350787	0	0	0	0	0	0	0	0	0
chr7	30568858	30588726	ENSMUSG00000006307	0.546	-	Kmt2b	protein_coding	0.835798	1	0.789474	-0.341037	37	5.23024	0.00472723	29	4.69759	0.00370512	42	40	29	5.42626	5.35755	4.90689	0.00536604	0.00511051	0.00370512	51	13	23	5.70044	3.80735	4.58496	0.00651591	0.00166092	0.00293855	0	0	0	0	0	0	0	0	0
chr7	30727701	30729540	ENSMUSG00000006315	0.5435	-	Tmem147	protein_coding	0.615297	1	1.31801	0.398357	775	9.59217	0.131768	1021	9.82816	0.173726	672	800	852	9.39446	9.64566	9.7364	0.114305	0.136078	0.144923	856	517	1691	9.74315	9.01681	10.7245	0.145603	0.0879401	0.287634	0	0	0	0	0	0	0	0	0
chr7	3703993	3706897	ENSMUSG00000006333	0.4878	+	Rps9	protein_coding	0.308014	1	0.655694	-0.608905	6915	12.7127	1.4136	4534	12.1406	0.926819	9058	4965	6723	13.1451	12.2779	12.7151	1.85159	1.01492	1.37428	3965	4950	4687	11.9535	12.2735	12.1948	0.810507	1.01186	0.958095	0	0	0	0	0	0	0	0	0
chr7	3620324	3629929	ENSMUSG00000006335	0.4844	-	Tfpt	protein_coding	0.574538	1	0.812057	-0.300348	93	6.41223	0.014459	75	5.87055	0.0117123	155	65	59	7.2854	6.04439	5.90689	0.0240983	0.0101057	0.00917289	82	126	18	6.37504	6.98868	4.24793	0.0127488	0.0195896	0.00279851	0	0	0	0	0	0	0	0	0
chr10	75636619	75644008	ENSMUSG00000006342	0.5624	-	Susd2	protein_coding	0.818581	1	0.963415	-0.0537713	26	4.47498	0.0132929	25	4.31049	0.0127882	25	46	8	4.70044	5.55459	3.16993	0.0126199	0.0232206	0.00403836	30	41	5	4.9542	5.39232	2.58496	0.0151439	0.0206966	0.00252398	0	0	0	0	0	0	0	0	0
chr10	75589340	75617200	ENSMUSG00000006344	0.4745	+	Ggt5	protein_coding	0.481815	1	1.10072	0.138447	45	5.4909	0.00732956	50	5.4521	0.00808407	48	57	31	5.61471	5.85798	5	0.00776071	0.00921584	0.00501213	84	46	20	6.40939	5.55459	4.39232	0.0135812	0.00743735	0.00323363	0	0	0	0	0	0	0	0	0
chr10	75561604	75586200	ENSMUSG00000006345	0.5078	+	Ggt1	protein_coding	1	1	1	0	1	0.861654	9.46522e-05	1	0.666667	9.46522e-05	1	0	2	1	0	1.58496	9.46522e-05	0	0.000189304	0	3	0	0	2	0	0	0.000283956	0	0	0	0	0	0	0	0	0	0
chr12	113140236	113145506	ENSMUSG00000006356	0.5866	+	Crip2	protein_coding	0.510795	1	1.28231	0.358744	1789	10.7917	0.416143	2294	11.1529	0.53369	1746	2116	1505	10.7707	11.0478	10.5565	0.406141	0.492207	0.350081	2419	1903	2561	11.2408	10.8948	11.3231	0.562689	0.442661	0.59572	0	0	0	0	0	0	0	0	0
chr12	113146316	113153879	ENSMUSG00000006360	0.55	+	Crip1	protein_coding	1	1	1.08792	0.121577	314	8.28041	0.212655	341	8.38246	0.231412	353	340	248	8.46761	8.41363	7.96	0.239322	0.230508	0.168136	258	320	446	8.01681	8.32643	8.80413	0.174915	0.216949	0.302373	0	0	0	0	0	0	0	0	0
chr15	85205949	85286535	ENSMUSG00000006369	0.5036	+	Fbln1	protein_coding	0.286211	1	0.734653	-0.444864	167	7.39424	0.0321548	123	6.89601	0.0235716	170	173	159	7.41785	7.44294	7.32193	0.0326672	0.0332437	0.0305534	92	104	172	6.53916	6.71425	7.43463	0.0176787	0.0199846	0.0330515	0	0	0	0	0	0	0	0	0
chrX	36598206	36606079	ENSMUSG00000006373	0.4354	+	Pgrmc1	protein_coding	0.324185	1	1.36147	0.445163	181	7.50183	0.0739831	246	7.88203	0.100874	197	178	167	7.62936	7.48382	7.39232	0.0806716	0.0728911	0.0683866	285	305	149	8.15987	8.25739	7.22882	0.116708	0.124898	0.0610156	0	0	0	0	0	0	0	0	0
chr15	79030874	79043558	ENSMUSG00000006378	0.5455	+	Gcat	protein_coding	0.565953	1	0.798077	-0.3254	34	5.11495	0.00617171	27	4.68825	0.00488848	33	35	33	5.08746	5.16993	5.08746	0.0060495	0.00641613	0.0060495	23	16	41	4.58496	4.08746	5.39232	0.00421632	0.00293309	0.00751604	0	0	0	0	0	0	0	0	0
chr4	94739289	94874976	ENSMUSG00000006386	0.4115	+	Tek	protein_coding	0.870604	1	0.578947	-0.788496	5	2.23348	0.00152993	3	1.72331	0.000764965	3	12	1	2	3.70044	1	0.000860585	0.00344234	0.000286862	5	1	2	2.58496	1	1.58496	0.00143431	0.000286862	0.000573723	0	0	0	0	0	0	0	0	0
chr4	118428093	118432953	ENSMUSG00000006390	0.5421	+	Elovl1	protein_coding	0.415115	1	0.711939	-0.490175	303	8.21856	0.0636453	216	7.70133	0.0452511	394	271	245	8.62571	8.08746	7.94251	0.0826689	0.0568611	0.0514058	275	234	138	8.10852	7.87652	7.11894	0.0577004	0.0490978	0.0289551	0	0	0	0	0	0	0	0	0
chr4	118409337	118415782	ENSMUSG00000006392	0.4899	+	Med8	protein_coding	0.362109	1	0.695312	-0.524267	170	7.41102	0.0258599	118	6.86003	0.0179343	178	152	179	7.48382	7.25739	7.49185	0.02713	0.0231672	0.0272824	125	142	86	6.97728	7.15987	6.44294	0.019052	0.021643	0.0131078	0	0	0	0	0	0	0	0	0
chr4	118359990	118362744	ENSMUSG00000006395	0.5637	+	Hyi	polymorphic_pseudogene	0.16972	1	1.95435	0.966686	1138	10.128	0.158297	2225	11.0381	0.309501	1152	1388	874	10.1712	10.4398	9.77314	0.160245	0.193073	0.121575	1474	1919	3282	10.5265	10.9069	11.6808	0.205035	0.266936	0.456531	0	0	0	0	0	0	0	0	0
chr4	118432901	118437352	ENSMUSG00000006398	0.5097	-	Cdc20	protein_coding	0.0205027	1	0.404145	-1.30705	128	6.99785	0.0334031	51	5.34839	0.0133438	148	112	123	7.21917	6.82018	6.9542	0.0387232	0.029304	0.0321821	48	91	14	5.61471	6.52356	3.90689	0.0125589	0.0238095	0.003663	0	0	0	0	0	0	0	0	0
chr1	171250421	171260637	ENSMUSG00000006403	0.5197	+	Adamts4	protein_coding	0.00675947	0.906788	0.333333	-1.58496	86	6.36519	0.0316992	28	4.84053	0.0103207	77	56	125	6.2854	5.83289	6.97728	0.0283819	0.0206414	0.0460745	27	23	34	4.80735	4.58496	5.12928	0.00995208	0.0084777	0.0125323	0	0	0	0	0	0	0	0	0
chr1	171370099	171388598	ENSMUSG00000006411	0.5137	+	Nectin4	protein_coding	0.657661	1	0.714286	-0.485427	4	2.19499	0.00120337	2	1.63563	0.000765781	5	3	3	2.58496	2	2	0.00164096	0.000984575	0.000984575	2	1	4	1.58496	1	2.32193	0.000656383	0.000328192	0.00131277	0	0	0	0	0	0	0	0	0
chr1	171345670	171359254	ENSMUSG00000006412	0.4492	+	Pfdn2	protein_coding	0.37109	1	0.709898	-0.494317	194	7.59367	0.0747149	138	7.09492	0.0529284	230	159	194	7.85175	7.32193	7.60733	0.0884275	0.0611303	0.0745867	167	110	136	7.39232	6.79442	7.09803	0.0642061	0.0422914	0.0522876	0	0	0	0	0	0	0	0	0
chr2	167492645	167516173	ENSMUSG00000006418	0.4952	+	Rnf114	protein_coding	0.396215	1	1.23754	0.307477	200	7.64048	0.0329592	247	7.86059	0.0408276	180	189	230	7.49985	7.56986	7.85175	0.0297128	0.0311984	0.0379663	299	309	134	8.22882	8.27612	7.07682	0.0493562	0.0510069	0.0221195	0	0	0	0	0	0	0	0	0
chrX	36823737	36874111	ENSMUSG00000006423	0.4304	-	C330007P06Rik	protein_coding	0.200524	1	0.606371	-0.721728	292	8.16336	0.0366696	177	7.38827	0.0221859	356	306	214	8.47978	8.26209	7.74819	0.0447068	0.0384277	0.0268743	238	102	190	7.90087	6.6865	7.57743	0.0298882	0.0128092	0.0238604	0	0	0	0	0	0	0	0	0
chr19	47178820	47259440	ENSMUSG00000006435	0.5056	+	Neurl1a	protein_coding	0.344397	1	0.634409	-0.656516	30	4.95078	0.00987167	19	4.28392	0.00614237	29	33	28	4.90689	5.08746	4.85798	0.00954261	0.0108588	0.00921356	21	15	20	4.45943	4	4.39232	0.00691017	0.00493583	0.00658111	0	0	0	0	0	0	0	0	0
chr4	148591503	148594993	ENSMUSG00000006442	0.5858	+	Srm	protein_coding	0.941918	1	0.936451	-0.0947248	277	8.06023	0.0946038	259	8.01938	0.0885701	175	314	342	7.45943	8.29921	8.42206	0.0597678	0.10724	0.116803	244	244	290	7.93664	7.93664	8.18488	0.0833333	0.0833333	0.0990437	0	0	0	0	0	0	0	0	0
chr4	141301240	141329384	ENSMUSG00000006445	0.5389	+	Epha2	protein_coding	0.872111	1	0.873563	-0.195016	28	4.82704	0.00476029	24	4.63999	0.00413691	20	32	32	4.39232	5.04439	5.04439	0.0034002	0.00544033	0.00544033	24	19	30	4.64386	4.32193	4.9542	0.00408024	0.00323019	0.00510031	0	0	0	0	0	0	0	0	0
chr19	4800569	4811634	ENSMUSG00000006456	0.4728	-	Rbm14	protein_coding	0.635677	1	0.748148	-0.418604	89	6.48464	0.0278735	66	5.95466	0.0207746	98	77	92	6.62936	6.2854	6.53916	0.0306921	0.0241153	0.028813	95	70	34	6.58496	6.14975	5.12928	0.0297526	0.021923	0.0106483	0	0	0	0	0	0	0	0	0
chr19	4861223	4877909	ENSMUSG00000006457	0.507	-	Actn3	protein_coding	0.303755	1	0.37931	-1.39855	9	3.13077	0.00629845	3	1.54795	0.00193798	5	15	6	2.58496	4	2.80735	0.00363372	0.0109012	0.00436047	4	4	0	2.32193	2.32193	0	0.00290698	0.00290698	0	0	0	0	0	0	0	0	0	0
chr2	167691177	167729172	ENSMUSG00000006462	0.5286	+	A530013C23Rik	lincRNA	0.959995	1	1.125	0.169925	4	2.37643	0.0017278	5	2.46411	0.00199362	6	4	3	2.80735	2.32193	2	0.00239234	0.0015949	0.00119617	6	7	2	2.80735	3	1.58496	0.00239234	0.00279107	0.000797448	0	0	0	0	0	0	0	0	0
chr19	4878668	4885397	ENSMUSG00000006463	0.5059	+	Zdhhc24	protein_coding	0.622272	1	1.16867	0.224873	27	4.7664	0.00604138	31	4.79313	0.00709863	34	23	23	5.12928	4.58496	4.58496	0.00770276	0.00521069	0.00521069	47	36	11	5.58496	5.20945	3.58496	0.0106479	0.00815587	0.00249207	0	0	0	0	0	0	0	0	0
chr19	4886898	4906627	ENSMUSG00000006464	0.4907	-	Bbs1	protein_coding	0.901055	1	0.919355	-0.121306	20	4.33673	0.00391143	18	4.13291	0.00357995	14	21	24	3.90689	4.45943	4.64386	0.00278441	0.00417661	0.00477327	11	29	14	3.58496	4.90689	3.90689	0.00218775	0.0057677	0.00278441	0	0	0	0	0	0	0	0	0
chr2	25244821	25256022	ENSMUSG00000006471	0.5257	-	Ndor1	protein_coding	0.749942	1	1.125	0.169925	28	4.85741	0.00181589	32	4.91552	0.00205089	34	23	28	5.12928	4.58496	4.85798	0.00217907	0.00147408	0.00179453	48	16	32	5.61471	4.08746	5.04439	0.00307633	0.00102544	0.00205089	0	0	0	0	0	0	0	0	0
chr2	25054355	25062881	ENSMUSG00000006476	0.573	+	Nsmf	protein_coding	0.888906	1	0.914153	-0.129492	143	7.13066	0.01145	130	6.98892	0.0104601	179	146	103	7.49185	7.19967	6.70044	0.014366	0.0117175	0.00826645	155	150	86	7.2854	7.2384	6.44294	0.0124398	0.0120385	0.00690209	0	0	0	0	0	0	0	0	0
chr2	71873224	71903858	ENSMUSG00000006494	0.4358	+	Pdk1	protein_coding	0.802754	1	1.19868	0.261441	301	8.23107	0.0261512	361	8.42654	0.031364	260	330	313	8.02791	8.37069	8.29462	0.0225891	0.0286707	0.0271937	238	328	517	7.90087	8.36194	9.01681	0.0206777	0.028497	0.0449175	0	0	0	0	0	0	0	0	0
chr10	79854427	79864771	ENSMUSG00000006498	0.5585	+	Ptbp1	protein_coding	0.810306	1	1.09704	0.133619	360	8.48111	0.0421402	395	8.62182	0.046241	301	357	421	8.2384	8.48382	8.7211	0.0352665	0.0418278	0.0493263	345	431	408	8.43463	8.75489	8.67596	0.0404218	0.0504979	0.0478032	0	0	0	0	0	0	0	0	0
chr8	122433601	122443422	ENSMUSG00000006517	0.5417	-	Mvd	protein_coding	0.00102541	0.32703	0.291667	-1.77761	223	7.78598	0.0206252	64	6.02561	0.00595018	272	178	219	8.09276	7.48382	7.78136	0.0251572	0.0164632	0.0202553	71	59	63	6.16993	5.90689	6	0.00656678	0.0054569	0.00582686	0	0	0	0	0	0	0	0	0
chr8	122424776	122432930	ENSMUSG00000006519	0.5318	-	Cyba	protein_coding	0.874991	1	1.0684	0.0954511	243	7.87944	0.0929757	259	7.98982	0.0993614	336	188	204	8.3966	7.56224	7.67948	0.128736	0.0720307	0.0781609	293	301	184	8.19967	8.2384	7.53138	0.112261	0.115326	0.0704981	0	0	0	0	0	0	0	0	0
chr14	30908573	30923760	ENSMUSG00000006522	0.497	-	Itih3	protein_coding	1	1	1	0	0	0	0	0	0	0	0	0	0	0	0	0	0	0	0	0	0	0	0	0	0	0	0	0	0	0	0	0	0	0	0	0	0
chr14	30825590	30876986	ENSMUSG00000006526	0.4775	+	Tmem110	protein_coding	0.65103	1	0.779817	-0.358793	108	6.75778	0.0211061	84	6.38261	0.0164159	106	125	93	6.74147	6.97728	6.55459	0.0207153	0.0244284	0.0181747	108	72	72	6.76818	6.18982	6.18982	0.0211061	0.0140707	0.0140707	0	0	0	0	0	0	0	0	0
chr14	30714849	30822713	ENSMUSG00000006527	0.4039	+	Sfmbt1	protein_coding	0.562631	1	1.27273	0.347923	25	4.60509	0.00285924	32	5.00557	0.00367065	14	30	30	3.90689	4.9542	4.9542	0.00162281	0.00347745	0.00347745	33	24	38	5.08746	4.64386	5.2854	0.0038252	0.00278196	0.00440478	0	0	0	0	0	0	0	0	0
chr1	74738922	74749221	ENSMUSG00000006542	0.4943	-	Prkag3	protein_coding	0.821616	1	0.8	-0.321928	1	0.528321	5.5788e-05	0	0.333333	2.7894e-05	2	0	0	1.58496	0	0	0.000167364	0	0	1	0	0	1	0	0	8.3682e-05	0	0	0	0	0	0	0	0	0	0	0
chr11	102393403	102402555	ENSMUSG00000006575	0.5573	+	Rundc3a	protein_coding	0.0321267	1	3.21277	1.68382	15	3.95679	0.00253135	49	5.52051	0.00851456	12	15	17	3.70044	4	4.16993	0.00207111	0.00258889	0.00293407	61	64	23	5.9542	6.02237	4.58496	0.0105281	0.0110459	0.00396962	0	0	0	0	0	0	0	0	0
chr1	75546266	75562172	ENSMUSG00000006576	0.5579	+	Slc4a3	protein_coding	0.256562	1	1.83333	0.874469	15	3.93926	0.000642013	28	4.72819	0.00121269	18	18	9	4.24793	4.24793	3.32193	0.000770416	0.000770416	0.000385208	19	48	18	4.32193	5.61471	4.24793	0.000813217	0.00205444	0.000770416	0	0	0	0	0	0	0	0	0
chr8	122568015	122573554	ENSMUSG00000006585	0.5542	+	Cdt1	protein_coding	0.072607	1	0.53169	-0.911342	94	6.45834	0.0166994	49	5.63375	0.00879539	131	50	100	7.04439	5.67243	6.65821	0.0233553	0.00891424	0.0178285	50	39	59	5.67243	5.32193	5.90689	0.00891424	0.00695311	0.0105188	0	0	0	0	0	0	0	0	0
chr4	13743436	13893649	ENSMUSG00000006586	0.4063	+	Runx1t1	protein_coding	0.592886	1	1.24092	0.311415	100	6.62562	0.015949	124	6.94614	0.0198299	108	72	120	6.76818	6.18982	6.91886	0.0172249	0.0114833	0.0191388	118	155	100	6.89482	7.2854	6.65821	0.0188198	0.0247209	0.015949	0	0	0	0	0	0	0	0	0
chr8	122574635	122576909	ENSMUSG00000006589	0.5714	-	Aprt	protein_coding	0.245262	1	0.615176	-0.700929	491	8.92407	0.0876786	302	8.15913	0.053869	554	385	534	9.11634	8.59246	9.0634	0.0989286	0.06875	0.0953571	373	360	172	8.54689	8.49586	7.43463	0.0666071	0.0642857	0.0307143	0	0	0	0	0	0	0	0	0
chr7	46796103	46823800	ENSMUSG00000006599	0.4085	+	Gtf2h1	protein_coding	0.92316	1	0.959375	-0.0598332	212	7.73637	0.0134032	204	7.65228	0.0128561	209	207	221	7.71425	7.70044	7.79442	0.0131928	0.0130665	0.0139503	185	258	168	7.53916	8.01681	7.40088	0.0116778	0.0162858	0.0106047	0	0	0	0	0	0	0	0	0
chr13	23702034	23710854	ENSMUSG00000006611	0.4697	-	Hfe	protein_coding	0.659239	1	0.685185	-0.545434	17	4.11328	0.00471436	11	3.60991	0.00314291	11	23	17	3.58496	4.58496	4.16993	0.00305047	0.00637826	0.00471436	13	12	9	3.80735	3.70044	3.32193	0.0036051	0.00332779	0.00249584	0	0	0	0	0	0	0	0	0
chr5	30950066	30955091	ENSMUSG00000006638	0.4956	+	Abhd1	processed_transcript	0.576321	1	0.90411	-0.14543	23	4.28255	0.00372024	21	4.15638	0.00334821	26	6	38	4.75489	2.80735	5.2854	0.00414541	0.000956633	0.00605867	14	8	41	3.90689	3.16993	5.39232	0.00223214	0.00127551	0.00653699	0	0	0	0	0	0	0	0	0
chr5	31036036	31048924	ENSMUSG00000006641	0.5066	-	Slc5a6	protein_coding	0.859701	1	0.822581	-0.281771	20	4.36447	0.00426331	16	3.82659	0.00346846	18	19	22	4.24793	4.32193	4.52356	0.00390202	0.00411879	0.00476913	16	27	5	4.08746	4.80735	2.58496	0.00346846	0.00585302	0.00108389	0	0	0	0	0	0	0	0	0
chr7	30458315	30487223	ENSMUSG00000006649	0.4947	+	Nphs1	protein_coding	0.196848	1	1.5396	0.622559	66	6.07225	0.00893258	103	6.62358	0.0138253	67	69	63	6.08746	6.12928	6	0.00902235	0.00929168	0.00848371	139	106	63	7.12928	6.74147	6	0.018718	0.0142742	0.00848371	0	0	0	0	0	0	0	0	0
chr7	30434982	30445535	ENSMUSG00000006651	0.5361	-	Aplp1	protein_coding	0.206135	1	1.85593	0.892144	78	6.27733	0.0181507	145	7.01513	0.0338864	60	84	89	5.93074	6.40939	6.49185	0.014022	0.0196308	0.0207993	93	90	252	6.55459	6.50779	7.98299	0.0217341	0.021033	0.0588923	0	0	0	0	0	0	0	0	0
chr9	108516806	108560163	ENSMUSG00000006673	0.4234	+	Qrich1	protein_coding	0.6893	1	0.761364	-0.393342	58	5.87019	0.00648086	44	5.39989	0.00490747	52	58	63	5.72792	5.88264	6	0.00584401	0.00651832	0.00708024	63	27	41	6	4.80735	5.39232	0.00708024	0.00303439	0.00460778	0	0	0	0	0	0	0	0	0
chr9	108578862	108597667	ENSMUSG00000006675	0.5043	-	P4htm	protein_coding	0.0966697	1	3.21429	1.6845	4	2.19499	0.0006177	14	3.89826	0.00235849	3	5	3	2	2.58496	2	0.000505391	0.000842318	0.000505391	12	16	14	3.70044	4.08746	3.90689	0.00202156	0.00269542	0.00235849	0	0	0	0	0	0	0	0	0
chr9	108490602	108502337	ENSMUSG00000006676	0.5477	+	Usp19	protein_coding	0.966222	1	1.15349	0.206009	724	9.49301	0.0542125	836	9.53971	0.0625452	635	701	837	9.31288	9.45533	9.71081	0.0475264	0.0524661	0.062645	559	511	1437	9.12928	9	10.4898	0.0418382	0.0382456	0.107552	0	0	0	0	0	0	0	0	0
chrX	93304767	93632155	ENSMUSG00000006678	0.3761	-	Pola1	protein_coding	1	1	0.952381	-0.0703893	13	3.49862	0.00265957	12	3.5072	0.00252319	18	3	18	4.24793	2	4.24793	0.00368249	0.000613748	0.00368249	20	13	4	4.39232	3.80735	2.32193	0.00409165	0.00265957	0.000818331	0	0	0	0	0	0	0	0	0
chr4	137319696	137357720	ENSMUSG00000006699	0.4105	-	Cdc42	protein_coding	0.809743	1	1.1694	0.225768	1666	10.6933	0.355684	1948	10.8488	0.415973	1490	1570	1937	10.5421	10.6175	10.9204	0.318172	0.335255	0.413624	1709	1286	2849	10.7398	10.3298	11.4767	0.364937	0.27461	0.608371	0	0	0	0	0	0	0	0	0
chr17	31564749	31607684	ENSMUSG00000006705	0.4806	+	Pknox1	protein_coding	0.532195	1	1.57143	0.652077	22	4.44158	0.00248424	36	5.02561	0.00396737	18	35	14	4.24793	5.16993	3.90689	0.00200222	0.00389321	0.00155729	17	31	59	4.16993	5	5.90689	0.00189099	0.00344828	0.00656285	0	0	0	0	0	0	0	0	0
chr13	24751845	24761923	ENSMUSG00000006715	0.4317	-	Gmnn	protein_coding	0.0706248	1	0.47191	-1.08342	29	4.84864	0.00570935	13	3.74174	0.00258913	39	22	25	5.32193	4.52356	4.70044	0.00776738	0.0043816	0.00497909	8	13	18	3.16993	3.80735	4.24793	0.00159331	0.00258913	0.00358494	0	0	0	0	0	0	0	0	0
chr13	24817948	24831517	ENSMUSG00000006717	0.4348	-	Acot13	protein_coding	0.718262	1	0.88	-0.184425	41	5.24975	0.0303256	36	5.18656	0.0265971	50	19	53	5.67243	4.32193	5.75489	0.0372856	0.0141685	0.0395227	37	40	30	5.24793	5.35755	4.9542	0.0275913	0.0298285	0.0223714	0	0	0	0	0	0	0	0	0
chr13	21945094	21960779	ENSMUSG00000006720	0.4178	+	Zfp184	protein_coding	0.54788	1	1.6	0.678072	1	0.528321	0.000135007	2	1.19499	0.000337519	0	0	2	0	0	1.58496	0	0	0.000405022	3	0	2	2	0	1.58496	0.000607533	0	0.000405022	0	0	0	0	0	0	0	0	0
chr10	127048250	127053006	ENSMUSG00000006724	0.5329	+	Cyp27b1	protein_coding	0.667493	1	1.09524	0.131245	6	2.46411	0.000642536	7	2.72331	0.000713929	2	13	3	1.58496	3.80735	2	0.000214179	0.00139216	0.000321268	11	7	2	3.58496	3	1.58496	0.00117798	0.000749625	0.000214179	0	0	0	0	0	0	0	0	0
chr10	127063534	127067920	ENSMUSG00000006728	0.5165	+	Cdk4	protein_coding	0.851669	1	0.885932	-0.174733	174	7.44824	0.0211595	154	7.27473	0.018732	153	188	182	7.26679	7.56224	7.5157	0.0185702	0.0228183	0.0220901	170	153	140	7.41785	7.26679	7.13955	0.0206336	0.0185702	0.0169924	0	0	0	0	0	0	0	0	0
chr10	127165156	127172340	ENSMUSG00000006731	0.5569	+	B4galnt1	protein_coding	0.260999	1	0.702875	-0.508659	103	6.68835	0.0586788	72	6.15178	0.0410751	117	111	82	6.88264	6.80735	6.37504	0.0664395	0.0630324	0.0465645	51	71	95	5.70044	6.16993	6.58496	0.0289608	0.040318	0.0539466	0	0	0	0	0	0	0	0	0
chr10	127041414	127046365	ENSMUSG00000006732	0.5283	+	Mettl1	protein_coding	0.761261	1	0.85034	-0.233888	48	5.4527	0.00683566	41	5.26481	0.00579132	79	24	41	6.32193	4.64386	5.39232	0.0112504	0.00341783	0.00583879	63	36	23	6	5.20945	4.58496	0.0089718	0.00512674	0.00327542	0	0	0	0	0	0	0	0	0
chr10	127067317	127070261	ENSMUSG00000006736	0.4968	-	Tspan31	protein_coding	0.732206	1	0.833787	-0.262248	121	6.84526	0.0591005	101	6.56543	0.0491963	184	82	98	7.53138	6.37504	6.62936	0.0896249	0.0399415	0.047735	150	96	57	7.2384	6.59991	5.85798	0.0730638	0.0467608	0.0277642	0	0	0	0	0	0	0	0	0
chr18	6201002	6242174	ENSMUSG00000006740	0.3871	-	Kif5b	protein_coding	0.707558	1	0.872792	-0.196291	282	8.126	0.0282198	246	7.94722	0.0246172	321	304	221	8.33092	8.25267	7.79442	0.0321225	0.0304213	0.0221155	260	238	240	8.02791	7.90087	7.91289	0.0260182	0.0238167	0.0240168	0	0	0	0	0	0	0	0	0
chr7	46686108	46710680	ENSMUSG00000006763	0.4556	-	Saal1	protein_coding	0.866457	1	0.915888	-0.126757	35	5.13784	0.00494038	32	5.00129	0.00451285	42	28	34	5.42626	4.85798	5.12928	0.00598546	0.00399031	0.00484538	36	36	23	5.20945	5.20945	4.58496	0.0051304	0.0051304	0.00327775	0	0	0	0	0	0	0	0	0
chr10	115078641	115185022	ENSMUSG00000006764	0.4328	-	Tph2	protein_coding	0.911345	1	0.75	-0.415037	0	0.333333	9.43218e-05	0	0	0	1	0	0	1	0	0	0.000282965	0	0	0	0	0	0	0	0	0	0	0	0	0	0	0	0	0	0	0	0
chr11	100574904	100591729	ENSMUSG00000006782	0.5049	+	Cnp	protein_coding	0.358454	1	0.65625	-0.607683	42	5.40457	0.00887658	27	4.70976	0.00575202	39	37	49	5.32193	5.24793	5.64386	0.00830848	0.0078824	0.0104389	27	15	39	4.80735	4	5.32193	0.00575202	0.00319557	0.00830848	0	0	0	0	0	0	0	0	0
chr2	166073089	166155663	ENSMUSG00000006800	0.5254	-	Sulf2	protein_coding	0.119087	1	2.27109	1.18338	702	9.45725	0.127976	1596	10.2767	0.290877	731	703	673	9.5157	9.45943	9.3966	0.1332	0.128098	0.122631	858	683	3248	9.74651	9.41785	11.6658	0.156341	0.124453	0.591837	0	0	0	0	0	0	0	0	0
chr17	13007839	13018119	ENSMUSG00000006818	0.4286	+	Sod2	protein_coding	0.684281	1	0.841432	-0.249082	1405	10.4392	0.334444	1182	10.203	0.281374	1548	1567	1101	10.5971	10.6147	10.1059	0.368396	0.372918	0.262018	1287	1217	1043	10.3309	10.2503	10.0279	0.306283	0.289624	0.248215	0	0	0	0	0	0	0	0	0
chr18	36735068	36742391	ENSMUSG00000006850	0.487	+	Tmco6	protein_coding	0.900507	1	1.05882	0.0824622	5	2.46411	0.0031489	5	2.44662	0.00337382	5	6	3	2.58496	2.80735	2	0.00337382	0.00404858	0.00202429	5	8	2	2.58496	3.16993	1.58496	0.00337382	0.00539811	0.00134953	0	0	0	0	0	0	0	0	0
chr6	83543211	83572729	ENSMUSG00000006906	0.461	-	Stambp	protein_coding	0.216964	1	1.38187	0.46662	120	6.88055	0.0265578	167	7.31841	0.0367836	94	104	163	6.56986	6.71425	7.35755	0.020746	0.022953	0.0359744	240	147	113	7.91289	7.20945	6.83289	0.0529684	0.0324432	0.0249393	0	0	0	0	0	0	0	0	0
chr11	101191115	101226463	ENSMUSG00000006920	0.4563	-	Ezh1	protein_coding	0.54733	1	1.27386	0.349206	79	6.32753	0.00704434	101	6.66174	0.00899781	82	78	78	6.37504	6.30378	6.30378	0.00728112	0.00692595	0.00692595	92	123	89	6.53916	6.9542	6.49185	0.00816906	0.0109217	0.00790268	0	0	0	0	0	0	0	0	0
chr11	100347327	100356128	ENSMUSG00000006930	0.5583	-	Hap1	protein_coding	0.815868	1	1	0	5	1.99243	0.00101471	5	1.96896	0.00101471	0	6	8	0	2.80735	3.16993	0	0.00130463	0.00173951	9	5	0	3.32193	2.58496	0	0.00195695	0.00108719	0	0	0	0	0	0	0	0	0	0
chr11	100408456	100414836	ENSMUSG00000006931	0.5487	-	P3h4	protein_coding	0.0405058	1	0.435161	-1.20038	881	9.76722	0.406962	383	8.55065	0.176833	1069	745	828	10.0634	9.54303	9.69523	0.493993	0.34427	0.382625	492	364	292	8.94544	8.51175	8.19476	0.227357	0.168207	0.134935	0	0	0	0	0	0	0	0	0
chr9	120929216	120960507	ENSMUSG00000006932	0.4634	+	Ctnnb1	protein_coding	0.683653	1	1.16013	0.214286	3390	11.7155	0.178807	3933	11.9411	0.207448	2844	3426	3900	11.4742	11.7427	11.9296	0.150008	0.180706	0.205707	4059	3764	3976	11.9873	11.8784	11.9575	0.214094	0.198534	0.209716	0	0	0	0	0	0	0	0	0
chr9	120492232	120495330	ENSMUSG00000006941	0.5611	+	Eif1b	protein_coding	0.608686	1	0.872544	-0.1967	695	9.42875	0.24112	606	9.24157	0.210344	833	625	626	9.7039	9.29002	9.29232	0.289136	0.216939	0.217286	547	616	655	9.09803	9.26913	9.35755	0.189865	0.213815	0.227352	0	0	0	0	0	0	0	0	0
chr16	20733127	20742384	ENSMUSG00000006958	0.5416	+	Chrd	protein_coding	0.910143	1	0.927273	-0.108934	36	5.04347	0.00164811	33	5.02393	0.00152488	20	60	27	4.39232	5.93074	4.80735	0.000924172	0.00277252	0.00124763	20	40	39	4.39232	5.35755	5.32193	0.000924172	0.00184834	0.00180213	0	0	0	0	0	0	0	0	0
chr16	20651652	20663414	ENSMUSG00000006998	0.4542	+	Psmd2	protein_coding	0.703388	1	0.845826	-0.241568	1249	10.2872	0.0547397	1056	10.0418	0.0462935	1269	1251	1226	10.3106	10.29	10.2609	0.0556311	0.054842	0.053746	1160	968	1040	10.1812	9.92035	10.0238	0.0508527	0.0424357	0.045592	0	0	0	0	0	0	0	0	0
chr17	35000987	35016322	ENSMUSG00000007029	0.5396	+	Vars	protein_coding	0.37276	1	1.50581	0.590544	56	5.83395	0.00589384	85	6.39912	0.00892795	49	57	63	5.64386	5.85798	6	0.0051266	0.00596359	0.00659134	61	95	100	5.9542	6.58496	6.65821	0.00638209	0.00993932	0.0104624	0	0	0	0	0	0	0	0	0
chr17	35028605	35046745	ENSMUSG00000007035	0.4881	-	Msh5	protein_coding	0.863687	1	1.53846	0.621488	8	2.88129	0.000297712	12	3.62088	0.000478927	15	4	4	4	2.32193	2.32193	0.000582479	0.000155328	0.000155328	6	13	18	2.80735	3.80735	4.24793	0.000232992	0.000504815	0.000698975	0	0	0	0	0	0	0	0	0
chr17	35089263	35102987	ENSMUSG00000007036	0.5487	+	Abhd16a	protein_coding	0.708657	1	1.07764	0.107875	428	8.66528	0.0215992	462	8.85188	0.02328	246	522	517	7.94837	9.03067	9.01681	0.0124048	0.0263224	0.0260703	446	443	496	8.80413	8.79442	8.9571	0.02249	0.0223388	0.0250113	0	0	0	0	0	0	0	0	0
chr17	34931253	34935953	ENSMUSG00000007038	0.5414	+	Neu1	protein_coding	0.852244	1	0.902848	-0.147446	198	7.63366	0.0545455	179	7.46065	0.0492195	215	184	195	7.75489	7.53138	7.61471	0.0592287	0.0506887	0.053719	200	205	131	7.65105	7.6865	7.04439	0.0550964	0.0564738	0.0360882	0	0	0	0	0	0	0	0	0
chr17	35059035	35062095	ENSMUSG00000007039	0.5779	+	Ddah2	protein_coding	0.631433	1	1.20324	0.266925	225	7.80978	0.075666	271	8.0079	0.0911126	228	188	260	7.8392	7.56224	8.02791	0.0765615	0.0631296	0.0873069	229	402	183	7.84549	8.65464	7.52356	0.0768972	0.13499	0.0614506	0	0	0	0	0	0	0	0	0
chr17	35049966	35058749	ENSMUSG00000007041	0.4954	+	Clic1	protein_coding	0.654552	1	0.813738	-0.297364	538	9.02157	0.194384	437	8.7013	0.15811	712	367	534	9.47776	8.52356	9.0634	0.257411	0.132683	0.193059	556	497	259	9.12153	8.96	8.02237	0.201012	0.179682	0.093637	0	0	0	0	0	0	0	0	0
chr17	34981862	34985891	ENSMUSG00000007050	0.4784	+	Lsm2	protein_coding	0.572117	1	0.782178	-0.354431	134	7.03543	0.0332256	104	6.67414	0.0259342	151	93	157	7.24793	6.55459	7.30378	0.0375342	0.0231171	0.0390256	124	119	70	6.96578	6.90689	6.14975	0.0308228	0.0295799	0.0174	0	0	0	0	0	0	0	0	0
chr5	110286306	110337474	ENSMUSG00000007080	0.4446	+	Pole	protein_coding	0.696379	1	0.666667	-0.584963	5	2.57142	0.000932314	3	1.96896	0.000559388	6	4	5	2.80735	2.32193	2.58496	0.00111878	0.000745851	0.000932314	4	3	2	2.32193	2	1.58496	0.000745851	0.000559388	0.000372926	0	0	0	0	0	0	0	0	0
chr1	172271709	172298064	ENSMUSG00000007097	0.4967	-	Atp1a2	protein_coding	0.731686	1	0.578947	-0.788496	5	2.29012	0.000652156	3	1.54795	0.000326078	2	12	2	1.58496	3.70044	1.58496	0.000244559	0.00146735	0.000244559	4	4	0	2.32193	2.32193	0	0.000489117	0.000489117	0	0	0	0	0	0	0	0	0	0
chr5	135023482	135051100	ENSMUSG00000007207	0.5187	+	Stx1a	protein_coding	0.871491	1	1.13725	0.185556	16	4.07507	0.00310982	18	4.27006	0.00356333	18	17	13	4.24793	4.16993	3.80735	0.00349854	0.00330418	0.00252672	18	17	20	4.24793	4.16993	4.39232	0.00349854	0.00330418	0.00388727	0	0	0	0	0	0	0	0	0
chr6	48602063	48623227	ENSMUSG00000007216	0.486	+	Zfp775	protein_coding	0.419445	1	0.711538	-0.490986	34	5.06132	0.00683587	24	4.53346	0.00480541	46	23	32	5.55459	4.58496	5.04439	0.0093401	0.00467005	0.00649746	22	35	14	4.52356	5.16993	3.90689	0.00446701	0.0071066	0.00284264	0	0	0	0	0	0	0	0	0
chr7	109798676	109865679	ENSMUSG00000007279	0.4618	-	Scube2	protein_coding	0.631142	1	1.16667	0.222392	3	1.10731	0.000972447	4	1.77398	0.00118855	0	9	0	0	3.32193	0	0	0.00291734	0	7	0	4	3	0	2.32193	0.00226904	0	0.0012966	0	0	0	0	0	0	0	0	0
chr19	6053630	6057751	ENSMUSG00000007338	0.474	-	Mrpl49	protein_coding	0.853922	1	1.21393	0.279686	66	6.04347	0.0268293	80	6.24738	0.0326558	55	60	83	5.80735	5.93074	6.39232	0.0223577	0.0243902	0.0337398	44	86	111	5.49185	6.44294	6.80735	0.0178862	0.0349593	0.045122	0	0	0	0	0	0	0	0	0
chr3	103102604	103169769	ENSMUSG00000007379	0.4396	+	Dennd2c	protein_coding	0.726731	1	0.752294	-0.410632	35	5.17778	0.00616745	26	4.65909	0.0045965	31	38	37	5	5.2854	5.24793	0.00541107	0.00663292	0.00645837	31	35	13	5	5.16993	3.80735	0.00541107	0.00610927	0.00226916	0	0	0	0	0	0	0	0	0
chr12	111574510	111656227	ENSMUSG00000007411	0.4249	+	Mark3	protein_coding	0.851292	1	0.911681	-0.133399	116	6.86154	0.0621651	106	6.72305	0.0566274	134	111	103	7.07682	6.80735	6.70044	0.0718114	0.0594855	0.0551983	120	111	86	6.91886	6.80735	6.44294	0.0643087	0.0594855	0.0460879	0	0	0	0	0	0	0	0	0
chr5	3632932	3657185	ENSMUSG00000007415	0.4271	-	Gatad1	protein_coding	0.889952	1	0.950116	-0.0738249	1295	10.3362	0.200237	1231	10.2601	0.190241	1200	1430	1256	10.23	10.4828	10.2958	0.1855	0.221054	0.194157	1192	1111	1389	10.2204	10.1189	10.4409	0.184263	0.171742	0.214716	0	0	0	0	0	0	0	0	0
chr18	37005203	37187657	ENSMUSG00000007440	0.3982	+	Pcdha11	protein_coding	0.626783	1	1.2037	0.26748	17	4.08026	0.00465116	21	4.22059	0.00565435	21	21	9	4.45943	4.45943	3.32193	0.00574555	0.00574555	0.00246238	26	29	7	4.75489	4.90689	3	0.00711354	0.00793434	0.00191518	0	0	0	0	0	0	0	0	0
chr6	122308720	122317680	ENSMUSG00000007458	0.437	+	M6pr	protein_coding	0.51242	1	0.872664	-0.196503	284	8.13624	0.114466	248	7.92934	0.099839	354	253	246	8.47168	7.98868	7.94837	0.142512	0.101852	0.0990338	201	221	322	7.65821	7.79442	8.33539	0.0809179	0.0889694	0.12963	0	0	0	0	0	0	0	0	0
chr2	30237715	30263790	ENSMUSG00000007476	0.5164	+	Lrrc8a	protein_coding	0.918074	1	0.959302	-0.0599425	228	7.81133	0.0781696	219	7.7645	0.0749743	167	247	271	7.39232	7.9542	8.08746	0.0571722	0.0845601	0.0927764	194	195	268	7.60733	7.61471	8.07146	0.0664156	0.066758	0.0917494	0	0	0	0	0	0	0	0	0
chr17	20945311	20965916	ENSMUSG00000007564	0.447	+	Ppp2r1a	protein_coding	0.634549	1	0.803967	-0.314791	285	8.15707	0.0247665	229	7.82567	0.0198944	291	269	294	8.18982	8.07682	8.20457	0.0253176	0.0234035	0.0255786	263	242	181	8.04439	7.92481	7.50779	0.0228815	0.0210545	0.0157473	0	0	0	0	0	0	0	0	0
chr17	28313530	28326568	ENSMUSG00000007570	0.5201	+	Fance	protein_coding	0.304378	1	0.637306	-0.649943	63	5.981	0.00939246	40	5.10768	0.00593208	80	50	60	6.33985	5.67243	5.93074	0.0118642	0.0074151	0.00889812	47	60	13	5.58496	5.93074	3.80735	0.00697019	0.00889812	0.00192793	0	0	0	0	0	0	0	0	0
chr14	55679083	55681817	ENSMUSG00000007589	0.5104	-	Tinf2	protein_coding	0.429423	1	0.648352	-0.625152	29	4.9176	0.0194389	19	4.17875	0.0123702	33	27	28	5.08746	4.80735	4.85798	0.0218688	0.0178926	0.0185553	26	9	21	4.75489	3.32193	4.45943	0.01723	0.00596421	0.0139165	0	0	0	0	0	0	0	0	0
chr8	70083457	70090862	ENSMUSG00000007594	0.5456	+	Hapln4	protein_coding	0.010835	1	0.163934	-2.60881	19	4.21311	0.0039756	2	1.44064	0.000479814	9	21	28	3.32193	4.45943	4.85798	0.00185071	0.00431832	0.00575776	3	4	0	2	2.32193	0	0.000616903	0.000822538	0	0	0	0	0	0	0	0	0	0
chr17	56764751	56770092	ENSMUSG00000007603	0.5644	+	Dus3l	protein_coding	0.737742	1	0.792857	-0.334867	46	5.53389	0.0296922	36	5.1099	0.023407	38	49	50	5.2854	5.64386	5.67243	0.0247074	0.0318596	0.0325098	36	52	20	5.20945	5.72792	4.39232	0.023407	0.0338101	0.0130039	0	0	0	0	0	0	0	0	0
chr8	71488103	71499583	ENSMUSG00000007610	0.5418	+	Gtpbp3	protein_coding	0.932341	1	0.988235	-0.0170735	27	4.81431	0.00251804	27	4.79488	0.00248733	28	31	23	4.85798	5	4.58496	0.00257946	0.00285583	0.00211884	22	29	30	4.52356	4.90689	4.9542	0.00202672	0.00267158	0.0027637	0	0	0	0	0	0	0	0	0
chr4	47353222	47414931	ENSMUSG00000007613	0.3896	+	Tgfbr1	protein_coding	0.927402	1	1.07692	0.106915	47	5.55549	0.0070049	50	5.4704	0.00755529	40	58	42	5.35755	5.88264	5.42626	0.0060042	0.00870609	0.00630441	49	20	82	5.64386	4.39232	6.37504	0.00735515	0.0030021	0.0123086	0	0	0	0	0	0	0	0	0
chr13	93303757	93404129	ENSMUSG00000007617	0.3792	+	Homer1	protein_coding	0.507667	1	1.54444	0.627088	59	5.90412	0.00470082	92	6.37132	0.00730353	64	55	58	6.02237	5.80735	5.88264	0.0050992	0.00438212	0.00462115	62	56	157	5.97728	5.83289	7.30378	0.00493985	0.0044618	0.012509	0	0	0	0	0	0	0	0	0
chr11	87376645	87404954	ENSMUSG00000007646	0.4194	-	Rad51c	protein_coding	0.981875	1	1	0	3	1.96896	0.000284468	3	1.86165	0.000284468	4	2	3	2.32193	1.58496	2	0.000379291	0.000189645	0.000284468	3	1	5	2	1	2.58496	0.000284468	9.48227e-05	0.000474113	0	0	0	0	0	0	0	0	0
chr6	17306335	17341452	ENSMUSG00000007655	0.421	+	Cav1	protein_coding	0.21925	1	2.04211	1.03006	664	9.37582	0.0914223	1357	9.91342	0.186837	705	637	650	9.46352	9.31741	9.34651	0.0970673	0.0877048	0.0894947	712	428	2931	9.47776	8.74483	11.5177	0.0980311	0.0589288	0.403552	0	0	0	0	0	0	0	0	0
chr9	75037614	75060313	ENSMUSG00000007656	0.3937	+	Arpp19	protein_coding	0.937524	1	1.10655	0.146068	340	8.39846	0.056516	376	8.53719	0.0625554	345	278	397	8.43463	8.12412	8.63662	0.0573471	0.0462101	0.0659907	305	357	467	8.25739	8.48382	8.87036	0.0506981	0.0593418	0.0776263	0	0	0	0	0	0	0	0	0
chr2	152780668	152831728	ENSMUSG00000007659	0.4698	-	Bcl2l1	protein_coding	0.98063	1	1.03696	0.0523586	315	8.29539	0.0560404	326	8.33331	0.0581181	359	295	290	8.49185	8.20945	8.18488	0.0639359	0.0525378	0.0516474	348	252	379	8.44708	7.98299	8.56986	0.0619768	0.0448798	0.0674978	0	0	0	0	0	0	0	0	0
chr17	57021058	57031507	ENSMUSG00000007670	0.5362	-	Khsrp	protein_coding	0.573957	1	0.783133	-0.352672	82	6.33423	0.0283835	64	6.01446	0.022153	78	60	108	6.30378	5.93074	6.76818	0.026999	0.0207684	0.0373832	71	55	66	6.16993	5.80735	6.06609	0.024576	0.0190377	0.0228453	0	0	0	0	0	0	0	0	0
chr12	90724554	90738438	ENSMUSG00000007682	0.4209	-	Dio2	protein_coding	0.835648	1	1.11864	0.161751	38	5.24896	0.00627182	43	5.36012	0.00703534	46	44	25	5.55459	5.49185	4.70044	0.00752618	0.00719895	0.00409031	40	64	25	5.35755	6.02237	4.70044	0.0065445	0.0104712	0.00409031	0	0	0	0	0	0	0	0	0
chr8	70868227	70873935	ENSMUSG00000007721	0.5542	-	Ccdc124	protein_coding	0.339503	1	0.64433	-0.634129	64	5.94192	0.0233897	41	5.27485	0.01494	87	39	65	6.45943	5.32193	6.04439	0.0319618	0.0143277	0.0238795	61	23	38	5.9542	4.58496	5.2854	0.02241	0.00844967	0.0139603	0	0	0	0	0	0	0	0	0
chr11	22990519	23003780	ENSMUSG00000007739	0.3981	+	Cct4	protein_coding	0.950991	1	1.12677	0.172189	1532	10.5789	0.124614	1726	10.7112	0.140421	1647	1550	1399	10.6865	10.599	10.4512	0.133968	0.126078	0.113795	1312	1541	2326	10.3587	10.5906	11.1843	0.106719	0.125346	0.189198	0	0	0	0	0	0	0	0	0
chr11	51685386	51688874	ENSMUSG00000007777	0.4302	-	0610009B22Rik	protein_coding	0.395049	1	0.717391	-0.479168	137	7.06118	0.090429	98	6.62223	0.0646865	114	189	108	6.84549	7.56986	6.76818	0.0752475	0.124752	0.0712871	87	96	111	6.45943	6.59991	6.80735	0.0574257	0.0633663	0.0732673	0	0	0	0	0	0	0	0	0
chr7	44959372	44974851	ENSMUSG00000007783	0.5248	-	Cpt1c	protein_coding	0.628155	1	0.850229	-0.234077	509	8.98338	0.0943023	432	8.75744	0.0801508	569	528	429	9.15482	9.04712	8.74819	0.105488	0.0978865	0.0795328	435	404	458	8.76818	8.66178	8.84235	0.0806452	0.074898	0.0849092	0	0	0	0	0	0	0	0	0
chr1	91801461	91848028	ENSMUSG00000007805	0.4912	+	Twist2	protein_coding	0.616087	1	1.46667	0.552541	49	5.63884	0.0108335	72	6.05652	0.0159923	46	46	55	5.55459	5.55459	5.80735	0.0101702	0.0101702	0.0121601	39	62	116	5.32193	5.97728	6.87036	0.0086226	0.0137077	0.0256467	0	0	0	0	0	0	0	0	0
chr5	145231715	145247302	ENSMUSG00000007812	0.429	+	Zfp655	protein_coding	0.768122	1	1.07595	0.10561	78	6.29874	0.00919703	84	6.39109	0.00990449	84	69	81	6.40939	6.12928	6.35755	0.00990449	0.00813583	0.00955076	101	83	68	6.67243	6.39232	6.10852	0.011909	0.00978658	0.00801792	0	0	0	0	0	0	0	0	0
chr9	108306129	108337934	ENSMUSG00000007815	0.424	+	Rhoa	protein_coding	0.958329	1	0.950649	-0.0730157	1438	10.4764	0.289735	1367	10.383	0.275427	1360	1235	1718	10.4105	10.2715	10.7474	0.274083	0.248892	0.346231	1666	1452	982	10.703	10.5048	9.94105	0.335752	0.292624	0.197904	0	0	0	0	0	0	0	0	0
chr14	25459185	25666743	ENSMUSG00000007817	0.5231	+	Zmiz1	protein_coding	0.962504	1	1.11601	0.158354	203	7.67089	0.0162738	227	7.70216	0.0181711	202	215	192	7.66534	7.75489	7.59246	0.0161937	0.0172359	0.015392	188	131	361	7.56224	7.04439	8.49985	0.0150713	0.0105018	0.0289402	0	0	0	0	0	0	0	0	0
chr6	118501308	118562226	ENSMUSG00000007827	0.4087	-	Ankrd26	protein_coding	1	1	0.9	-0.152003	9	3.23808	0.00164324	8	3.16395	0.00146065	5	13	9	2.58496	3.80735	3.32193	0.000912909	0.00237356	0.00164324	8	7	9	3.16993	3	3.32193	0.00146065	0.00127807	0.00164324	0	0	0	0	0	0	0	0	0
chr7	45140684	45154584	ENSMUSG00000007833	0.5106	-	Aldh16a1	protein_coding	0.019654	1	0.426471	-1.22948	90	6.49393	0.0076527	38	5.22423	0.0032147	79	87	103	6.32193	6.45943	6.70044	0.00674234	0.00742511	0.00879065	25	40	48	4.70044	5.35755	5.61471	0.00213365	0.00341384	0.00409661	0	0	0	0	0	0	0	0	0
chr13	58125879	58128556	ENSMUSG00000007836	0.5538	-	Hnrnpa0	protein_coding	0.949622	1	0.968981	-0.04546	1127	10.0986	0.448066	1092	10.092	0.434155	787	1182	1413	9.62205	10.2082	10.4656	0.312798	0.469793	0.561606	1152	1003	1122	10.1712	9.97154	10.1331	0.45787	0.398649	0.445946	0	0	0	0	0	0	0	0	0
chr7	45053584	45062677	ENSMUSG00000007837	0.5172	-	Prrg2	protein_coding	0.543636	1	0.85738	-0.221994	200	7.53431	0.0452796	171	7.42648	0.0387895	320	146	134	8.32643	7.19967	7.07682	0.0724474	0.0330541	0.0303373	179	178	157	7.49185	7.48382	7.30378	0.0405252	0.0402988	0.0355445	0	0	0	0	0	0	0	0	0
chr11	50376990	50386528	ENSMUSG00000007850	0.3993	+	Hnrnph1	protein_coding	0.581725	1	0.739003	-0.436348	226	7.82583	0.0203464	167	7.31585	0.0150126	246	212	221	7.94837	7.73471	7.79442	0.0221143	0.0190579	0.019867	243	147	111	7.93074	7.20945	6.80735	0.0218447	0.0132147	0.00997843	0	0	0	0	0	0	0	0	0
chr12	86082561	86162458	ENSMUSG00000007867	0.4855	+	Ift43	protein_coding	0.0985737	1	2.01923	1.01381	68	6.08673	0.0482921	139	7.03614	0.0982332	50	80	75	5.67243	6.33985	6.24793	0.0353357	0.0565371	0.0530035	77	186	154	6.2854	7.54689	7.27612	0.054417	0.131449	0.108834	0	0	0	0	0	0	0	0	0
chr4	136143497	136145755	ENSMUSG00000007872	0.5551	+	Id3	protein_coding	0.440612	1	1.25086	0.322922	2126	10.9267	0.505548	2660	11.3146	0.63243	1124	3222	2033	10.1357	11.6542	10.9901	0.267237	0.766049	0.483357	2525	3678	1777	11.3026	11.8451	10.796	0.600333	0.874465	0.422492	0	0	0	0	0	0	0	0	0
chr4	133679008	133756769	ENSMUSG00000007880	0.4637	-	Arid1a	protein_coding	0.828508	1	1.21751	0.283939	117	6.84002	0.0184572	143	7.14003	0.0225062	152	83	116	7.25739	6.39232	6.87036	0.0239785	0.0130935	0.0182994	121	124	183	6.93074	6.96578	7.52356	0.0190882	0.0195614	0.0288689	0	0	0	0	0	0	0	0	0
chr8	70493158	70504081	ENSMUSG00000007888	0.5582	+	Crlf1	protein_coding	0.209064	1	0.572394	-0.80492	1825	10.8275	0.662311	1044	9.99039	0.378947	1996	1889	1589	10.9636	10.8842	10.6348	0.724501	0.685662	0.57677	1046	1334	752	10.032	10.3826	9.55651	0.379673	0.484211	0.272958	0	0	0	0	0	0	0	0	0
chr7	142375911	142388038	ENSMUSG00000007891	0.5393	-	Ctsd	protein_coding	0.759148	1	1.10391	0.142623	6094	12.5348	1.92361	6727	12.6472	2.12353	8170	5103	5009	12.9963	12.3174	12.2906	2.57891	1.6108	1.58112	8854	7175	4153	13.1123	12.809	12.0203	2.79482	2.26484	1.31092	0	0	0	0	0	0	0	0	0
chr9	61913284	61914542	ENSMUSG00000007892	0.5179	-	Rplp1	protein_coding	0.938352	1	1.18852	0.249169	15101	13.8402	11.6698	17948	14.0625	13.8699	19584	10787	14931	14.2575	13.3971	13.8661	15.1345	8.33617	11.5386	15254	12663	25926	13.897	13.6284	14.6622	11.7883	9.78594	20.0355	0	0	0	0	0	0	0	0	0
chr9	76014855	76136350	ENSMUSG00000007908	0.3808	+	Hmgcll1	protein_coding	0.430393	1	1.51429	0.598637	11	3.37643	0.00142203	17	4.11356	0.00222193	4	13	15	2.32193	3.80735	4	0.000533262	0.0017331	0.00199973	18	12	20	4.24793	3.70044	4.39232	0.00239968	0.00159979	0.00266631	0	0	0	0	0	0	0	0	0
chr8	71456705	71463655	ENSMUSG00000007950	0.5468	-	Abhd8	protein_coding	0.445195	1	0.65625	-0.607683	74	6.20658	0.0235507	48	5.5119	0.0153453	72	88	61	6.18982	6.47573	5.9542	0.0230179	0.028133	0.0195013	57	62	25	5.85798	5.97728	4.70044	0.0182225	0.019821	0.00799233	0	0	0	0	0	0	0	0	0
chr5	136908150	136915404	ENSMUSG00000007987	0.498	+	Ift22	protein_coding	0.666735	1	0.845238	-0.24257	27	4.80317	0.0041932	23	4.55303	0.00352022	30	26	25	4.9542	4.75489	4.70044	0.00465911	0.00403789	0.00388259	20	27	21	4.39232	4.80735	4.45943	0.00310607	0.0041932	0.00326138	0	0	0	0	0	0	0	0	0
chr14	65201026	65262463	ENSMUSG00000007989	0.3961	-	Fzd3	protein_coding	0.522822	1	2.33333	1.22239	1	0.861654	0.000238039	4	2.21462	0.000872808	2	0	1	1.58496	0	1	0.000476077	0	0.000238039	4	3	4	2.32193	2	2.32193	0.000952154	0.000714116	0.000952154	0	0	0	0	0	0	0	0	0
chrX	10715013	10719690	ENSMUSG00000008035	0.516	+	Mid1ip1	protein_coding	0.0836798	1	0.465438	-1.10334	71	6.0947	0.0152617	33	5.05658	0.00698902	94	41	79	6.56986	5.39232	6.32193	0.0201113	0.00877193	0.016902	40	28	30	5.35755	4.85798	4.9542	0.00855798	0.00599059	0.00641849	0	0	0	0	0	0	0	0	0
chr7	16738410	16749294	ENSMUSG00000008036	0.5227	+	Ap2s1	protein_coding	0.605205	1	0.766739	-0.383193	308	8.12797	0.0763062	236	7.69533	0.0584491	508	186	229	8.99152	7.54689	7.84549	0.125992	0.046131	0.0567956	416	135	156	8.7039	7.08746	7.29462	0.103175	0.0334821	0.0386905	0	0	0	0	0	0	0	0	0
chr5	108692382	108706924	ENSMUSG00000008090	0.557	+	Fgfrl1	protein_coding	1	1	0.947368	-0.0780025	126	6.94949	0.0276921	119	6.8063	0.026223	155	132	90	7.2854	7.05528	6.50779	0.034156	0.0290877	0.0198325	147	147	63	7.20945	7.20945	6	0.0323931	0.0323931	0.0138828	0	0	0	0	0	0	0	0	0
chr8	84148025	84172590	ENSMUSG00000008129	0.4728	+	4930432K21Rik	protein_coding	0.555693	1	2.28571	1.19265	1	1	0.000474327	4	2.3023	0.00154156	3	1	0	2	1	0	0.00106724	0.000355745	0	2	4	7	1.58496	2.32193	3	0.000711491	0.00142298	0.00249022	0	0	0	0	0	0	0	0	0
chr1	43123074	43196984	ENSMUSG00000008136	0.4475	-	Fhl2	protein_coding	0.0240133	1	2.54805	1.34939	256	7.97317	0.0867255	653	9.27254	0.221506	205	231	331	7.6865	7.85798	8.37504	0.0695387	0.0783582	0.11228	435	563	961	8.76818	9.13955	9.90989	0.147558	0.190977	0.325984	0	0	0	0	0	0	0	0	0
chr7	44489937	44496529	ENSMUSG00000008140	0.5507	-	Emc10	protein_coding	0.758823	1	1.08227	0.114064	732	9.50722	0.121047	793	9.58625	0.131019	660	673	864	9.36851	9.3966	9.75656	0.109091	0.11124	0.14281	786	1037	555	9.62022	10.0196	9.11894	0.129917	0.171405	0.0917355	0	0	0	0	0	0	0	0	0
chr8	85060055	85067124	ENSMUSG00000008167	0.5133	+	Fbxw9	protein_coding	0.870056	1	0.909763	-0.136437	450	8.78716	0.105531	409	8.67202	0.0959869	426	352	571	8.73809	8.46352	9.15987	0.0999765	0.0826097	0.134006	469	375	383	8.87652	8.55459	8.58496	0.110068	0.0880075	0.089885	0	0	0	0	0	0	0	0	0
chr7	44525993	44532071	ENSMUSG00000008193	0.5387	-	Spib	protein_coding	0.603849	1	2.28571	1.19265	1	0.773976	0.000413437	4	1.56681	0.00134367	0	4	0	0	2.32193	0	0	0.00124031	0	1	12	0	1	3.70044	0	0.000310078	0.00372093	0	0	0	0	0	0	0	0	0	0
chr2	90745370	90781021	ENSMUSG00000008200	0.418	+	Fnbp4	protein_coding	0.522728	1	1.31818	0.398549	28	4.82558	0.003555	38	5.25468	0.00472606	29	19	37	4.90689	4.32193	5.24793	0.00363864	0.00238394	0.00464241	46	31	36	5.55459	5	5.20945	0.00577164	0.00388959	0.00451694	0	0	0	0	0	0	0	0	0
chr8	4493026	4531680	ENSMUSG00000008206	0.4596	+	Cers4	protein_coding	0.930775	1	0.79562	-0.329848	90	6.46381	0.00580176	72	5.47336	0.00460287	93	117	61	6.55459	6.88264	5.9542	0.00597303	0.00751445	0.00391779	112	96	7	6.82018	6.59991	3	0.00719332	0.0061657	0.000449583	0	0	0	0	0	0	0	0	0
chr2	73312601	73337818	ENSMUSG00000008226	0.41	+	Scrn3	protein_coding	0.733909	1	0.80916	-0.305503	86	6.4301	0.00911458	70	6.1335	0.00735501	68	100	91	6.10852	6.65821	6.52356	0.00717905	0.0105574	0.00960726	78	72	59	6.30378	6.18982	5.90689	0.0082348	0.00760135	0.00622889	0	0	0	0	0	0	0	0	0
chr18	56562443	56587712	ENSMUSG00000008301	0.4401	+	Phax	protein_coding	0.697647	1	0.877928	-0.187826	469	8.87212	0.152462	411	8.68179	0.13381	428	506	472	8.74483	8.98584	8.8857	0.139232	0.164606	0.153546	360	434	440	8.49586	8.76487	8.78463	0.117111	0.141184	0.143136	0	0	0	0	0	0	0	0	0
chr4	72117142	72200919	ENSMUSG00000008305	0.4135	-	Tle1	protein_coding	0.965881	1	1.12275	0.167042	110	6.77233	0.0161071	124	6.81069	0.0181022	128	82	121	7.01123	6.37504	6.93074	0.0186861	0.0119708	0.0176642	102	66	204	6.6865	6.06609	7.67948	0.0148905	0.00963504	0.029781	0	0	0	0	0	0	0	0	0
chr5	3571566	3584356	ENSMUSG00000008307	0.4313	+	1700109H08Rik	protein_coding	1	1	1	0	1	1.19499	0.000357558	1	0.773976	0.000357558	1	2	1	1	1.58496	1	0.000268168	0.000536337	0.000268168	0	4	0	0	2.32193	0	0	0.00107267	0	0	0	0	0	0	0	0	0	0
chr7	100845847	100863446	ENSMUSG00000008318	0.5388	-	Relt	protein_coding	0.770204	1	0.85	-0.234465	39	5.31641	0.00392354	33	5.07477	0.00331992	44	37	36	5.49185	5.24793	5.20945	0.00442656	0.00372233	0.00362173	39	28	32	5.32193	4.85798	5.04439	0.00392354	0.0028169	0.00321932	0	0	0	0	0	0	0	0	0
chr2	143063039	143072853	ENSMUSG00000008333	0.4086	+	Snrpb2	protein_coding	0.83509	1	1.09352	0.128981	544	9.05106	0.107576	595	9.20451	0.117655	725	416	492	9.50383	8.7039	8.94544	0.143281	0.0822134	0.0972332	717	507	562	9.48784	8.98868	9.13699	0.1417	0.100198	0.111067	0	0	0	0	0	0	0	0	0
chr5	125385965	125390202	ENSMUSG00000008348	0.5576	-	Ubc	protein_coding	0.844726	1	0.987259	-0.0184999	2641	11.3606	1.0159	2608	11.2838	1.00295	2738	2292	2894	11.4194	11.163	11.4993	1.05308	0.881538	1.11308	3653	2416	1754	11.8353	11.239	10.7773	1.405	0.929231	0.674615	0	0	0	0	0	0	0	0	0
chr7	3629985	3642486	ENSMUSG00000008373	0.4922	+	Prpf31	protein_coding	0.704649	1	0.969231	-0.0450879	64	6.00429	0.00503263	62	5.92796	0.00487536	78	61	53	6.30378	5.9542	5.75489	0.00613352	0.00479673	0.00416765	44	58	84	5.49185	5.88264	6.40939	0.00345994	0.00456082	0.00660533	0	0	0	0	0	0	0	0	0
chr7	27486910	27490316	ENSMUSG00000008384	0.5583	+	Sertad1	protein_coding	1	1	0.969321	-0.0449541	455	8.8208	0.159319	441	8.72014	0.15442	538	388	440	9.07414	8.60363	8.78463	0.188244	0.135759	0.153954	572	482	270	9.16239	8.91588	8.08215	0.20014	0.168649	0.0944717	0	0	0	0	0	0	0	0	0
chr16	8658587	8672153	ENSMUSG00000008393	0.5321	-	Carhsp1	protein_coding	0.877216	1	1.07212	0.100467	309	8.26865	0.0855506	331	8.36968	0.0917406	349	286	291	8.45121	8.16491	8.18982	0.0967295	0.0792683	0.0806541	329	367	297	8.36632	8.52356	8.21917	0.0911863	0.101718	0.0823171	0	0	0	0	0	0	0	0	0
chr10	93247414	93311135	ENSMUSG00000008398	0.4761	-	Elk3	protein_coding	0.137286	1	0.608759	-0.716057	227	7.83423	0.0363326	138	7.07929	0.0220553	217	231	234	7.76818	7.85798	7.87652	0.0346812	0.0369187	0.0373981	114	114	186	6.84549	6.84549	7.54689	0.0182196	0.0182196	0.0297267	0	0	0	0	0	0	0	0	0
chr9	25108132	25151820	ENSMUSG00000008429	0.3853	-	Herpud2	protein_coding	0.562572	1	1.21171	0.277046	73	6.19117	0.0226708	89	6.44208	0.0275362	86	58	75	6.44294	5.88264	6.24793	0.0267081	0.0180124	0.0232919	113	92	61	6.83289	6.53916	5.9542	0.0350932	0.0285714	0.0189441	0	0	0	0	0	0	0	0	0
chr7	4424770	4445649	ENSMUSG00000008435	0.4695	-	Rdh13	protein_coding	0.56897	1	0.620155	-0.689299	42	5.38849	0.00463679	26	4.61471	0.00283359	29	49	48	4.90689	5.64386	5.61471	0.00320159	0.00540958	0.00529918	42	17	18	5.42626	4.16993	4.24793	0.00463679	0.00187679	0.00198719	0	0	0	0	0	0	0	0	0
chr8	105860580	105879330	ENSMUSG00000008450	0.4686	+	Nutf2	protein_coding	0.834605	1	1.15756	0.211082	103	6.65278	0.0186159	119	6.71699	0.0215775	140	84	84	7.13955	6.40939	6.40939	0.0253853	0.0152312	0.0152312	65	83	209	6.04439	6.39232	7.71425	0.011786	0.0150499	0.0378966	0	0	0	0	0	0	0	0	0
chr1	152766542	152775597	ENSMUSG00000008475	0.4266	+	Arpc5	protein_coding	0.532217	1	1.50695	0.591635	526	9.00454	0.208119	794	9.53376	0.313826	700	412	467	9.45327	8.69	8.87036	0.276789	0.16291	0.184658	572	574	1235	9.16239	9.16742	10.2715	0.226176	0.226967	0.488335	0	0	0	0	0	0	0	0	0
chr17	24715839	24718057	ENSMUSG00000008482	0.511	-	Rnf151	protein_coding	1	1	1	0	0	0	0	0	0	0	0	0	0	0	0	0	0	0	0	0	0	0	0	0	0	0	0	0	0	0	0	0	0	0	0	0	0
chr4	91250763	91400785	ENSMUSG00000008489	0.4019	-	Elavl2	protein_coding	0.168347	1	3.28571	1.71621	1	1	0.000132079	7	2.59379	0.000660393	0	1	3	0	1	2	0	9.90589e-05	0.000297177	10	1	9	3.45943	1	3.32193	0.000990589	9.90589e-05	0.00089153	0	0	0	0	0	0	0	0	0
chr7	25087344	25179726	ENSMUSG00000008496	0.5178	-	Pou2f2	protein_coding	0.541122	1	0.636364	-0.652077	6	2.72331	0.000580454	4	2.16395	0.000336052	11	5	3	3.58496	2.58496	2	0.00100816	0.000458253	0.000274952	4	5	2	2.32193	2.58496	1.58496	0.000366603	0.000458253	0.000183301	0	0	0	0	0	0	0	0	0
chr6	138140316	138156755	ENSMUSG00000008540	0.4294	+	Mgst1	protein_coding	0.23701	1	1.48541	0.570862	125	6.90868	0.0300329	186	7.41924	0.0447282	86	177	111	6.44294	7.47573	6.80735	0.0207179	0.0426403	0.0267405	139	300	118	7.12928	8.23362	6.89482	0.0334859	0.0722717	0.0284269	0	0	0	0	0	0	0	0	0
chr4	82290173	82705750	ENSMUSG00000008575	0.4174	-	Nfib	protein_coding	0.830057	1	1.08517	0.117926	527	9.03015	0.0367019	572	9.15696	0.0398339	448	633	501	8.81057	9.30834	8.97154	0.0311804	0.0440562	0.0348692	504	580	633	8.98014	9.18239	9.30834	0.035078	0.0403675	0.0440562	0	0	0	0	0	0	0	0	0
chr3	88553758	88569725	ENSMUSG00000008604	0.5034	+	Ubqln4	protein_coding	0.602318	1	0.794355	-0.332144	82	6.3624	0.00800418	65	6.0286	0.00633801	93	74	78	6.55459	6.22882	6.30378	0.00911497	0.00725277	0.00764481	71	68	55	6.16993	6.10852	5.80735	0.00695874	0.00666471	0.00539057	0	0	0	0	0	0	0	0	0
chr16	6809222	7412479	ENSMUSG00000008658	0.4192	+	Rbfox1	protein_coding	0.0156172	1	0.314516	-1.66879	40	5.22193	0.0102891	12	2.45544	0.00306122	18	47	56	4.24793	5.58496	5.83289	0.00459184	0.0119898	0.0142857	0	4	32	0	2.32193	5.04439	0	0.00102041	0.00816327	0	0	0	0	0	0	0	0	0
chr17	33951999	33956001	ENSMUSG00000008668	0.5134	-	Rps18	protein_coding	0.70516	1	1.28387	0.3605	1704	10.7346	0.422619	2188	11.0519	0.542659	1764	1621	1727	10.7855	10.6636	10.7549	0.4375	0.402034	0.428323	1478	2500	2586	10.5304	11.2883	11.3371	0.366567	0.62004	0.641369	0	0	0	0	0	0	0	0	0
chrX	74270812	74273135	ENSMUSG00000008682	0.4587	+	Rpl10	protein_coding	0.392499	1	1.751	0.808178	1667	10.7028	0.543351	2920	11.2238	0.951651	1579	1692	1730	10.6257	10.7254	10.7574	0.514668	0.551499	0.563885	1446	1676	5637	10.4988	10.7117	12.461	0.471317	0.546284	1.83735	0	0	0	0	0	0	0	0	0
chr7	118104372	118116188	ENSMUSG00000008683	0.4552	-	Rps15a	protein_coding	0.645005	1	0.888772	-0.170114	2226	11.0943	0.226808	1978	10.9431	0.201569	2844	1977	1856	11.4742	10.9498	10.8588	0.28982	0.201467	0.189137	1701	2121	2112	10.733	11.0512	11.0451	0.173341	0.216142	0.215225	0	0	0	0	0	0	0	0	0
chr15	89355719	89372826	ENSMUSG00000008690	0.4943	+	Ncaph2	protein_coding	0.0865489	1	1.83333	0.874469	65	6.04309	0.0036081	120	6.88575	0.00666112	63	63	69	6	6	6.12928	0.00349709	0.00349709	0.00383014	143	131	86	7.16993	7.04439	6.44294	0.00793783	0.00727172	0.0047738	0	0	0	0	0	0	0	0	0
chr3	103739815	103791563	ENSMUSG00000008730	0.4262	-	Hipk1	protein_coding	0.361153	1	0.70922	-0.495695	328	8.35339	0.0198439	232	7.84577	0.0140561	279	348	357	8.12928	8.44708	8.48382	0.0168794	0.0210539	0.0215984	237	183	277	7.89482	7.52356	8.11894	0.0143384	0.0110715	0.0167584	0	0	0	0	0	0	0	0	0
chr7	118972047	118995211	ENSMUSG00000008734	0.508	-	Gprc5b	protein_coding	0.68782	1	1.10345	0.142019	9	3.18741	0.00198504	10	3.33333	0.00221408	8	13	5	3.16993	3.80735	2.58496	0.00183234	0.00297755	0.00114521	15	7	7	4	3	3	0.00343564	0.0016033	0.0016033	0	0	0	0	0	0	0	0	0
chr3	100562208	100685503	ENSMUSG00000008763	0.3875	-	Man1a2	protein_coding	0.727677	1	1.10931	0.149665	164	7.35082	0.0116597	182	7.51066	0.012942	151	195	145	7.24793	7.61471	7.18982	0.0107573	0.0138919	0.0103298	190	167	188	7.57743	7.39232	7.56224	0.0135357	0.0118971	0.0133932	0	0	0	0	0	0	0	0	0
chr12	85272398	85288438	ENSMUSG00000008822	0.4495	-	Acyp1	protein_coding	0.151797	1	1.82979	0.871676	30	4.86706	0.0111274	56	5.81574	0.0206652	16	42	33	4.08746	5.42626	5.08746	0.00586941	0.0154072	0.0121056	47	72	50	5.58496	6.18982	5.67243	0.0172414	0.0264123	0.0183419	0	0	0	0	0	0	0	0	0
chr11	102194432	102230166	ENSMUSG00000008855	0.5497	-	Hdac5	protein_coding	0.739403	1	1	0	326	8.34368	0.00966814	326	8.28482	0.00966814	303	380	295	8.24793	8.57365	8.20945	0.00898603	0.0112696	0.00874878	449	320	209	8.81378	8.32643	7.71425	0.0133159	0.0094902	0.00619829	0	0	0	0	0	0	0	0	0
chr13	17880575	17944239	ENSMUSG00000008859	0.409	-	Rala	protein_coding	0.447831	1	0.78634	-0.346775	189	7.56383	0.0619141	149	7.22308	0.0486157	213	163	192	7.74147	7.35755	7.59246	0.0696534	0.0533028	0.0627861	140	145	161	7.13955	7.18982	7.33985	0.0457816	0.0474166	0.0526488	0	0	0	0	0	0	0	0	0
chr8	22577075	22593813	ENSMUSG00000008892	0.4076	-	Vdac3	protein_coding	0.701522	1	1.09574	0.131912	187	7.52589	0.0628994	205	7.68615	0.0689539	137	209	215	7.10852	7.71425	7.75489	0.0460814	0.0702994	0.0723175	210	199	206	7.7211	7.64386	7.69349	0.0706357	0.0669358	0.0692903	0	0	0	0	0	0	0	0	0
chr4	107968332	108013532	ENSMUSG00000008932	0.5038	+	Slc1a7	protein_coding	0.4194	1	1.90909	0.932886	3	1.33333	0.00114106	6	2.7664	0.00256739	1	7	0	1	3	0	0.000427899	0.00299529	0	6	8	4	2.80735	3.16993	2.32193	0.00256739	0.00342319	0.0017116	0	0	0	0	0	0	0	0	0
chr3	95111022	95123051	ENSMUSG00000008958	0.4583	+	Vps72	protein_coding	0.345666	1	1.68817	0.755462	92	6.50934	0.0218475	156	6.96206	0.0370458	74	83	119	6.22882	6.39232	6.90689	0.017573	0.0197103	0.0282593	97	63	308	6.61471	6	8.27146	0.0230349	0.0149608	0.0731418	0	0	0	0	0	0	0	0	0
chr16	84834925	84863779	ENSMUSG00000008976	0.4067	+	Gabpa	protein_coding	0.974679	1	1.03646	0.0516621	63	5.95058	0.0107545	65	6.02516	0.0111528	63	83	43	6	6.39232	5.45943	0.0107545	0.0141687	0.00734039	51	63	82	5.70044	6	6.37504	0.00870604	0.0107545	0.013998	0	0	0	0	0	0	0	0	0
chr2	172868012	172940321	ENSMUSG00000008999	0.5207	-	Bmp7	protein_coding	1	1	1	0	0	0	0	0	0	0	0	0	0	0	0	0	0	0	0	0	0	0	0	0	0	0	0	0	0	0	0	0	0	0	0	0	0
chr5	115297110	115300999	ENSMUSG00000009013	0.5054	-	Dynll1	protein_coding	0.916691	1	0.89782	-0.155503	779	9.59663	0.1456	699	9.44269	0.130703	653	854	829	9.35315	9.73978	9.69697	0.122102	0.159686	0.155011	804	672	621	9.65284	9.39446	9.28077	0.150337	0.125654	0.116118	0	0	0	0	0	0	0	0	0
chr2	37350074	37359332	ENSMUSG00000009030	0.4224	-	Pdcl	protein_coding	0.484364	1	0.713043	-0.487938	76	6.25565	0.011157	54	5.77089	0.0079131	67	81	79	6.08746	6.35755	6.32193	0.00987909	0.0119434	0.0116485	56	50	55	5.83289	5.67243	5.80735	0.00825715	0.00737246	0.0081097	0	0	0	0	0	0	0	0	0
chr15	79360684	79403303	ENSMUSG00000009035	0.5312	-	Tmem184b	protein_coding	0.431411	1	0.770403	-0.376316	305	8.24981	0.095001	235	7.87326	0.0731176	353	270	293	8.46761	8.08215	8.19967	0.109832	0.0840075	0.0911637	245	199	261	7.94251	7.64386	8.03342	0.076229	0.0619166	0.0812072	0	0	0	0	0	0	0	0	0
chr11	4765845	4849536	ENSMUSG00000009073	0.4473	-	Nf2	protein_coding	0.61766	1	0.772021	-0.373289	128	7.00237	0.00573705	98	6.61789	0.00441888	113	138	132	6.83289	7.11894	7.05528	0.00507797	0.00620141	0.00593178	120	86	89	6.91886	6.44294	6.49185	0.00539253	0.00386465	0.00399946	0	0	0	0	0	0	0	0	0
chr11	4704678	4737669	ENSMUSG00000009076	0.4916	+	Zmat5	protein_coding	0.737567	1	1.07843	0.108934	33	5.06816	0.011862	36	5.14609	0.0128205	30	41	28	4.9542	5.39232	4.85798	0.0107836	0.0147376	0.0100647	47	24	36	5.58496	4.64386	5.20945	0.0168943	0.00862689	0.0129403	0	0	0	0	0	0	0	0	0
chr11	5069689	5099266	ENSMUSG00000009079	0.4257	-	Ewsr1	protein_coding	0.42113	1	1.35202	0.435117	255	7.97997	0.0219673	345	8.41125	0.0297306	247	308	209	7.9542	8.27146	7.71425	0.021306	0.0265678	0.0180281	292	432	310	8.19476	8.75822	8.28077	0.0251876	0.0372639	0.0267403	0	0	0	0	0	0	0	0	0
chr11	4986824	5042791	ENSMUSG00000009090	0.4812	+	Ap1b1	protein_coding	0.626562	1	0.808652	-0.306409	199	7.64452	0.0273509	161	7.33169	0.0220911	203	186	209	7.67243	7.54689	7.71425	0.027854	0.0255214	0.0286773	178	167	138	7.48382	7.39232	7.11894	0.0244237	0.0229144	0.0189352	0	0	0	0	0	0	0	0	0
chr10	75893398	75895941	ENSMUSG00000009092	0.5814	+	Derl3	protein_coding	0.43673	1	2.75	1.45943	0	0.333333	0.000177683	3	1.54795	0.00142146	0	1	0	0	1	0	0	0.000533049	0	4	4	0	2.32193	2.32193	0	0.0021322	0.0021322	0	0	0	0	0	0	0	0	0	0
chr10	75814943	75822543	ENSMUSG00000009093	0.4663	-	Gstt4	protein_coding	0.971783	1	0.9	-0.152003	2	1.38998	0.000472526	2	1.33333	0.000405022	5	2	0	2.58496	1.58496	0	0.00101256	0.000405022	0	3	3	0	2	2	0	0.000607533	0.000607533	0	0	0	0	0	0	0	0	0	0
chr16	18581713	18586969	ENSMUSG00000009097	0.603	-	Tbx1	protein_coding	1	1	1	0	0	0.333333	0.000217297	0	0.333333	0.000217297	0	0	1	0	0	1	0	0	0.00065189	0	1	0	0	1	0	0	0.00065189	0	0	0	0	0	0	0	0	0	0
chr3	108092789	108101432	ENSMUSG00000009108	0.4674	+	Gnat2	protein_coding	0.114274	1	4.28571	2.09954	1	1	0.000302618	9	3.3023	0.00204267	1	0	3	1	0	2	0.000226963	0	0.00068089	9	7	11	3.32193	3	3.58496	0.00204267	0.00158874	0.0024966	0	0	0	0	0	0	0	0	0
chr6	120836212	120892842	ENSMUSG00000009112	0.4341	+	Bcl2l13	protein_coding	0.785409	1	0.8	-0.321928	42	5.38343	0.00404446	34	5.0687	0.00321646	28	43	56	4.85798	5.45943	5.83289	0.00267507	0.00410815	0.00535015	34	44	23	5.12928	5.49185	4.58496	0.0032483	0.00420369	0.00219738	0	0	0	0	0	0	0	0	0
chr6	83057844	83067318	ENSMUSG00000009145	0.5064	+	Dqx1	protein_coding	0.239657	1	0.598039	-0.741688	33	4.89018	0.0102041	19	4.3431	0.00597815	25	16	58	4.70044	4.08746	5.88264	0.00773036	0.00494743	0.0179344	21	19	18	4.45943	4.32193	4.24793	0.00649351	0.00587508	0.00556586	0	0	0	0	0	0	0	0	0
chr11	82115185	82116799	ENSMUSG00000009185	0.4817	+	Ccl8	protein_coding	0.422782	1	0.700197	-0.514167	168	7.39919	0.118393	117	6.87177	0.0826873	168	178	158	7.40088	7.48382	7.31288	0.118393	0.12544	0.111346	111	141	100	6.80735	7.14975	6.65821	0.0782241	0.0993658	0.0704722	0	0	0	0	0	0	0	0	0
chr2	74520291	74579435	ENSMUSG00000009207	0.3574	-	Lnpk1	protein_coding	0.92191	1	1.00816	0.0117293	162	7.34544	0.0122202	164	7.3463	0.0123206	184	149	154	7.53138	7.22882	7.27612	0.0138512	0.0112165	0.0115929	193	166	132	7.59991	7.3837	7.05528	0.0145288	0.0124962	0.00993677	0	0	0	0	0	0	0	0	0
chr6	48569696	48572789	ENSMUSG00000009281	0.5055	-	Rarres2	protein_coding	0.277877	1	0.544529	-0.876919	130	7.03202	0.0547599	70	5.45653	0.0296265	135	133	122	7.08746	7.06609	6.94251	0.056866	0.0560236	0.0513901	97	107	7	6.61471	6.75489	3	0.0408593	0.0450716	0.00294861	0	0	0	0	0	0	0	0	0
chr10	77581720	77598732	ENSMUSG00000009291	0.5002	+	Pttg1ip	protein_coding	0.711771	1	1.10049	0.138143	1571	10.6179	0.155608	1729	10.7289	0.171255	1631	1577	1506	10.6724	10.6239	10.5575	0.161517	0.15617	0.149138	1969	1945	1274	10.944	10.9263	10.3163	0.194989	0.192612	0.126164	0	0	0	0	0	0	0	0	0
chr10	77907722	77970563	ENSMUSG00000009292	0.4971	-	Trpm2	protein_coding	0.130024	1	3.4	1.76553	1	0.528321	7.51089e-05	5	2.46411	0.000525762	0	2	0	0	1.58496	0	0	0.000225327	0	6	3	5	2.80735	2	2.58496	0.00067598	0.00033799	0.000563317	0	0	0	0	0	0	0	0	0
chr10	77622275	77645993	ENSMUSG00000009293	0.4859	+	Ube2g2	protein_coding	0.816867	1	0.912542	-0.132037	491	8.93913	0.094632	448	8.80711	0.0863388	475	466	531	8.89482	8.86728	9.05528	0.0916104	0.0898746	0.102411	439	483	421	8.78136	8.91886	8.7211	0.0846673	0.0931533	0.0811958	0	0	0	0	0	0	0	0	0
chr6	17463800	17573980	ENSMUSG00000009376	0.4179	+	Met	protein_coding	0.872839	1	1.44681	0.532874	15	3.88324	0.00173242	22	4.20979	0.00255926	20	16	8	4.39232	4.08746	3.16993	0.00236239	0.00188991	0.000944956	11	11	43	3.58496	3.58496	5.45943	0.00129931	0.00129931	0.00507914	0	0	0	0	0	0	0	0	0
chr19	34668403	34747289	ENSMUSG00000009378	0.4091	-	Slc16a12	protein_coding	0.557806	1	0.555556	-0.847997	2	1.33333	0.000574383	1	0.528321	0.000191461	3	0	3	2	0	2	0.000861574	0	0.000861574	0	0	2	0	0	1.58496	0	0	0.000574383	0	0	0	0	0	0	0	0	0
chrX	20933395	20950608	ENSMUSG00000009406	0.4414	-	Elk1	protein_coding	0.20827	1	0.553517	-0.853301	108	6.74322	0.0236686	59	5.8911	0.0130031	81	125	118	6.35755	6.97728	6.89482	0.0177515	0.0273943	0.0258602	70	63	45	6.14975	6	5.52356	0.0153408	0.0138067	0.00986193	0	0	0	0	0	0	0	0	0
chr1	135434580	135607295	ENSMUSG00000009418	0.485	-	Nav1	protein_coding	0.0973553	1	0.522727	-0.93587	72	6.17562	0.0054085	37	5.23273	0.00279149	73	57	87	6.20945	5.85798	6.45943	0.00545835	0.004262	0.00650516	30	48	34	4.9542	5.61471	5.12928	0.00224316	0.00358905	0.00254225	0	0	0	0	0	0	0	0	0
chr13	98839019	98926384	ENSMUSG00000009470	0.4151	-	Tnpo1	protein_coding	0.993429	1	1.01607	0.0230061	393	8.5984	0.0377957	399	8.61808	0.0384048	370	318	491	8.53528	8.31741	8.94251	0.0355838	0.0305828	0.0472206	414	301	483	8.69697	8.2384	8.91886	0.0398153	0.0289479	0.0464512	0	0	0	0	0	0	0	0	0
chr7	46376474	46379099	ENSMUSG00000009471	0.5815	+	Myod1	protein_coding	1	1	1	0	0	0	0	0	0	0	0	0	0	0	0	0	0	0	0	0	0	0	0	0	0	0	0	0	0	0	0	0	0	0	0	0	0
chr7	46240987	46311434	ENSMUSG00000009487	0.5069	+	Otog	protein_coding	1	1	1.22222	0.289507	2	1.19499	0.000530082	3	1.86165	0.000706776	5	1	0	2.58496	1	0	0.00132521	0.000265041	0	3	3	2	2	2	1.58496	0.000795123	0.000795123	0.000530082	0	0	0	0	0	0	0	0	0
chr18	68300355	68324852	ENSMUSG00000009535	0.4134	+	Rnmt	protein_coding	0.764447	1	1.19252	0.254013	302	8.24239	0.0274022	360	8.44628	0.0326952	293	316	297	8.19967	8.30834	8.21917	0.0265856	0.0286725	0.0269486	302	278	501	8.24317	8.12412	8.97154	0.0274022	0.0252246	0.0454587	0	0	0	0	0	0	0	0	0
chr2	118475850	118479711	ENSMUSG00000009549	0.4969	-	Srp14	protein_coding	0.711718	1	1.082	0.113702	2105	11.0214	0.668573	2277	11.1476	0.723422	1659	2435	2220	10.697	11.2503	11.117	0.527001	0.773507	0.70521	2493	2342	1997	11.2842	11.1941	10.9643	0.791931	0.743964	0.634371	0	0	0	0	0	0	0	0	0
chr2	32705784	32713076	ENSMUSG00000009555	0.5354	-	Cdk9	protein_coding	0.277299	1	0.687954	-0.539617	229	7.82219	0.034678	157	7.30165	0.0238095	285	192	209	8.15987	7.59246	7.71425	0.0432211	0.0291174	0.0316955	168	147	156	7.40088	7.20945	7.29462	0.0254777	0.022293	0.0236579	0	0	0	0	0	0	0	0	0
chr2	32757234	32762244	ENSMUSG00000009563	0.5462	+	Tor2a	protein_coding	0.346238	1	0.730769	-0.452512	51	5.69816	0.00764962	37	5.16794	0.00554972	48	55	50	5.61471	5.80735	5.67243	0.00719964	0.00824959	0.00749963	21	43	47	4.45943	5.45943	5.58496	0.00314984	0.00644968	0.00704965	0	0	0	0	0	0	0	0	0
chr2	32682609	32704145	ENSMUSG00000009566	0.5205	-	Fpgs	protein_coding	0.829438	1	0.848739	-0.236606	78	6.30139	0.009279	66	6.03936	0.00785754	78	68	89	6.30378	6.10852	6.49185	0.00923952	0.00805496	0.0105425	87	60	52	6.45943	5.93074	5.72792	0.0103056	0.00710732	0.00615968	0	0	0	0	0	0	0	0	0
chr16	13256481	13417529	ENSMUSG00000009569	0.4296	+	Mkl2	protein_coding	0.703773	1	0.744076	-0.426478	69	6.11453	0.00917836	51	5.64539	0.00679552	53	76	79	5.75489	6.26679	6.32193	0.00701615	0.0100609	0.010458	74	37	43	6.22882	5.24793	5.45943	0.00979613	0.00489807	0.00569235	0	0	0	0	0	0	0	0	0
chr15	103191544	103239816	ENSMUSG00000009575	0.4123	-	Cbx5	protein_coding	0.343657	1	0.697789	-0.519138	135	7.07801	0.0126984	94	6.42437	0.00883231	146	118	140	7.19967	6.89482	7.13955	0.0137671	0.0111268	0.0132013	118	43	120	6.89482	5.45943	6.91886	0.0111268	0.00405469	0.0113154	0	0	0	0	0	0	0	0	0
chr15	79891659	79915906	ENSMUSG00000009585	0.4951	+	Apobec3	protein_coding	0.537442	1	0.696133	-0.522566	59	5.91072	0.00372019	41	5.30324	0.00257069	63	53	62	6	5.75489	5.97728	0.00395009	0.00332309	0.00388739	56	44	23	5.83289	5.49185	4.58496	0.00351119	0.00275879	0.0014421	0	0	0	0	0	0	0	0	0
chr2	27188393	27248337	ENSMUSG00000009614	0.5151	-	Sardh	protein_coding	0.931853	1	1.05738	0.0804899	80	6.34148	0.010783	85	6.40619	0.0114094	74	78	89	6.22882	6.30378	6.49185	0.00993289	0.0104698	0.0119463	69	104	82	6.12928	6.71425	6.37504	0.00926174	0.0139597	0.0110067	0	0	0	0	0	0	0	0	0
chr2	27262104	27427033	ENSMUSG00000009621	0.5141	-	Vav2	protein_coding	0.411002	1	1.31973	0.40024	48	5.45788	0.00508259	64	6.00219	0.00674149	30	82	32	4.9542	6.37504	5.04439	0.00317662	0.00868276	0.00338839	56	76	59	5.83289	6.26679	5.90689	0.00592969	0.00804744	0.00624735	0	0	0	0	0	0	0	0	0
chr8	33516738	33585582	ENSMUSG00000009628	0.3833	+	Tex15	protein_coding	0.441258	1	0.647059	-0.628031	5	2.20979	0.000566618	3	1.33333	0.000323782	2	2	10	1.58496	1.58496	3.45943	0.000242836	0.000242836	0.00121418	0	1	7	0	1	3	0	0.000121418	0.000849927	0	0	0	0	0	0	0	0	0
chr8	33599625	33619441	ENSMUSG00000009630	0.4504	+	Ppp2cb	protein_coding	0.332248	1	1.67145	0.741099	231	7.85028	0.154119	387	8.37676	0.25805	201	226	267	7.65821	7.82655	8.06609	0.133911	0.150566	0.177881	232	221	709	7.86419	7.79442	9.47168	0.154564	0.147235	0.472352	0	0	0	0	0	0	0	0	0
chr1	193272161	193273217	ENSMUSG00000009633	0.5724	-	G0s2	protein_coding	0.0333879	1	2.66667	1.41504	4	1.83062	0.00257069	12	3.48374	0.00792631	0	8	4	0	3.16993	2.32193	0	0.00514139	0.00257069	6	24	7	2.80735	4.64386	3	0.00385604	0.0154242	0.00449871	0	0	0	0	0	0	0	0	0
chr4	117674681	117682273	ENSMUSG00000009640	0.5088	-	Dmap1	protein_coding	0.721835	1	1.17526	0.232977	31	4.97196	0.00618014	37	5.14739	0.00729783	41	22	31	5.39232	4.52356	5	0.00808679	0.00433925	0.0061144	39	52	20	5.32193	5.72792	4.39232	0.00769231	0.0102564	0.00394477	0	0	0	0	0	0	0	0	0
chr10	59446984	59616692	ENSMUSG00000009647	0.4363	-	Mcu	protein_coding	0.326912	1	1.43429	0.520332	57	5.84078	0.00506792	83	6.38594	0.00730723	47	52	73	5.58496	5.72792	6.20945	0.00415451	0.00459648	0.00645275	82	80	86	6.37504	6.33985	6.44294	0.0072483	0.00707151	0.00760187	0	0	0	0	0	0	0	0	0
chr10	59422958	59441778	ENSMUSG00000009654	0.4546	-	Oit3	protein_coding	0.71757	1	2	1	1	0.666667	0.000286615	3	1.96896	0.000859845	3	0	0	2	0	0	0.000859845	0	0	3	4	2	2	2.32193	1.58496	0.000859845	0.00114646	0.00057323	0	0	0	0	0	0	0	0	0
chr10	75060896	75184923	ENSMUSG00000009681	0.4884	+	Bcr	protein_coding	0.784625	1	0.939163	-0.0905518	87	6.45077	0.0225225	81	6.30833	0.0211365	83	95	82	6.39232	6.58496	6.37504	0.0215696	0.0246881	0.0213098	73	58	113	6.20945	5.88264	6.83289	0.0189709	0.0150728	0.0293659	0	0	0	0	0	0	0	0	0
chr7	31032722	31042481	ENSMUSG00000009687	0.5178	-	Fxyd5	protein_coding	0.037489	1	0.436261	-1.19674	117	6.81318	0.0187809	50	5.66139	0.0081026	161	113	76	7.33985	6.83289	6.26679	0.0259176	0.0181906	0.0122344	61	40	50	5.9542	5.35755	5.67243	0.0098197	0.00643915	0.00804894	0	0	0	0	0	0	0	0	0
chrX	7822289	7838280	ENSMUSG00000009731	0.4778	+	Kcnd1	protein_coding	0.331639	1	0.669528	-0.578784	77	6.27789	0.0178919	51	5.70026	0.011902	79	79	72	6.32193	6.32193	6.18982	0.0184364	0.0184364	0.0168028	52	51	50	5.72792	5.70044	5.67243	0.0121354	0.011902	0.0116686	0	0	0	0	0	0	0	0	0
chr15	100502799	100552008	ENSMUSG00000009733	0.4524	-	Tfcp2	protein_coding	0.822603	1	1.04762	0.0671142	41	5.38643	0.0143307	43	5.33817	0.0150297	45	36	42	5.52356	5.20945	5.42626	0.0157288	0.012583	0.0146802	50	58	21	5.67243	5.88264	4.45943	0.0174764	0.0202726	0.00734009	0	0	0	0	0	0	0	0	0
chr15	100575318	100599984	ENSMUSG00000009739	0.5102	-	Pou6f1	protein_coding	0.853029	1	1.35321	0.436387	72	6.17804	0.00465066	97	6.36502	0.00631624	72	64	79	6.18982	6.02237	6.32193	0.00467229	0.00415315	0.00512654	38	82	172	5.2854	6.37504	7.43463	0.00246593	0.00532122	0.0111616	0	0	0	0	0	0	0	0	0
chr9	113930934	113977202	ENSMUSG00000009741	0.4342	+	Ubp1	protein_coding	1	1	0.964706	-0.0518389	339	8.40836	0.110316	327	8.3427	0.106411	327	333	357	8.35755	8.3837	8.48382	0.106411	0.108363	0.116173	359	359	263	8.49185	8.49185	8.04439	0.116824	0.116824	0.0855841	0	0	0	0	0	0	0	0	0
chr1	132316126	132333488	ENSMUSG00000009772	0.5005	+	Nuak2	protein_coding	0.786931	1	1.0125	0.0179219	79	6.30877	0.0162251	80	6.31307	0.0164305	68	94	75	6.10852	6.56986	6.24793	0.0139659	0.0193058	0.0154036	101	76	63	6.67243	6.26679	6	0.0207435	0.015609	0.012939	0	0	0	0	0	0	0	0	0
chr9	78109192	78172107	ENSMUSG00000009828	0.4496	+	Ick	protein_coding	0.732329	1	0.853107	-0.229201	58	5.84406	0.00441669	49	5.62088	0.00375673	40	66	68	5.35755	6.06609	6.10852	0.00304599	0.00502589	0.00517819	37	63	48	5.24793	6	5.61471	0.00281754	0.00479744	0.00365519	0	0	0	0	0	0	0	0	0
chr4	140961203	140979193	ENSMUSG00000009863	0.5124	+	Sdhb	protein_coding	0.553702	1	0.832421	-0.264614	486	8.92374	0.126222	405	8.65149	0.105026	496	433	530	8.9571	8.76155	9.05257	0.128731	0.11238	0.137555	340	471	403	8.41363	8.88264	8.65821	0.0882429	0.122242	0.104594	0	0	0	0	0	0	0	0	0
chr2	152754173	152765037	ENSMUSG00000009876	0.5011	+	Cox4i2	protein_coding	0.241119	1	0.428571	-1.22239	1	0.773976	0.000945626	0	0	0	4	0	0	2.32193	0	0	0.00283688	0	0	0	0	0	0	0	0	0	0	0	0	0	0	0	0	0	0	0	0
chr11	59407134	59451186	ENSMUSG00000009894	0.474	-	Snap47	protein_coding	0.860877	1	0.95	-0.0740006	152	7.25961	0.0323219	145	7.14004	0.0306952	145	154	158	7.18982	7.27612	7.31288	0.030766	0.0326756	0.0335243	146	100	188	7.19967	6.65821	7.56224	0.0309781	0.0212179	0.0398897	0	0	0	0	0	0	0	0	0
chr1	106720459	106759727	ENSMUSG00000009905	0.4487	-	Kdsr	protein_coding	0.136012	1	2.08602	1.06075	92	6.53843	0.0112127	193	7.41314	0.0235222	95	93	88	6.58496	6.55459	6.47573	0.0115783	0.0113346	0.0107252	133	108	338	7.06609	6.76818	8.40514	0.0162096	0.0131627	0.0411944	0	0	0	0	0	0	0	0	0
chr1	106764071	106796728	ENSMUSG00000009907	0.3962	-	Vps4b	protein_coding	0.784147	1	0.865069	-0.209112	263	8.04298	0.0195351	228	7.81727	0.0168892	287	244	259	8.16993	7.93664	8.02237	0.0212908	0.0181009	0.0192136	283	201	199	8.14975	7.65821	7.64386	0.0209941	0.014911	0.0147626	0	0	0	0	0	0	0	0	0
chr9	44407139	44410427	ENSMUSG00000009927	0.4801	+	Rps25	protein_coding	0.905298	1	1.03985	0.0563789	3253	11.6575	0.602904	3382	11.6928	0.626939	3636	2733	3389	11.8285	11.4168	11.7271	0.673957	0.50658	0.628174	2691	3074	4382	11.3945	11.5864	12.0977	0.498795	0.569787	0.812234	0	0	0	0	0	0	0	0	0
chrX	74281912	74290151	ENSMUSG00000009995	0.4746	+	Taz	protein_coding	0.675397	1	0.872807	-0.196265	75	6.2079	0.00724358	65	6.04046	0.00630996	101	65	59	6.67243	6.04439	5.90689	0.00975468	0.00627777	0.00569828	66	75	55	6.06609	6.24793	5.80735	0.00637435	0.00724358	0.00531196	0	0	0	0	0	0	0	0	0
chr11	61223417	61267464	ENSMUSG00000010025	0.4651	-	Aldh3a2	protein_coding	0.31467	1	1.38095	0.465664	76	6.18198	0.00618087	105	6.7297	0.00856647	44	104	80	5.49185	6.71425	6.33985	0.0035784	0.00845804	0.00650618	104	114	98	6.71425	6.84549	6.62936	0.00845804	0.00927131	0.00797007	0	0	0	0	0	0	0	0	0
chr9	107547298	107551319	ENSMUSG00000010044	0.5634	+	Zmynd10	protein_coding	1	1	1	0	0	0	0	0	0	0	0	0	0	0	0	0	0	0	0	0	0	0	0	0	0	0	0	0	0	0	0	0	0	0	0	0	0
chr9	107533945	107538673	ENSMUSG00000010045	0.5506	+	Tmem115	protein_coding	0.281527	1	1.29536	0.373352	157	7.28417	0.0843632	204	7.54293	0.109439	139	137	195	7.12928	7.10852	7.61471	0.074691	0.0736163	0.104782	327	116	168	8.35755	6.87036	7.40088	0.175712	0.0623321	0.090274	0	0	0	0	0	0	0	0	0
chr9	107567945	107572779	ENSMUSG00000010047	0.5545	+	Hyal2	protein_coding	0.485831	1	0.676923	-0.562936	64	6.01888	0.0146991	43	5.39313	0.00987598	70	63	59	6.14975	6	5.90689	0.0160772	0.0144695	0.0135508	62	37	30	5.97728	5.24793	4.9542	0.0142398	0.00849793	0.00689022	0	0	0	0	0	0	0	0	0
chr9	107587642	107593385	ENSMUSG00000010048	0.5536	+	Ifrd2	protein_coding	0.11373	1	0.506849	-0.980371	48	5.57173	0.00603223	24	4.54038	0.00299502	52	34	57	5.72792	5.12928	5.85798	0.00658061	0.00430271	0.00721336	29	13	29	4.90689	3.80735	4.90689	0.00366996	0.00164515	0.00366996	0	0	0	0	0	0	0	0	0
chr9	107576927	107581710	ENSMUSG00000010051	0.5286	+	Hyal1	protein_coding	0.628949	1	1.25	0.321928	12	3.72456	0.00347418	16	3.73892	0.00441315	10	14	13	3.45943	3.90689	3.80735	0.0028169	0.00394366	0.00366197	16	27	4	4.08746	4.80735	2.32193	0.00450704	0.00760563	0.00112676	0	0	0	0	0	0	0	0	0
chr9	107563255	107566112	ENSMUSG00000010054	0.5336	+	Tusc2	protein_coding	0.925326	1	1.01423	0.0203918	93	6.53812	0.024991	94	6.46201	0.0253506	104	97	77	6.71425	6.61471	6.2854	0.0280475	0.0261597	0.0207659	92	138	52	6.53916	7.11894	5.72792	0.0248112	0.0372168	0.0140237	0	0	0	0	0	0	0	0	0
chr9	107542226	107545706	ENSMUSG00000010057	0.5513	+	Nprl2	protein_coding	0.448216	1	0.707071	-0.500074	32	5.01775	0.00611738	22	4.5236	0.00426942	39	24	33	5.32193	4.64386	5.08746	0.00745555	0.00458803	0.00630855	25	17	25	4.70044	4.16993	4.70044	0.0047792	0.00324986	0.0047792	0	0	0	0	0	0	0	0	0
chr9	107650634	107669530	ENSMUSG00000010064	0.5375	-	Slc38a3	protein_coding	1	1	1	0	0	0	0	0	0	0	0	0	0	0	0	0	0	0	0	0	0	0	0	0	0	0	0	0	0	0	0	0	0	0	0	0	0
chr9	107399612	107529343	ENSMUSG00000010066	0.5237	+	Cacna2d2	protein_coding	1	1	1	0	0	0	0	0	0	0	0	0	0	0	0	0	0	0	0	0	0	0	0	0	0	0	0	0	0	0	0	0	0	0	0	0	0
chr9	107551555	107562267	ENSMUSG00000010067	0.4997	+	Rassf1	protein_coding	0.897263	1	1.21576	0.281861	515	8.99148	0.0632523	626	9.19667	0.0769262	581	400	564	9.18488	8.64746	9.14211	0.0713584	0.049128	0.0692704	437	476	966	8.77479	8.89785	9.91737	0.0536723	0.0584623	0.118644	0	0	0	0	0	0	0	0	0
chr11	94489599	94499974	ENSMUSG00000010080	0.551	-	Epn3	protein_coding	1	1	1.2	0.263034	4	2.3023	0.000752729	5	2.54795	0.000940911	5	4	3	2.58496	2.32193	2	0.000940911	0.000752729	0.000564546	4	4	7	2.32193	2.32193	3	0.000752729	0.000752729	0.00131728	0	0	0	0	0	0	0	0	0
chr19	8706882	8723369	ENSMUSG00000010095	0.4665	-	Slc3a2	protein_coding	0.0754845	1	2.03545	1.02535	582	9.1412	0.094588	1186	10.1308	0.192697	452	497	797	8.82337	8.96	9.64024	0.0734601	0.0807736	0.12953	1125	737	1695	10.137	9.52748	10.7279	0.182838	0.119779	0.275475	0	0	0	0	0	0	0	0	0
chr19	8757073	8772475	ENSMUSG00000010097	0.4639	+	Nxf1	protein_coding	0.504196	1	1.30303	0.381871	153	7.25951	0.00866708	200	7.64836	0.0113106	175	139	145	7.45943	7.12928	7.18982	0.00991333	0.00787402	0.0082139	205	199	195	7.6865	7.64386	7.61471	0.0116128	0.0112729	0.0110463	0	0	0	0	0	0	0	0	0
chr19	8741413	8756069	ENSMUSG00000010110	0.4425	+	Stx5a	protein_coding	0.680227	1	1.07634	0.106128	174	7.44049	0.0116594	187	7.52203	0.0125545	150	177	194	7.2384	7.47573	7.60733	0.0100705	0.0118832	0.0130245	217	210	134	7.76818	7.7211	7.07682	0.0145686	0.0140987	0.00899631	0	0	0	0	0	0	0	0	0
chr11	61343401	61378345	ENSMUSG00000010122	0.4694	-	Slc47a1	protein_coding	0.555154	1	0.444444	-1.16993	2	1.3023	0.000143215	0	0.333333	2.38692e-05	0	4	2	0	2.32193	1.58496	0	0.00028643	0.000143215	0	1	0	0	1	0	0	7.16076e-05	0	0	0	0	0	0	0	0	0	0
chr11	61126755	61149372	ENSMUSG00000010142	0.4634	+	Tnfrsf13b	protein_coding	0.462602	1	1.8	0.847997	4	2.10731	0.000934361	8	3.04309	0.00186872	4	7	1	2.32193	3	1	0.000934361	0.00163513	0.00023359	7	13	4	3	3.80735	2.32193	0.00163513	0.00303667	0.000934361	0	0	0	0	0	0	0	0	0
chr8	123332713	123369515	ENSMUSG00000010154	0.5	+	Spire2	protein_coding	0.166402	1	3.66667	1.87447	0	0	0	3	1.77398	0.00193939	0	0	0	0	0	0	0	0	0	3	1	4	2	1	2.32193	0.00218182	0.000727273	0.00290909	0	0	0	0	0	0	0	0	0
chr1	190118035	190170714	ENSMUSG00000010175	0.4514	-	Prox1	protein_coding	0.344761	1	2.08333	1.05889	3	1.52832	0.000465911	7	3.02561	0.00113889	0	2	7	0	1.58496	3	0	0.000310607	0.00108713	8	5	9	3.16993	2.58496	3.32193	0.00124243	0.000776518	0.00139773	0	0	0	0	0	0	0	0	0
chr9	21074158	21092008	ENSMUSG00000010205	0.5	-	Raver1	protein_coding	0.475534	1	1.4375	0.523562	20	4.36864	0.00831289	30	4.78475	0.0121286	28	18	15	4.85798	4.24793	4	0.0114473	0.00735895	0.00613246	33	43	13	5.08746	5.45943	3.80735	0.0134914	0.0175797	0.0053148	0	0	0	0	0	0	0	0	0
chr11	78261752	78290623	ENSMUSG00000010277	0.4467	+	2610507B11Rik	protein_coding	0.765398	1	0.987886	-0.0175839	1457	10.4882	0.121505	1440	10.3549	0.120032	1811	1198	1363	10.8234	10.2276	10.4136	0.150992	0.0998833	0.11364	1352	746	2221	10.4019	9.54496	11.1176	0.112723	0.0621978	0.185176	0	0	0	0	0	0	0	0	0
chr1	43098710	43115947	ENSMUSG00000010290	0.4218	+	AI597479	protein_coding	0.924546	1	0.951087	-0.0723508	60	5.91844	0.0152395	57	5.84078	0.0144818	49	74	58	5.64386	6.22882	5.88264	0.0123769	0.0186916	0.0146502	73	47	52	6.20945	5.58496	5.72792	0.018439	0.0118717	0.0131346	0	0	0	0	0	0	0	0	0
chr7	47050601	47054777	ENSMUSG00000010307	0.5616	+	Tmem86a	protein_coding	0.763698	1	1.08651	0.119695	95	6.58921	0.0401911	104	6.70125	0.0437043	97	91	98	6.61471	6.52356	6.62936	0.0408938	0.0383642	0.0413153	120	96	95	6.91886	6.59991	6.58496	0.0505902	0.0404722	0.0400506	0	0	0	0	0	0	0	0	0
chr1	133897199	133907999	ENSMUSG00000010311	0.5009	-	Optc	protein_coding	0.919805	1	1.07143	0.0995357	4	2.04309	0.00114262	4	1.77398	0.00124649	1	6	4	1	2.80735	2.32193	0.000311624	0.00186974	0.00124649	3	9	0	2	3.32193	0	0.000934871	0.00280461	0	0	0	0	0	0	0	0	0	0
chr11	101448407	101458698	ENSMUSG00000010358	0.4792	+	Ifi35	protein_coding	0.413931	1	1.48187	0.567414	63	5.97586	0.0146979	94	6.53722	0.0218922	83	55	52	6.39232	5.80735	5.72792	0.019262	0.012764	0.0120678	82	126	75	6.37504	6.98868	6.24793	0.0190299	0.0292411	0.0174054	0	0	0	0	0	0	0	0	0
chr11	101627195	101636100	ENSMUSG00000010362	0.483	+	Rdm1	protein_coding	0.800962	1	1.44118	0.527247	10	3.38998	0.00163425	15	3.95679	0.00242501	17	7	7	4.16993	3	3	0.0026886	0.00110707	0.00110707	11	12	23	3.58496	3.70044	4.58496	0.00173968	0.00189783	0.00363751	0	0	0	0	0	0	0	0	0
chr14	55662265	55671906	ENSMUSG00000010376	0.4338	-	Nedd8	protein_coding	0.841705	1	0.890919	-0.166633	1185	10.2082	0.780413	1055	10.0273	0.695213	1204	1080	1270	10.2348	10.0782	10.3117	0.793149	0.711462	0.836627	1272	870	1024	10.314	9.76653	10.0014	0.837945	0.573123	0.674572	0	0	0	0	0	0	0	0	0
chr11	76726602	76763579	ENSMUSG00000010392	0.4354	-	Gosr1	protein_coding	0.704974	1	0.911585	-0.13355	108	6.77137	0.0180105	99	6.6139	0.0164034	108	114	103	6.76818	6.84549	6.70044	0.0179551	0.0189526	0.0171239	74	107	115	6.22882	6.75489	6.85798	0.0123026	0.0177889	0.0191189	0	0	0	0	0	0	0	0	0
chr14	54426909	54429756	ENSMUSG00000010406	0.4817	+	Mrpl52	protein_coding	0.55546	1	1.56192	0.643317	284	8.12265	0.0740644	445	8.62677	0.115829	371	260	222	8.53916	8.02791	7.8009	0.0966397	0.067726	0.0578276	221	376	737	7.79442	8.55842	9.52748	0.0575671	0.0979422	0.191977	0	0	0	0	0	0	0	0	0
chr1	36335730	36369181	ENSMUSG00000010453	0.4565	-	Kansl3	protein_coding	0.959085	1	1.04222	0.0596548	125	6.98078	0.0045409	131	7.03949	0.00473413	129	123	124	7.02237	6.9542	6.96578	0.00467374	0.00445636	0.00449259	123	135	134	6.9542	7.08746	7.07682	0.00445636	0.00489113	0.0048549	0	0	0	0	0	0	0	0	0
chr10	23104168	23349895	ENSMUSG00000010461	0.3917	-	Eya4	protein_coding	0.88912	1	1.10714	0.146841	18	4.21911	0.00536329	20	4.32743	0.00597045	19	18	16	4.32193	4.24793	4.08746	0.00576806	0.00546448	0.00485732	16	27	16	4.08746	4.80735	4.08746	0.00485732	0.00819672	0.00485732	0	0	0	0	0	0	0	0	0
chr7	137193673	137314445	ENSMUSG00000010476	0.4754	-	Ebf3	protein_coding	0.310839	1	1.60976	0.686842	26	4.6801	0.00407637	43	5.43758	0.00665635	15	26	38	4	4.75489	5.2854	0.00232198	0.00402477	0.00588235	39	36	54	5.32193	5.20945	5.78136	0.00603715	0.00557276	0.00835913	0	0	0	0	0	0	0	0	0
chr4	109676588	109963960	ENSMUSG00000010517	0.37	+	Faf1	protein_coding	0.859949	1	1.00571	0.00822051	57	5.8259	0.00981735	58	5.77132	0.00987443	44	51	77	5.49185	5.70044	6.2854	0.00753425	0.00873288	0.0131849	30	71	72	4.9542	6.16993	6.18982	0.00513699	0.0121575	0.0123288	0	0	0	0	0	0	0	0	0
chr12	111484611	111485823	ENSMUSG00000010529	0.5763	-	Gm266	protein_coding	0.0530835	1	0.136364	-2.87447	6	2.57142	0.00407027	0	0	0	2	13	4	1.58496	3.80735	2.32193	0.00128535	0.00835476	0.00257069	0	0	0	0	0	0	0	0	0	0	0	0	0	0	0	0	0	0
chr3	88282757	88296999	ENSMUSG00000010538	0.4649	-	Tsacc	protein_coding	0.143021	1	2.42857	1.28011	4	2.19499	0.00145618	10	3.35894	0.00410379	3	5	3	2	2.58496	2	0.00119142	0.0019857	0.00119142	17	9	5	4.16993	3.32193	2.58496	0.00675139	0.00357427	0.0019857	0	0	0	0	0	0	0	0	0
chr11	74770830	74828525	ENSMUSG00000010554	0.4272	+	Mettl16	protein_coding	0.639971	1	1.38926	0.474318	49	5.624	0.00248363	68	5.99336	0.00347027	57	46	43	5.85798	5.55459	5.45943	0.00290891	0.00234754	0.00219444	56	41	107	5.83289	5.39232	6.75489	0.00285787	0.00209237	0.00546058	0	0	0	0	0	0	0	0	0
chr15	77388221	77399110	ENSMUSG00000010601	0.4811	-	Apol7a	protein_coding	0.969014	1	1.1	0.137504	6	2.63563	0.00168001	6	2.83062	0.00187766	9	5	3	3.32193	2.58496	2	0.00266825	0.00148236	0.000889416	4	8	7	2.32193	3.16993	3	0.00118589	0.00237178	0.0020753	0	0	0	0	0	0	0	0	0
chr9	22156846	22158358	ENSMUSG00000010607	0.5737	+	Pigyl	protein_coding	0.506724	1	1.20921	0.274059	79	6.31105	0.0561103	95	6.46565	0.0679981	87	71	78	6.45943	6.16993	6.30378	0.0620542	0.0506419	0.0556348	143	50	93	7.16993	5.67243	6.55459	0.101997	0.0356633	0.0663338	0	0	0	0	0	0	0	0	0
chr12	83631236	83683123	ENSMUSG00000010608	0.3784	+	Rbm25	protein_coding	0.228521	1	0.605263	-0.724366	202	7.6434	0.00797291	122	6.91491	0.0048101	182	173	250	7.5157	7.44294	7.97154	0.00719538	0.00683957	0.00988377	152	98	115	7.25739	6.62936	6.85798	0.00600933	0.00387444	0.00454653	0	0	0	0	0	0	0	0	0
chr1	180227004	180263438	ENSMUSG00000010609	0.5017	-	Psen2	protein_coding	0.873993	1	1.10918	0.149495	133	7.01884	0.0238735	148	7.20139	0.0264996	168	144	88	7.40088	7.17991	6.47573	0.0300806	0.0257833	0.0157565	133	182	129	7.06609	7.5157	7.02237	0.0238138	0.0325873	0.0230976	0	0	0	0	0	0	0	0	0
chr9	119148023	119157093	ENSMUSG00000010651	0.5576	-	Acaa1b	protein_coding	0.932859	1	1.07895	0.109624	12	3.43307	0.00413272	13	3.68509	0.00448695	20	4	11	4.39232	2.32193	3.58496	0.00708466	0.00141693	0.00389656	13	7	18	3.80735	3	4.24793	0.00460503	0.00247963	0.0063762	0	0	0	0	0	0	0	0	0
chr9	119071527	119093502	ENSMUSG00000010660	0.5278	-	Plcd1	protein_coding	0.364749	1	1.41889	0.504768	186	7.52393	0.0289089	264	7.98149	0.0410838	153	233	172	7.26679	7.87036	7.43463	0.0237799	0.0362139	0.026733	245	174	374	7.94251	7.45121	8.55075	0.038079	0.0270438	0.0581287	0	0	0	0	0	0	0	0	0
chr19	10182888	10196870	ENSMUSG00000010663	0.5143	+	Fads1	protein_coding	0.514885	1	1.21667	0.282934	179	7.4679	0.0559026	218	7.7598	0.0680824	155	227	155	7.2854	7.83289	7.2854	0.0484072	0.0708932	0.0484072	211	260	183	7.72792	8.02791	7.52356	0.0658963	0.0811993	0.0571518	0	0	0	0	0	0	0	0	0
chr5	29229802	29378390	ENSMUSG00000010721	0.4053	-	Lmbr1	protein_coding	0.687722	1	1.06912	0.0964298	71	6.15363	0.0068702	76	6.23184	0.00735176	60	90	64	5.93074	6.50779	6.02237	0.00577868	0.00866802	0.00616392	89	88	52	6.49185	6.47573	5.72792	0.0085717	0.00847539	0.00500819	0	0	0	0	0	0	0	0	0
chr7	143634806	143649661	ENSMUSG00000010751	0.4547	-	Tnfrsf22	protein_coding	0.233053	1	1.97468	0.981621	25	4.67861	0.00412797	51	5.65705	0.00831025	18	25	33	4.24793	4.70044	5.08746	0.00293303	0.00407365	0.00537722	37	48	68	5.24793	5.61471	6.10852	0.006029	0.00782141	0.0110803	0	0	0	0	0	0	0	0	0
chr7	143557230	143600090	ENSMUSG00000010755	0.4982	-	Cars	protein_coding	0.783524	1	0.885246	-0.17585	121	6.92557	0.00852113	107	6.74068	0.00753521	135	110	118	7.08746	6.79442	6.89482	0.00950704	0.00774648	0.00830986	127	90	104	7	6.50779	6.71425	0.00894366	0.00633803	0.00732394	0	0	0	0	0	0	0	0	0
chr6	17988940	18030585	ENSMUSG00000010797	0.4207	-	Wnt2	protein_coding	0.531107	1	1.75	0.807355	6	2.69227	0.00266291	11	2.60459	0.00501253	8	5	4	3.16993	2.58496	2.32193	0.0037594	0.00234962	0.0018797	8	24	0	3.16993	4.64386	0	0.0037594	0.0112782	0	0	0	0	0	0	0	0	0	0
chr15	79516408	79527739	ENSMUSG00000010830	0.4937	+	Kdelr3	protein_coding	0.562299	1	1.23891	0.309069	194	7.58763	0.103314	241	7.89712	0.128123	165	174	244	7.37504	7.45121	7.93664	0.0877193	0.092504	0.129718	244	189	290	7.93664	7.56986	8.18488	0.129718	0.100478	0.154173	0	0	0	0	0	0	0	0	0
chr2	103073675	103092644	ENSMUSG00000010911	0.4242	+	Apip	protein_coding	0.504465	1	1.3713	0.455546	224	7.81491	0.0866821	308	8.23712	0.119011	213	233	227	7.74147	7.87036	7.83289	0.0823029	0.0900309	0.0877125	235	290	399	7.88264	8.18488	8.64386	0.0908037	0.112056	0.154173	0	0	0	0	0	0	0	0	0
chr2	103021075	103073513	ENSMUSG00000010914	0.4015	-	Pdhx	protein_coding	0.178376	1	0.609375	-0.714598	106	6.70965	0.0173224	64	6.01249	0.0104918	122	117	78	6.94251	6.88264	6.30378	0.02	0.0191803	0.0127869	58	59	75	5.88264	5.90689	6.24793	0.0095082	0.00967213	0.0122951	0	0	0	0	0	0	0	0	0
chr8	110618585	110720398	ENSMUSG00000010936	0.4979	+	Vac14	protein_coding	0.73599	1	0.916667	-0.125531	23	4.57427	0.00106972	21	4.40203	0.000976699	25	19	25	4.70044	4.32193	4.70044	0.00116274	0.00088368	0.00116274	14	20	29	3.90689	4.39232	4.90689	0.000651133	0.000930189	0.00134877	0	0	0	0	0	0	0	0	0
chr3	146149833	146195513	ENSMUSG00000011008	0.4655	+	Mcoln2	protein_coding	0.544371	1	1.7	0.765535	2	1.26912	0.000518173	5	2.38998	0.00103635	6	0	1	2.80735	0	1	0.00133245	0	0.000222074	7	5	2	3	2.58496	1.58496	0.00155452	0.00111037	0.000444148	0	0	0	0	0	0	0	0	0
chr7	44848991	44855421	ENSMUSG00000011096	0.5705	+	Akt1s1	protein_coding	0.420352	1	0.710938	-0.492205	84	6.38473	0.0172602	60	5.87748	0.0122118	105	63	85	6.72792	6	6.42626	0.02149	0.012894	0.0173966	82	50	47	6.37504	5.67243	5.58496	0.0167826	0.0102333	0.00961932	0	0	0	0	0	0	0	0	0
chr9	37648763	37657312	ENSMUSG00000011114	0.4422	-	Tbrg1	protein_coding	0.343407	1	1.40977	0.495464	176	7.46942	0.0190858	249	7.95095	0.026951	168	183	178	7.40088	7.52356	7.48382	0.0181838	0.0198073	0.0192662	226	301	220	7.82655	8.2384	7.7879	0.0244615	0.0325793	0.0238121	0	0	0	0	0	0	0	0	0
chr9	37659902	37669235	ENSMUSG00000011118	0.4447	-	Panx3	protein_coding	0.527539	1	2.66667	1.41504	0	0	0	2	1.10731	0.000233984	0	0	0	0	0	0	0	0	0	1	0	4	1	0	2.32193	0.00014039	0	0.000561561	0	0	0	0	0	0	0	0	0
chr12	112620045	112641354	ENSMUSG00000011148	0.5372	+	Adssl1	protein_coding	0.23005	1	0.361702	-1.46713	15	3.95175	0.00917814	5	2	0.00292032	14	18	12	3.90689	4.24793	3.70044	0.00876095	0.0112641	0.00750939	7	0	7	3	0	3	0.00438048	0	0.00438048	0	0	0	0	0	0	0	0	0
chr7	83774101	83794880	ENSMUSG00000011154	0.4281	-	Cfap161	protein_coding	0.56666	1	0.5	-1	2	1.52832	0.000417263	1	0.528321	0.000119218	5	1	1	2.58496	1	1	0.000894134	0.000178827	0.000178827	2	0	0	1.58496	0	0	0.000357654	0	0	0	0	0	0	0	0	0	0	0
chr12	112959862	113000621	ENSMUSG00000011158	0.4916	-	Brf1	protein_coding	0.566332	1	1.38529	0.470192	112	6.78534	0.065577	156	7.23026	0.0910683	123	136	78	6.9542	7.09803	6.30378	0.0718039	0.0793929	0.0455342	109	137	222	6.78136	7.10852	7.8009	0.0636311	0.0799766	0.129597	0	0	0	0	0	0	0	0	0
chr12	116077726	116146261	ENSMUSG00000011171	0.4418	+	Vipr2	protein_coding	0.77686	1	1.11111	0.152003	2	1.3023	0.000209666	2	1.44064	0.00024461	0	4	2	0	2.32193	1.58496	0	0.000419331	0.000209666	3	4	0	2	2.32193	0	0.000314498	0.000419331	0	0	0	0	0	0	0	0	0	0
chr12	17544873	17551502	ENSMUSG00000011179	0.4697	+	Odc1	protein_coding	0.0153456	1	2.74256	1.45552	883	9.77652	0.440565	2424	11.2373	1.20914	964	958	728	9.91439	9.90539	9.50978	0.480798	0.477805	0.363092	2120	2476	2677	11.0505	11.2744	11.3869	1.05736	1.23491	1.33516	0	0	0	0	0	0	0	0	0
chr11	45946843	45955494	ENSMUSG00000011254	0.4465	-	Thg1l	protein_coding	0.546939	1	0.643939	-0.635003	43	5.29515	0.00678233	27	4.4136	0.00431125	53	18	58	5.75489	4.24793	5.88264	0.00835962	0.00283912	0.00914826	54	7	21	5.78136	3	4.45943	0.00851735	0.0011041	0.0033123	0	0	0	0	0	0	0	0	0
chr11	46055992	46147343	ENSMUSG00000011256	0.4639	+	Adam19	protein_coding	0.15556	1	0.521008	-0.940621	78	6.27063	0.0107897	40	5.36027	0.00555556	58	74	103	5.88264	6.22882	6.70044	0.00798898	0.0101928	0.0141873	37	37	47	5.24793	5.24793	5.58496	0.00509642	0.00509642	0.00647383	0	0	0	0	0	0	0	0	0
chr4	123262351	123298925	ENSMUSG00000011257	0.4746	+	Pabpc4	protein_coding	0.0680716	1	2.30728	1.20619	123	6.95011	0.00736471	284	8.03346	0.0170709	123	125	120	6.9542	6.97728	6.91886	0.00738473	0.0075048	0.00720461	172	228	453	7.43463	7.8392	8.82655	0.0103266	0.0136888	0.0271974	0	0	0	0	0	0	0	0	0
chr7	19577287	19580656	ENSMUSG00000011267	0.5588	+	Zfp296	protein_coding	0.624609	1	0.545455	-0.874469	3	1.54795	0.00102367	1	0.861654	0.000383877	4	4	0	2.32193	2.32193	0	0.00153551	0.00153551	0	2	1	0	1.58496	1	0	0.000767754	0.000383877	0	0	0	0	0	0	0	0	0	0
chr8	70042813	70072347	ENSMUSG00000011306	0.4709	+	Sugp1	protein_coding	0.303212	1	0.60625	-0.722015	52	5.73184	0.012236	31	4.97021	0.00732601	52	47	58	5.72792	5.58496	5.88264	0.0121581	0.010989	0.0135609	34	39	21	5.12928	5.32193	4.45943	0.0079495	0.00911854	0.00490998	0	0	0	0	0	0	0	0	0
chr7	45470987	45488805	ENSMUSG00000011382	0.4664	-	Dhdh	protein_coding	0.196266	1	0.349206	-1.51785	20	4.35491	0.00248725	6	2.25163	0.00078763	16	27	17	4.08746	4.80735	4.16993	0.0019898	0.00335779	0.00211416	11	8	0	3.58496	3.16993	0	0.00136799	0.000994901	0	0	0	0	0	0	0	0	0	0
chr7	29816114	29831005	ENSMUSG00000011427	0.4665	+	Zfp790	protein_coding	0.457826	1	0.625	-0.678072	28	4.86118	0.00863295	17	4.03617	0.00528133	30	32	23	4.9542	5.04439	4.58496	0.00914077	0.00975015	0.00700792	22	23	7	4.52356	4.58496	3	0.00670323	0.00700792	0.00213285	0	0	0	0	0	0	0	0	0
chr17	55986511	55996881	ENSMUSG00000011589	0.5309	+	Fsd1	protein_coding	0.696326	1	1.38095	0.465664	6	2.77995	0.00433839	9	3.0858	0.00626657	5	5	8	2.58496	2.58496	3.16993	0.00361533	0.00361533	0.00578453	5	16	5	2.58496	4.08746	2.58496	0.00361533	0.0115691	0.00361533	0	0	0	0	0	0	0	0	0
chr7	44896079	44902631	ENSMUSG00000011658	0.5649	+	Fuz	protein_coding	0.526175	1	0.647059	-0.628031	16	4.08076	0.00179312	10	3.34813	0.0011207	14	18	16	3.90689	4.24793	4.08746	0.00156898	0.00201726	0.00179312	10	15	5	3.45943	4	2.58496	0.0011207	0.00168105	0.00056035	0	0	0	0	0	0	0	0	0
chr7	27356383	27447686	ENSMUSG00000011751	0.4927	-	Sptbn4	protein_coding	0.753437	1	1.5	0.584963	0	0.333333	7.13623e-05	1	0.861654	0.000214087	0	0	1	0	0	1	0	0	0.000214087	1	0	2	1	0	1.58496	0.000214087	0	0.000428174	0	0	0	0	0	0	0	0	0
chr19	41911871	41918664	ENSMUSG00000011752	0.4804	+	Pgam1	protein_coding	0.729328	1	0.829904	-0.268984	2980	11.5398	1.39042	2473	11.2294	1.15383	3178	2848	2913	11.6344	11.4762	11.5088	1.48297	1.32898	1.35931	3195	1748	2475	11.6421	10.7723	11.2738	1.4909	0.815679	1.15492	0	0	0	0	0	0	0	0	0
chr5	107744795	107875107	ENSMUSG00000011831	0.4012	-	Evi5	protein_coding	0.879506	1	1.06716	0.0937821	44	5.42986	0.00274168	47	5.54038	0.00293003	33	37	61	5.08746	5.24793	5.9542	0.00207195	0.0023231	0.00382997	39	62	39	5.32193	5.97728	5.32193	0.00244867	0.00389276	0.00244867	0	0	0	0	0	0	0	0	0
chr8	4166567	4211257	ENSMUSG00000011832	0.4854	+	Evi5l	protein_coding	0.957562	1	1.20792	0.272526	33	5.05789	0.00202183	40	5.09744	0.00245508	39	27	32	5.32193	4.80735	5.04439	0.00241381	0.0016711	0.00198057	21	23	75	4.45943	4.58496	6.24793	0.00129975	0.00142353	0.00464195	0	0	0	0	0	0	0	0	0
chr8	4253080	4256220	ENSMUSG00000011837	0.5578	+	Snapc2	protein_coding	0.838521	1	1.15854	0.212304	26	4.73112	0.0137871	31	4.9659	0.0160558	28	18	33	4.85798	4.24793	5.08746	0.0146597	0.00942408	0.0172775	32	24	36	5.04439	4.64386	5.20945	0.0167539	0.0125654	0.0188482	0	0	0	0	0	0	0	0	0
chr11	77493562	77507786	ENSMUSG00000011877	0.5581	+	Git1	protein_coding	0.74558	1	0.768293	-0.380272	108	6.7561	0.0168037	83	6.275	0.0128742	112	126	87	6.82018	6.98868	6.45943	0.0173724	0.019544	0.0134946	128	74	47	7.01123	6.22882	5.58496	0.0198542	0.0114782	0.00729021	0	0	0	0	0	0	0	0	0
chr5	114669398	114690984	ENSMUSG00000011884	0.5292	-	Gltp	protein_coding	0.534752	1	0.825553	-0.276568	135	7.07944	0.059508	111	6.79989	0.0490499	150	126	128	7.2384	6.98868	7.01123	0.0662837	0.0556783	0.0565621	100	106	127	6.65821	6.74147	7	0.0441891	0.0468405	0.0561202	0	0	0	0	0	0	0	0	0
chr9	69989466	70008317	ENSMUSG00000011958	0.4121	+	Bnip2	protein_coding	0.651702	1	0.845902	-0.241438	1117	10.1228	0.119526	945	9.87816	0.101091	1235	1024	1093	10.2715	10.0014	10.0954	0.132114	0.109542	0.116923	1017	812	1006	9.99152	9.66711	9.97585	0.108793	0.0868635	0.107617	0	0	0	0	0	0	0	0	0
chr15	98538689	98570923	ENSMUSG00000011960	0.4291	-	Ccnt1	protein_coding	0.865463	1	0.976684	-0.0340363	128	6.99199	0.0118881	125	6.84861	0.0116088	103	147	133	6.70044	7.20945	7.06609	0.00959121	0.0136884	0.0123848	109	70	195	6.78136	6.14975	7.61471	0.0101499	0.0065183	0.0181581	0	0	0	0	0	0	0	0	0
chr16	17797282	17808287	ENSMUSG00000012017	0.5804	+	Scarf2	protein_coding	0.785263	1	0.769608	-0.377805	135	6.96988	0.0689831	104	6.65427	0.0529722	68	182	155	6.10852	7.5157	7.2854	0.0347471	0.0929995	0.0792029	122	123	66	6.94251	6.9542	6.06609	0.0623403	0.0628513	0.0337251	0	0	0	0	0	0	0	0	0
chr12	55836366	55869735	ENSMUSG00000012076	0.4215	+	Brms1l	protein_coding	0.94919	1	0.96063	-0.0579473	41	5.33777	0.0152522	40	5.31408	0.0146371	25	47	52	4.70044	5.58496	5.72792	0.00922509	0.0173432	0.0191882	32	35	52	5.04439	5.16993	5.72792	0.0118081	0.0129151	0.0191882	0	0	0	0	0	0	0	0	0
chr16	17651221	17722930	ENSMUSG00000012114	0.4523	-	Med15	protein_coding	0.789207	1	0.890675	-0.167029	103	6.67718	0.0475309	91	6.51332	0.042284	86	96	126	6.44294	6.59991	6.98868	0.0398148	0.0444444	0.0583333	81	111	82	6.35755	6.80735	6.37504	0.0375	0.0513889	0.037963	0	0	0	0	0	0	0	0	0
chr4	133969028	134000918	ENSMUSG00000012117	0.4625	-	Dhdds	protein_coding	0.670121	1	1.10611	0.145494	103	6.67966	0.0217376	114	6.82358	0.0240666	94	89	125	6.56986	6.49185	6.97728	0.0199026	0.018844	0.0264662	134	116	91	7.07682	6.87036	6.52356	0.0283718	0.0245607	0.0192674	0	0	0	0	0	0	0	0	0
chr4	134102570	134127593	ENSMUSG00000012126	0.5335	+	Ubxn11	protein_coding	0.497488	1	0.5	-1	6	2.32576	0.000521408	2	1.38998	0.000214698	2	2	13	1.58496	1.58496	3.80735	0.000184026	0.000184026	0.00119617	2	5	0	1.58496	2.58496	0	0.000184026	0.000460066	0	0	0	0	0	0	0	0	0	0
chr17	46257851	46283026	ENSMUSG00000012296	0.5205	-	Tjap1	protein_coding	0.921117	1	0.866038	-0.207498	352	8.41281	0.194016	305	8.23592	0.167952	237	461	359	7.89482	8.85175	8.49185	0.130507	0.253855	0.197687	336	345	234	8.3966	8.43463	7.87652	0.185022	0.189978	0.128855	0	0	0	0	0	0	0	0	0
chr6	122707489	122714633	ENSMUSG00000012396	0.4427	+	Nanog	protein_coding	0.643398	1	2.4	1.26303	1	0.666667	0.000285878	3	1.88129	0.00128645	1	0	1	1	0	1	0.000428816	0	0.000428816	1	4	4	1	2.32193	2.32193	0.000428816	0.00171527	0.00171527	0	0	0	0	0	0	0	0	0
chr14	18267823	18271391	ENSMUSG00000012405	0.4769	-	Rpl15	protein_coding	0.666923	1	1.29646	0.374583	1762	10.7592	0.476732	2285	11.0659	0.618146	1328	1923	2035	10.3761	10.9099	10.9915	0.359307	0.520292	0.550595	1485	1921	3448	10.5372	10.9084	11.752	0.401786	0.519751	0.9329	0	0	0	0	0	0	0	0	0
chr13	90089123	90143907	ENSMUSG00000012422	0.3819	+	Tmem167	protein_coding	0.753019	1	0.873513	-0.195099	531	9.04958	0.036773	464	8.85776	0.0321129	462	577	555	8.85487	9.17493	9.11894	0.0319745	0.0399336	0.038411	470	423	499	8.87958	8.72792	8.96578	0.0325282	0.0292754	0.0345353	0	0	0	0	0	0	0	0	0
chr5	7960457	7982213	ENSMUSG00000012428	0.4035	+	Steap4	protein_coding	0.648838	1	0.723577	-0.466781	40	5.02372	0.0137504	29	4.62806	0.00985447	24	80	16	4.64386	6.33985	4.08746	0.00825026	0.0275009	0.00550017	17	55	14	4.16993	5.80735	3.90689	0.00584393	0.0189068	0.00481265	0	0	0	0	0	0	0	0	0
chr13	17695413	17699105	ENSMUSG00000012429	0.3994	+	Mplkip	protein_coding	0.814678	1	1.16667	0.222392	45	5.52289	0.0135665	53	5.68272	0.0158778	47	44	44	5.58496	5.49185	5.49185	0.0141694	0.013265	0.013265	39	76	43	5.32193	6.26679	5.45943	0.0117576	0.0229123	0.0129635	0	0	0	0	0	0	0	0	0
chr19	37376403	37421859	ENSMUSG00000012443	0.4053	+	Kif11	protein_coding	0.0490348	1	0.34375	-1.54057	10	3.35894	0.00355001	3	1.33333	0.000979312	14	7	8	3.90689	3	3.16993	0.00514139	0.00257069	0.00293794	1	0	7	1	0	3	0.000367242	0	0.00257069	0	0	0	0	0	0	0	0	0
chr6	8255936	8259173	ENSMUSG00000012483	0.3725	-	Rpa3	protein_coding	0.291767	1	1.57	0.650765	32	4.86205	0.0118134	51	5.68328	0.0187553	12	43	42	3.70044	5.45943	5.42626	0.00438436	0.0157106	0.0153453	39	63	52	5.32193	6	5.72792	0.0142492	0.0230179	0.0189989	0	0	0	0	0	0	0	0	0
chr8	111311797	111338177	ENSMUSG00000012519	0.4472	-	Mlkl	protein_coding	0.886369	1	0.822222	-0.2824	44	5.4595	0.0160819	36	5.12534	0.0131579	37	58	37	5.24793	5.88264	5.24793	0.0135234	0.0211988	0.0135234	44	44	20	5.49185	5.49185	4.39232	0.0160819	0.0160819	0.00730994	0	0	0	0	0	0	0	0	0
chr6	29540827	29609887	ENSMUSG00000012535	0.399	-	Tnpo3	protein_coding	0.45853	1	0.827861	-0.27254	334	8.36909	0.0102278	276	8.09533	0.00846195	394	265	343	8.62571	8.05528	8.42626	0.0120652	0.00811489	0.0105034	214	302	313	7.74819	8.24317	8.29462	0.00655316	0.00924792	0.00958476	0	0	0	0	0	0	0	0	0
chr12	85824659	86061893	ENSMUSG00000012609	0.4381	+	Ttll5	protein_coding	0.414636	1	1.81	0.85599	32	5.02935	0.000825609	59	5.50934	0.00151504	29	26	42	4.90689	4.75489	5.42626	0.000740495	0.000663892	0.00107244	29	24	125	4.90689	4.64386	6.97728	0.000740495	0.000612823	0.00319179	0	0	0	0	0	0	0	0	0
chr7	43296197	43313294	ENSMUSG00000012640	0.4191	-	Zfp715	protein_coding	0.70203	1	0.737226	-0.439821	45	5.5102	0.00573974	33	4.95737	0.00419772	41	45	48	5.39232	5.52356	5.61471	0.00526857	0.00578258	0.00616808	41	41	16	5.39232	5.39232	4.08746	0.00526857	0.00526857	0.00205603	0	0	0	0	0	0	0	0	0
chr10	60302748	60696490	ENSMUSG00000012819	0.5079	-	Cdh23	protein_coding	0.507569	1	0.6	-0.736966	2	1.66667	0.000283034	1	0.666667	0.0001213	3	3	1	2	2	1	0.000363901	0.000363901	0.0001213	0	3	0	0	2	0	0	0.000363901	0	0	0	0	0	0	0	0	0	0
chr7	12922290	12926686	ENSMUSG00000012848	0.4771	+	Rps5	protein_coding	0.533792	1	0.763646	-0.389025	3272	11.6668	1.21198	2499	11.2855	0.925432	3599	2754	3464	11.8138	11.4278	11.7586	1.33296	1.02	1.28296	2561	2619	2316	11.3231	11.3554	11.178	0.948519	0.97	0.857778	0	0	0	0	0	0	0	0	0
chr8	84125989	84132527	ENSMUSG00000012889	0.5512	+	Podnl1	protein_coding	0.00453466	0.744169	0.344633	-1.53687	117	6.79421	0.0752896	40	5.28606	0.0255255	95	79	177	6.58496	6.32193	7.47573	0.0611326	0.0508366	0.1139	26	39	54	4.75489	5.32193	5.78136	0.016731	0.0250965	0.034749	0	0	0	0	0	0	0	0	0
chr8	83900105	83941954	ENSMUSG00000013033	0.5488	+	Adgrl1	protein_coding	0.0904441	1	0.62395	-0.680499	158	7.28748	0.00570966	98	6.32325	0.00354892	146	130	197	7.19967	7.03342	7.62936	0.00528717	0.00470776	0.00713406	63	41	190	6	5.39232	7.57743	0.00228145	0.00148475	0.00688057	0	0	0	0	0	0	0	0	0
chr9	14541966	14643529	ENSMUSG00000013076	0.4704	-	Amotl1	protein_coding	0.580764	1	1.12168	0.165659	952	9.8762	0.0989746	1068	10.0433	0.11103	739	1015	1103	9.53138	9.98868	10.1085	0.0768032	0.105487	0.114633	1268	1087	850	10.3095	10.0875	9.73302	0.131781	0.11297	0.0883392	0	0	0	0	0	0	0	0	0
chr16	22381309	22439719	ENSMUSG00000013089	0.4637	-	Etv5	protein_coding	0.805797	1	1.00476	0.00684554	279	8.12111	0.0388179	281	8.11797	0.0390031	249	326	263	7.96578	8.35315	8.04439	0.0346026	0.0453029	0.0365481	343	270	229	8.42626	8.08215	7.84549	0.0476654	0.0375208	0.0318232	0	0	0	0	0	0	0	0	0
chr8	105713854	105758664	ENSMUSG00000013150	0.4606	-	Gfod2	protein_coding	0.953551	1	0.90625	-0.142019	31	4.79623	0.00451303	28	4.84639	0.00407628	32	49	12	5.04439	5.64386	3.70044	0.00465861	0.0071335	0.00174698	30	31	23	4.9542	5	4.58496	0.00436745	0.00451303	0.00334838	0	0	0	0	0	0	0	0	0
chr8	105703651	105708210	ENSMUSG00000013155	0.532	-	Enkd1	protein_coding	0.589871	1	0.870968	-0.199309	40	5.30004	0.0100707	35	5.06794	0.00873908	55	25	41	5.80735	4.70044	5.39232	0.0137328	0.0062422	0.0102372	36	19	50	5.20945	4.32193	5.67243	0.00898876	0.00474407	0.0124844	0	0	0	0	0	0	0	0	0
chr8	105707655	105710246	ENSMUSG00000013158	0.5783	+	4933405L10Rik	protein_coding	1	1	0.714286	-0.485427	1	0.773976	0.000501819	1	0.528321	0.00025091	0	4	0	0	2.32193	0	0	0.00150546	0	2	0	0	1.58496	0	0	0.000752729	0	0	0	0	0	0	0	0	0	0	0
chr8	105524465	105566047	ENSMUSG00000013160	0.4634	-	Atp6v0d1	protein_coding	0.994934	1	0.994069	-0.00858239	280	8.09122	0.0950441	278	8.11082	0.0944784	351	193	296	8.45943	7.59991	8.21432	0.119145	0.0655126	0.100475	337	249	249	8.40088	7.96578	7.96578	0.114392	0.0845214	0.0845214	0	0	0	0	0	0	0	0	0
chr17	56412431	56476483	ENSMUSG00000013236	0.5576	-	Ptprs	protein_coding	0.802426	1	0.872956	-0.196019	794	9.62623	0.233392	693	9.40015	0.203704	895	802	685	9.80735	9.64926	9.42206	0.263081	0.235744	0.201352	791	807	481	9.62936	9.65821	8.91289	0.23251	0.237213	0.141387	0	0	0	0	0	0	0	0	0
chr1	131827493	131848865	ENSMUSG00000013275	0.5139	+	Slc41a1	protein_coding	0.357907	1	1.27642	0.352106	81	6.30409	0.0170742	104	6.51991	0.0218522	58	112	73	5.88264	6.82018	6.20945	0.012226	0.0236088	0.0153879	99	167	45	6.64386	7.39232	5.52356	0.0208685	0.0352024	0.00948567	0	0	0	0	0	0	0	0	0
chr7	43492044	43505940	ENSMUSG00000013353	0.4698	-	4931406B18Rik	protein_coding	1	1	1	0	0	0	0	0	0	0	0	0	0	0	0	0	0	0	0	0	0	0	0	0	0	0	0	0	0	0	0	0	0	0	0	0	0
chr7	43472904	43490075	ENSMUSG00000013367	0.5208	-	Iglon5	protein_coding	0.045342	1	0.367647	-1.44361	22	4.39341	0.00770233	7	2.90475	0.00260694	12	20	33	3.70044	4.39232	5.08746	0.00426591	0.00710985	0.0117312	4	5	13	2.32193	2.58496	3.80735	0.00142197	0.00177746	0.0046214	0	0	0	0	0	0	0	0	0
chr11	95957163	96005940	ENSMUSG00000013415	0.4852	-	Igf2bp1	protein_coding	0.68043	1	1.38462	0.469485	3	1.86165	0.000293608	5	2.25163	0.000440412	1	2	7	1	1.58496	3	8.80824e-05	0.000176165	0.000616577	2	11	2	1.58496	3.58496	1.58496	0.000176165	0.000968907	0.000176165	0	0	0	0	0	0	0	0	0
chr9	121759330	121771742	ENSMUSG00000013419	0.5886	+	Zfp651	protein_coding	0.913298	1	0.99187	-0.0117772	81	6.31548	0.00905433	80	6.34546	0.0089798	55	92	96	5.80735	6.53916	6.59991	0.006148	0.0102839	0.0107311	82	78	81	6.37504	6.30378	6.35755	0.00916611	0.00871898	0.00905433	0	0	0	0	0	0	0	0	0
chr2	25199712	25211489	ENSMUSG00000013465	0.4997	-	Nelfb	protein_coding	0.494634	1	1.26389	0.33787	119	6.9003	0.0171519	151	7.23964	0.0217162	105	119	133	6.72792	6.90689	7.06609	0.015134	0.0171519	0.0191698	160	133	159	7.33092	7.06609	7.32193	0.0230614	0.0191698	0.0229173	0	0	0	0	0	0	0	0	0
chr11	119307768	119345375	ENSMUSG00000013483	0.5088	+	Card14	protein_coding	0.453536	1	2.33333	1.22239	0	0	0	1	1.05664	0.000706215	0	0	0	0	0	0	0	0	0	2	0	2	1.58496	0	1.58496	0.00105932	0	0.00105932	0	0	0	0	0	0	0	0	0
chr5	108629770	108648782	ENSMUSG00000013495	0.4401	+	Tmem175	protein_coding	0.19159	1	1.61633	0.692719	81	6.33043	0.011735	131	6.99308	0.0190573	62	87	93	5.97728	6.45943	6.55459	0.00901949	0.0126564	0.0135292	138	87	168	7.11894	6.45943	7.40088	0.0200756	0.0126564	0.0244399	0	0	0	0	0	0	0	0	0
chr16	18300825	18348103	ENSMUSG00000013539	0.4751	-	Tango2	protein_coding	0.531686	1	1.20856	0.273285	124	6.9591	0.00882703	150	7.21546	0.0106828	122	134	115	6.94251	7.07682	6.85798	0.00870807	0.0095646	0.00820842	166	167	116	7.3837	7.39232	6.87036	0.0118487	0.0119201	0.0082798	0	0	0	0	0	0	0	0	0
chr9	71215789	71296243	ENSMUSG00000013584	0.4211	+	Aldh1a2	protein_coding	0.935757	1	1.10758	0.147416	377	8.54604	0.12991	418	8.53	0.143924	352	457	322	8.46352	8.8392	8.33539	0.121296	0.157478	0.110958	365	199	689	8.5157	7.64386	9.43045	0.125775	0.0685734	0.237422	0	0	0	0	0	0	0	0	0
chr1	171234853	171251388	ENSMUSG00000013593	0.493	-	Ndufs2	protein_coding	0.687215	1	1.33883	0.420978	686	9.40644	0.164153	918	9.64662	0.219855	543	747	767	9.08746	9.54689	9.58496	0.129998	0.178836	0.183625	510	618	1627	8.99718	9.2738	10.6689	0.122097	0.147953	0.389514	0	0	0	0	0	0	0	0	0
chr5	31048312	31054623	ENSMUSG00000013622	0.4469	+	Atraid	protein_coding	0.161994	1	1.60926	0.686401	280	8.13266	0.0443915	451	8.80883	0.0715344	277	283	279	8.11894	8.14975	8.12928	0.0439683	0.0449206	0.0442857	500	474	378	8.96867	8.89178	8.56605	0.0793651	0.0752381	0.06	0	0	0	0	0	0	0	0	0
chr5	31054780	31078479	ENSMUSG00000013629	0.5238	+	Cad	protein_coding	0.411792	1	0.721088	-0.471752	48	5.56875	0.00365603	34	5.02561	0.00261508	46	34	64	5.55459	5.12928	6.02237	0.00350369	0.00258969	0.0048747	39	17	47	5.32193	4.16993	5.58496	0.00297052	0.00129484	0.00357986	0	0	0	0	0	0	0	0	0
chr11	58379043	58390728	ENSMUSG00000013643	0.4701	+	Lypd8	protein_coding	1	1	1	0	0	0	0	0	0	0	0	0	0	0	0	0	0	0	0	0	0	0	0	0	0	0	0	0	0	0	0	0	0	0	0	0	0
chr11	58330724	58347728	ENSMUSG00000013646	0.486	+	Sh3bp5l	protein_coding	0.356428	1	0.698479	-0.517712	240	7.89689	0.0625163	167	7.36971	0.0435877	283	196	241	8.14975	7.62205	7.91886	0.0737171	0.051055	0.0627768	191	186	125	7.58496	7.54689	6.97728	0.0497525	0.0484501	0.0325606	0	0	0	0	0	0	0	0	0
chr19	32672563	32712298	ENSMUSG00000013662	0.3907	-	Atad1	protein_coding	0.493271	1	1.22103	0.288094	402	8.63556	0.136854	491	8.92759	0.167178	325	479	401	8.34873	8.90689	8.65105	0.110733	0.163203	0.136627	546	398	528	9.0954	8.64024	9.04712	0.186031	0.135605	0.179898	0	0	0	0	0	0	0	0	0
chr19	32757497	32826160	ENSMUSG00000013663	0.3811	+	Pten	protein_coding	0.0651805	1	2.34503	1.22961	284	8.1403	0.0287043	667	9.12968	0.0674483	229	311	312	7.84549	8.2854	8.29002	0.0231453	0.0314332	0.0315343	350	398	1254	8.45533	8.64024	10.2935	0.035375	0.0402264	0.126743	0	0	0	0	0	0	0	0	0
chr1	172196728	172206804	ENSMUSG00000013698	0.5134	-	Pea15a	protein_coding	0.673888	1	0.842508	-0.247238	435	8.70886	0.0768551	366	8.48064	0.0647232	605	302	398	9.24317	8.24317	8.64024	0.10689	0.0533569	0.070318	494	297	308	8.95128	8.21917	8.27146	0.0872792	0.0524735	0.054417	0	0	0	0	0	0	0	0	0
chr14	32180162	32201898	ENSMUSG00000013701	0.406	-	Timm23	protein_coding	0.947239	1	1.12435	0.169094	63	6.00363	0.00819531	71	6.12236	0.0092305	57	65	68	5.85798	6.04439	6.10852	0.00737578	0.00841097	0.00879917	49	68	97	5.64386	6.10852	6.61471	0.00634058	0.00879917	0.0125518	0	0	0	0	0	0	0	0	0
chr3	95139521	95142360	ENSMUSG00000013707	0.5271	-	Tnfaip8l2	protein_coding	0.190875	1	0.36	-1.47393	7	2.66478	0.00424137	2	1.3023	0.00115674	16	4	2	4.08746	2.32193	1.58496	0.0092539	0.00231348	0.00115674	4	0	2	2.32193	0	1.58496	0.00231348	0	0.00115674	0	0	0	0	0	0	0	0	0
chr6	106769120	106782474	ENSMUSG00000013736	0.3897	+	Trnt1	protein_coding	0.896722	1	1.13717	0.185446	74	6.22627	0.00703115	85	6.4027	0.00800858	82	78	63	6.37504	6.30378	6	0.00775634	0.00737798	0.00595914	69	83	102	6.12928	6.39232	6.6865	0.00652667	0.00785093	0.00964813	0	0	0	0	0	0	0	0	0
chr17	34898469	34914052	ENSMUSG00000013787	0.5475	+	Ehmt2	protein_coding	0.348186	1	0.744863	-0.424953	194	7.59924	0.0150013	144	7.12151	0.0111541	191	174	216	7.58496	7.45121	7.76155	0.0147947	0.0134779	0.0167312	134	99	199	7.07682	6.64386	7.64386	0.0103796	0.00766847	0.0154144	0	0	0	0	0	0	0	0	0
chr9	22112989	22117172	ENSMUSG00000013822	0.5172	-	Elof1	protein_coding	0.880306	1	0.881988	-0.18117	160	7.26065	0.0884467	141	7.14127	0.0779436	114	133	233	6.84549	7.06609	7.87036	0.0630182	0.0735213	0.1288	154	149	120	7.27612	7.22882	6.91886	0.0851299	0.0823659	0.066335	0	0	0	0	0	0	0	0	0
chr10	79894708	79908923	ENSMUSG00000013833	0.5478	-	Med16	protein_coding	0.42208	1	0.823383	-0.280364	267	8.02986	0.0460742	220	7.68705	0.0379062	353	210	238	8.46761	7.7211	7.90087	0.0609146	0.0362381	0.0410699	212	127	320	7.73471	7	8.32643	0.0365833	0.0219154	0.05522	0	0	0	0	0	0	0	0	0
chr15	67102875	67113992	ENSMUSG00000013846	0.509	-	St3gal1	protein_coding	0.912636	1	1.08633	0.119464	138	7.1076	0.0274027	150	7.19334	0.0297855	158	140	116	7.31288	7.13955	6.87036	0.0313741	0.0277998	0.0230342	156	103	191	7.29462	6.70044	7.58496	0.030977	0.0204527	0.0379269	0	0	0	0	0	0	0	0	0
chr10	79974948	79984330	ENSMUSG00000013858	0.5968	-	Tmem259	protein_coding	0.763474	1	0.828921	-0.270694	163	7.2802	0.0305937	135	6.9328	0.0253276	223	165	100	7.80735	7.37504	6.65821	0.0419409	0.0310325	0.0188076	190	153	61	7.57743	7.26679	5.9542	0.0357344	0.0287756	0.0114726	0	0	0	0	0	0	0	0	0
chr8	26119368	26151790	ENSMUSG00000013878	0.4093	+	Rnf170	protein_coding	0.952834	1	1.01083	0.0155409	91	6.5142	0.00709771	92	6.50223	0.00717542	110	79	85	6.79442	6.32193	6.42626	0.00854834	0.00613926	0.00660553	102	112	63	6.6865	6.82018	6	0.00792664	0.00870376	0.00489587	0	0	0	0	0	0	0	0	0
chr7	30291728	30308367	ENSMUSG00000013921	0.5248	+	Clip3	protein_coding	0.742319	1	1.29464	0.372554	74	6.15094	0.0108862	96	6.36971	0.0141372	45	77	99	5.52356	6.2854	6.64386	0.00664992	0.0113787	0.0146298	50	62	175	5.67243	5.97728	7.45943	0.0073888	0.00916211	0.0258608	0	0	0	0	0	0	0	0	0
chr7	30280094	30290237	ENSMUSG00000013928	0.491	+	Thap8	protein_coding	0.596377	1	1.4	0.485427	2	1.72331	0.000777001	4	1.77398	0.001221	2	2	3	1.58496	1.58496	2	0.000666001	0.000666001	0.000999001	7	4	0	3	2.32193	0	0.002331	0.001332	0	0	0	0	0	0	0	0	0	0
chr5	122100951	122113472	ENSMUSG00000013936	0.5167	+	Myl2	protein_coding	1	1	1	0	0	0	0	0	0	0	0	0	0	0	0	0	0	0	0	0	0	0	0	0	0	0	0	0	0	0	0	0	0	0	0	0	0
chr1	171329145	171342331	ENSMUSG00000013973	0.47	+	Dedd	protein_coding	0.551592	1	0.814035	-0.296837	94	6.54419	0.0174786	76	6.27184	0.0141936	107	70	105	6.75489	6.14975	6.72792	0.0198959	0.013016	0.019524	78	72	79	6.30378	6.18982	6.32193	0.0145035	0.0133879	0.0146895	0	0	0	0	0	0	0	0	0
chr8	3665754	3669259	ENSMUSG00000013974	0.4932	+	Mcemp1	protein_coding	0.416672	1	0.461538	-1.11548	12	3.41913	0.00553506	5	2.52832	0.00230627	16	3	17	4.08746	2	4.16993	0.00738007	0.00138376	0.00784133	7	3	5	3	2	2.58496	0.00322878	0.00138376	0.00230627	0	0	0	0	0	0	0	0	0
chr1	171338008	171345646	ENSMUSG00000013997	0.4808	-	Nit1	protein_coding	0.919398	1	0.891473	-0.165737	42	5.37492	0.00549307	37	5.14868	0.00488273	28	55	43	4.85798	5.80735	5.45943	0.00366205	0.0071933	0.00562386	30	59	23	4.9542	5.90689	4.58496	0.00392362	0.00771645	0.00300811	0	0	0	0	0	0	0	0	0
chr16	97791467	97851850	ENSMUSG00000014039	0.4708	-	Prdm15	protein_coding	0.709143	1	1.32	0.400538	7	2.92712	0.000332955	10	3.31221	0.00045403	10	3	9	3.45943	2	3.32193	0.00045403	0.000136209	0.000408627	13	13	4	3.80735	3.80735	2.32193	0.000590238	0.000590238	0.000181612	0	0	0	0	0	0	0	0	0
chr16	32277459	32301434	ENSMUSG00000014074	0.4126	+	Rnf168	protein_coding	0.768568	1	0.860465	-0.216811	99	6.63522	0.0215194	85	6.42505	0.0184864	105	112	81	6.72792	6.82018	6.35755	0.022747	0.0242634	0.0175477	97	82	77	6.61471	6.37504	6.2854	0.0210139	0.0177643	0.0166811	0	0	0	0	0	0	0	0	0
chr16	32419702	32429099	ENSMUSG00000014075	0.4274	+	Tctex1d2	protein_coding	0.482985	1	0.749398	-0.416197	137	7.03642	0.0528408	103	6.65221	0.0395024	191	136	85	7.58496	7.09803	6.42626	0.0734898	0.0523278	0.0327049	139	78	91	7.12928	6.30378	6.52356	0.0534821	0.0300115	0.0350135	0	0	0	0	0	0	0	0	0
chr2	119547697	119587027	ENSMUSG00000014077	0.4236	+	Chp1	protein_coding	0.633417	1	0.817957	-0.289904	537	9.04296	0.107553	439	8.77904	0.087937	398	650	564	8.64024	9.34651	9.14211	0.0796637	0.130104	0.11289	402	440	476	8.65464	8.78463	8.89785	0.0804644	0.0880705	0.0952762	0	0	0	0	0	0	0	0	0
chr5	114622152	114658421	ENSMUSG00000014158	0.5351	-	Trpv4	protein_coding	0.493963	1	1.32292	0.403722	31	4.96037	0.00727187	41	5.33984	0.00969583	40	22	31	5.35755	4.52356	5	0.00938306	0.00516068	0.00727187	60	32	32	5.93074	5.04439	5.04439	0.0140746	0.00750645	0.00750645	0	0	0	0	0	0	0	0	0
chr11	62879455	62916780	ENSMUSG00000014177	0.4505	+	Tvp23b	protein_coding	0.503583	1	1.26547	0.339672	166	7.37135	0.0274244	210	7.6937	0.0347486	192	139	167	7.59246	7.12928	7.39232	0.0317198	0.0229638	0.0275896	228	249	154	7.8392	7.96578	7.27612	0.0376673	0.0411366	0.0254419	0	0	0	0	0	0	0	0	0
chr11	100582818	100620168	ENSMUSG00000014195	0.4563	-	Dnajc7	protein_coding	1	1	0.983936	-0.023364	82	6.32624	0.010121	81	6.27624	0.00995639	100	54	92	6.65821	5.78136	6.53916	0.0123426	0.00666502	0.0113552	99	96	47	6.64386	6.59991	5.58496	0.0122192	0.0118489	0.00580104	0	0	0	0	0	0	0	0	0
chr1	160202367	160212875	ENSMUSG00000014226	0.4082	-	Cacybp	protein_coding	0.459666	1	0.765458	-0.385604	155	7.26269	0.0313046	119	6.8978	0.0239151	195	148	123	7.61471	7.21917	6.9542	0.0392987	0.0298267	0.0247884	133	110	113	7.06609	6.79442	6.83289	0.0268037	0.0221685	0.0227731	0	0	0	0	0	0	0	0	0
chr16	3908801	3941147	ENSMUSG00000014232	0.4448	+	Cluap1	protein_coding	0.821632	1	1.10448	0.143364	21	4.45762	0.00178492	24	4.53555	0.00198014	25	23	16	4.70044	4.58496	4.08746	0.0020917	0.00192436	0.00133869	26	32	13	4.75489	5.04439	3.80735	0.00217537	0.00267738	0.00108768	0	0	0	0	0	0	0	0	0
chr11	62267224	62281375	ENSMUSG00000014243	0.4487	-	Zswim7	protein_coding	0.580282	1	1.24324	0.314109	36	5.1698	0.0242588	45	5.49304	0.0303235	38	25	45	5.2854	4.70044	5.52356	0.0256065	0.0168464	0.0303235	57	44	34	5.85798	5.49185	5.12928	0.0384097	0.0296496	0.0229111	0	0	0	0	0	0	0	0	0
chr11	62458460	62514417	ENSMUSG00000014245	0.4412	+	Pigl	protein_coding	0.738905	1	0.666667	-0.584963	5	2.49728	0.00127453	3	1.79744	0.000764721	8	3	4	3.16993	2	2.32193	0.00203926	0.000764721	0.00101963	6	1	2	2.80735	1	1.58496	0.00152944	0.000254907	0.000509814	0	0	0	0	0	0	0	0	0
chr18	36742332	36744557	ENSMUSG00000014294	0.4461	-	Ndufa2	protein_coding	0.990369	1	1.01794	0.0256574	965	9.8782	0.648086	982	9.93719	0.659727	1289	820	786	10.3332	9.68124	9.62022	0.865682	0.550705	0.527871	1085	962	900	10.0848	9.91139	9.81538	0.728677	0.646071	0.604433	0	0	0	0	0	0	0	0	0
chr16	4616464	4624988	ENSMUSG00000014301	0.4915	-	Pam16	protein_coding	0.871713	1	1.10204	0.140178	179	7.48067	0.072014	197	7.62151	0.0794035	199	153	184	7.64386	7.26679	7.53138	0.0802096	0.0616687	0.0741636	177	226	188	7.47573	7.82655	7.56224	0.0713422	0.0910923	0.0757759	0	0	0	0	0	0	0	0	0
chr16	4594713	4624924	ENSMUSG00000014303	0.5304	+	Glis2	protein_coding	0.623908	1	1.11058	0.151309	138	7.03114	0.020254	153	7.26527	0.0225099	79	183	151	6.32193	7.52356	7.24793	0.0116228	0.0269236	0.0222157	147	163	149	7.20945	7.35755	7.22882	0.0216272	0.0239812	0.0219214	0	0	0	0	0	0	0	0	0
chr15	35925886	35938246	ENSMUSG00000014313	0.4247	-	Cox6c	protein_coding	0.983548	1	1.02387	0.0340302	2024	10.9789	0.492218	2072	11.0124	0.503972	2033	2221	1818	10.9901	11.1176	10.8289	0.494407	0.540126	0.442121	1859	2295	2063	10.8611	11.1649	11.0112	0.452091	0.558123	0.501702	0	0	0	0	0	0	0	0	0
chr10	70922832	71159700	ENSMUSG00000014329	0.4411	-	Bicc1	protein_coding	0.2299	1	1.78605	0.836775	1686	10.6958	0.277449	3013	11.4725	0.495667	1282	2004	1773	10.3253	10.9694	10.7928	0.210925	0.329714	0.291708	2019	2527	4492	10.9801	11.3038	12.1335	0.332182	0.415762	0.739059	0	0	0	0	0	0	0	0	0
chr11	96047432	96065388	ENSMUSG00000014349	0.4502	-	Ube2z	protein_coding	0.761143	1	0.877871	-0.18792	638	9.28864	0.156829	560	9.12413	0.137646	468	766	679	8.87344	9.58308	9.40939	0.115101	0.188392	0.166995	486	581	612	8.92778	9.18488	9.25974	0.119528	0.142892	0.150516	0	0	0	0	0	0	0	0	0
chr2	128818118	128854261	ENSMUSG00000014353	0.4168	+	Tmem87b	protein_coding	0.606168	1	1.20259	0.26614	76	6.25599	0.0114271	92	6.52103	0.0137725	74	92	63	6.22882	6.53916	6	0.0110778	0.0137725	0.00943114	90	111	75	6.50779	6.80735	6.24793	0.0134731	0.0166168	0.0112275	0	0	0	0	0	0	0	0	0
chr2	128610104	128687391	ENSMUSG00000014355	0.4055	-	Anapc1	protein_coding	0.646433	1	0.87291	-0.196096	99	6.58836	0.00557218	86	6.36237	0.00485684	65	107	124	6.04439	6.75489	6.96578	0.00367086	0.00604281	0.00700288	62	67	129	5.97728	6.08746	7.02237	0.00350144	0.00378381	0.00728525	0	0	0	0	0	0	0	0	0
chr2	128698956	128802894	ENSMUSG00000014361	0.4458	+	Mertk	protein_coding	0.883991	1	0.906977	-0.140863	13	3.74294	0.00537418	12	3.69138	0.00483676	14	19	7	3.90689	4.32193	3	0.00564289	0.0076582	0.00282144	10	13	13	3.45943	3.80735	3.80735	0.00403063	0.00523982	0.00523982	0	0	0	0	0	0	0	0	0
chr7	46888949	46919969	ENSMUSG00000014402	0.4217	-	Tsg101	protein_coding	0.845547	1	0.9	-0.152003	202	7.66018	0.0190396	182	7.49419	0.0171262	191	232	184	7.58496	7.86419	7.53138	0.0179731	0.0218312	0.0173144	179	222	145	7.49185	7.8009	7.18982	0.0168439	0.0208902	0.0136445	0	0	0	0	0	0	0	0	0
chr7	46760466	46796064	ENSMUSG00000014418	0.4338	-	Hps5	protein_coding	0.682126	1	0.805755	-0.311586	45	5.41704	0.00171018	36	5.10965	0.00137066	30	73	33	4.9542	6.20945	5.08746	0.00113173	0.00275389	0.00124491	34	20	55	5.12928	4.39232	5.80735	0.00128263	0.000754489	0.00207485	0	0	0	0	0	0	0	0	0
chr17	12227621	12318660	ENSMUSG00000014426	0.4755	-	Map3k4	protein_coding	0.519901	1	1.64865	0.721284	36	5.19546	0.0207732	60	5.73143	0.034622	39	40	29	5.32193	5.35755	4.90689	0.0225043	0.0230814	0.016734	27	51	102	4.80735	5.70044	6.6865	0.0155799	0.0294287	0.0588575	0	0	0	0	0	0	0	0	0
chr8	122481698	122551329	ENSMUSG00000014444	0.5371	-	Piezo1	protein_coding	0.747947	1	0.883495	-0.178706	583	9.1684	0.0263412	515	9.00106	0.023267	454	612	682	8.82972	9.25974	9.41574	0.0205244	0.0276673	0.0308318	469	476	599	8.87652	8.89785	9.22882	0.0212025	0.021519	0.0270796	0	0	0	0	0	0	0	0	0
chr8	122466147	122476064	ENSMUSG00000014470	0.5363	-	Rnf166	protein_coding	0.935907	1	1	0	52	5.67797	0.0148253	52	5.59641	0.0148253	34	53	70	5.12928	5.75489	6.14975	0.00963173	0.0150142	0.01983	38	87	32	5.2854	6.45943	5.04439	0.0107649	0.0246459	0.00906516	0	0	0	0	0	0	0	0	0
chr14	31700015	31830415	ENSMUSG00000014496	0.3781	-	Ankrd28	protein_coding	0.861542	1	0.983051	-0.0246621	78	6.29765	0.0238314	76	6.16395	0.0234223	77	78	78	6.2854	6.30378	6.30378	0.0236269	0.0239337	0.0239337	95	95	39	6.58496	6.58496	5.32193	0.02915	0.02915	0.0119669	0	0	0	0	0	0	0	0	0
chr10	128377115	128408704	ENSMUSG00000014498	0.5245	+	Ankrd52	protein_coding	0.551237	1	0.65	-0.621488	19	4.30529	0.0026566	12	3.55748	0.00167785	22	20	15	4.52356	4.39232	4	0.00307606	0.00279642	0.00209732	15	16	5	4	4.08746	2.58496	0.00209732	0.00223714	0.000699105	0	0	0	0	0	0	0	0	0
chr18	34330847	34336599	ENSMUSG00000014504	0.4332	+	Srp19	protein_coding	0.860055	1	0.918152	-0.123195	410	8.68396	0.0806631	377	8.55891	0.074045	410	402	419	8.68299	8.65464	8.71425	0.0805976	0.079025	0.0823668	405	367	358	8.66534	8.52356	8.48784	0.0796147	0.0721447	0.0703755	0	0	0	0	0	0	0	0	0
chr14	62837690	62956886	ENSMUSG00000014547	0.4357	+	Wdfy2	protein_coding	0.356438	1	2.5	1.32193	0	0.333333	0.00018205	2	1.44064	0.00127435	0	0	1	0	0	1	0	0	0.00054615	4	3	0	2.32193	2	0	0.0021846	0.00163845	0	0	0	0	0	0	0	0	0	0
chr6	92186712	92214925	ENSMUSG00000014550	0.4403	-	Rbsn	protein_coding	0.588919	1	0.819048	-0.287981	69	6.12576	0.00733262	56	5.83148	0.00598654	65	66	76	6.04439	6.06609	6.26679	0.00690755	0.00701382	0.00807651	52	51	66	5.72792	5.70044	6.06609	0.00552604	0.00541977	0.00701382	0	0	0	0	0	0	0	0	0
chr6	92169525	92184033	ENSMUSG00000014551	0.4553	-	Mrps25	protein_coding	0.476979	1	0.792812	-0.33495	157	7.20435	0.0195711	124	6.93311	0.0154903	242	109	119	7.92481	6.78136	6.90689	0.0302311	0.0136165	0.0148657	136	147	89	7.09803	7.20945	6.49185	0.0169894	0.0183635	0.0111181	0	0	0	0	0	0	0	0	0
chr6	83480217	83506969	ENSMUSG00000014554	0.4684	-	Dguok	protein_coding	0.335459	1	1.46215	0.548093	83	6.37261	0.0100385	121	6.9161	0.0147339	96	84	68	6.59991	6.40939	6.10852	0.0116576	0.0102004	0.00825744	138	95	131	7.11894	6.58496	7.04439	0.0167577	0.0115361	0.0159077	0	0	0	0	0	0	0	0	0
chr4	150917322	151861876	ENSMUSG00000014592	0.4885	-	Camta1	protein_coding	0.305656	1	1.43787	0.523933	55	5.76064	0.003663	80	6.31684	0.00529591	36	72	58	5.20945	6.18982	5.88264	0.00238316	0.00476632	0.00383953	65	100	75	6.04439	6.65821	6.24793	0.00430293	0.00661989	0.00496491	0	0	0	0	0	0	0	0	0
chr3	107741048	107760469	ENSMUSG00000014599	0.5122	-	Csf1	protein_coding	0.735651	1	1.10778	0.147667	3342	11.6981	0.347219	3703	11.8512	0.384653	3198	3861	2968	11.6434	11.9151	11.5358	0.332225	0.401101	0.308332	3997	3741	3370	11.9651	11.8696	11.719	0.41523	0.388635	0.350093	0	0	0	0	0	0	0	0	0
chr3	107612532	107631694	ENSMUSG00000014601	0.4879	-	Strip1	protein_coding	0.387621	1	0.688845	-0.537748	169	7.39771	0.038061	116	6.84671	0.0261482	167	141	200	7.39232	7.14975	7.65105	0.0375365	0.0316925	0.0449539	149	94	106	7.22882	6.56986	6.74147	0.0334907	0.0211283	0.0238256	0	0	0	0	0	0	0	0	0
chr1	93015464	93101951	ENSMUSG00000014602	0.5134	-	Kif1a	protein_coding	0.0301934	1	0.241935	-2.04731	20	4.34813	0.00118724	4	2.32193	0.000241473	15	21	23	4	4.45943	4.58496	0.000905524	0.00126773	0.00138847	4	4	4	2.32193	2.32193	2.32193	0.000241473	0.000241473	0.000241473	0	0	0	0	0	0	0	0	0
chr3	107595031	107605776	ENSMUSG00000014603	0.5413	+	Alx3	protein_coding	1	1	1	0	0	0	0	0	0	0	0	0	0	0	0	0	0	0	0	0	0	0	0	0	0	0	0	0	0	0	0	0	0	0	0	0	0
chr11	70644196	70647479	ENSMUSG00000014606	0.542	-	Slc25a11	protein_coding	0.772714	1	0.989677	-0.0149697	257	7.9604	0.0593207	255	7.98684	0.058706	354	185	233	8.47168	7.53916	7.87036	0.0816044	0.0426464	0.0537114	233	230	301	7.87036	7.85175	8.2384	0.0537114	0.0530198	0.0693868	0	0	0	0	0	0	0	0	0
chr8	116888685	116921455	ENSMUSG00000014633	0.457	-	Cmc2	protein_coding	0.300671	1	0.618852	-0.692333	80	6.3431	0.0173882	49	5.54026	0.0106782	87	79	75	6.45943	6.32193	6.24793	0.0188312	0.0170996	0.0162338	56	67	25	5.83289	6.08746	4.70044	0.0121212	0.0145022	0.00541126	0	0	0	0	0	0	0	0	0
chr5	110135842	110171972	ENSMUSG00000014668	0.429	+	Chfr	protein_coding	0.804653	1	0.828255	-0.271853	119	6.90363	0.00476723	99	6.56334	0.00394162	136	115	107	7.09803	6.85798	6.75489	0.00543305	0.00459412	0.00427453	142	90	64	7.15987	6.50779	6.02237	0.00567274	0.0035954	0.00255673	0	0	0	0	0	0	0	0	0
chr14	68606027	68655842	ENSMUSG00000014725	0.3885	-	Adam28	protein_coding	0.252488	1	2.33333	1.22239	0	0	0	1	1	0.000367107	0	0	0	0	0	0	0	0	0	1	3	0	1	2	0	0.00027533	0.000825991	0	0	0	0	0	0	0	0	0	0
chr6	83768885	83775813	ENSMUSG00000014748	0.5297	-	Tex261	protein_coding	0.376379	1	1.61766	0.693907	822	9.6835	0.170858	1330	10.2291	0.276519	806	790	870	9.65642	9.62753	9.76653	0.167533	0.164207	0.180836	919	841	2231	9.84549	9.71768	11.1241	0.191021	0.174808	0.463729	0	0	0	0	0	0	0	0	0
chr17	15396246	15433580	ENSMUSG00000014763	0.4575	+	Fam120b	protein_coding	0.517349	1	1.32692	0.408085	34	5.03552	0.00825568	45	5.50493	0.0110348	20	47	34	4.39232	5.58496	5.12928	0.00490436	0.0115253	0.00833742	35	50	50	5.16993	5.67243	5.67243	0.00858264	0.0122609	0.0122609	0	0	0	0	0	0	0	0	0
chr17	15499888	15528379	ENSMUSG00000014767	0.415	+	Tbp	protein_coding	0.880985	1	0.804511	-0.313815	43	5.4244	0.00256942	35	5.12074	0.00205554	29	54	47	4.90689	5.78136	5.58496	0.00171954	0.0032019	0.00278684	44	35	25	5.49185	5.16993	4.70044	0.00260895	0.0020753	0.00148236	0	0	0	0	0	0	0	0	0
chr17	15475721	15498276	ENSMUSG00000014769	0.4508	-	Psmb1	protein_coding	0.771599	1	0.893127	-0.163062	1056	10.0058	0.680189	943	9.86356	0.607426	1425	876	868	10.4778	9.77643	9.76321	0.917579	0.56407	0.558918	1109	978	743	10.1163	9.93517	9.53916	0.714102	0.629749	0.478429	0	0	0	0	0	0	0	0	0
chr17	15519208	15527301	ENSMUSG00000014771	0.4244	-	Pdcd2	protein_coding	0.181951	1	2	1	55	5.80012	0.0109593	112	6.66226	0.0221166	47	52	67	5.58496	5.72792	6.08746	0.00930877	0.0102991	0.01327	52	115	168	5.72792	6.85798	7.40088	0.0102991	0.0227768	0.0332739	0	0	0	0	0	0	0	0	0
chr8	105276140	105281939	ENSMUSG00000014776	0.5341	+	Nol3	protein_coding	0.47133	1	1.39604	0.48134	33	5.05476	0.00992606	46	5.51046	0.0139775	26	33	39	4.75489	5.08746	5.32193	0.00790033	0.0100273	0.0118505	39	36	63	5.32193	5.20945	6	0.0118505	0.0109389	0.0191431	0	0	0	0	0	0	0	0	0
chr8	105329163	105347953	ENSMUSG00000014778	0.5273	-	Fhod1	protein_coding	0.0741754	1	0.522463	-0.9366	600	9.12638	0.15015	313	8.28028	0.0783283	940	446	414	9.87805	8.80413	8.69697	0.235235	0.111612	0.103604	374	298	267	8.55075	8.224	8.06609	0.0935936	0.0745746	0.0668168	0	0	0	0	0	0	0	0	0
chr8	105373274	105382862	ENSMUSG00000014782	0.5522	+	Plekhg4	protein_coding	0.35698	1	0.5875	-0.767339	26	4.63161	0.00140155	15	3.77995	0.000800888	33	31	13	5.08746	5	3.80735	0.001802	0.00169279	0.000709878	26	11	7	4.75489	3.58496	3	0.00141976	0.000600666	0.000382242	0	0	0	0	0	0	0	0	0
chr8	105348843	105369881	ENSMUSG00000014786	0.5027	+	Slc9a5	protein_coding	0.301088	1	0.5	-1	20	4.25288	0.00708453	9	3.02561	0.00336215	32	14	13	5.04439	3.90689	3.80735	0.0115274	0.00504323	0.004683	17	9	2	4.16993	3.32193	1.58496	0.00612392	0.00324207	0.000720461	0	0	0	0	0	0	0	0	0
chr8	105305601	105310760	ENSMUSG00000014791	0.557	+	Elmo3	protein_coding	0.88097	1	1.1	0.137504	2	1.66667	0.000135046	3	1.54795	0.000154339	1	3	3	1	2	2	5.78771e-05	0.000173631	0.000173631	4	0	4	2.32193	0	2.32193	0.000231508	0	0.000231508	0	0	0	0	0	0	0	0	0
chr14	69029289	69041401	ENSMUSG00000014813	0.4445	+	Stc1	protein_coding	0.071708	1	0.614437	-0.702664	188	7.55637	0.0453597	115	6.26075	0.0277778	164	187	214	7.36632	7.55459	7.74819	0.039499	0.0450385	0.0515414	67	25	254	6.08746	4.70044	7.99435	0.0161368	0.00602119	0.0611753	0	0	0	0	0	0	0	0	0
chr8	105280409	105289864	ENSMUSG00000014837	0.509	-	4931428F04Rik	protein_coding	0.422222	1	0.673077	-0.571157	34	5.08893	0.00825366	22	4.50597	0.0054752	43	31	27	5.45943	5	4.80735	0.0105418	0.0075999	0.00661927	22	29	16	4.52356	4.90689	4.08746	0.00539348	0.00710959	0.00392253	0	0	0	0	0	0	0	0	0
chr8	105467493	105471526	ENSMUSG00000014846	0.5627	-	Tppp3	protein_coding	0.835127	1	1.36585	0.449803	13	3.68509	0.00793154	18	3.81844	0.0110624	7	18	13	3	4.24793	3.80735	0.00438322	0.0112711	0.00814026	7	8	38	3	3.16993	5.2854	0.00438322	0.00500939	0.0237946	0	0	0	0	0	0	0	0	0
chr13	92211872	92355003	ENSMUSG00000014850	0.4268	-	Msh3	protein_coding	0.699729	1	1.48837	0.573735	13	3.69227	0.000370535	20	4.26154	0.000565066	23	8	9	4.58496	3.16993	3.32193	0.000639173	0.000222321	0.000250111	13	35	13	3.80735	5.16993	3.80735	0.000361272	0.000972655	0.000361272	0	0	0	0	0	0	0	0	0
chr2	26973416	27009628	ENSMUSG00000014852	0.495	+	Adamts13	protein_coding	0.887293	1	1.1165	0.15899	33	5.04083	0.0113766	37	5.17786	0.0127418	48	27	25	5.61471	4.80735	4.70044	0.0163823	0.00921502	0.00853242	48	21	43	5.61471	4.45943	5.45943	0.0163823	0.00716724	0.0146758	0	0	0	0	0	0	0	0	0
chr8	105326354	105335219	ENSMUSG00000014856	0.5283	+	Tmem208	protein_coding	0.801635	1	0.878511	-0.186868	509	8.9934	0.110725	447	8.78465	0.0972464	543	479	506	9.08746	8.90689	8.98584	0.118043	0.10413	0.11	501	503	338	8.97154	8.97728	8.40514	0.108913	0.109348	0.0734783	0	0	0	0	0	0	0	0	0
chr8	105297663	105305370	ENSMUSG00000014859	0.5016	+	E2f4	protein_coding	0.993513	1	0.955882	-0.065095	44	5.47725	0.0138976	42	5.27426	0.0132706	49	51	33	5.64386	5.70044	5.08746	0.0153605	0.0159875	0.0103448	39	68	20	5.32193	6.10852	4.39232	0.0122257	0.0213166	0.00626959	0	0	0	0	0	0	0	0	0
chr2	26920040	26933928	ENSMUSG00000014867	0.4976	-	Surf4	protein_coding	0.719398	1	0.821199	-0.284197	2380	11.2165	0.407547	1954	10.924	0.334646	2297	2472	2370	11.1662	11.272	11.2113	0.393389	0.42336	0.405891	2252	1885	1725	11.1376	10.8811	10.7532	0.385682	0.322829	0.295427	0	0	0	0	0	0	0	0	0
chr2	26916367	26920183	ENSMUSG00000014873	0.5258	+	Surf2	protein_coding	0.757085	1	1.12	0.163499	24	4.61175	0.0147783	27	4.77238	0.0166256	17	28	27	4.16993	4.85798	4.80735	0.010468	0.0172414	0.0166256	26	35	20	4.75489	5.16993	4.39232	0.0160099	0.0215517	0.0123153	0	0	0	0	0	0	0	0	0
chr12	44205897	44210068	ENSMUSG00000014905	0.3929	-	Dnajb9	protein_coding	0.197248	1	1.41226	0.498002	358	8.40182	0.154911	506	8.95868	0.218953	227	526	321	7.83289	9.04166	8.33092	0.0982259	0.227607	0.138901	549	593	376	9.10329	9.21432	8.55842	0.237559	0.256599	0.1627	0	0	0	0	0	0	0	0	0
chr8	66860217	66890564	ENSMUSG00000014907	0.3886	+	Naf1	protein_coding	0.19022	1	2.01972	1.01415	117	6.88054	0.0245416	238	7.58975	0.0497804	111	108	133	6.80735	6.76818	7.06609	0.0232169	0.0225894	0.0278184	129	116	469	7.02237	6.87036	8.87652	0.0269818	0.0242627	0.0980966	0	0	0	0	0	0	0	0	0
chr5	32611171	32687057	ENSMUSG00000014932	0.3914	+	Yes1	protein_coding	0.490795	1	1.60526	0.68281	12	3.49728	0.00192519	19	4.33145	0.00319032	11	19	5	3.58496	4.32193	2.58496	0.00181518	0.00313531	0.000825083	16	19	23	4.08746	4.32193	4.58496	0.00264026	0.00313531	0.00379538	0	0	0	0	0	0	0	0	0
chr5	32458843	32517433	ENSMUSG00000014956	0.3985	+	Ppp1cb	protein_coding	0.834356	1	1.08086	0.112177	201	7.59192	0.0189676	217	7.74394	0.0205089	123	227	253	6.9542	7.83289	7.98868	0.0116071	0.0214212	0.0238747	162	236	254	7.34873	7.88874	7.99435	0.0152873	0.0222705	0.023969	0	0	0	0	0	0	0	0	0
chr2	70661576	70712636	ENSMUSG00000014959	0.4547	+	Gorasp2	protein_coding	0.734531	1	0.840635	-0.250449	524	9.01504	0.0683003	440	8.78432	0.0573949	407	615	550	8.67243	9.26679	9.10591	0.0530501	0.0801616	0.0716893	460	414	447	8.84862	8.69697	8.80735	0.0599583	0.0539625	0.0582638	0	0	0	0	0	0	0	0	0
chr1	152370735	152386688	ENSMUSG00000014980	0.4265	-	Tsen15	protein_coding	0.445676	1	1.47739	0.563048	65	6.02773	0.0117845	97	6.55173	0.0174964	56	57	83	5.83289	5.85798	6.39232	0.010101	0.0102814	0.0149711	63	96	132	6	6.59991	7.05528	0.0113636	0.017316	0.0238095	0	0	0	0	0	0	0	0	0
chr15	65787034	65873816	ENSMUSG00000015002	0.3898	+	Efr3a	protein_coding	0.416195	1	1.52599	0.609741	371	8.48632	0.021521	567	8.9428	0.0328712	244	397	472	7.93664	8.63662	8.8857	0.014154	0.0230292	0.0273798	316	369	1015	8.30834	8.53138	9.98868	0.0183305	0.021405	0.0588781	0	0	0	0	0	0	0	0	0
chr8	122611640	122616660	ENSMUSG00000015013	0.5298	+	Trappc2l	protein_coding	0.866893	1	1.07532	0.104763	366	8.46569	0.0734724	394	8.61101	0.0790213	516	301	282	9.01402	8.2384	8.14466	0.10349	0.060369	0.0565584	473	371	338	8.88874	8.53916	8.40514	0.0948656	0.0744083	0.0677898	0	0	0	0	0	0	0	0	0
chr8	122775486	122817880	ENSMUSG00000015016	0.519	+	Acsf3	protein_coding	0.345156	1	0.718182	-0.477579	36	5.15549	0.00734335	25	4.67389	0.00521584	48	27	32	5.61471	4.80735	5.04439	0.00988264	0.00555899	0.00658843	17	27	32	4.16993	4.80735	5.04439	0.0035001	0.00555899	0.00658843	0	0	0	0	0	0	0	0	0
chr8	110974996	110997800	ENSMUSG00000015023	0.4519	-	Ddx19a	protein_coding	0.531718	1	1.54595	0.62849	61	5.9189	0.0126521	94	6.28483	0.0196733	46	61	75	5.55459	5.9542	6.24793	0.00959333	0.0127216	0.0156413	45	55	183	5.52356	5.80735	7.52356	0.00938478	0.0114703	0.0381648	0	0	0	0	0	0	0	0	0
chr8	122578242	122611463	ENSMUSG00000015027	0.5198	-	Galns	protein_coding	0.470613	1	0.828169	-0.272003	117	6.829	0.0552677	97	6.54013	0.0456901	166	99	87	7.3837	6.64386	6.45943	0.0781912	0.0466321	0.0409797	100	59	132	6.65821	5.90689	7.05528	0.0471032	0.0277909	0.0621762	0	0	0	0	0	0	0	0	0
chr6	88193891	88207032	ENSMUSG00000015053	0.5649	+	Gata2	protein_coding	0.837076	1	1.24812	0.319757	43	5.4629	0.0081761	54	5.5819	0.0102516	38	49	43	5.2854	5.64386	5.45943	0.00716981	0.00924528	0.00811321	36	29	98	5.20945	4.90689	6.62936	0.00679245	0.0054717	0.0184906	0	0	0	0	0	0	0	0	0
chr2	25498651	25501719	ENSMUSG00000015083	0.5617	-	C8g	protein_coding	0.914135	1	1.4	0.485427	2	1.38998	0.00155556	4	2.16395	0.00244444	2	0	5	1.58496	0	2.58496	0.00133333	0	0.00333333	2	5	4	1.58496	2.58496	2.32193	0.00133333	0.00333333	0.00266667	0	0	0	0	0	0	0	0	0
chr2	25395874	25401321	ENSMUSG00000015085	0.5536	+	Entpd2	protein_coding	0.284294	1	1.48148	0.567041	26	4.60459	0.00910364	39	5.269	0.0136555	19	44	15	4.32193	5.49185	4	0.00665266	0.0154062	0.0052521	48	44	25	5.61471	5.49185	4.70044	0.0168067	0.0154062	0.0087535	0	0	0	0	0	0	0	0	0
chr2	25583018	25608521	ENSMUSG00000015087	0.4911	-	Rabl6	protein_coding	0.51953	1	0.762931	-0.390375	76	6.27164	0.00908406	58	5.87978	0.0069023	75	73	81	6.24793	6.20945	6.35755	0.00892538	0.00868737	0.00963941	63	54	57	6	5.78136	5.85798	0.00749732	0.00642628	0.00678329	0	0	0	0	0	0	0	0	0
chr2	25557847	25562082	ENSMUSG00000015092	0.5248	+	Edf1	protein_coding	0.789905	1	1.12304	0.167411	1148	10.1495	0.40611	1289	10.3175	0.456122	1392	983	1068	10.444	9.94251	10.062	0.492569	0.347841	0.377919	1320	1500	1047	10.3674	10.5517	10.0334	0.467091	0.530786	0.370488	0	0	0	0	0	0	0	0	0
chr2	25399351	25409494	ENSMUSG00000015094	0.5434	+	Npdc1	protein_coding	0.411812	1	1.39931	0.484717	193	7.59191	0.0273635	270	8.06489	0.0383468	182	217	179	7.5157	7.76818	7.49185	0.0258486	0.0308195	0.0254225	237	242	331	7.89482	7.92481	8.37504	0.03366	0.0343701	0.0470104	0	0	0	0	0	0	0	0	0
chr2	25500750	25505471	ENSMUSG00000015095	0.5703	+	Fbxw5	protein_coding	0.353076	1	1.23502	0.304538	71	6.16245	0.015301	88	6.19025	0.0189475	86	65	63	6.44294	6.04439	6	0.018447	0.0139425	0.0135135	156	79	30	7.29462	6.32193	4.9542	0.033462	0.0169455	0.00643501	0	0	0	0	0	0	0	0	0
chr6	6041218	6217173	ENSMUSG00000015112	0.4329	-	Slc25a13	protein_coding	0.256849	1	0.649007	-0.623695	49	5.59303	0.00829969	32	5.0204	0.0053275	70	35	43	6.14975	5.16993	5.45943	0.0117766	0.00588829	0.00723419	36	27	32	5.20945	4.80735	5.04439	0.00605653	0.0045424	0.00538358	0	0	0	0	0	0	0	0	0
chr17	25261916	25274622	ENSMUSG00000015120	0.5137	-	Ube2i	protein_coding	0.549238	1	1.15962	0.213658	354	8.46933	0.035133	411	8.65802	0.0407569	340	339	383	8.41363	8.40939	8.58496	0.0337435	0.0336443	0.0380111	502	419	311	8.97441	8.71425	8.2854	0.0498214	0.041584	0.0308654	0	0	0	0	0	0	0	0	0
chr17	25240170	25242798	ENSMUSG00000015126	0.5489	+	Tsr3	protein_coding	0.808375	1	0.982544	-0.0254066	133	6.90056	0.095375	130	7.02488	0.0936976	225	76	97	7.82018	6.26679	6.61471	0.161754	0.054637	0.069734	142	142	107	7.15987	7.15987	6.75489	0.102085	0.102085	0.0769231	0	0	0	0	0	0	0	0	0
chr17	25188397	25234443	ENSMUSG00000015127	0.4974	+	Unkl	protein_coding	0.50853	1	0.66	-0.599462	16	3.99243	0.00157771	10	3.21462	0.00100705	11	23	13	3.58496	4.58496	3.80735	0.00110775	0.00231621	0.00130916	4	19	7	2.32193	4.32193	3	0.00040282	0.00191339	0.000704935	0	0	0	0	0	0	0	0	0
chr7	66226912	66388350	ENSMUSG00000015133	0.4726	-	Lrrk1	protein_coding	0.804224	1	0.854766	-0.226399	219	7.7662	0.0147491	187	7.4959	0.0125972	261	178	219	8.03342	7.48382	7.78136	0.0175509	0.0119696	0.0147266	254	185	123	7.99435	7.53916	6.9542	0.0170802	0.0124403	0.00827113	0	0	0	0	0	0	0	0	0
chr7	66390890	66427517	ENSMUSG00000015134	0.4848	-	Aldh1a3	protein_coding	0.816871	1	0.89011	-0.167945	29	4.84406	0.00398442	26	4.58413	0.00353165	18	42	28	4.24793	5.42626	4.85798	0.00244499	0.00570497	0.00380331	45	19	14	5.52356	4.32193	3.90689	0.00611247	0.00258082	0.00190166	0	0	0	0	0	0	0	0	0
chr12	80167542	80260371	ENSMUSG00000015143	0.4936	-	Actn1	protein_coding	0.641318	1	0.759171	-0.397503	4070	11.9797	2.00082	3089	11.5703	1.51885	3859	3565	4785	11.9144	11.8001	12.2246	1.89725	1.7527	2.35251	3898	2638	2732	11.9289	11.3658	11.4163	1.91642	1.29695	1.34317	0	0	0	0	0	0	0	0	0
chr7	28766735	28788661	ENSMUSG00000015149	0.513	+	Sirt2	protein_coding	0.875785	1	0.882353	-0.180572	254	7.98645	0.0432046	224	7.78316	0.0381017	218	265	279	7.77479	8.05528	8.12928	0.0370811	0.0450757	0.0474571	244	265	163	7.93664	8.05528	7.35755	0.0415037	0.0450757	0.0277258	0	0	0	0	0	0	0	0	0
chr7	28808541	28822266	ENSMUSG00000015165	0.5125	+	Hnrnpl	protein_coding	0.274162	1	1.55295	0.635011	496	8.93608	0.0365785	771	9.47791	0.0568453	439	427	623	8.78136	8.74147	9.2854	0.0323532	0.0314688	0.0459135	543	1231	540	9.08746	10.2668	9.07948	0.0400177	0.0907215	0.0397966	0	0	0	0	0	0	0	0	0
chr19	46075863	46085528	ENSMUSG00000015176	0.4892	+	Nolc1	protein_coding	0.255514	1	0.738359	-0.437605	149	7.15245	0.057172	110	6.70825	0.0421133	220	100	128	7.7879	6.65821	7.01123	0.0842266	0.0382848	0.0490046	107	66	157	6.75489	6.06609	7.30378	0.0409648	0.025268	0.0601072	0	0	0	0	0	0	0	0	0
chr6	4600839	4643355	ENSMUSG00000015189	0.4049	+	Casd1	protein_coding	0.0163327	1	0.329114	-1.60334	78	6.301	0.00877292	25	4.4132	0.00281183	78	84	72	6.30378	6.40939	6.18982	0.00877292	0.00944776	0.00809808	38	7	30	5.2854	3	4.9542	0.00427398	0.000787313	0.0033742	0	0	0	0	0	0	0	0	0
chr10	7119063	7212237	ENSMUSG00000015202	0.464	-	Cnksr3	protein_coding	0.2519	1	1.53425	0.61753	23	4.52075	0.0094124	36	5.18328	0.0146564	15	20	35	4	4.39232	5.16993	0.00605083	0.00806777	0.0141186	44	40	25	5.49185	5.35755	4.70044	0.0177491	0.0161355	0.0100847	0	0	0	0	0	0	0	0	0
chrX	71364760	71419196	ENSMUSG00000015214	0.4002	+	Mtmr1	protein_coding	0.634686	1	1.27778	0.353637	17	4.06656	0.00194042	22	4.52091	0.00251113	13	27	11	3.80735	4.80735	3.58496	0.00148385	0.00308184	0.00125556	21	24	21	4.45943	4.64386	4.45943	0.00239699	0.00273941	0.00239699	0	0	0	0	0	0	0	0	0
chrX	71555918	71560676	ENSMUSG00000015217	0.5146	+	Hmgb3	protein_coding	0.331991	1	1.61789	0.69411	40	5.34839	0.0117268	65	6.00839	0.0191537	34	41	45	5.12928	5.39232	5.52356	0.00996775	0.0120199	0.0131926	56	51	89	5.83289	5.70044	6.49185	0.0164175	0.0149516	0.0260921	0	0	0	0	0	0	0	0	0
chr1	66175273	66442583	ENSMUSG00000015222	0.3834	+	Map2	protein_coding	0.511955	1	1.71186	0.775568	19	4.20429	0.0009338	33	4.91955	0.00163415	17	11	28	4.16993	3.58496	4.85798	0.000850425	0.000550275	0.0014007	17	27	54	4.16993	4.80735	5.78136	0.000850425	0.00135068	0.00270135	0	0	0	0	0	0	0	0	0
chr4	96568429	96591578	ENSMUSG00000015224	0.3854	-	Cyp2j9	protein_coding	0.439266	1	2.57143	1.36257	1	1	0.000475681	5	1.96896	0.0017838	0	1	3	0	1	2	0	0.000356761	0.00107028	0	11	4	0	3.58496	2.32193	0	0.00392437	0.00142704	0	0	0	0	0	0	0	0	0
chr4	53030787	53159895	ENSMUSG00000015243	0.4425	-	Abca1	protein_coding	0.904163	1	0.983193	-0.024453	78	6.29651	0.01383	77	6.27397	0.0135946	70	94	71	6.14975	6.56986	6.16993	0.0123588	0.016596	0.0125353	91	72	68	6.52356	6.18982	6.10852	0.0160664	0.0127119	0.0120056	0	0	0	0	0	0	0	0	0
chr4	53011880	53022060	ENSMUSG00000015247	0.412	+	Nipsnap3b	protein_coding	0.917278	1	0.838356	-0.254365	121	6.88122	0.0617537	101	6.63299	0.0516888	82	128	152	6.37504	7.01123	7.25739	0.0419652	0.0655067	0.0777892	133	95	75	7.06609	6.58496	6.24793	0.0680655	0.0486182	0.0383828	0	0	0	0	0	0	0	0	0
chrX	74351276	74353618	ENSMUSG00000015289	0.4597	-	Lage3	protein_coding	0.237765	1	1.832	0.87342	166	7.36951	0.0581695	304	8.14	0.106859	192	164	141	7.59246	7.36632	7.14975	0.0674157	0.0575843	0.0495084	185	252	476	7.53916	7.98299	8.89785	0.0649579	0.0884831	0.167135	0	0	0	0	0	0	0	0	0
chrX	74365718	74373218	ENSMUSG00000015290	0.5047	-	Ubl4a	protein_coding	0.730112	1	1.12739	0.172985	104	6.70001	0.0305621	117	6.86633	0.0344929	121	93	97	6.93074	6.55459	6.61471	0.0356722	0.0274175	0.0285967	127	131	93	7	7.04439	6.55459	0.037441	0.0386203	0.0274175	0	0	0	0	0	0	0	0	0
chrX	74304998	74311862	ENSMUSG00000015291	0.4862	+	Gdi1	protein_coding	0.845358	1	0.908353	-0.138676	286	8.10136	0.0588437	260	8.02718	0.053432	293	384	182	8.19967	8.58871	7.5157	0.0602137	0.0789149	0.0374024	271	258	251	8.08746	8.01681	7.97728	0.0556926	0.053021	0.0515824	0	0	0	0	0	0	0	0	0
chr10	8722219	8886070	ENSMUSG00000015305	0.4566	-	Sash1	protein_coding	0.89287	1	1.02304	0.0328646	144	7.13131	0.0173218	147	7.20513	0.0177237	191	137	103	7.58496	7.10852	6.70044	0.0230287	0.016518	0.0124186	133	147	161	7.06609	7.20945	7.33985	0.0160357	0.0177237	0.0194116	0	0	0	0	0	0	0	0	0
chr10	80930091	80932204	ENSMUSG00000015312	0.5776	+	Gadd45b	protein_coding	0.0232888	1	2.15976	1.11087	112	6.77983	0.0616262	242	7.88329	0.133738	80	116	139	6.33985	6.87036	7.12928	0.0441501	0.0640177	0.0767108	239	316	172	7.90689	8.30834	7.43463	0.131898	0.174393	0.0949227	0	0	0	0	0	0	0	0	0
chr2	30090944	30093648	ENSMUSG00000015335	0.5734	-	Zdhhc12	protein_coding	0.375677	1	0.621053	-0.687213	31	4.91459	0.0186878	19	4.11031	0.0113752	37	18	37	5.24793	4.24793	5.24793	0.0225472	0.0109689	0.0225472	22	27	7	4.52356	4.80735	3	0.0134065	0.0164534	0.00426569	0	0	0	0	0	0	0	0	0
chr2	30171493	30174069	ENSMUSG00000015337	0.6042	+	Endog	protein_coding	0.89756	1	1.06557	0.0916305	40	5.34082	0.0293827	42	5.35559	0.031358	42	42	35	5.42626	5.42626	5.16993	0.0311111	0.0311111	0.0259259	25	43	59	4.70044	5.45943	5.90689	0.0185185	0.0318519	0.0437037	0	0	0	0	0	0	0	0	0
chrX	9435252	9487771	ENSMUSG00000015340	0.3972	-	Cybb	protein_coding	0.2257	1	0.603306	-0.729039	80	6.32009	0.00629279	48	5.56493	0.00376514	91	65	83	6.52356	6.04439	6.39232	0.00718799	0.00513428	0.00655608	51	33	59	5.70044	5.08746	5.90689	0.00402844	0.00260664	0.00466035	0	0	0	0	0	0	0	0	0
chr8	23241346	23257074	ENSMUSG00000015341	0.4426	-	Golga7	protein_coding	0.464347	1	1.18152	0.240648	205	7.67102	0.0425679	242	7.88834	0.0503328	176	243	195	7.46761	7.93074	7.61471	0.0366057	0.0505408	0.0405574	297	257	172	8.21917	8.01123	7.43463	0.061772	0.0534526	0.0357737	0	0	0	0	0	0	0	0	0
chrX	9272756	9313250	ENSMUSG00000015342	0.4006	+	Xk	protein_coding	0.253827	1	2.13333	1.09311	4	2.13077	0.00084122	10	3.33333	0.00203295	5	6	1	2.58496	2.80735	1	0.00105152	0.00126183	0.000210305	15	7	7	4	3	3	0.00315457	0.00147213	0.00147213	0	0	0	0	0	0	0	0	0
chr9	95637601	95698096	ENSMUSG00000015354	0.4438	+	Pcolce2	protein_coding	0.167006	1	0.559524	-0.837729	83	6.31512	0.015069	46	5.49193	0.00835149	58	123	68	5.88264	6.9542	6.10852	0.0105301	0.0223312	0.0123457	48	29	61	5.61471	4.90689	5.9542	0.0087146	0.00526507	0.0110748	0	0	0	0	0	0	0	0	0
chr1	171682009	171705258	ENSMUSG00000015355	0.413	+	Cd48	protein_coding	0.736982	1	1.16667	0.222392	5	2.25163	0.0030581	6	2.79744	0.00366972	2	11	2	1.58496	3.58496	1.58496	0.00122324	0.00672783	0.00122324	6	7	5	2.80735	3	2.58496	0.00366972	0.00428135	0.0030581	0	0	0	0	0	0	0	0	0
chr9	65294260	65330658	ENSMUSG00000015357	0.4074	+	Clpx	protein_coding	0.795518	1	0.752381	-0.410465	34	5.10571	0.00752879	25	4.57227	0.00560968	26	41	35	4.75489	5.39232	5.16993	0.00575731	0.00907883	0.00775022	33	32	11	5.08746	5.04439	3.58496	0.00730735	0.00708592	0.00243578	0	0	0	0	0	0	0	0	0
chr15	89075124	89087077	ENSMUSG00000015363	0.5411	+	Trabd	protein_coding	0.636392	1	0.789655	-0.340705	96	6.58597	0.0125728	75	6.19475	0.00990056	105	101	81	6.72792	6.67243	6.35755	0.0137994	0.0132738	0.0106453	88	91	47	6.47573	6.52356	5.58496	0.0115653	0.0119595	0.0061769	0	0	0	0	0	0	0	0	0
chr15	89182217	89196474	ENSMUSG00000015377	0.5295	-	Dennd6b	protein_coding	0.290993	1	1.94595	0.960472	11	3.32576	0.00281643	23	4.55393	0.00571571	20	11	3	4.39232	3.58496	2	0.00497018	0.0027336	0.000745527	29	17	23	4.90689	4.16993	4.58496	0.00720676	0.00422465	0.00571571	0	0	0	0	0	0	0	0	0
chr13	43785107	43803130	ENSMUSG00000015396	0.4546	+	Cd83	protein_coding	0.271114	1	3.25	1.70044	0	0.333333	0.000123503	3	2.05664	0.00123503	1	0	0	1	0	0	0.000370508	0	0	5	3	2	2.58496	2	1.58496	0.00185254	0.00111152	0.000741015	0	0	0	0	0	0	0	0	0
chr14	56258856	56262260	ENSMUSG00000015437	0.4987	-	Gzmb	protein_coding	0.822036	1	0.75	-0.415037	3	2	0.00165107	2	1.3023	0.00110072	3	3	3	2	2	2	0.00165107	0.00165107	0.00165107	4	0	2	2.32193	0	1.58496	0.00220143	0	0.00110072	0	0	0	0	0	0	0	0	0
chr14	56205266	56211407	ENSMUSG00000015441	0.437	-	Gzmf	protein_coding	0.361677	1	3.66667	1.87447	0	0	0	3	1.52832	0.00195647	0	0	0	0	0	0	0	0	0	0	3	5	0	2	2.58496	0	0.00220103	0.00366838	0	0	0	0	0	0	0	0	0
chr14	56165797	56174596	ENSMUSG00000015443	0.4611	-	Gzmn	protein_coding	0.532169	1	0.75	-0.415037	7	2.57142	0.00514328	5	2.19499	0.00367377	6	14	1	2.80735	3.90689	1	0.00440852	0.0102866	0.000734754	1	3	11	1	2	3.58496	0.000734754	0.00220426	0.00808229	0	0	0	0	0	0	0	0	0
chr17	34809092	34823464	ENSMUSG00000015451	0.5544	-	C4a	processed_transcript	0.711705	1	0.716981	-0.479993	17	3.74133	0.00257361	12	2.80313	0.00180152	25	22	3	4.70044	4.52356	2	0.00386041	0.00339716	0.000463249	19	16	0	4.32193	4.08746	0	0.00293391	0.00247066	0	0	0	0	0	0	0	0	0	0
chr17	34597862	34600936	ENSMUSG00000015452	0.5626	+	Ager	protein_coding	0.303391	1	3.5	1.80735	2	0.861654	0.000643004	8	2.89081	0.00321502	5	0	0	2.58496	0	0	0.00192901	0	0	2	16	7	1.58496	4.08746	3	0.000771605	0.00617284	0.00270062	0	0	0	0	0	0	0	0	0
chr17	34647146	34655074	ENSMUSG00000015461	0.5706	+	Atf6b	protein_coding	0.771029	1	1.01873	0.0267669	355	8.44528	0.0555729	362	8.46296	0.0566166	260	379	426	8.02791	8.56986	8.73809	0.0407013	0.05933	0.0666875	391	442	252	8.61471	8.79116	7.98299	0.0612085	0.0691922	0.039449	0	0	0	0	0	0	0	0	0
chr17	34613349	34615971	ENSMUSG00000015467	0.5791	-	Egfl8	protein_coding	0.340898	1	0.4	-1.32193	6	2.26912	0.00135243	2	0.861654	0.000397772	3	13	1	2	3.80735	1	0.00071599	0.00310263	0.000238663	0	5	0	0	2.58496	0	0	0.00119332	0	0	0	0	0	0	0	0	0	0
chr17	34564268	34588503	ENSMUSG00000015468	0.5402	+	Notch4	protein_coding	0.231763	1	0.551724	-0.857981	9	3.23808	0.00046475	4	1.72331	0.000232375	11	9	6	3.58496	3.32193	2.80735	0.000589876	0.000482625	0.00032175	2	0	11	1.58496	0	3.58496	0.00010725	0	0.000589876	0	0	0	0	0	0	0	0	0
chr17	34616662	34628510	ENSMUSG00000015474	0.4916	-	Ppt2	protein_coding	0.572437	1	0.741294	-0.431883	133	7.03947	0.0286638	98	6.54285	0.0211925	160	100	139	7.33092	6.65821	7.12928	0.0344828	0.0215517	0.0299569	148	84	63	7.21917	6.40939	6	0.0318966	0.0181034	0.0135776	0	0	0	0	0	0	0	0	0
chr17	34629533	34633126	ENSMUSG00000015476	0.5804	+	Prrt1	protein_coding	0.355098	1	0.473684	-1.078	5	2.49728	0.00251572	2	1.44064	0.000943396	5	2	9	2.58496	1.58496	3.32193	0.00235849	0.000943396	0.00424528	1	1	4	1	1	2.32193	0.000471698	0.000471698	0.00188679	0	0	0	0	0	0	0	0	0
chr17	34601091	34603690	ENSMUSG00000015478	0.5204	-	Rnf5	protein_coding	1	1	0.99793	-0.00299004	160	7.27861	0.0822622	160	7.23982	0.0820908	106	206	168	6.74147	7.69349	7.40088	0.0544987	0.105913	0.0863753	121	115	243	6.93074	6.85798	7.93074	0.0622108	0.059126	0.124936	0	0	0	0	0	0	0	0	0
chr2	27009926	27021089	ENSMUSG00000015488	0.5058	+	Cacfd1	protein_coding	0.766918	1	0.890779	-0.166861	371	8.53761	0.0482564	331	8.37214	0.0429716	395	379	340	8.62936	8.56986	8.41363	0.051332	0.0492528	0.0441845	343	339	310	8.42626	8.40939	8.28077	0.0445744	0.0440546	0.0402859	0	0	0	0	0	0	0	0	0
chr10	13966075	14151374	ENSMUSG00000015501	0.4215	+	Hivep2	protein_coding	0.326774	1	1.61538	0.691878	34	5.10444	0.00505961	55	5.80083	0.0082657	35	38	28	5.16993	5.2854	4.85798	0.00525999	0.00571085	0.004208	49	62	54	5.64386	5.97728	5.78136	0.00736399	0.0093177	0.00811542	0	0	0	0	0	0	0	0	0
chr3	95434388	95497240	ENSMUSG00000015522	0.4093	+	Arnt	protein_coding	1	1	0.966777	-0.0487443	99	6.6452	0.00897482	96	6.59453	0.00867365	99	91	108	6.64386	6.52356	6.76818	0.00894471	0.0082219	0.00975786	108	91	89	6.76818	6.52356	6.49185	0.00975786	0.0082219	0.0080412	0	0	0	0	0	0	0	0	0
chr13	114818236	114832275	ENSMUSG00000015536	0.4215	+	Mocs2	protein_coding	0.879412	1	1.1	0.137504	172	7.43537	0.0115815	190	7.54949	0.0127464	163	185	169	7.35755	7.53916	7.40939	0.0109543	0.0124328	0.0113575	144	228	197	7.17991	7.8392	7.62936	0.00967742	0.0153226	0.0132392	0	0	0	0	0	0	0	0	0
chr11	115182832	115187859	ENSMUSG00000015542	0.5374	-	Nat9	protein_coding	0.592587	1	0.801653	-0.31895	39	5.15831	0.012369	31	4.86359	0.00985325	56	16	46	5.83289	4.08746	5.55459	0.0176101	0.00503145	0.0144654	34	46	14	5.12928	5.55459	3.90689	0.0106918	0.0144654	0.00440252	0	0	0	0	0	0	0	0	0
chr8	68880491	68907448	ENSMUSG00000015568	0.4217	+	Lpl	protein_coding	0.140015	1	0.593187	-0.753441	1349	10.2658	0.151372	800	9.592	0.0897465	2149	1138	761	11.0701	10.1536	9.57365	0.241081	0.127664	0.0853713	972	517	911	9.9263	9.01681	9.83289	0.109042	0.0579987	0.102199	0	0	0	0	0	0	0	0	0
chr17	26676396	26699644	ENSMUSG00000015575	0.4694	+	Atp6v0e	protein_coding	0.687134	1	1.22745	0.295667	1097	10.0976	0.201445	1346	10.3356	0.247306	1007	1159	1124	9.97728	10.1799	10.1357	0.184974	0.212895	0.206466	1188	956	1895	10.2155	9.90238	10.8887	0.218222	0.175606	0.34809	0	0	0	0	0	0	0	0	0
chr17	46383731	46420920	ENSMUSG00000015597	0.4201	+	Zfp318	protein_coding	0.589703	1	1.32184	0.402547	28	4.83361	0.00228385	37	5.23449	0.00304513	27	22	35	4.80735	4.52356	5.16993	0.00220228	0.00179445	0.00285481	39	28	45	5.32193	4.85798	5.52356	0.00318108	0.00228385	0.00367047	0	0	0	0	0	0	0	0	0
chr17	46546839	46556162	ENSMUSG00000015605	0.5536	-	Srf	protein_coding	0.548311	1	1.38435	0.469206	766	9.55896	0.218887	1060	10.02	0.303126	881	581	835	9.78463	9.18488	9.70736	0.251858	0.166095	0.238708	897	897	1387	9.81057	9.81057	10.4388	0.256432	0.256432	0.396512	0	0	0	0	0	0	0	0	0
chr2	9857078	9890034	ENSMUSG00000015619	0.4826	-	Gata3	protein_coding	0.832868	1	0.733333	-0.447459	4	2.23808	0.000608088	3	1.54795	0.000405392	4	6	2	2.32193	2.80735	1.58496	0.000608088	0.000912131	0.000304044	4	0	4	2.32193	0	2.32193	0.000608088	0	0.000608088	0	0	0	0	0	0	0	0	0
chr2	180176373	180225859	ENSMUSG00000015647	0.5534	-	Lama5	protein_coding	0.338124	1	0.612745	-0.706641	67	6.02786	0.0249814	41	5.33673	0.0151628	42	84	75	5.42626	6.40939	6.24793	0.01566	0.0313199	0.0279642	39	54	29	5.32193	5.78136	4.90689	0.0145414	0.0201342	0.0108128	0	0	0	0	0	0	0	0	0
chr5	5736317	5749326	ENSMUSG00000015652	0.4145	-	Steap1	protein_coding	0.438931	1	0.881119	-0.182591	714	9.46875	0.269841	629	9.09106	0.237717	828	595	719	9.69523	9.21917	9.49185	0.312925	0.224868	0.271731	445	324	1118	8.8009	8.3443	10.128	0.168178	0.122449	0.422525	0	0	0	0	0	0	0	0	0
chr5	5664829	5694578	ENSMUSG00000015653	0.4175	-	Steap2	protein_coding	0.705241	1	0.875472	-0.191868	352	8.45547	0.0315033	308	8.25222	0.0275691	298	390	369	8.224	8.61102	8.53138	0.0266452	0.0348712	0.0329936	290	254	381	8.18488	7.99435	8.57743	0.0259299	0.022711	0.0340665	0	0	0	0	0	0	0	0	0
chr9	40800984	40810087	ENSMUSG00000015656	0.4773	+	Hspa8	protein_coding	0.58069	1	1.40981	0.495502	2819	11.387	0.362153	3975	11.922	0.51062	3589	1673	3195	11.8098	10.7091	11.6421	0.461074	0.214928	0.410457	2978	5106	3840	11.5406	12.3183	11.9073	0.38258	0.655961	0.49332	0	0	0	0	0	0	0	0	0
chr17	6042196	6079741	ENSMUSG00000015659	0.4547	-	Serac1	protein_coding	0.929023	1	1.21429	0.280108	4	2.05664	0.00064554	5	2	0.000821596	7	2	2	3	1.58496	1.58496	0.00123239	0.000352113	0.000352113	7	0	7	3	0	3	0.00123239	0	0.00123239	0	0	0	0	0	0	0	0	0
chrX	100622883	100626568	ENSMUSG00000015668	0.4805	-	Pdzd11	protein_coding	0.795541	1	1.09143	0.126218	57	5.86338	0.0325019	63	5.97216	0.0355253	57	62	53	5.85798	5.97728	5.75489	0.0323129	0.0351474	0.0300454	62	76	50	5.97728	6.26679	5.67243	0.0351474	0.0430839	0.0283447	0	0	0	0	0	0	0	0	0
chr13	14613242	14625671	ENSMUSG00000015671	0.3905	+	Psma2	protein_coding	0.904528	1	0.919285	-0.121415	1007	9.97318	0.689498	925	9.83614	0.63379	1104	932	984	10.1098	9.86573	9.94398	0.756164	0.638356	0.673973	1085	961	730	10.0848	9.90989	9.51373	0.743151	0.658219	0.5	0	0	0	0	0	0	0	0	0
chr13	14610301	14613037	ENSMUSG00000015672	0.3697	-	Mrpl32	protein_coding	0.877822	1	1.01471	0.0210616	90	6.48636	0.0623118	91	6.50179	0.0632384	77	109	83	6.2854	6.78136	6.39232	0.0535094	0.075747	0.0576789	88	112	73	6.47573	6.82018	6.20945	0.0611536	0.0778318	0.0507297	0	0	0	0	0	0	0	0	0
chr3	95323525	95357202	ENSMUSG00000015697	0.4287	-	Setdb1	protein_coding	0.981021	1	1.07921	0.109973	33	4.97888	0.00757927	35	5.04363	0.00819799	19	31	48	4.32193	5	5.61471	0.00440835	0.00719258	0.0111369	22	25	59	4.52356	4.70044	5.90689	0.00510441	0.00580046	0.0136891	0	0	0	0	0	0	0	0	0
chr3	95296096	95307176	ENSMUSG00000015702	0.4791	-	Anxa9	protein_coding	0.145222	1	4.33333	2.11548	0	0	0	3	1.66667	0.00104102	0	0	0	0	0	0	0	0	0	3	7	0	2	3	0	0.000936914	0.00218613	0	0	0	0	0	0	0	0	0	0
chr7	84246278	84410176	ENSMUSG00000015709	0.4546	-	Arnt2	protein_coding	0.57239	1	0.727273	-0.459432	36	5.0641	0.00169785	26	4.57887	0.00122181	17	51	39	4.16993	5.70044	5.32193	0.000809254	0.00242776	0.00185652	24	12	41	4.64386	3.70044	5.39232	0.00114248	0.000571238	0.00195173	0	0	0	0	0	0	0	0	0
chr3	95253674	95282076	ENSMUSG00000015711	0.4698	-	Prune1	protein_coding	0.739647	1	0.857833	-0.221231	482	8.90243	0.125849	413	8.68645	0.10792	453	418	575	8.82655	8.71081	9.16993	0.118277	0.109138	0.150131	469	361	410	8.87652	8.49985	8.68299	0.122454	0.0942559	0.10705	0	0	0	0	0	0	0	0	0
chr3	95314791	95323599	ENSMUSG00000015714	0.5098	+	Cers2	protein_coding	0.571696	1	1.13906	0.187848	476	8.86868	0.0634921	542	9.08038	0.07234	348	538	542	8.44708	9.07414	9.08481	0.0464186	0.071762	0.0722956	603	535	489	9.2384	9.06609	8.93664	0.0804322	0.0713619	0.0652261	0	0	0	0	0	0	0	0	0
chr6	17636234	17666972	ENSMUSG00000015733	0.3804	+	Capza2	protein_coding	0.962473	1	0.963406	-0.0537849	445	8.79605	0.0498136	429	8.74242	0.0479866	394	492	450	8.62571	8.94544	8.81698	0.0440716	0.0550336	0.0503356	483	412	392	8.91886	8.69	8.61839	0.0540268	0.046085	0.0438479	0	0	0	0	0	0	0	0	0
chr3	95988429	95996001	ENSMUSG00000015745	0.5372	-	Plekho1	protein_coding	0.108496	1	0.549587	-0.863581	80	6.29708	0.0144428	43	5.47024	0.00785593	100	82	57	6.65821	6.37504	5.85798	0.0181291	0.0148658	0.0103336	43	44	43	5.45943	5.49185	5.45943	0.0077955	0.00797679	0.0077955	0	0	0	0	0	0	0	0	0
chr3	95999832	96058466	ENSMUSG00000015747	0.4268	-	Vps45	protein_coding	0.547428	1	0.676471	-0.563901	22	4.40558	0.0054248	14	3.91857	0.00358872	19	33	13	4.32193	5.08746	3.80735	0.00475714	0.00826239	0.00325488	13	12	18	3.80735	3.70044	4.24793	0.00325488	0.00300451	0.00450676	0	0	0	0	0	0	0	0	0
chr3	95830124	95855885	ENSMUSG00000015748	0.4112	-	Prpf3	protein_coding	0.465975	1	1.28571	0.36257	25	4.6202	0.00236906	32	4.72456	0.00307338	24	16	34	4.64386	4.08746	5.12928	0.00230503	0.00153669	0.00326546	55	9	32	5.80735	3.32193	5.04439	0.00528237	0.000864387	0.00307338	0	0	0	0	0	0	0	0	0
chr3	95929246	95947390	ENSMUSG00000015749	0.4655	+	Anp32e	protein_coding	0.369401	1	1.32704	0.408216	476	8.84802	0.0675752	632	9.30467	0.0897217	314	584	530	8.29921	9.19229	9.05257	0.0445769	0.0829074	0.0752413	598	632	666	9.22641	9.30606	9.38154	0.0848949	0.0897217	0.0945486	0	0	0	0	0	0	0	0	0
chr3	95893969	95898288	ENSMUSG00000015750	0.5354	+	Aph1a	protein_coding	0.635158	1	0.795268	-0.330486	365	8.47809	0.0825612	290	8.16892	0.0656121	345	272	479	8.43463	8.09276	8.90689	0.0779661	0.0614689	0.108249	355	269	247	8.47573	8.07682	7.9542	0.080226	0.060791	0.0558192	0	0	0	0	0	0	0	0	0
chr10	7905653	7956230	ENSMUSG00000015755	0.398	-	Tab2	protein_coding	0.128372	1	2.30312	1.20359	543	9.08411	0.0979332	1253	9.78518	0.225787	524	504	602	9.03617	8.98014	9.23601	0.0944484	0.0908435	0.108508	577	431	2750	9.17493	8.75489	11.4257	0.104001	0.0776857	0.495674	0	0	0	0	0	0	0	0	0
chr10	7792891	7823135	ENSMUSG00000015757	0.4086	+	Ppil4	protein_coding	0.672836	1	1.33571	0.417611	46	5.52759	0.00456165	61	5.89668	0.00612659	56	40	41	5.83289	5.35755	5.39232	0.00559385	0.0039956	0.00409549	53	43	88	5.75489	5.45943	6.47573	0.00529418	0.00429528	0.00879033	0	0	0	0	0	0	0	0	0
chr14	46775582	46788411	ENSMUSG00000015759	0.4366	-	Cnih1	protein_coding	0.821314	1	1.21915	0.285874	626	9.28648	0.114214	763	9.51876	0.139284	701	594	582	9.45533	9.21675	9.18735	0.127966	0.108434	0.106243	577	629	1083	9.17493	9.29921	10.0821	0.10533	0.114823	0.1977	0	0	0	0	0	0	0	0	0
chr6	137477245	137654876	ENSMUSG00000015766	0.4381	-	Eps8	protein_coding	0.552575	1	1.26923	0.343954	34	5.10392	0.00234856	43	5.45064	0.00299965	30	40	31	4.9542	5.35755	5	0.00209278	0.00279037	0.00216254	50	40	39	5.67243	5.35755	5.32193	0.00348797	0.00279037	0.00272061	0	0	0	0	0	0	0	0	0
chr2	26905262	26910677	ENSMUSG00000015776	0.5231	-	Med22	protein_coding	0.938607	1	1.16766	0.223626	55	5.79419	0.0133301	64	5.84396	0.0156059	51	61	52	5.70044	5.9542	5.72792	0.012436	0.0148744	0.0126798	46	35	111	5.55459	5.16993	6.80735	0.0112168	0.0085345	0.0270666	0	0	0	0	0	0	0	0	0
chr2	26913381	26916530	ENSMUSG00000015790	0.5016	-	Surf1	protein_coding	0.446339	1	1.3607	0.444353	113	6.75739	0.0164094	154	7.19183	0.0223808	147	123	68	7.20945	6.9542	6.10852	0.0214098	0.0179144	0.00990387	142	222	97	7.15987	7.8009	6.61471	0.0206816	0.0323332	0.0141276	0	0	0	0	0	0	0	0	0
chr5	45520229	45529276	ENSMUSG00000015804	0.4476	+	Med28	protein_coding	0.818486	1	0.883842	-0.17814	513	9.00272	0.0957361	453	8.81482	0.0845938	524	476	538	9.03617	8.89785	9.07414	0.0978525	0.0888889	0.100467	537	412	410	9.07146	8.69	8.68299	0.10028	0.0769374	0.076564	0	0	0	0	0	0	0	0	0
chr5	45434021	45450236	ENSMUSG00000015806	0.4496	-	Qdpr	protein_coding	0.81292	1	1.06452	0.0901978	288	8.11531	0.0668367	307	8.20818	0.0711637	405	259	201	8.66534	8.02237	7.65821	0.0938804	0.0600371	0.0465925	386	340	195	8.59619	8.41363	7.61471	0.0894761	0.0788132	0.0452017	0	0	0	0	0	0	0	0	0
chr11	50199366	50210827	ENSMUSG00000015837	0.5037	-	Sqstm1	protein_coding	0.248456	1	1.43844	0.524509	1147	10.1524	0.215723	1650	10.635	0.310388	1197	947	1297	10.2264	9.88874	10.3421	0.225127	0.178108	0.243935	2225	1595	1131	11.1202	10.6402	10.1447	0.418469	0.299981	0.212714	0	0	0	0	0	0	0	0	0
chr2	75675513	75704641	ENSMUSG00000015839	0.448	-	Nfe2l2	protein_coding	0.280733	1	1.625	0.70044	194	7.59679	0.0655165	315	8.268	0.106676	218	195	168	7.77479	7.61471	7.40088	0.0737483	0.0659675	0.0568336	267	258	421	8.06609	8.01681	8.7211	0.0903248	0.0872801	0.142422	0	0	0	0	0	0	0	0	0
chr1	167598384	167639623	ENSMUSG00000015843	0.4665	+	Rxrg	protein_coding	0.750369	1	0.555556	-0.847997	2	1.19499	0.00124688	1	0.666667	0.000415628	5	0	1	2.58496	0	1	0.00311721	0	0.000623441	1	1	0	1	1	0	0.000623441	0.000623441	0	0	0	0	0	0	0	0	0	0
chr2	27676440	27762957	ENSMUSG00000015846	0.5437	+	Rxra	protein_coding	0.863479	1	1.02812	0.0400157	106	6.70096	0.0150287	109	6.77334	0.0154554	101	137	79	6.67243	7.10852	6.32193	0.014365	0.0194851	0.011236	118	99	109	6.89482	6.64386	6.78136	0.0167828	0.0140805	0.0155028	0	0	0	0	0	0	0	0	0
chr3	95676201	95687917	ENSMUSG00000015850	0.5549	-	Adamtsl4	protein_coding	0.726904	1	1.02222	0.0317089	134	7.04298	0.0304961	137	7.03559	0.0311789	103	174	125	6.70044	7.45121	6.97728	0.0234411	0.0395995	0.0284479	151	178	82	7.24793	7.48382	6.37504	0.034365	0.0405098	0.0186618	0	0	0	0	0	0	0	0	0
chr3	87250758	87263738	ENSMUSG00000015852	0.4453	-	Fcrls	protein_coding	0.76477	1	1.4	0.485427	1	0.528321	0.000213197	1	0.773976	0.000426394	2	0	0	1.58496	0	0	0.000639591	0	0	4	0	0	2.32193	0	0	0.00127918	0	0	0	0	0	0	0	0	0	0	0
chr3	87357881	87371073	ENSMUSG00000015854	0.4301	+	Cd5l	protein_coding	0.0025617	0.521691	7.33333	2.87447	0	0	0	6	2.02915	0.00300158	0	0	0	0	0	0	0	0	0	16	3	0	4.08746	2	0	0.00758294	0.0014218	0	0	0	0	0	0	0	0	0	0
chr11	116470845	116494202	ENSMUSG00000015869	0.4957	-	Prpsap1	protein_coding	0.353809	1	0.662577	-0.593841	162	7.34452	0.0338134	107	6.72753	0.0223335	149	179	158	7.22882	7.49185	7.31288	0.0311	0.0373617	0.0329785	133	82	106	7.06609	6.37504	6.74147	0.0277604	0.0171154	0.0221248	0	0	0	0	0	0	0	0	0
chr5	45669919	45700546	ENSMUSG00000015880	0.3605	+	Ncapg	protein_coding	0.307361	1	0.392857	-1.34792	8	3.13077	0.00191747	3	1.54795	0.000613591	7	5	13	3	2.58496	3.80735	0.00161068	0.00115048	0.00299126	4	4	0	2.32193	2.32193	0	0.000920387	0.000920387	0	0	0	0	0	0	0	0	0	0
chr5	45697181	45857615	ENSMUSG00000015882	0.3747	-	Lcorl	protein_coding	0.760831	1	1.16514	0.2205	35	5.14037	0.00197503	41	5.37341	0.00231042	44	24	38	5.49185	4.64386	5.2854	0.00245947	0.00134153	0.00212409	52	31	41	5.72792	5	5.39232	0.00290665	0.00173281	0.00229178	0	0	0	0	0	0	0	0	0
chr10	93453411	93484875	ENSMUSG00000015889	0.4452	+	Lta4h	protein_coding	0.45331	1	1.28543	0.362254	168	7.37761	0.0220939	217	7.72545	0.0284377	154	137	214	7.27612	7.10852	7.74819	0.0202126	0.0179814	0.0280877	211	282	157	7.72792	8.14466	7.30378	0.0276939	0.0370127	0.0206064	0	0	0	0	0	0	0	0	0
chr2	143915320	143943324	ENSMUSG00000015932	0.4257	+	Dstn	protein_coding	0.870453	1	1.15546	0.208467	539	9.01822	0.230288	623	9.27807	0.266154	740	513	365	9.53333	9.00562	8.5157	0.315969	0.219044	0.15585	577	574	719	9.17493	9.16742	9.49185	0.246371	0.24509	0.307003	0	0	0	0	0	0	0	0	0
chr13	56073619	56136361	ENSMUSG00000015937	0.5046	-	H2afy	protein_coding	0.728722	1	0.862032	-0.214187	311	8.283	0.0538697	268	8.05639	0.0464135	325	308	299	8.34873	8.27146	8.22882	0.0563551	0.0534073	0.0518467	308	221	274	8.27146	7.79442	8.10329	0.0534073	0.0383215	0.0475117	0	0	0	0	0	0	0	0	0
chr5	134184019	134224355	ENSMUSG00000015942	0.4889	+	Gtf2ird2	protein_coding	0.462687	1	0.72973	-0.454566	11	3.59488	0.000416529	8	2.99243	0.00029402	13	13	8	3.80735	3.80735	3.16993	0.000477783	0.000477783	0.00029402	3	8	13	2	3.16993	3.80735	0.000110258	0.00029402	0.000477783	0	0	0	0	0	0	0	0	0
chr3	96196588	96219709	ENSMUSG00000015943	0.4523	-	Bola1	protein_coding	0.72334	1	1.02695	0.0383605	110	6.5624	0.0721605	113	6.70201	0.0741225	57	204	70	5.85798	7.67948	6.14975	0.0372793	0.133421	0.0457816	84	186	70	6.40939	7.54689	6.14975	0.0549379	0.121648	0.0457816	0	0	0	0	0	0	0	0	0
chr5	134099711	134144343	ENSMUSG00000015944	0.5035	+	Gatsl2	protein_coding	0.0419456	1	0.457014	-1.12969	73	6.18817	0.00849207	33	5.03552	0.00381754	88	65	65	6.47573	6.04439	6.04439	0.010284	0.00759612	0.00759612	23	41	34	4.58496	5.39232	5.12928	0.00268786	0.0047914	0.00397336	0	0	0	0	0	0	0	0	0
chr3	96282909	96293969	ENSMUSG00000015947	0.4706	-	Fcgr1	protein_coding	0.598038	1	0.466667	-1.09954	4	1.52832	0.000751456	1	1	0.000250485	11	0	1	3.58496	0	1	0.0020665	0	0.000187864	3	1	0	2	1	0	0.000563592	0.000187864	0	0	0	0	0	0	0	0	0	0
chr5	134220053	134229625	ENSMUSG00000015950	0.5368	-	Ncf1	protein_coding	0.307453	1	0.684783	-0.546282	91	6.29921	0.0160806	62	5.94294	0.010956	167	56	50	7.39232	5.83289	5.67243	0.0295105	0.00989574	0.00883548	82	50	54	6.37504	5.67243	5.78136	0.0144902	0.00883548	0.00954232	0	0	0	0	0	0	0	0	0
chr7	98835112	98855195	ENSMUSG00000015957	0.538	+	Wnt11	protein_coding	0.405688	1	2.15385	1.10692	3	1.66667	0.000448752	8	2.99812	0.00112188	3	7	0	2	3	0	0.000403877	0.00094238	0	4	16	5	2.32193	4.08746	2.58496	0.000538503	0.00215401	0.000673129	0	0	0	0	0	0	0	0	0
chr1	177762962	177796511	ENSMUSG00000015961	0.3838	-	Adss	protein_coding	0.655241	1	0.804545	-0.313754	146	7.17243	0.0384243	117	6.86599	0.0308626	138	182	117	7.11894	7.5157	6.88264	0.036402	0.0480084	0.0308626	125	133	93	6.97728	7.06609	6.55459	0.0329728	0.0350831	0.0245318	0	0	0	0	0	0	0	0	0
chr14	30039949	30491156	ENSMUSG00000015968	0.4488	-	Cacna1d	protein_coding	0.82803	1	0.848485	-0.237039	10	2.66667	0.00296033	8	3.11477	0.00246694	15	15	0	4	4	0	0.0044405	0.0044405	0	9	12	4	3.32193	3.70044	2.32193	0.0026643	0.0035524	0.00118413	0	0	0	0	0	0	0	0	0
chr14	29978337	29993221	ENSMUSG00000015971	0.4767	+	Actr8	protein_coding	0.679145	1	0.88125	-0.182377	52	5.70051	0.0381717	46	5.53144	0.0335522	69	40	48	6.12928	5.35755	5.61471	0.0503282	0.0291758	0.0350109	42	58	38	5.42626	5.88264	5.2854	0.0306346	0.0423049	0.027717	0	0	0	0	0	0	0	0	0
chr7	139212988	139242979	ENSMUSG00000015980	0.5044	+	Lrrc27	protein_coding	0.821977	1	1.17544	0.233199	18	4.16993	0.00264823	21	4.45653	0.00313864	17	26	11	4.16993	4.75489	3.58496	0.0025011	0.00382522	0.00161836	17	27	20	4.16993	4.80735	4.39232	0.0025011	0.00397234	0.00294247	0	0	0	0	0	0	0	0	0
chr8	25998722	26015650	ENSMUSG00000015994	0.4296	-	Fnta	protein_coding	0.655457	1	1.30667	0.385891	599	9.21813	0.18522	783	9.59007	0.242115	704	557	536	9.46148	9.12412	9.06878	0.217687	0.172233	0.165739	615	766	968	9.26679	9.58308	9.92035	0.190167	0.236858	0.29932	0	0	0	0	0	0	0	0	0
chr13	112867780	112927380	ENSMUSG00000016018	0.3985	-	Skiv2l2	protein_coding	0.958741	1	0.9375	-0.0931094	63	5.87199	0.0444601	59	5.87879	0.0416373	30	80	79	4.9542	6.33985	6.32193	0.0211715	0.0564573	0.0557516	53	76	48	5.75489	6.26679	5.61471	0.037403	0.0536344	0.0338744	0	0	0	0	0	0	0	0	0
chr2	158306493	158332852	ENSMUSG00000016024	0.4777	+	Lbp	protein_coding	0.0155958	1	2.10856	1.07626	361	8.37721	0.0454793	763	9.21097	0.0960352	343	547	194	8.42626	9.09803	7.60733	0.0431718	0.0688483	0.0244179	913	1185	191	9.83605	10.2119	7.58496	0.114915	0.14915	0.0240403	0	0	0	0	0	0	0	0	0
chr9	32422204	32542861	ENSMUSG00000016087	0.4563	-	Fli1	protein_coding	1	1	0.977273	-0.0331669	14	3.83062	0.00334967	13	3.74693	0.00326797	9	15	17	3.32193	4	4.16993	0.00220588	0.00367647	0.00416667	10	21	9	3.45943	4.45943	3.32193	0.00245098	0.00514706	0.00220588	0	0	0	0	0	0	0	0	0
chr5	151037510	151233836	ENSMUSG00000016128	0.4336	-	Stard13	protein_coding	0.972203	1	0.991031	-0.0129973	148	7.18217	0.0172387	146	7.19916	0.017083	105	167	171	6.72792	7.39232	7.42626	0.0122578	0.0194957	0.0199626	132	150	157	7.05528	7.2384	7.30378	0.0154098	0.0175111	0.0183283	0	0	0	0	0	0	0	0	0
chr1	193346346	193370298	ENSMUSG00000016179	0.4961	-	Camk1g	protein_coding	0.791098	1	2	1	1	0.528321	0.00011814	2	1.52832	0.000413492	2	0	0	1.58496	0	0	0.000354421	0	0	1	1	5	1	1	2.58496	0.000177211	0.000177211	0.000886054	0	0	0	0	0	0	0	0	0
chr1	193091104	193130272	ENSMUSG00000016181	0.461	-	Diexf	protein_coding	0.511233	1	0.7625	-0.391191	52	5.73354	0.00428085	40	5.26083	0.00324472	57	52	48	5.85798	5.72792	5.61471	0.00466258	0.00425358	0.00392638	32	60	27	5.04439	5.93074	4.80735	0.00261759	0.00490798	0.00220859	0	0	0	0	0	0	0	0	0
chr1	193221634	193264075	ENSMUSG00000016194	0.4394	-	Hsd11b1	protein_coding	0.978333	1	0.727273	-0.459432	10	3.34813	0.00146994	7	2.69227	0.00102896	10	15	5	3.45943	4	2.58496	0.00146994	0.00220491	0.00073497	14	5	2	3.90689	2.58496	1.58496	0.00205792	0.00073497	0.000293988	0	0	0	0	0	0	0	0	0
chr1	192891233	193035775	ENSMUSG00000016200	0.3912	-	Syt14	protein_coding	0.376271	1	2.9	1.53605	2	1.72331	0.00023155	9	3.27126	0.000860044	2	2	3	1.58496	1.58496	2	0.000198472	0.000198472	0.000297708	8	9	9	3.16993	3.32193	3.32193	0.000793887	0.000893123	0.000893123	0	0	0	0	0	0	0	0	0
chr17	37270220	37274484	ENSMUSG00000016206	0.4666	+	H2-M3	protein_coding	0.0301387	1	2.40234	1.26444	84	6.29315	0.0231876	204	7.59533	0.0560902	48	132	73	5.61471	7.05528	6.20945	0.0131977	0.0362936	0.0200715	150	154	308	7.2384	7.27612	8.27146	0.0412428	0.0423426	0.0846852	0	0	0	0	0	0	0	0	0
[truncated: 15,503 more rows]
