# Supplementary material for: Repurposing the antipsychotic drug amisulpride for targeting synovial fibroblast activation in arthritis
Source: JCI Insight. 2023 May 8;8(9):e165024. doi: 10.1172/jci.insight.165024 (PMC10243819; doi:10.1172/jci.insight.165024)
Supplement: Supplemental data set 5 [file jciinsight-8-165024-s084.xlsx]

## Sheet: Sheet1
LFQ intensity Click1_1	LFQ intensity Click1_2	LFQ intensity Click1_3	LFQ intensity Click1_Competition_1	LFQ intensity Click1_Competition_2	LFQ intensity Click1_Competition_3	LFQ intensity Click2_1	LFQ intensity Click2_2	LFQ intensity Click2_3	LFQ intensity Click2_Competition_1	LFQ intensity Click2_Competition_2	LFQ intensity Click2_Competition_3	LFQ intensity DMSO_1	LFQ intensity DMSO_2	LFQ intensity DMSO_3	C: Only identified by site	C: Reverse	C: Potential contaminant	N: Peptides	N: Razor + unique peptides	N: Unique peptides	N: Sequence coverage [%]	N: Unique + razor sequence coverage [%]	N: Unique sequence coverage [%]	N: Mol. weight [kDa]	N: Q-value	N: Score	N: Intensity	N: MS/MS count	T: Protein IDs	T: Majority protein IDs	T: Protein names	T: Gene names	T: id
19.6446	18.4379	18.3679	NaN	21.0609	NaN	18.1098	18.26	18.612	18.4137	18.257	18.3109	19.0965	19.4259	18.0172				2	2	2	2	2	2	99.226	0.00071736	12.452	19951000	3	A0A067XG53;O70589-3;O70589-4;O70589-5;O70589;F6ZQR2;F6Y9I5;O70589-2	A0A067XG53;O70589-3;O70589-4;O70589-5;O70589;F6ZQR2;F6Y9I5;O70589-2	Peripheral plasma membrane protein CASK	Cask	0
19.4549	20.023	18.0978	21.096	18.3144	NaN	18.8222	19.2502	19.041	22.5054	22.6359	21.4012	20.4991	19.5874	20.7903				1	1	1	7.7	7.7	7.7	35.633	0	24.999	127800000	44	A0A075B5P4;A0A0A6YWR2;P01868;P01869	A0A075B5P4;A0A0A6YWR2;P01868;P01869	Ig gamma-1 chain C region secreted form;Ig gamma-1 chain C region, membrane-bound form	Ighg1	1
23.8786	23.0684	22.4236	24.1816	22.1035	20.3207	21.7228	21.159	21.5228	21.4462	20.8327	20.0838	21.8825	22.5325	22.1469				12	12	12	11.6	11.6	11.6	152.54	0	83.268	237540000	26	F8VQC7;A0A087WQF8;A0A087WS23;A0A087WQQ5;A0A087WPW5;A0A087WQI3;A0A087WP85;A0A087WQD0;A0A087WPX0;A0A087WRS1;A0A087WQ25;A0A087WQG4;A0A087WP14;A0A087WS29;A0A087WS04;A0A087WP48;A0A087WNW3;Q61595;Q61595-8;Q61595-4;Q61595-11;Q61595-15;Q61595-7;Q61595-9;Q61595-5;Q61595-13;Q61595-6;Q61595-10;Q61595-14;Q61595-3;Q61595-16;Q61595-12;Q61595-2;A0A087WPY8;A0A087WR91	F8VQC7;A0A087WQF8;A0A087WS23;A0A087WQQ5;A0A087WPW5;A0A087WQI3;A0A087WP85;A0A087WQD0;A0A087WPX0;A0A087WRS1;A0A087WQ25;A0A087WQG4;A0A087WP14;A0A087WS29;A0A087WS04;A0A087WP48;A0A087WNW3;Q61595;Q61595-8;Q61595-4;Q61595-11;Q61595-15;Q61595-7;Q61595-9;Q61595-5;Q61595-13;Q61595-6;Q61595-10;Q61595-14;Q61595-3;Q61595-16;Q61595-12;Q61595-2	Kinectin	Ktn1	2
20.5945	NaN	NaN	NaN	NaN	NaN	19.2789	NaN	NaN	18.8779	19.1202	19.3915	NaN	18.4081	19.1884				2	2	2	1.3	1.3	1.3	160.23	0.0019048	11.119	15736000	2	E9Q6L0;J3QP81;A0A087WS18;A0A087WQF1;A0A087WQ95;A0A087WNW8;A0A087WRK0;A0A087WP42;E9QNY9;A0A087WRE8;E9QKH0;A0A087WQ31;Q80TV8-2;Q80TV8;A0A0N4SUT7;A0A0A6YXZ1	E9Q6L0;J3QP81;A0A087WS18;A0A087WQF1;A0A087WQ95;A0A087WNW8;A0A087WRK0;A0A087WP42;E9QNY9;A0A087WRE8;E9QKH0;A0A087WQ31;Q80TV8-2;Q80TV8;A0A0N4SUT7;A0A0A6YXZ1	CLIP-associating protein 1	Clasp1	3
21.5485	18.7466	19.6645	21.6894	22.8062	NaN	19.7013	19.4545	19.9933	20.0088	NaN	19.6832	19.6068	20.6075	19.8913				9	9	9	5.9	5.9	5.9	220.66	0	55.584	69137000	12	A0A087WNZ7;G5E870;A0A087WRV6;A0A0B4J1N9	A0A087WNZ7;G5E870;A0A087WRV6	E3 ubiquitin-protein ligase TRIP12	Trip12	4
20.3691	21.4016	20.4609	NaN	NaN	NaN	NaN	NaN	20.8862	NaN	NaN	NaN	21.2901	19.925	NaN				1	1	1	24.1	24.1	24.1	6.4913	0	27.435	24053000	4	A0A087WP98;A0A087WPN6;A0A087WQN2;P26350	A0A087WP98;A0A087WPN6;A0A087WQN2;P26350	Prothymosin alpha;Prothymosin alpha, N-terminally processed;Thymosin alpha	Ptma	5
18.3982	17.284	16.7054	20.3895	21.78	17.5959	16.8467	16.6006	16.789	NaN	NaN	NaN	NaN	17.9471	NaN				3	3	3	4.3	4.3	4.3	90.454	0	17.336	18621000	3	A0A087WS03;A0A087WQ32;G3X9F1;Q9R1S3-2;Q9R1S3-3;Q9R1S3;A0A087WNT9	A0A087WS03;A0A087WQ32;G3X9F1;Q9R1S3-2;Q9R1S3-3;Q9R1S3	GPI ethanolamine phosphate transferase 1	Pign	6
22.7943	23.2815	22.9287	21.3955	22.5786	21.9081	23.6541	23.5485	23.9275	22.8624	23.348	23.9607	23.5142	22.9422	23.8719				9	9	8	16	16	14.4	51.209	0	55.197	415820000	46	A0A087WQS2;Q9CQC6;A0A087WPF9;A0A087WS48	A0A087WQS2;Q9CQC6;A0A087WPF9	Basic leucine zipper and W2 domain-containing protein 1	Bzw1	7
22.7345	22.7782	23.0073	24.3752	24.5769	24.3647	22.3672	22.4413	23.579	23.788	23.2487	22.8434	22.8882	24.0284	22.9485				14	14	14	8.9	8.9	8.9	249.55	0	105.27	445730000	55	A0A087WS56;Q3UHL6;A0A087WR50;P11276;B7ZNJ1;B9EHT6;A0A087WSN6;A0A087WS99	A0A087WS56;Q3UHL6;A0A087WR50;P11276;B7ZNJ1;B9EHT6;A0A087WSN6	Fibronectin;Anastellin	Fn1	8
NaN	NaN	NaN	21.0316	NaN	NaN	NaN	NaN	NaN	NaN	NaN	NaN	NaN	NaN	NaN				1	1	1	4.7	4.7	4.7	26.179	0.0029638	6.861	5676000	1	A0A087WRM2;Q91VK4	A0A087WRM2;Q91VK4	Integral membrane protein 2C;CT-BRI3	Itm2c	9
24.389	22.3481	21.715	25.8404	25.433	20.6414	21.8308	19.2402	22.3435	19.4273	19.7687	21.4172	20.9209	21.7521	21.6109				29	29	29	8.4	8.4	8.4	506.26	0	182.04	473900000	47	F2Z4A3;A0A087WRT4;A0A1L1SQU7;E9QK16;Q8BNA6-2;Q8BNA6	F2Z4A3;A0A087WRT4;A0A1L1SQU7		Fat1	10
21.958	22.3413	22.1229	21.9418	22.8032	21.665	21.2632	21.4644	21.7878	21.9071	22.0996	21.8979	22.078	22.5157	21.2412				10	10	10	4.4	4.4	4.4	288.69	0	63.45	180830000	27	J3QQ16;A0A087WS16;E9PWQ3;D3YWD1	J3QQ16;A0A087WS16;E9PWQ3;D3YWD1		Col6a3	11
20.6397	21.2369	21.3247	20.3347	19.9025	21.6452	22.3146	22.6117	21.8685	21.8995	22.3826	22.128	22.6354	22.5744	22.2192				3	3	3	20.1	20.1	20.1	20.136	0	21.19	155590000	18	A0A087WS46;O70251;M0QWK5;M0QWH8;G3UX43;G3UZ47	A0A087WS46;O70251	Elongation factor 1-beta	Eef1b2;Eef1b	12
NaN	NaN	NaN	NaN	NaN	NaN	NaN	NaN	NaN	NaN	NaN	NaN	NaN	NaN	17.089	+			1	1	1	5.4	5.4	5.4	18.844	1	-2	6560100	0	A0A087WSJ7;Q3TE80	A0A087WSJ7;Q3TE80		2410002F23Rik	13
17.5736	19.6256	19.3374	NaN	NaN	19.6668	20.1893	19.6896	20.8667	19.3548	19.5497	19.4488	19.2358	18.8427	21.2408				14	2	2	33.5	4.2	4.2	49.924	0.00070522	12.303	33800000	4	P68368;A0A0A0MQA5;A0A087WQS4	P68368;A0A0A0MQA5	Tubulin alpha-4A chain	Tuba4a	14
21.8911	20.9312	21.3393	21.9071	22.3681	20.7618	20.5583	20.3285	20.4028	19.8952	19.5267	20.3946	20.9498	20.3831	20.432				3	3	3	11.2	11.2	11.2	38.111	0	21.889	92832000	6	A0A0A0MQB0;Q4PJX1-3;Q4PJX1;Q4PJX1-2	A0A0A0MQB0;Q4PJX1-3;Q4PJX1;Q4PJX1-2	Protein odr-4 homolog	BC003331;Odr4	15
20.3261	20.4253	20.9167	NaN	20.0148	NaN	20.4663	20.4204	21.1903	20.024	20.1668	NaN	19.7639	20.2523	NaN				2	2	2	7.2	7.2	7.2	27.292	0.00068493	12.058	42236000	5	A0A0A0MQD4;Q8K201	A0A0A0MQD4;Q8K201	Keratinocyte-associated transmembrane protein 2	9530068E07Rik;Kct2	16
26.4451	27.2328	27.5146	25.8449	25.4216	26.1828	27.6262	27.8436	27.6113	27.1926	26.8203	28.0036	27.982	27.0904	27.8633				16	16	16	40.7	40.7	40.7	38.653	0	164.9	7425000000	166	A0A0A0MQF6;P16858;S4R1W1;A0A1D5RLD8;S4R257;S4R1W8;V9GX06;A0A0R4J0X7;S4R2G5;Q64467;S4R1N5;V9GXA7	A0A0A0MQF6;P16858;S4R1W1;A0A1D5RLD8;S4R257	Glyceraldehyde-3-phosphate dehydrogenase	Gapdh;Gm3839	17
22.4251	21.4879	21.4006	22.3231	23.4117	21.0481	21.1708	20.595	21.412	20.1044	21.0359	20.9829	18.6071	21.6387	20.9684				1	1	1	14.9	14.9	14.9	12.542	0.0018844	9.31	138450000	14	A0A0A0MQN1;Q5RL79	A0A0A0MQN1;Q5RL79	Keratinocyte-associated protein 2	Krtcap2	18
22.0015	21.8514	21.5247	22.0314	21.8999	20.7549	21.7647	21.6081	22.0297	21.3638	NaN	NaN	NaN	21.5781	21.6205				1	1	1	8.2	8.2	8.2	13.163	0.0051873	6.6694	123940000	5	A0A0A0MQN8;H3BIX4;Z4YLB7;P97300-3;P97300-1;P97300	A0A0A0MQN8;H3BIX4;Z4YLB7;P97300-3;P97300-1;P97300	Neuroplastin	Nptn	19
23.1884	NaN	21.673	22.4937	23.2442	NaN	21.3155	20.9184	22.0303	21.3129	21.2001	21.3586	20.6553	17.6897	20.9474				2	2	2	11	11	11	22.283	0.00074683	12.823	144660000	10	A0A0A6YVS2;Q921L3	A0A0A6YVS2;Q921L3	Transmembrane and coiled-coil domain-containing protein 1	Tmco1	20
21.6893	20.3421	20.2591	NaN	20.9118	NaN	20.3788	NaN	21.9996	21.1534	NaN	NaN	20.3948	22.1411	20.7895				1	1	1	6.1	6.1	6.1	18.476	0.0018315	7.0735	64795000	4	A0A0A6YXR6;A0A0A6YVT1;A0A0A6YXN9;A0A0A6YY75;Q64735-2;Q64735	A0A0A6YXR6;A0A0A6YVT1;A0A0A6YXN9;A0A0A6YY75;Q64735-2;Q64735	Complement component receptor 1-like protein	Cr1l	21
17.0356	17.4375	19.7846	NaN	17.0031	NaN	17.5802	16.7382	16.6995	NaN	17.3058	17.0964	18.5063	19.9444	NaN				2	2	2	7.6	7.6	7.6	42.06	0.00071685	12.447	9059100	2	Q9JKV1;A0A0A6YVU8;D3YUD8	Q9JKV1;A0A0A6YVU8;D3YUD8	Proteasomal ubiquitin receptor ADRM1	Adrm1;Gm9774	22
27.2271	26.8573	26.5256	26.981	28.0615	26.9008	26.7375	26.6098	26.2816	26.4346	26.2669	26.5258	26.9911	25.7893	26.9344				6	6	6	71.4	71.4	71.4	8.7279	0	292.67	5139000000	169	A0A0A6YW67;E9Q9J0;E9Q4P0;E9Q5F6;E9QNP0;Q5SX22;P62984;P62983;P0CG49;P0CG50	A0A0A6YW67;E9Q9J0;E9Q4P0;E9Q5F6;E9QNP0;Q5SX22;P62984;P62983;P0CG49;P0CG50	Ubiquitin-60S ribosomal protein L40;Ubiquitin;60S ribosomal protein L40;Ubiquitin-40S ribosomal protein S27a;Ubiquitin;40S ribosomal protein S27a;Polyubiquitin-B;Ubiquitin;Polyubiquitin-C;Ubiquitin;Ubiquitin-related 1;Ubiquitin-related 2	Gm8797;Uba52;Kxd1;Ubc;Ubb;Rps27a	23
20.7174	20.9285	20.4543	20.2403	NaN	NaN	21.2534	21.7513	20.5885	NaN	21.0892	21.6381	21.1231	20.01	21.8917				4	4	4	4.9	4.9	4.9	95.295	0	24.012	78905000	10	A0A0A6YW80;G3X8Y3;Q80UM3;A0A0A6YX86;A0A0A6YXF4;E9PZ53;Q9DBB4	A0A0A6YW80;G3X8Y3;Q80UM3;A0A0A6YX86	N-alpha-acetyltransferase 15, NatA auxiliary subunit	Naa15	24
NaN	NaN	17.9501	NaN	21.594	NaN	18.2566	NaN	NaN	NaN	NaN	NaN	NaN	NaN	NaN				1	1	1	25.6	25.6	25.6	9.22	0.0023866	6.8918	12637000	1	A0A0A6YW87;Q9CX13	A0A0A6YW87;Q9CX13	Protein cornichon homolog 4	Cnih4	25
20.8162	20.3069	20.3164	NaN	19.9894	NaN	20.1885	20.3096	20.6308	NaN	21.1753	21.1574	19.6546	19.2079	20.6177				2	2	2	1.8	1.8	1.8	154.64	0.00069784	12.214	53260000	5	E9QKE4;A0A0A6YWM5;Q8BMG7	E9QKE4;A0A0A6YWM5;Q8BMG7	Rab3 GTPase-activating protein non-catalytic subunit	Rab3gap2	26
20.5782	20.6849	20.7924	NaN	21.8842	22.9506	20.6293	21.3074	21.003	NaN	NaN	NaN	20.512	22.397	20.9367	+			1	1	1	8.9	8.9	8.9	18.681	1	-2	60403000	1	A0A0A6YWS4;A0A0A6YXV3;Q61473	A0A0A6YWS4;A0A0A6YXV3;Q61473	Transcription factor SOX-17	Sox17	27
18.9724	18.2771	18.3663	22.0561	22.0183	19.6107	18.0194	17.9451	18.7386	18.4902	18.4136	18.479	18.9594	17.9138	18.3247				2	2	2	18.9	18.9	18.9	15.253	0.00077882	13.304	35730000	3	A0A0A6YX05;P14094	A0A0A6YX05;P14094	Sodium/potassium-transporting ATPase subunit beta-1	Atp1b1	28
22.1046	NaN	21.6892	21.9938	21.6295	22.7076	22.0307	21.1999	NaN	21.8935	22.5587	21.9355	21.5606	20.2847	22.3086				5	5	5	13.8	13.8	13.8	54.108	0	31.316	136120000	12	A0A0A6YX18;Q8BVE3;A0A0A6YWP6;A0A0A6YVU0	A0A0A6YX18;Q8BVE3;A0A0A6YWP6	V-type proton ATPase subunit H	Atp6v1h	29
20.0167	20.9219	20.5714	NaN	19.0188	20.6486	20.3809	20.1852	18.901	20.7361	20.331	21.0218	18.9274	20.4921	20.4306				2	2	2	18.4	18.4	18.4	14.463	0.00077942	13.328	52011000	6	P62900;A0A0A6YX26;A0A0A6YXL3	P62900;A0A0A6YX26;A0A0A6YXL3	60S ribosomal protein L31	Rpl31	30
19.6657	20.7135	20.824	20.3893	20.7362	19.711	19.1237	19.4953	20.5366	20.4558	19.9156	20.141	19.9977	19.406	19.5731				2	2	2	5.9	5.9	5.9	41.247	0.00067568	11.874	43718000	7	A0A0A6YX50;P51175	A0A0A6YX50;P51175	Protoporphyrinogen oxidase	Ppox	31
NaN	NaN	NaN	NaN	NaN	NaN	NaN	19.4613	NaN	21.7297	18.9411	NaN	19.2003	NaN	NaN				1	1	1	3.6	3.6	3.6	31.272	0.0083056	6.4306	13939000	1	A0A0A6YXP4;A0A0A6YXM5;Q6PGA0	A0A0A6YXP4;A0A0A6YXM5;Q6PGA0	REST corepressor 3	Rcor3	32
22.958	NaN	19.2331	23.1253	23.5858	20.4418	20.0519	15.348	NaN	NaN	19.7963	19.7802	21.1178	NaN	18.7689				2	2	2	8.1	8.1	8.1	27.005	0.0007874	13.534	108720000	8	A0A0A6YXR0;Q8BGS7-2;Q8BGS7;D3Z5Y5;D3YX12	A0A0A6YXR0;Q8BGS7-2;Q8BGS7;D3Z5Y5;D3YX12	Choline/ethanolaminephosphotransferase 1	Cept1	33
NaN	NaN	NaN	20.1231	21.3451	19.431	NaN	NaN	NaN	NaN	NaN	NaN	18.1697	18.2175	NaN				1	1	1	27.3	27.3	27.3	4.5663	0.0057274	6.6244	12225000	2	A0A0A6YY22;Q9WUE3	A0A0A6YY22;Q9WUE3	Cytochrome b561 domain-containing protein 2	Cyb561d2	34
25.1882	23.3048	23.5849	26.2703	26.5599	24.6087	23.4069	22.4185	23.8033	18.3004	23.1651	22.2958	23.5961	23.8105	23.3037				19	19	0	27.5	27.5	0	93.491	0	160.75	1001600000	81	A0A0A6YY47;P13595-2;E9Q589;P13595-3;A0A0A6YWU2;P13595-4	A0A0A6YY47;P13595-2;E9Q589;P13595-3;A0A0A6YWU2;P13595-4	Neural cell adhesion molecule 1	Ncam1	35
19.4446	19.8836	NaN	21.9199	22.6768	NaN	20.2131	19.6607	NaN	18.5032	18.542	18.8869	19.2966	21.1539	19.753				3	3	3	7.5	7.5	7.5	51.585	0	19.212	55673000	7	A0A0B4J1E4;Q5U431	A0A0B4J1E4;Q5U431	G-protein coupled receptor 39	Gpr39	36
25.3398	23.5853	23.0319	24.7782	25.7277	22.1854	23.4736	22.9246	23.6792	22.4707	22.1281	22.541	21.8945	23.4017	23.0874				20	20	20	19.7	19.7	19.7	133.04	0	128.82	687630000	50	A0A0B4J1F0;P61622	A0A0B4J1F0;P61622	Integrin alpha-11	Itga11	37
NaN	NaN	NaN	NaN	NaN	NaN	NaN	NaN	19.3114	NaN	NaN	NaN	26.5398	17.0292	NaN				4	4	4	3.6	3.6	3.6	208.22	0	26.284	100340000	4	A0A0B4J1F9	A0A0B4J1F9		Tchh	38
22.2668	23.1165	22.7247	NaN	20.0467	20.8907	22.0329	22.0569	22.9232	22.843	23.7601	21.7728	22.1046	22.4671	21.9518				4	4	4	14.4	14.4	14.4	37.357	0	27.268	236290000	19	A0A0F6AIX5;Q8BVA5;A0A1W2P7T7;A0A0F6AIX6;A0A1W2P7C8;Q8BVA5-3;Q8BVA5-2;A0A1W2P6L7;A0A1W2P820	A0A0F6AIX5;Q8BVA5;A0A1W2P7T7;A0A0F6AIX6;A0A1W2P7C8;Q8BVA5-3;Q8BVA5-2	UPF0554 protein C2orf43 homolog		39
19.072	18.8992	18.8063	21.2908	18.8139	NaN	NaN	18.907	19.1176	NaN	NaN	19.0331	NaN	NaN	NaN				1	1	1	7.1	7.1	7.1	46.03	0.004084	6.7577	18232000	1	A0A0G2JDF7;Q3UN04	A0A0G2JDF7;Q3UN04	Ubiquitin carboxyl-terminal hydrolase 30	Usp30	40
19.069	19.2805	20.534	19.9913	19.3056	21.8831	NaN	19.3929	20.5846	20.2595	18.4214	19.5906	20.6765	19.3028	19.0504				1	1	1	3.4	3.4	3.4	43.282	0.0040816	6.7448	47797000	4	A0A0G2JDK2;P17439	A0A0G2JDK2;P17439	Glucosylceramidase	Gba	41
20.7238	21.1039	21.6799	18.7522	20.3366	NaN	21.4491	22.1011	22.2924	21.933	22.0492	22.577	19.6755	21.8512	22.7447				5	4	4	18.2	14.8	14.8	36.428	0	25.909	143320000	19	Q9DAW9;A0A0G2JDV8;A0A0G2JFI6	Q9DAW9;A0A0G2JDV8;A0A0G2JFI6	Calponin-3	Cnn3	42
21.4067	21.3887	21.3846	NaN	20.4413	20.2958	21.2289	NaN	21.5045	21.212	21.4131	21.4609	21.116	21.1763	21.2817				3	1	1	39	13.4	13.4	9.2327	0.0018785	8.1821	88014000	20	A0A0G2JDW7;Q6ZWU9;A0A0G2JG29;A0A0G2JEX7	A0A0G2JDW7;Q6ZWU9;A0A0G2JG29	40S ribosomal protein S27	Rps27	43
21.3094	NaN	NaN	21.9835	21.664	NaN	19.0411	NaN	NaN	NaN	NaN	18.0844	19.1955	19.2422	18.3809				3	3	2	7.2	7.2	4.8	56.928	0	18.593	37206000	4	A0A0G2JE26;Q6DFX2	A0A0G2JE26;Q6DFX2	Anthrax toxin receptor 2	Antxr2	44
NaN	20.3391	20.3947	20.1981	NaN	20.9467	20.5307	20.1706	20.6496	20.6247	20.3428	20.338	19.654	20.3826	20.3962				2	2	2	11.4	11.4	11.4	26.424	0.00070721	12.318	45731000	3	A0A0G2JE29;D3YUE2;Q61398;D3YWH0;D3YZE3	A0A0G2JE29;D3YUE2;Q61398;D3YWH0;D3YZE3	Procollagen C-endopeptidase enhancer 1	Pcolce	45
19.5801	20.051	19.6932	NaN	NaN	18.5324	21.195	20.6469	19.8444	21.0372	21.3738	21.3587	19.2017	18.9528	20.6781				3	3	3	6.1	6.1	6.1	44.303	0	17.528	55194000	8	A0A0G2JEC4;Q9JK48-3;Q9JK48;Q9JK48-2;A0A0G2JE45;A2AWI9;A2AWI7;Q8R3V5-3;Q8R3V5-1;Q8R3V5	A0A0G2JEC4;Q9JK48-3;Q9JK48;Q9JK48-2	Endophilin-B1	Sh3glb1	46
18.2781	18.1113	18.2326	NaN	20.0727	18.7309	17.838	NaN	18.3746	NaN	NaN	NaN	18.307	18.5659	17.8672				1	1	1	9.9	9.9	9.9	11.806	0.0072545	6.4657	9995700	1	A2AEC9;A0A0G2JEQ3;A0A0G2JEI5;Q60770-2;Q60770	A2AEC9;A0A0G2JEQ3;A0A0G2JEI5;Q60770-2;Q60770	Syntaxin-binding protein 3	Stxbp3a;Stxbp3	47
21.7284	22.2917	22.3371	22.139	22.1543	22.5031	22.1615	22.3919	22.3419	22.1913	22.2185	22.7387	23.7782	21.6004	22.5969				3	3	3	15.2	15.2	15.2	21.622	0	19.71	221130000	19	A0A0G2JES3;P51410;D3Z629;A0A140T8T4;S4R1R7	A0A0G2JES3;P51410;D3Z629;A0A140T8T4	60S ribosomal protein L9	Rpl9	48
19.4663	19.6923	19.5207	19.2011	NaN	NaN	19.2072	NaN	19.4896	21.6731	19.8165	19.7801	NaN	19.3	19.7718				2	2	2	4.4	4.4	4.4	54.844	0.00075245	12.897	30910000	2	A0A0G2JG00;Q3TUE1;A0A0G2JGW9;A0A0G2JFY5;Q3UUU2;Q91WJ8;Q91WJ8-2;A0A0G2JG96;A0A0G2JFK2	A0A0G2JG00;Q3TUE1;A0A0G2JGW9;A0A0G2JFY5;Q3UUU2;Q91WJ8;Q91WJ8-2;A0A0G2JG96;A0A0G2JFK2	Far upstream element-binding protein 1	Fubp1	49
NaN	21.1321	21.002	NaN	NaN	19.7457	NaN	NaN	20.4444	20.7338	NaN	19.9635	19.1545	19.6912	20.1407				2	2	2	10.6	10.6	10.6	20.294	0.0019157	11.199	32373000	4	A0A0G2JG95;Q8BX10-2;Q8BX10	A0A0G2JG95;Q8BX10-2;Q8BX10	Serine/threonine-protein phosphatase PGAM5, mitochondrial	Pgam5	50
22.6195	21.7469	22.9165	22.1468	21.3336	20.5042	22.7106	23.488	21.7301	22.4752	23.409	23.3918	23.06	20.1713	23.0799				2	2	2	21.8	21.8	21.8	9.0621	0.00080515	13.953	268300000	12	A0A0G2JGD2;P07091	A0A0G2JGD2;P07091	Protein S100-A4	S100a4	51
NaN	NaN	NaN	NaN	NaN	NaN	20.6829	NaN	NaN	NaN	NaN	20.4849	NaN	NaN	NaN				2	2	2	2.8	2.8	2.8	93.437	0.0019133	11.164	24156000	1	F6XXE6;A0A0G2JGI9;F8VPN4	F6XXE6;A0A0G2JGI9;F8VPN4		Agl	52
23.0075	23.7196	23.7696	22.8834	22.5186	22.5943	22.9197	23.2352	24.0016	24.1623	23.8191	23.1492	21.8492	21.4788	23.8725				6	6	1	32.2	32.2	4.9	20.586	0	39.788	442730000	35	A0A0G2JGP4;Q9D091;P08556;A0A0G2JE25;B2KGV5;E9Q8V2;E9PVD5;A0A0G2JGM2;A0A0N4SVY1	A0A0G2JGP4;Q9D091;P08556;A0A0G2JE25	GTPase NRas	Nras	53
20.119	NaN	20.3278	NaN	NaN	NaN	20.7824	20.2201	NaN	NaN	NaN	NaN	20.7213	20.5011	20.6917	+			12	1	1	14.3	0.8	0.8	112.99	1	-2	31174000	1	A0A0G2JGX4;Q8VCE0;Q6PIC6;Q91WH7;E9QNX7;Q64436	A0A0G2JGX4;Q8VCE0;Q6PIC6	Sodium/potassium-transporting ATPase subunit alpha-3	Atp1a3	54
NaN	NaN	NaN	24.0663	NaN	NaN	NaN	NaN	NaN	NaN	NaN	NaN	NaN	NaN	NaN	+			1	1	1	6.2	6.2	6.2	21.705	1	-2	46513000	0	A0A0G2JGY5	A0A0G2JGY5			55
20.2034	NaN	18.2715	21.3874	23.2802	NaN	18.6215	NaN	18.475	20.7723	NaN	20.7752	20.4493	20.2068	NaN				5	5	5	2.6	2.6	2.6	247.96	0	32.75	57579000	7	A0A0G2JH17;K3W4P2;Q6P4S8	A0A0G2JH17;K3W4P2;Q6P4S8	Integrator complex subunit 1	Ints1	56
19.2144	NaN	NaN	19.6701	20.8916	NaN	NaN	NaN	18.266	NaN	NaN	NaN	NaN	NaN	NaN				1	1	1	13.9	13.9	13.9	15.096	0.0024111	6.966	11263000	1	E0CX72;A0A0H2UH25;Q3UXU7;Q80Z96	E0CX72;A0A0H2UH25;Q3UXU7;Q80Z96	Vang-like protein 1	Vangl1	57
17.6419	NaN	17.151	NaN	20.3386	NaN	NaN	16.9566	16.9814	NaN	NaN	NaN	NaN	NaN	NaN				1	1	1	9	9	9	18.483	0.0018462	7.23	6484100	1	A0A0J9YTS4;D3YXN7;Q8BJU2	A0A0J9YTS4;D3YXN7;Q8BJU2	Tetraspanin;Tetraspanin-9	Tspan9	58
23.1799	23.7124	23.2908	22.3592	22.4287	21.4413	23.6843	23.4886	23.7765	24.4655	23.4007	23.7375	18.824	21.7489	23.8387				6	6	6	16.9	16.9	16.9	48.978	0	56.029	449510000	27	A0A0J9YTY0;A0A0J9YUL3;Q8C1B7-3;Q8C1B7-2;Q8C1B7;Q9R1T4-2;Q9R1T4-3;Q9R1T4;A0A0J9YUV6;A0A0J9YVA6;B7ZC46;B1AQY9;B1AQZ0;Q8CHH9;Q8CHH9-2;A2A3W1	A0A0J9YTY0;A0A0J9YUL3;Q8C1B7-3;Q8C1B7-2;Q8C1B7;Q9R1T4-2;Q9R1T4-3;Q9R1T4	Septin-11;Septin-6	Sept11;Sept6	59
16.796	17.3798	17.9289	18.3683	NaN	NaN	17.3075	17.9418	16.9279	18.2728	16.9593	17.1261	18.7012	19.885	17.0953				1	1	1	29	29	29	3.391	0.0093355	6.3674	9727500	2	A0A0J9YVC3;A0A0J9YU66;A0A0J9YVI3;A0A0J9YUR5;E9Q0T4;E9PWQ9;A0A0J9YUM4;Q91YZ2;A0A0J9YU62;O88712-2;O88712;P56546;P56546-2	A0A0J9YVC3;A0A0J9YU66;A0A0J9YVI3;A0A0J9YUR5;E9Q0T4;E9PWQ9;A0A0J9YUM4;Q91YZ2;A0A0J9YU62;O88712-2;O88712;P56546;P56546-2	C-terminal-binding protein 1;C-terminal-binding protein 2	Ctbp2;Ctbp1	60
18.0909	16.8589	17.09	18.2228	21.2979	NaN	19.3893	17.1326	17.5227	16.5033	16.9432	17.032	NaN	NaN	17.5011				3	3	3	1.7	1.7	1.7	233.1	0	18.499	15786000	3	A0A0J9YUD5;B9EJ54;E9Q880	A0A0J9YUD5;B9EJ54		Nup205	61
NaN	20.1581	20.1505	19.7495	19.4407	19.8281	21.0319	21.1915	19.7994	21.627	20.7754	21.2229	18.9971	19.3702	20.2213				2	2	2	15.8	15.8	15.8	19.774	0.00073314	12.614	56853000	4	A0A0J9YUD8;A0A0J9YUZ4;P63158;D3YVC6;D3YZ18	A0A0J9YUD8;A0A0J9YUZ4;P63158;D3YVC6;D3YZ18	High mobility group protein B1	Hmgb1	62
18.7235	19.437	19.6562	NaN	19.1056	19.3588	19.3528	19.1567	19.2761	NaN	NaN	20.3012	20.2571	19.4925	19.751				2	2	2	2.9	2.9	2.9	94.032	0.00072727	12.552	24468000	4	A0A0J9YUE9;G3UZZ3;Q3T9X3;A0A0J9YUN4;Q3TCR7;G3X9G4;F8WIV5;P39053-5;P39053-3;P39053-6;P39053-4;P39054-2;P39053;P39054	A0A0J9YUE9;G3UZZ3;Q3T9X3;A0A0J9YUN4;Q3TCR7;G3X9G4;F8WIV5;P39053-5;P39053-3;P39053-6;P39053-4;P39054-2;P39053;P39054	Dynamin-1;Dynamin-2	Dnm2;Dnm1	63
21.0563	NaN	20.27	NaN	NaN	NaN	NaN	21.5092	NaN	18.335	18.6261	NaN	NaN	NaN	25.843				1	1	1	1.1	1.1	1.1	112.82	0.0035253	6.7964	250750000	1	A0A0J9YVJ0;A0A0J9YVE6;B5THE2;A0A571BF69	A0A0J9YVJ0;A0A0J9YVE6;B5THE2;A0A571BF69		Mgam	64
21.5527	19.6099	19.3313	23.7048	25.0601	19.1334	20.0802	17.8512	18.638	17.2462	17.7536	18.0074	18.294	19.4982	18.3196				19	18	18	12.4	11.8	11.8	237.19	0	115.86	174410000	20	E9QL12;E9PXU9;A0A0N4SWH3;A0A0N4SUN3;A0A0N4SVX9;Q9ESD7;A0A0N4SUJ2;E9Q423;A0A0N4SWG7;A0A0N4SV63;Q9ESD7-3;Q9ESD7-2	E9QL12;E9PXU9;A0A0N4SWH3;A0A0N4SUN3;A0A0N4SVX9;Q9ESD7;A0A0N4SUJ2;E9Q423;A0A0N4SWG7;A0A0N4SV63;Q9ESD7-3;Q9ESD7-2	Dysferlin	Dysf	65
18.3303	18.6946	19.5495	NaN	19.2124	NaN	20.0764	19.6379	19.7973	NaN	18.6849	19.3022	20.8571	NaN	19.9701				1	1	1	16.2	16.2	16.2	8.1432	0.0024125	6.9682	25271000	9	A0A0N4SUT8;A0A0N4SVH5;A0A0N4SVW1;A0A0N4SUV7;Q91YP3	A0A0N4SUT8;A0A0N4SVH5;A0A0N4SVW1;A0A0N4SUV7;Q91YP3	Deoxyribose-phosphate aldolase	Dera	66
23.1035	23.2713	22.8397	23.0623	23.0683	23.9085	22.8801	22.84	23.4603	23.8443	23.8627	23.5397	24.1632	21.5155	23.2669				2	2	2	11.2	11.2	11.2	15.142	0.00071891	12.461	412880000	25	P27661;C0HKE7;C0HKE8;C0HKE9;C0HKE6;C0HKE5;C0HKE4;C0HKE3;C0HKE1;C0HKE2;Q8CGP4;A0A0N4SV66;Q64523;Q8R1M2;P0C0S6;Q8CGP6;Q3THW5;Q8CGP5;Q8CGP7;Q6GSS7;Q8BFU2;Q3UA95;Q8R029;Q64522;G3UWL7	P27661;C0HKE7;C0HKE8;C0HKE9;C0HKE6;C0HKE5;C0HKE4;C0HKE3;C0HKE1;C0HKE2;Q8CGP4;A0A0N4SV66;Q64523;Q8R1M2;P0C0S6;Q8CGP6;Q3THW5;Q8CGP5;Q8CGP7;Q6GSS7;Q8BFU2;Q3UA95;Q8R029;Q64522;G3UWL7	Histone H2AX;Histone H2A;Histone H2A type 2-C;Histone H2A.J;Histone H2A.Z;Histone H2A type 1-H;Histone H2A.V;Histone H2A type 1-F;Histone H2A type 1-K;Histone H2A type 2-A;Histone H2A type 3;Histone H2A type 2-B	H2afx;Hist1h2aa;Hist2h2ac;H2afj;H2afz;Hist1h2ah;H2afv;Hist1h2af;Hist1h2ak;Hist2h2aa1;Hist3h2a;Hist2h2ab	67
23.7181	24.7754	24.8075	22.857	23.1696	25.9408	24.1447	24.6094	24.7975	25.3392	24.4643	25.0522	22.2571	24.9826	25.0273				6	6	5	29	29	22.5	15.985	0	39.834	1139800000	40	A0A0N4SVB8;Q9CQW2	A0A0N4SVB8;Q9CQW2	ADP-ribosylation factor-like protein 8B	Arl8b	68
NaN	NaN	NaN	19.7863	19.6186	NaN	NaN	NaN	NaN	NaN	NaN	NaN	NaN	NaN	NaN				1	1	1	5	5	5	32.259	0.0072303	6.4594	5006800	1	A0A0N4SVC2;E9QP00;Q6PFR5	A0A0N4SVC2;E9QP00;Q6PFR5	Transformer-2 protein homolog alpha	Tra2a	69
19.8838	20.8186	20.7948	NaN	20.4308	21.247	20.6984	20.8417	21.1035	20.7009	NaN	NaN	22.0116	22.1058	20.6646				2	2	2	14.2	14.2	14.2	19.558	0.00073099	12.59	60344000	5	A0A0N4SVM0;D6RCW7;P47754;A0A0G2JE27;Q5RKN9;P47753	A0A0N4SVM0;D6RCW7;P47754;A0A0G2JE27;Q5RKN9;P47753	F-actin-capping protein subunit alpha-2;F-actin-capping protein subunit alpha-1	Capza2;Capza1	70
NaN	22.5316	22.5993	NaN	18.6823	NaN	21.0467	NaN	21.3744	NaN	NaN	NaN	20.8566	21.2187	21.2948				2	2	2	36.7	36.7	36.7	5.8765	0.00065833	11.574	72965000	4	A0A0N4SVQ1;Q62425	A0A0N4SVQ1;Q62425	Cytochrome c oxidase subunit NDUFA4	Ndufa4	71
18.7326	19.2226	NaN	NaN	NaN	NaN	NaN	NaN	NaN	20.7225	18.4885	18.0012	NaN	18.4956	NaN				1	1	1	8.2	8.2	8.2	18.742	0.0023909	6.9049	9842100	1	P53996-2;A0A0N4SVS6;P53996-3	P53996-2;A0A0N4SVS6;P53996-3			72
22.9054	24.7739	23.9936	22.2207	22.9183	22.6259	23.5287	23.8085	24.1074	24.594	23.6993	23.6184	23.6899	23.9131	23.4415				9	9	9	25.2	25.2	25.2	42.121	0	56.758	586330000	45	A0A0R3P9C8;Q9DC69	A0A0R3P9C8;Q9DC69	NADH dehydrogenase [ubiquinone] 1 alpha subcomplex subunit 9, mitochondrial	Ndufa9	73
20.9939	20.2648	NaN	NaN	NaN	NaN	22.467	22.1968	NaN	21.5745	20.84	20.8538	21.1433	21.2185	21.866				3	3	3	17.5	17.5	17.5	22.924	0	18.298	69779000	5	A0A0R4J1C2;A0A0R4IZW8;O88456;Q9D7J7	A0A0R4J1C2;A0A0R4IZW8;O88456	Calpain small subunit 1	Capns1	74
19.4311	19.3022	19.0553	21.1534	19.8929	19.6225	18.9284	18.6768	19.1399	19.1554	18.9479	17.3033	19.7758	19.5542	18.5183				2	2	2	2.8	2.8	2.8	78.026	0.0019194	11.235	28002000	1	A0A0R4IZY0;Q8C1A5	A0A0R4IZY0;Q8C1A5	Thimet oligopeptidase	Thop1	75
19.5749	19.336	19.6066	19.0818	19.3738	19.4299	20.3075	20.5288	19.9005	20.7495	20.0336	NaN	NaN	20.3773	20.1326				1	1	1	3.6	3.6	3.6	38.387	0.0018226	7.0307	38922000	7	A0A0R4J005;A0A5F8MPJ3;E9QP62;Q9D7B2;Q99JW4	A0A0R4J005;A0A5F8MPJ3;E9QP62;Q9D7B2;Q99JW4	LIM and senescent cell antigen-like-containing domain protein 1	Lims1	76
19.1965	19.1263	19.7295	20.2547	20.8206	19.9781	19.1484	18.7593	19.8687	NaN	19.1496	19.3956	18.8166	18.5963	19.2489				1	1	1	3.9	3.9	3.9	34.69	0.0083195	6.4391	29956000	9	Q8BQ10;A0A0R4J008;O09106;P70288	Q8BQ10;A0A0R4J008;O09106;P70288	Histone deacetylase 1;Histone deacetylase 2	Hdac2;Hdac1	77
20.5649	21.6384	21.8242	20.2658	19.2924	NaN	22.17	22.0739	22.5988	22.0777	22.6472	22.5686	21.3746	21.5777	22.5084				4	4	4	6.2	6.2	6.2	87.479	0	26.279	152850000	24	A0A0R4J034;Q99K01-3;Q99K01;Q99K01-2;Q99K01-4	A0A0R4J034;Q99K01-3;Q99K01;Q99K01-2;Q99K01-4	Pyridoxal-dependent decarboxylase domain-containing protein 1	Pdxdc1	78
NaN	NaN	20.049	NaN	NaN	18.1864	NaN	20.5008	19.8536	19.8306	20.1922	20.8525	20.0015	19.4739	20.7814				3	3	3	4.2	4.2	4.2	72.679	0	17.725	31719000	4	Q8CIG8;A0A0R4J049;F6QQQ6	Q8CIG8;A0A0R4J049;F6QQQ6	Protein arginine N-methyltransferase 5	Prmt5	79
21.5522	23.2985	22.9853	21.7397	21.0695	22.1108	22.3537	22.1356	21.5504	22.2842	22.6357	22.6653	21.0079	21.0546	21.6026				4	4	4	16	16	16	56.459	0	42.916	217020000	20	A0A0R4J078;Q8VCH8;A0A087WSK5	A0A0R4J078;Q8VCH8;A0A087WSK5	UBX domain-containing protein 4	Ubxn4	80
20.0855	20.6206	21.4467	21.5029	22.2895	21.1636	20.8503	20.8887	21.0178	21.454	20.7531	20.581	20.489	21.2755	20.0946				4	4	4	11.4	11.4	11.4	47.896	0	25.776	93348000	8	A0A0R4J083;P51174	A0A0R4J083;P51174	Long-chain specific acyl-CoA dehydrogenase, mitochondrial	Acadl	81
21.3002	20.2957	20.644	22.1025	22.7107	20.6698	20.8764	20.7073	21.3799	NaN	NaN	NaN	21.4858	22.5225	20.7627				4	4	4	17.3	17.3	17.3	32.935	0	28.252	99384000	13	P20352;A0A0R4J088;A0A0G2JGS5	P20352;A0A0R4J088;A0A0G2JGS5	Tissue factor	F3	82
20.976	19.112	19.2721	21.8078	21.0298	NaN	19.404	18.4925	19.6709	NaN	20.0757	18.5213	19.2608	18.3752	19.4183				2	2	2	7.5	7.5	7.5	50.53	0.00080645	14.025	41267000	5	A0A0R4J0B5;D6RDS0;Q91W34-2;Q91W34	A0A0R4J0B5;D6RDS0;Q91W34-2;Q91W34	RUS1 family protein C16orf58 homolog	BC017158	83
20.3176	19.5068	18.2632	20.8962	22.3023	19.2874	19.6687	18.0451	18.4495	18.4742	18.9017	18.9332	19.1222	19.2087	17.9896				4	4	4	7.1	7.1	7.1	63.607	0	24.783	42499000	6	S4R2E1;A0A0R4J0B6;Q7TMS5;D3YZX5;S4R2M4;A0A0N4SWA2;D3Z150	S4R2E1;A0A0R4J0B6;Q7TMS5	ATP-binding cassette sub-family G member 2	Abcg2	84
23.8497	22.4496	22.361	24.2598	25.5814	21.8601	22.6846	22.219	22.885	21.8482	21.7506	22.3336	21.9721	23.8375	22.0181				8	7	7	9.7	8.9	8.9	93.314	0	45.919	464330000	40	A0A0R4J0D3;Q3TDQ1	A0A0R4J0D3;Q3TDQ1	Dolichyl-diphosphooligosaccharide--protein glycosyltransferase subunit STT3B	Stt3b	85
24.347	24.9963	24.9975	24.3034	24.783	25.0934	24.0287	24.5112	25.0766	24.5641	24.5433	24.395	24.0829	24.5548	24.775				15	15	15	28.2	28.2	28.2	65.936	0	99.9	1096400000	103	A0A2I3BQL9;A0A0R4J0G0;Q8BH04;A0A2I3BS39;A0A2I3BRX1;A0A2I3BQC6	A0A2I3BQL9;A0A0R4J0G0;Q8BH04;A0A2I3BS39;A0A2I3BRX1	Phosphoenolpyruvate carboxykinase [GTP], mitochondrial	Pck2	86
20.4268	18.9263	NaN	NaN	21.0417	NaN	20.1768	19.3892	NaN	18.9511	NaN	19.3662	20.0916	19.2679	19.2251				4	4	4	2.8	2.8	2.8	155.59	0	24.045	29121000	5	A0A0R4J0H7;Q8K2Z4;Q8K2Z4-2;A0A087WRK6;A0A087WNQ1	A0A0R4J0H7;Q8K2Z4;Q8K2Z4-2	Condensin complex subunit 1	Ncapd2	87
23.2671	22.5382	22.1077	24.237	24.7489	19.5794	22.1758	19.9569	21.0814	21.0786	20.7861	20.184	21.1393	20.8528	19.3026				16	16	16	16.6	16.6	16.6	132.76	0	115.81	249640000	30	Q6NWW9;A0A0R4J0H8;A0A0A6YX88	Q6NWW9;A0A0R4J0H8	Fibronectin type III domain-containing protein 3B	Fndc3b	88
24.8548	24.2855	24.0786	25.0905	25.6494	25.263	23.7998	23.486	24.5491	24.1395	24.0106	23.8371	24.1668	24.6966	23.6815				39	39	39	9.9	9.9	9.9	504.77	0	243.6	1010200000	116	A0A0R4J0I9;Q91ZX7;Q3U5J2;A0A0N4SUL9;H3BJH0;H3BL52;A0A0R4J0A9;O88572;Q91VN0	A0A0R4J0I9;Q91ZX7	Prolow-density lipoprotein receptor-related protein 1;Low-density lipoprotein receptor-related protein 1 85 kDa subunit;Low-density lipoprotein receptor-related protein 1 515 kDa subunit;Low-density lipoprotein receptor-related protein 1 intracellular domain	Lrp1	89
22.8756	20.9962	20.8823	22.8356	23.9277	22.0749	22.365	21.0748	21.9023	20.717	21.2015	21.8548	22.6227	21.9333	21.8454				14	14	14	8.5	8.5	8.5	218.71	0	91.463	210280000	35	Z4YL78;A0A0R4J0K2;K3W4R5;A2AGT5-2;A2AGT5-3;A2AGT5	Z4YL78;A0A0R4J0K2;K3W4R5;A2AGT5-2;A2AGT5-3;A2AGT5	Cytoskeleton-associated protein 5	Ckap5	90
18.3313	18.9064	19.1284	NaN	NaN	19.213	18.3349	NaN	18.9307	18.0681	NaN	18.4038	NaN	NaN	NaN				1	1	1	3.4	3.4	3.4	45.091	0.0062182	6.5459	8505100	1	A0A0R4J0P1;D3YTT4;Q9D7B6	A0A0R4J0P1;D3YTT4;Q9D7B6	Isobutyryl-CoA dehydrogenase, mitochondrial	Acad8	91
22.4428	NaN	NaN	NaN	20.2382	NaN	NaN	NaN	20.7696	NaN	NaN	NaN	NaN	NaN	NaN				2	2	2	18.8	18.8	18.8	11.435	0.00066181	11.677	68885000	1	A0A0R4J0R1;O70404	A0A0R4J0R1;O70404	Vesicle-associated membrane protein 8	Vamp8	92
NaN	19.2548	19.7913	18.7979	NaN	NaN	19.8759	20.1125	19.7106	19.6956	20.3606	21.1041	NaN	19.6047	20.6998				1	1	1	2.1	2.1	2.1	57.542	0.0035336	6.8146	36535000	3	A0A0R4J0T8;Q9D8S3	A0A0R4J0T8;Q9D8S3	ADP-ribosylation factor GTPase-activating protein 3	Arfgap3	93
28.1352	27.9304	27.6574	27.4803	26.6009	27.4775	27.3221	27.6324	27.5617	27.9736	28.6214	27.9184	27.7067	27.773	27.5436				32	32	32	45.7	45.7	45.7	72.369	0	323.31	9453700000	352	A0A0R4J0Z1;P08003	A0A0R4J0Z1;P08003	Protein disulfide-isomerase A4	Pdia4	94
17.7449	17.5662	17.3033	18.337	20.7953	NaN	NaN	NaN	NaN	NaN	17.0037	17.057	17.9773	18.3493	NaN				2	2	2	2	2	2	135.44	0.00075188	12.892	10191000	2	A0A0R4J1K4;A0A0R4J1K9;A0A0R4J101;P13808-4;P13808-5;P13808-2;P13808-3;P13808	A0A0R4J1K4;A0A0R4J1K9;A0A0R4J101;P13808-4;P13808-5;P13808-2;P13808-3;P13808	Anion exchange protein 2	Slc4a2	95
21.589	19.4654	19.0185	22.9274	23.4947	20.6963	19.3278	18.9319	19.6841	18.4331	18.4736	18.9887	20.0957	18.6854	19.1968				3	3	3	8.4	8.4	8.4	58.131	0	20.39	83300000	9	G3UYZ1;A0A0R4J117;Q8R366;D3Z4Q8	G3UYZ1;A0A0R4J117;Q8R366	Immunoglobulin superfamily member 8	Igsf8	96
20.3705	18.6531	19.2809	NaN	NaN	NaN	19.7517	18.9989	19.3129	NaN	18.7877	19.2037	19.8973	19.0798	19.203				3	3	3	2.9	2.9	2.9	146.02	0	18.705	20835000	3	Z4YLI8;A0A0R4J140;Q5SW19-2;Q5SW19-3;Q5SW19	Z4YLI8;A0A0R4J140;Q5SW19-2;Q5SW19-3;Q5SW19	Clustered mitochondria protein homolog	Cluh	97
21.1977	22.1687	22.2682	21.7662	21.8375	22.5839	21.096	20.8951	22.2887	21.0049	20.2825	21.6301	21.6117	21.7185	21.1539				3	3	3	10.4	10.4	10.4	42.123	0	20.795	134400000	21	A0A0R4J1B9;G3X9M0;Q9ER88-2;Q9ER88;G3UWM7;G3UWZ6;G3UWJ4;G3UZC0	A0A0R4J1B9;G3X9M0;Q9ER88-2;Q9ER88;G3UWM7;G3UWZ6	28S ribosomal protein S29, mitochondrial	Dap3	98
22.7795	NaN	NaN	21.6717	NaN	18.5293	NaN	NaN	NaN	21.7174	21.4752	21.3666	20.9623	21.0525	22.143				2	2	2	5.4	5.4	5.4	35.927	0.00072569	12.539	80016000	6	A0A0R4J1C8;P31996-2;P31996	A0A0R4J1C8;P31996-2;P31996	Macrosialin	Cd68	99
22.5925	21.1957	20.629	22.5065	22.8081	20.75	21.6477	21.1422	21.0063	20.8865	20.6651	20.9467	21.618	20.1852	20.8222				7	7	7	20.1	20.1	20.1	46.878	0	44.891	134140000	19	D3YTP0;A0A0R4J1G9;E9QN92;Q8CI59;Q8CI59-2	D3YTP0;A0A0R4J1G9;E9QN92;Q8CI59;Q8CI59-2	Metalloreductase STEAP3	Steap3	100
21.0257	19.4353	19.2965	22.1887	22.4748	21.137	19.5891	18.8586	20.0551	19.4486	NaN	19.5415	20.2072	19.1733	19.3762				3	3	3	17.6	17.6	17.6	27.363	0	22.139	60205000	7	A0A0R4J1H0;Q3KNM2	A0A0R4J1H0;Q3KNM2	E3 ubiquitin-protein ligase MARCH5	2005-03-01	101
19.5876	21.5183	20.9251	NaN	NaN	NaN	19.2424	19.598	NaN	20.9196	19.8203	19.8429	NaN	20.0109	20.3274				2	2	2	7.8	7.8	7.8	36.464	0.0007734	13.226	40057000	4	Q8CEE7;A0A0R4J1N8;D3YVJ8	Q8CEE7;A0A0R4J1N8;D3YVJ8	Retinol dehydrogenase 13	Rdh13	102
20.9657	20.8203	21.356	20.8803	20.76	NaN	21.4429	21.0714	18.8742	21.249	21.1269	21.5852	21.264	21.4242	21.1262				3	3	3	2.8	2.8	2.8	141.95	0	18.71	99865000	8	D6RE33;A0A0R4J1Q0;G5E896;Q3UJB9-2;Q3UJB9;F6V5I7;F6ZJ27	D6RE33;A0A0R4J1Q0;G5E896;Q3UJB9-2;Q3UJB9	Enhancer of mRNA-decapping protein 4	Edc4	103
20.0044	19.4516	19.7917	21.773	22.0112	18.3141	19.3989	19.922	20.1001	20.4933	19.3313	19.4607	19.3802	19.5668	19.0602				4	4	4	5.2	5.2	5.2	103.03	0	24.728	56745000	8	G3X9S2;A0A0R4J1Q7;P06802-2;P06802;E9QQ26	G3X9S2;A0A0R4J1Q7;P06802-2;P06802	Ectonucleotide pyrophosphatase/phosphodiesterase family member 1;Alkaline phosphodiesterase I;Nucleotide pyrophosphatase	Enpp1	104
19.9118	18.3837	18.0155	19.5275	19.8758	NaN	19.277	NaN	18.6728	NaN	17.4695	18.025	17.9141	NaN	18.1611				1	1	1	3.3	3.3	3.3	34.323	0.0046404	6.6957	16106000	4	A0A0R4J1S7;Q8BJQ9	A0A0R4J1S7;Q8BJQ9	Chondroitin sulfate N-acetylgalactosaminyltransferase 1	Csgalnact1	105
16.8378	16.6099	16.9937	NaN	18.3144	NaN	16.7608	16.8224	NaN	NaN	NaN	NaN	17.8898	17.8308	16.9222				2	2	2	3.3	3.3	3.3	65.877	0.0012962	11.397	3830600	4	G3X8W7;A0A0R4J1W7;Q8BGZ4;Q8BGZ4-2	G3X8W7;A0A0R4J1W7;Q8BGZ4;Q8BGZ4-2	Cell division cycle protein 23 homolog	Cdc23	106
23.0346	21.5306	21.8318	21.9431	23.7814	21.8748	21.9589	21.1077	21.1897	20.2642	20.5888	21.2938	22.3798	23.3947	21.1729				4	4	4	17.1	17.1	17.1	27.932	0	31.334	206570000	23	A0A0R4J1Z3;Q9CR67;E0CXY5;Q9CZM3	A0A0R4J1Z3;Q9CR67	Transmembrane protein 33	Tmem33	107
21.7275	19.2963	19.2414	21.015	22.7746	NaN	17.2823	18.7152	19.0808	NaN	18.4209	19.0474	19.1221	19.2691	18.2012				2	2	2	11.7	11.7	11.7	18.868	0.00066934	11.775	50861000	4	V9GXH2;A0A0R4J250;Q61070;V9GXU0	V9GXH2;A0A0R4J250;Q61070;V9GXU0	Etoposide-induced protein 2.4	Ei24	108
21.0761	18.0972	17.203	21.0203	21.9964	20.0178	NaN	NaN	19.1923	18.2047	NaN	NaN	19.1039	18.0939	NaN				3	3	3	16.1	16.1	16.1	31.709	0	20.267	30896000	7	O35083;A0A0R4J263;G3UWV6	O35083;A0A0R4J263	1-acyl-sn-glycerol-3-phosphate acyltransferase alpha	Agpat1	109
21.4749	19.8074	20.659	22.6727	23.1619	22.0012	20.9746	19.6153	20.4085	NaN	NaN	18.5328	20.3321	21.2038	19.6371				4	4	4	5.3	5.3	5.3	110.07	0	25.906	90790000	11	A0A0R4J268;G3X8V6;O70458-2;O70458	A0A0R4J268;G3X8V6;O70458-2;O70458	Oncostatin-M-specific receptor subunit beta	Osmr	110
20.5574	20.9133	20.8285	20.063	20.0434	22.8867	20.0483	19.8148	20.887	20.7013	20.4629	20.5152	20.4529	20.7579	20.918				3	3	3	24.1	24.1	24.1	17.086	0	19.249	75087000	8	Q7TMF3;A0A0R4J275;F6RBR6	Q7TMF3;A0A0R4J275;F6RBR6	NADH dehydrogenase [ubiquinone] 1 alpha subcomplex subunit 12	Ndufa12	111
20.486	20.4642	20.5464	20.8583	20.0693	24.1132	20.8589	20.469	20.5723	23.3494	20.8646	19.9583	19.2154	20.4938	20.5171				3	3	3	4.3	4.3	4.3	89.795	0	19.635	100680000	3	A0A0R4J293;Q9JLF6	A0A0R4J293;Q9JLF6	Protein-glutamine gamma-glutamyltransferase K	Tgm1	112
NaN	20.4933	20.2613	NaN	NaN	20.9622	20.3657	20.404	20.7412	20.3258	20.324	20.5829	20.9092	NaN	21.1102				1	1	1	4.1	4.1	4.1	39.738	0.0018496	7.2399	46335000	9	A0A0U1RNT6;A0A0U1RNK6;Q3THS6	A0A0U1RNT6;A0A0U1RNK6;Q3THS6	S-adenosylmethionine synthase isoform type-2	Mat2a	113
21.4366	19.0343	19.3031	20.5515	21.9568	NaN	20.8293	19.7699	21.0107	18.7742	19.9353	NaN	20.1255	19.4954	19.4712				3	3	3	1.6	1.6	1.6	238.09	0	19.552	56765000	6	A0A0U1RNK7;E9PX48;A2A9M5;A2A9M4;Q8R1A4-2;Q8R1A4;A0A0U1RNY4;A0A1L1SQR4;Q8VDR9-2;Q8VDR9	A0A0U1RNK7;E9PX48;A2A9M5;A2A9M4;Q8R1A4-2;Q8R1A4	Dedicator of cytokinesis protein 7	Dock7	114
23.5374	22.4058	21.6784	23.208	23.848	22.1834	21.8044	21.3041	22.0237	21.9609	21.1825	21.2914	22.204	22.0315	21.8879				4	4	4	25.4	25.4	25.4	20.292	0	25.803	245780000	36	A0A0U1RP13;Q8VDP6;A0A0U1RP60;A0A0U1RNI6;A0A0U1RPV3;A0A0U1RQ57	A0A0U1RP13;Q8VDP6	CDP-diacylglycerol--inositol 3-phosphatidyltransferase	Cdipt	115
18.6011	20.7702	21.4825	19.4121	18.576	NaN	22.4195	21.2271	21.2411	21.1222	21.5672	22.2141	20.9736	19.6658	22.1866				4	4	4	4.6	4.6	4.6	98.317	0	25.392	99909000	14	A0A0U1RP47;A0A0U1RQ85;P22682;A0A0X1KG61;A0A0U1RP17;B9EKI5;Q3TTA7-2;Q3TTA7	A0A0U1RP47;A0A0U1RQ85;P22682;A0A0X1KG61	E3 ubiquitin-protein ligase CBL	Cbl	116
24.3647	21.6783	19.3756	NaN	24.4477	NaN	19.5306	21.6859	21.6768	NaN	NaN	20.5163	21.2704	20.4463	21.4837				1	1	1	9	9	9	12.934	0.0057208	6.6173	199510000	4	A0A0U1RPY6;Q9JKW0	A0A0U1RPY6;Q9JKW0	ADP-ribosylation factor-like protein 6-interacting protein 1	Arl6ip1	117
25.5823	25.239	24.8243	26.6831	21.5993	26.9733	28.022	22.9442	23.4197	21.6578	18.5647	26.2864	21.0508	19.6459	21.6612				1	1	1	11.7	11.7	11.7	11.436	0.0024213	7.0094	2189300000	23	A0A140LHB7	A0A140LHB7			118
23.4695	22.6339	22.4969	23.7185	24.164	21.402	22.0208	21.9927	22.6826	22.3898	20.916	22.1467	19.9211	22.2107	22.746				6	6	6	37.9	37.9	37.9	21.997	0	54.595	306100000	24	A0A140LHR3;A0A140LJ01;A0A140LHG8;Q9CYN2;A0A140LJG6;A0A140LIK0	A0A140LHR3;A0A140LJ01;A0A140LHG8;Q9CYN2;A0A140LJG6;A0A140LIK0	Signal peptidase complex subunit 2	Spcs2	119
22.0929	20.2934	20.5095	20.5436	20.2068	19.2897	20.6876	19.2978	19.9788	21.2154	NaN	NaN	19.4136	19.29	19.0818				3	3	3	6.2	6.2	6.2	91.848	0	19.367	54106000	8	E9Q638;A0A140LHU0;Q61072	E9Q638;A0A140LHU0;Q61072	Disintegrin and metalloproteinase domain-containing protein 9	Adam9	120
21.9912	21.2005	20.9342	21.4612	21.1779	NaN	20.6855	19.8926	21.4454	20.642	20.3305	NaN	NaN	21.0831	20.9631				2	2	2	4.4	4.4	4.4	54.219	0.00076453	13.088	82038000	15	A0A140LIT2;O88455	A0A140LIT2;O88455	7-dehydrocholesterol reductase	Dhcr7	121
19.3954	19.2438	20.1402	19.9586	NaN	NaN	NaN	18.8886	NaN	NaN	NaN	NaN	18.3176	18.4671	NaN				1	1	1	7.7	7.7	7.7	19.385	0.0056948	6.5923	14085000	3	A0A140LJ45;Q9EPL4	A0A140LJ45;Q9EPL4	Methyltransferase-like protein 9	Mettl9	122
18.2124	NaN	18.2087	NaN	NaN	NaN	18.3791	18.4353	NaN	NaN	NaN	NaN	19.3988	19.1595	18.2262				1	1	1	5	5	5	25.292	0.0088252	6.4006	6994000	1	A0A140LJB5;B7ZNL2;Q78ZA7	A0A140LJB5;B7ZNL2;Q78ZA7	Nucleosome assembly protein 1-like 4	Nap1l4	123
22.3054	20.1881	19.9133	20.1642	21.8086	NaN	20.6049	20.0201	20.1233	19.5255	20.4497	21.1987	19.7796	20.1721	20.5498				6	6	6	3.4	3.4	3.4	231.35	0	36.083	69829000	7	A0A140T8I9;E9Q3L2;A0A338P6F9;A0A338P7D3	A0A140T8I9;E9Q3L2		Pi4ka	124
NaN	NaN	NaN	NaN	NaN	NaN	NaN	NaN	NaN	NaN	NaN	NaN	NaN	NaN	18.6117	+			1	1	1	1.2	1.2	1.2	95.494	1	-2	11766000	0	G3X909;G3UY21;A0A140T8T2;G3UYX7;Q9R1B9	G3X909;G3UY21;A0A140T8T2;G3UYX7;Q9R1B9	Slit homolog 2 protein;Slit homolog 2 protein N-product;Slit homolog 2 protein C-product	Slit2	125
20.6594	18.2011	NaN	NaN	21.3855	NaN	18.9686	18.9268	19.0906	NaN	NaN	19.052	19.118	18.9321	18.6012				3	3	3	0.8	0.8	0.8	584.62	0	19.908	25798000	5	A0A171EBL2;E9Q555	A0A171EBL2;E9Q555	E3 ubiquitin-protein ligase RNF213	Rnf213	126
21.2574	21.9838	22.0481	20.8133	21.3095	21.6235	22.3778	22.4927	22.1964	21.8091	21.844	22.1024	22.6294	21.8805	21.9408				5	5	5	17	17	17	36.567	0	32.181	155600000	15	A0A171KXD3;Q9JIF0-3;Q9JIF0-2;Q9JIF0;A0A140LJF4;A0A140LHF7;A0A140LHS4;A0A140LJ70;Q6PAK3;A0A140LIF7;A0A140LI33	A0A171KXD3;Q9JIF0-3;Q9JIF0-2;Q9JIF0;A0A140LJF4;A0A140LHF7	Protein arginine N-methyltransferase 1	Prmt1	127
24.2559	23.7548	24.3297	23.6921	23.9599	23.3365	24.5479	23.7879	24.1621	23.5772	23.767	24.5056	23.704	23.2989	24.0456				4	4	4	28.9	28.9	28.9	18.101	0	35.865	781190000	38	A0A1B0GQU8;P35980;A0A1B0GSF7;A0A1B0GSS8;A0A1B0GSA8;A0A1B0GRZ3;A0A1B0GS28	A0A1B0GQU8;P35980;A0A1B0GSF7;A0A1B0GSS8;A0A1B0GSA8	60S ribosomal protein L18	Rpl18	128
20.8189	20.5474	19.6684	15.1308	16.2968	NaN	20.3909	20.3231	16.7078	NaN	NaN	NaN	19.1355	21.7002	NaN				1	1	1	8	8	8	15.901	0.0018371	7.1329	37377000	8	A0A1B0GT97;A0A1B0GQW0;Q9CQM2;Q99JH8	A0A1B0GT97;A0A1B0GQW0;Q9CQM2;Q99JH8	ER lumen protein-retaining receptor 2;ER lumen protein-retaining receptor 1	Kdelr2;Kdelr1	129
21.7158	21.8413	22.1853	NaN	21.661	21.2751	21.4708	20.7844	21.6869	22.2291	21.3553	21.7668	20.1768	20.914	21.6074				2	2	2	22.8	22.8	22.8	10.793	0.00073206	12.599	123360000	9	A0A1B0GQY4;O88374;A0A1B0GX27;O35855	A0A1B0GQY4;O88374;A0A1B0GX27;O35855	Branched-chain-amino-acid aminotransferase;Branched-chain-amino-acid aminotransferase, mitochondrial	Bcat2	130
22.6248	23.0114	22.2048	20.1062	NaN	NaN	22.7364	22.7024	23.3752	23.1868	23.1294	22.8261	20.9631	21.9704	22.6953				5	5	5	13.9	13.9	13.9	42.151	0	33.332	253810000	31	A0A1B0GR11;Q93092	A0A1B0GR11;Q93092	Transaldolase	Taldo1	131
19.9193	NaN	NaN	NaN	NaN	NaN	NaN	NaN	NaN	20.1765	23.5733	19.7585	20.7863	NaN	19.6068				1	1	1	25.2	25.2	25.2	13.194	0.0018564	7.3781	128530000	6	A0A1B0GRI0;A0A1B0GR19;A0A1B0GR86;Q8BH97	A0A1B0GRI0;A0A1B0GR19;A0A1B0GR86;Q8BH97	Reticulocalbin-3	Rcn3	132
19.5861	18.957	19.1101	NaN	20.5144	20.3497	18.9993	19.1277	19.2845	19.1841	19.3613	18.6498	19.1711	20.2672	19.1116				2	2	2	4.8	4.8	4.8	62.195	0.0012853	11.26	29831000	2	A0A1B0GR78;A0A1B0GRA5;P70302	A0A1B0GR78;A0A1B0GRA5;P70302	Stromal interaction molecule 1	Stim1	133
20.7866	19.8233	19.3456	19.2889	21.7627	19.5419	19.4672	19.2571	19.96	NaN	NaN	20.4706	20.2929	20.0984	NaN				2	2	2	1.3	1.3	1.3	192.73	0.000668	11.761	36272000	2	A0A1B0GR85;A0A1D5RLN6;Q8BRV5	A0A1B0GR85;A0A1D5RLN6;Q8BRV5	Uncharacterized protein KIAA1671	Kiaa1671	134
21.981	18.8621	18.5707	19.9841	22.9936	17.5315	18.8717	NaN	NaN	18.2143	18.2348	18.8281	NaN	17.8006	NaN				2	2	2	12.2	12.2	12.2	22.155	0.00075988	12.976	50552000	3	A0A1B0GRW4;Q8BTV1	A0A1B0GRW4;Q8BTV1	Tumor suppressor candidate 3	Tusc3	135
19.4074	19.6403	NaN	NaN	20.9414	NaN	19.0117	NaN	NaN	NaN	NaN	19.3009	19.7847	18.5512	18.8641				2	2	2	10.6	10.6	10.6	22.345	0.00067385	11.829	21294000	1	A0A1B0GRZ8;Q8BGF6	A0A1B0GRZ8;Q8BGF6	ELMO domain-containing protein 2	Elmod2	136
22.0198	21.6515	20.9868	23.5365	22.6585	21.5281	22.135	21.6154	22.1413	21.2878	22.1163	22.0815	20.5211	21.1575	21.9847				5	5	5	50.9	50.9	50.9	12.513	0	33.697	175510000	20	A0A1B0GS13;A0A1B0GT81;A0A1B0GTA4;Q07813;A0A1B0GSH8	A0A1B0GS13;A0A1B0GT81;A0A1B0GTA4;Q07813;A0A1B0GSH8	Apoptosis regulator BAX	Bax	137
20.4499	20.4619	20.1889	NaN	NaN	NaN	21.438	21.2496	21.3493	21.4359	21.2236	21.4534	20.0587	22.3182	21.5578				2	2	2	6.8	6.8	6.8	37.778	0.00072516	12.522	80768000	10	Q9CQM9;A0A1B0GS58;A0A1B0GT04	Q9CQM9;A0A1B0GS58;A0A1B0GT04	Glutaredoxin-3	Glrx3	138
NaN	19.9349	19.7278	NaN	19.9795	NaN	20.3281	20.8973	19.9006	NaN	NaN	NaN	20.5783	NaN	NaN				2	2	2	6.2	6.2	6.2	37.288	0.00072886	12.579	32137000	2	A0A1B0GS63;Q8K221;A0A1B0GQY8;D3Z2F3;A0A1B0GSM3	A0A1B0GS63;Q8K221;A0A1B0GQY8;D3Z2F3;A0A1B0GSM3	Arfaptin-2	Arfip2	139
28.0983	29.1808	29.4685	26.2648	26.913	27.4528	30.1852	30.2657	29.3143	29.5364	29.5186	30.1967	30.2293	29.7103	30.2333				19	19	19	43.1	43.1	43.1	36.498	0	300.04	34065000000	342	P06151;A0A1B0GSR9;A0A1B0GSX0;D3YZQ9;A0A1B0GQX5;A0A1B0GT41;A0A1B0GSL7;A0A1B0GRW9;A0A1B0GS79;A0A1B0GRC1;D3YVR7;D3YZE4;D3Z7F0;A0A1B0GRS2;A0A0N4SVV8;P00342;P16125;A0A1B0GSR2;A0A1B0GRE9	P06151;A0A1B0GSR9;A0A1B0GSX0;D3YZQ9;A0A1B0GQX5	L-lactate dehydrogenase A chain;L-lactate dehydrogenase	Ldha	140
19.7081	21.0549	20.3066	NaN	NaN	19.3473	19.5631	19.582	20.1149	20.3001	19.6325	20.4987	NaN	19.5453	20.3369				1	1	1	6.9	6.9	6.9	19.38	0.0024038	6.9403	47812000	4	A0A1B0GT26;O55003	A0A1B0GT26;O55003	BCL2/adenovirus E1B 19 kDa protein-interacting protein 3	Bnip3	141
20.4248	19.4755	20.5399	20.3203	21.1081	NaN	21.1304	20.9342	21.2112	20.4217	21.3502	21.1944	22.3008	21.206	20.6751				3	3	3	3.9	3.9	3.9	83.926	0	19.178	81219000	12	Q9Z1E4;A0A1B0GT92;A0A1B0GR90	Q9Z1E4;A0A1B0GT92	Glycogen [starch] synthase, muscle	Gys1	142
23.3511	23.598	23.7485	23.251	22.5058	23.2315	24.3735	24.6951	23.6981	24.1333	24.4843	25.1344	24.7492	25.1802	24.1192				17	17	14	31.5	31.5	26.6	70.642	0	136.29	794500000	77	A0A1C7CYV0;Q99K51;B1AX58;Q3V0K9	A0A1C7CYV0;Q99K51;B1AX58	Plastin-3	Pls3	143
18.8382	NaN	18.9481	19.6317	21.0364	20.447	18.645	18.2695	20.2721	19.7387	19.7831	19.5928	20.28	18.931	18.0294				1	1	1	12.9	12.9	12.9	11.203	0.002978	6.8895	29446000	6	A0A1D5RM62;A0A1D5RLG0;Q8BTX9	A0A1D5RM62;A0A1D5RLG0;Q8BTX9	Inactive hydroxysteroid dehydrogenase-like protein 1	Hsdl1	144
NaN	18.7692	19.4614	19.794	22.7626	18.6695	18.9941	NaN	17.257	18.2537	NaN	18.8235	19.6014	19.075	NaN				6	6	6	9.6	9.6	9.6	95.684	0	37.095	34642000	6	A0A1D5RLL3;Q8BG67;Q8BG67-2;Q8BWC5;A0A2I3BR57	A0A1D5RLL3;Q8BG67;Q8BG67-2	Protein EFR3 homolog A	Efr3a	145
22.9081	23.0139	23.2224	22.4904	22.7259	21.5147	23.4207	23.2788	22.9854	22.0164	22.4386	23.0228	22.2335	21.5964	22.3385				3	3	3	25.2	25.2	25.2	17.447	0	21.135	304480000	25	A0A1D5RLW5;A0A1D5RM85;P62717;A0A1D5RM79;A0A1D5RME4;A0A1D5RMC7	A0A1D5RLW5;A0A1D5RM85;P62717;A0A1D5RM79;A0A1D5RME4	60S ribosomal protein L18a	Rpl18a	146
21.3796	17.9102	18.8244	NaN	21.4951	19.1044	18.5644	18.4041	19.2299	NaN	NaN	18.8631	NaN	NaN	18.5085				1	1	1	2.9	2.9	2.9	44.086	0.0018215	7.0298	28048000	2	A0A1D5RLX9;Q8BWH0	A0A1D5RLX9;Q8BWH0	Putative sodium-coupled neutral amino acid transporter 7	Slc38a7	147
25.0078	26.2984	25.3783	23.2627	23.097	22.7688	24.4031	25.9035	23.7729	24.6942	26.2565	24.6568	22.9626	24.1506	26.0592	+			1	1	1	0.7	0.7	0.7	154.66	1	-2	2978900000	11	A0A1D5RMD1	A0A1D5RMD1			148
24.9295	NaN	NaN	NaN	19.2793	NaN	20.4768	NaN	NaN	NaN	18.6043	NaN	16.8971	17.2986	NaN	+			6	1	1	2.7	0.4	0.4	271.92	1	-2	123810000	1	A0A1L1SQ51;E9PUM4;Q71LX4	A0A1L1SQ51;E9PUM4;Q71LX4	Talin-2	Tln2	149
22.905	23.0589	22.3556	21.9128	22.3979	22.3942	23.1738	22.8055	22.6584	22.5874	22.6625	22.9761	23.7441	22.7929	22.8942				4	4	4	37.6	37.6	37.6	10.309	0	24.943	293680000	27	A0A1L1SQA8;P62852	A0A1L1SQA8;P62852	40S ribosomal protein S25	Rps25	150
NaN	NaN	20.6268	NaN	NaN	NaN	NaN	NaN	NaN	NaN	20.6123	NaN	20.6682	21.2982	NaN				1	1	1	0.4	0.4	0.4	564.89	0.0018645	7.6158	17263000	1	K3W4M2;A0A1L1SQG7;E9PZQ0	K3W4M2;A0A1L1SQG7;E9PZQ0	Ryanodine receptor 1	Ryr1	151
22.1417	21.8466	21.6899	22.9842	22.3892	21.6706	21.1093	21.1572	22.2881	20.3817	20.0305	20.5704	18.3158	20.0498	20.9773				1	1	1	28.6	28.6	28.6	6.91	0	65.202	131870000	13	A0A1L1SR69;A0A1L1ST61;A0A1L1SV00;Q8R472;Q9JLR9	A0A1L1SR69;A0A1L1ST61;A0A1L1SV00;Q8R472;Q9JLR9	HIG1 domain family member 1A, mitochondrial	Higd1a	152
18.8062	NaN	NaN	NaN	20.5844	NaN	NaN	NaN	NaN	NaN	NaN	NaN	NaN	18.7523	NaN				2	2	2	2.7	2.7	2.7	123.99	0.00075643	12.935	9821600	1	A0A1L1SR96;Q6PB70	A0A1L1SR96;Q6PB70	Anoctamin-8	Ano8	153
19.0254	18.9136	18.8036	19.0903	20.5969	NaN	18.7093	NaN	18.8481	NaN	NaN	NaN	18.4026	NaN	NaN				1	1	1	33.3	33.3	33.3	6.6316	0.0018599	7.4572	14632000	1	A0A1L1SRR1;Q9ESD6-2;Q9ESD6	A0A1L1SRR1;Q9ESD6-2;Q9ESD6	CKLF-like MARVEL transmembrane domain-containing protein 7	Cmtm7	154
20.611	21.6778	22.3056	19.8525	20.082	21.7432	23.4605	22.6377	22.3317	22.0197	22.934	22.9132	22.8041	20.8059	22.7781				6	6	6	8.5	8.5	8.5	89.567	0	37.915	224190000	24	A0A1L1SRX2;O08739;D3YU73;F6XQD0;D3Z4N3;A0A0G2JFD4;Q3V1D3	A0A1L1SRX2;O08739	AMP deaminase 3	Ampd3	155
21.3913	19.6952	19.7908	NaN	22.8075	21.1205	20.2488	NaN	20.2328	NaN	NaN	NaN	20.974	19.5679	19.0773				1	1	1	9.8	9.8	9.8	19.612	0	19.674	49973000	3	A0A1L1SSA8;Q91XE8	A0A1L1SSA8;Q91XE8	Transmembrane protein 205	Tmem205	156
24.5789	24.6908	24.3052	24.1327	24.5119	24.8291	23.3762	23.5544	24.4836	23.6868	23.804	23.513	23.7856	24.1341	23.8132				8	8	8	21.2	21.2	21.2	53.788	0	60.823	770490000	58	Q3UDS7;A0A1L1SSF2;Q8VDL4-3;Q8VDL4;Q8VDL4-2	Q3UDS7;A0A1L1SSF2;Q8VDL4-3;Q8VDL4;Q8VDL4-2	ADP-dependent glucokinase	Adpgk	157
20.2412	22.1666	21.4181	20.1477	NaN	20.4314	20.5091	21.2024	20.6173	21.6219	20.4051	21.1519	21.635	20.748	21				3	3	3	8.1	8.1	8.1	41.52	0	18.494	87897000	13	A0A1L1STE6;Q9D6R2;Q9D6R2-2	A0A1L1STE6;Q9D6R2	Isocitrate dehydrogenase [NAD] subunit alpha, mitochondrial	Idh3a	158
19.4048	18.8126	18.7899	NaN	20.2673	NaN	19.1869	18.8803	NaN	NaN	18.1802	NaN	20.1788	20.7564	19.014				1	1	1	9	9	9	16.348	0.0029744	6.8875	20815000	5	A0A1L1STP0;O35239	A0A1L1STP0;O35239	Tyrosine-protein phosphatase non-receptor type 9	Ptpn9	159
20.9183	20.6971	22.7897	20.7728	19.5544	NaN	20.8508	20.4027	20.0167	21.6483	20.8967	21.9039	20.1026	20.2456	20.3684				1	1	1	0.5	0.5	0.5	235.15	0.0072423	6.4637	93917000	4	A0A1L1SUD9;A0A2I3BPI0	A0A1L1SUD9;A0A2I3BPI0			160
27.0175	26.4763	26.4878	27.8072	27.7455	26.8204	26.2328	25.8713	26.9598	26.1071	25.8471	26.5465	26.0745	25.9407	25.9096				5	5	5	42.4	42.4	42.4	14.038	0	179	4478000000	103	A0A1L1SUX8;P01831	A0A1L1SUX8;P01831	Thy-1 membrane glycoprotein	Thy1	161
26.2364	26.1458	26.0053	25.444	25.128	26.3235	26.1285	26.0526	26.7466	26.7936	26.373	26.0896	26.3837	26.4931	26.2268				33	33	22	43.1	43.1	29.4	107.11	0	288.05	3300900000	220	A0A1L1SV25;P57780;E9Q2W9;A0A1L1SVJ6;D3Z0L8;D3Z761;Q91ZE6;E9PX29	A0A1L1SV25;P57780	Alpha-actinin-4	Actn4	162
NaN	20.3799	20.5166	NaN	NaN	NaN	20.0727	20.195	20.2596	19.7536	19.9855	21.4181	NaN	20.1624	21.346				2	2	2	8.4	8.4	8.4	27.578	0.00075301	12.898	47233000	4	Q9CXV9;A0A1N9M8A6;A0A1L1SSU2	Q9CXV9;A0A1N9M8A6;A0A1L1SSU2	DCN1-like protein 5	Dcun1d5	163
22.4724	22.923	22.9126	NaN	20.1152	NaN	23.5973	23.8393	23.1925	23.3657	23.3003	23.3606	22.3371	22.7303	23.4639				4	4	4	27	27	27	17.005	0	26.905	338490000	23	A0A1W2P6F6;A0A1W2P7Q9;Q60605-2;Q60605;A0A1W2P6G5;Q8CI43	A0A1W2P6F6;A0A1W2P7Q9;Q60605-2;Q60605;A0A1W2P6G5	Myosin light polypeptide 6	Myl6	164
22.2251	21.1171	21.4413	21.278	23.1727	21.029	21.0487	20.7849	21.1625	NaN	21.7027	21.3578	20.3282	20.441	21.0186				3	3	3	13.4	13.4	13.4	29.903	0	30.72	147850000	11	A0A1W2P6K9;Q9JI99	A0A1W2P6K9;Q9JI99	Sphingosine-1-phosphate phosphatase 1	Sgpp1	165
NaN	NaN	NaN	NaN	NaN	NaN	18.021	NaN	NaN	21.0819	NaN	NaN	NaN	NaN	NaN				2	2	2	9	9	9	23.532	0.00067069	11.803	6699000	2	Q9D1J3;A0A1W2P6N2;A0A1W2P7G2	Q9D1J3;A0A1W2P6N2;A0A1W2P7G2	SAP domain-containing ribonucleoprotein	Sarnp	166
20.5888	20.4381	NaN	21.2708	21.5168	21.5526	NaN	20.6196	NaN	NaN	20.6379	20.4826	22.013	21.0126	20.8013				2	2	2	1.9	1.9	1.9	121.54	0.0018975	11.049	105030000	1	A2AB60;A0A1W2P6X3;Q9JL26-2;Q9JL26	A2AB60;A0A1W2P6X3;Q9JL26-2;Q9JL26	Formin-like protein 1	Fmnl1	167
21.4758	20.595	20.4856	22.4966	22.5196	NaN	19.0255	18.6858	20.5232	19.9818	20.054	20.1107	19.4108	21.0757	20.3964				4	4	4	6.7	6.7	6.7	85.621	0	26.165	81807000	10	H3BK44;E9PY90;H3BK48;E9Q3S2;H3BKH2;H3BJS0;A0A1W2P711;Q91ZV0-3;Q91ZV0;H3BJS5;H3BJ71;H3BKL6;H3BL19;H3BJI6;H3BJ35	H3BK44;E9PY90;H3BK48;E9Q3S2;H3BKH2;H3BJS0;A0A1W2P711;Q91ZV0-3;Q91ZV0;H3BJS5;H3BJ71;H3BKL6;H3BL19;H3BJI6	Melanoma inhibitory activity protein 2	Ctage5;Mia2	168
19.8687	20.1258	19.8598	19.725	19.6362	NaN	19.5211	19.7037	20.2346	20.1917	19.5333	19.9152	19.7745	19.3008	19.7803				1	1	1	11.8	11.8	11.8	15.316	0.001836	7.1245	36871000	1	A0A1W2P729;Q9QXT0	A0A1W2P729;Q9QXT0	Protein canopy homolog 2	Cnpy2	169
22.6872	22.4372	22.157	20.9505	21.4758	22.6411	22.915	22.3213	23.0842	23.8536	23.6843	21.8599	20.0704	19.0571	23.3255				2	2	2	11.8	11.8	11.8	13.322	0.00081367	14.901	250880000	8	E0CZ27;F8WI35;A0A1W2P768;P84244;P84228;P68433;P02301	E0CZ27;F8WI35;A0A1W2P768;P84244;P84228;P68433;P02301	Histone H3;Histone H3.3;Histone H3.2;Histone H3.1;Histone H3.3C	H3f3a;Hist1h3b;Hist1h3a;H3f3c	170
22.3283	22.7668	22.699	21.2911	20.8596	22.1252	22.6663	23.4422	23.1303	22.7841	22.9415	22.9876	23.188	23.1454	22.9247				4	4	4	28	28	28	14.515	0	25.286	285350000	31	Q6ZWZ6;F7AEH4;A0A1W2P7A1;P63323	Q6ZWZ6;F7AEH4;A0A1W2P7A1;P63323	40S ribosomal protein S12	Rps12	171
21.5034	20.9698	20.6598	21.5385	19.2474	20.0303	20.5166	20.6197	21.7135	20.304	21.1105	NaN	21.0934	20.9003	21.0632				2	2	2	8.5	8.5	8.5	25.162	0.00068729	12.082	80801000	7	A0A1W2P7R5;A0A1W2P7P6;Q91W52;Q91W52-2;A0A1W2P7Q0	A0A1W2P7R5;A0A1W2P7P6;Q91W52;Q91W52-2;A0A1W2P7Q0	Transmembrane protein 19	Tmem19	172
20.9441	19.9751	20.3243	19.8546	20.2838	NaN	22.0342	21.1061	20.6723	20.8203	20.8442	21.6716	20.6324	20.8796	21.9479				4	4	4	4.3	4.3	4.3	109.79	0	27.821	89974000	13	A0A1W2P7Q6;Q9CRT8	A0A1W2P7Q6;Q9CRT8	Exportin-T	Xpot	173
18.9523	NaN	NaN	20.8844	18.8875	NaN	NaN	NaN	NaN	17.9629	NaN	18.6199	NaN	18.7457	NaN				1	1	1	4.7	4.7	4.7	33.15	0.0035482	6.8417	11505000	1	A0A1W2P7X1;Q64281-2;Q64281	A0A1W2P7X1;Q64281-2;Q64281	Leukocyte immunoglobulin-like receptor subfamily B member 4	Lilrb4	174
24.6784	24.1286	23.9755	24.3556	24.6256	22.7638	24.379	24.0468	24.4536	24.1397	23.5987	24.0991	24.7433	23.0439	24.2805				3	3	3	12.8	12.8	12.8	17.865	0	20.568	897960000	25	A0A1W2P8C6;P41731	A0A1W2P8C6;P41731	CD63 antigen	Cd63	175
NaN	NaN	NaN	NaN	NaN	NaN	NaN	NaN	NaN	NaN	NaN	NaN	NaN	18.8095	NaN	+			1	1	1	0.7	0.7	0.7	115.36	1	-2	18445000	0	A0A1Y7VJC3;A0A1Y7VNC5;Q61043-4;Q61043-2;Q61043-1;Q61043	A0A1Y7VJC3;A0A1Y7VNC5;Q61043-4;Q61043-2;Q61043-1;Q61043	Ninein	Nin	176
22.3382	23.2432	23.0253	18.3465	21.5736	21.3703	22.8387	21.8951	22.264	21.9572	22.2396	22.119	23.2387	23.8306	23.129				5	5	5	32.9	32.9	32.9	17.671	0	34.191	267880000	25	F6YVP7;A0A1Y7VKY1;P62270;S4R1N6;A0A3Q4EGP3	F6YVP7;A0A1Y7VKY1;P62270;S4R1N6	40S ribosomal protein S18	Gm10260;Rps18	177
19.0495	18.7037	18.7453	NaN	20.9906	19.5391	18.6279	18.6406	19.2711	NaN	NaN	NaN	19.6017	NaN	19.1138				2	1	1	19	10.9	10.9	15.353	0.0093151	6.3667	17662000	1	A0A1Y7VL93;P63321	A0A1Y7VL93;P63321	Ras-related protein Ral-A	Rala	178
NaN	NaN	NaN	NaN	NaN	NaN	NaN	NaN	NaN	NaN	19.0637	19.3711	19.5786	19.4416	19.3773				1	1	1	5.3	5.3	5.3	30.079	0.0083149	6.4355	7819900	1	A0A1Y7VLD1;F8VPK5;A0A1Y7VMN0;P70336;P70336-2	A0A1Y7VLD1;F8VPK5;A0A1Y7VMN0;P70336;P70336-2	Rho-associated protein kinase;Rho-associated protein kinase 2	Rock2	179
16.8235	17.5528	17.3892	NaN	NaN	NaN	NaN	28.7442	NaN	NaN	NaN	NaN	17.0477	NaN	NaN				1	1	1	1	1	1	133.14	0.0056754	6.578	1741000000	1	E9PUL2;A0A1Y7VLD2;Q8CDN9-2;Q8CDN9	E9PUL2;A0A1Y7VLD2;Q8CDN9-2;Q8CDN9	Leucine-rich repeat-containing protein 9	Lrrc9	180
NaN	19.8673	20.3508	NaN	NaN	NaN	NaN	20.2268	19.7832	20.3768	20.1293	20.2337	19.8572	20.37	21.4512				2	2	2	8.2	8.2	8.2	26.248	0.001292	11.352	37706000	5	Q9JI75;A0A1Y7VMA0;A0A1Y7VL95	Q9JI75;A0A1Y7VMA0;A0A1Y7VL95	Ribosyldihydronicotinamide dehydrogenase [quinone]	Nqo2	181
24.2456	23.2359	22.4723	23.9313	24.2024	22.4639	22.4047	21.7585	22.5314	23.4135	23.7347	25.1279	22.7058	22.7605	22.8965				5	5	5	15.7	15.7	15.7	40.589	0	33.65	478780000	27	A0A1Y7VN19;Q9CXR1	A0A1Y7VN19;Q9CXR1	Dehydrogenase/reductase SDR family member 7	Dhrs7	182
NaN	19.3266	18.4137	NaN	18.7546	NaN	19.0549	18.6379	18.3889	NaN	NaN	NaN	NaN	19.1574	NaN				1	1	1	11.9	11.9	11.9	12.168	0.0097986	6.3344	10093000	1	A0A1Y7VN70;Q80Y14	A0A1Y7VN70;Q80Y14	Glutaredoxin-related protein 5, mitochondrial	Glrx5	183
21.5326	21.9914	21.5584	NaN	21.1626	21.3844	21.2084	21.8375	22.2207	NaN	NaN	NaN	22.3042	20.3486	21.4683				2	2	2	16.5	16.5	16.5	13.111	0.00065402	11.496	103470000	5	A0A286YDB7;A0A286YCT4;A0A286YCG8;Q9CY50	A0A286YDB7;A0A286YCT4;A0A286YCG8;Q9CY50	Translocon-associated protein subunit alpha	Ssr1	184
18.5491	18.6234	NaN	22.0415	21.774	NaN	NaN	NaN	NaN	18.525	19.2417	18.7011	19.0751	18.3838	NaN				5	5	5	5.8	5.8	5.8	127.72	0	29.792	30567000	6	I1VGT5;Q8BTY2;J9RV59;D3Y272;F8VQC9;A0A286YCS4;I1VGT4;A0A286YCX2;D3Y273;H6WZ45;E3UVT8;I1VGT6;H6WZF5;J9RDH0;A0A286YD46;A0A286YDK8;Q8BTY2-2;A0A286YCX8;E3UVT9;A0A286YDJ7;A0A286YDR1	I1VGT5;Q8BTY2;J9RV59;D3Y272;F8VQC9;A0A286YCS4;I1VGT4;A0A286YCX2;D3Y273;H6WZ45;E3UVT8;I1VGT6;H6WZF5;J9RDH0;A0A286YD46;A0A286YDK8;Q8BTY2-2;A0A286YCX8;E3UVT9;A0A286YDJ7	Anion exchange protein;Sodium bicarbonate cotransporter 3	Slc4a7	185
19.2874	18.4438	18.0245	21.3735	21.4702	19.1324	18.3799	17.9834	18.6519	NaN	NaN	NaN	18.551	NaN	18.1818				2	2	2	10.2	10.2	10.2	25.622	0.00078003	13.336	27310000	4	A0A286YDR0;A0A286YCV0;D3YV00;P98195-2;P98195;A0A286YCT2	A0A286YDR0;A0A286YCV0;D3YV00;P98195-2;P98195;A0A286YCT2	Phospholipid-transporting ATPase;Probable phospholipid-transporting ATPase IIB	Atp9b	186
21.1682	21.8902	21.4701	18.9113	NaN	20.4801	19.9343	20.3591	21.9321	21.5526	21.5199	20.9891	18.6222	19.2737	21.2784	+			1	1	1	30	30	30	4.7274	1	-2	80332000	9	A0A286YD19;Q9JLJ1	A0A286YD19;Q9JLJ1	Selenoprotein K	Selk	187
19.2828	NaN	NaN	NaN	20.4632	NaN	NaN	NaN	NaN	NaN	NaN	NaN	NaN	NaN	NaN				1	1	1	5.5	5.5	5.5	40.375	0.0051813	6.657	6931100	1	A0A286YD87;Q01721	A0A286YD87;Q01721	Growth arrest-specific protein 1	Gas1	188
28.1691	26.9316	26.6718	28.4915	29.4461	26.6058	27.3731	26.2284	27.2349	26.3315	26.346	26.5421	26.4795	26.8511	26.5722				93	93	92	48.2	48.2	47.5	234.52	0	323.31	8227400000	464	A0A286YDF5;Q69ZN7;E9Q390;Q69ZN7-4;A0A286YCZ3;Q69ZN7-2;Q69ZN7-3;A0A286YE65;A0A286YDV5	A0A286YDF5;Q69ZN7;E9Q390;Q69ZN7-4;A0A286YCZ3	Myoferlin	Myof	189
21.9726	22.6155	22.6774	21.4981	20.4904	NaN	22.4455	22.1737	22.327	21.7734	22.4459	22.7488	22.5892	22.3206	22.1399				7	7	7	7.9	7.9	7.9	118.58	0	42.944	208010000	21	G3X972;A0A286YDI8;A0A286YD08	G3X972;A0A286YDI8		Sec24c	190
25.8469	26.4126	26.5383	25.0189	24.6383	25.9801	24.9659	25.7102	26.5176	25.9499	25.9062	26.2524	25.1031	25.7234	26.3092				7	7	7	28.7	28.7	28.7	24.597	0	259.55	2707200000	74	A0A286YDS5;Q99KF1	A0A286YDS5;Q99KF1	Transmembrane emp24 domain-containing protein 9	Tmed9	191
19.3397	19.3997	20.1515	NaN	18.3795	NaN	20.0061	20.1587	17.5637	19.6986	20.0812	20.9199	20.3451	19.2013	20.6037				1	1	1	4.9	4.9	4.9	23.03	0.0057176	6.6147	36714000	8	A0A286YDZ6;H7BWY2;Q9JKC8;Q8R2R9	A0A286YDZ6;H7BWY2;Q9JKC8;Q8R2R9	AP-3 complex subunit mu-1;AP-3 complex subunit mu-2	Ap3m1;Ap3m2	192
NaN	18.9231	17.5047	NaN	NaN	16.3148	18.0574	26.6116	17.038	NaN	NaN	NaN	16.9849	NaN	NaN	+			1	1	1	0.4	0.4	0.4	296.36	1	-2	390120000	1	E9QAE4;A0A286YE36;O88491	E9QAE4;A0A286YE36;O88491	Histone-lysine N-methyltransferase;Histone-lysine N-methyltransferase, H3 lysine-36 and H4 lysine-20 specific	Nsd1	193
22.7304	22.2841	22.1949	22.7435	23.0583	21.5391	21.8756	21.4183	22.6663	22.3414	21.773	22.0826	21.636	21.5302	21.7342				6	6	6	9.3	9.3	9.3	63.655	0	37.229	201040000	18	A0A286YED2;P53690	A0A286YED2;P53690	Matrix metalloproteinase-14	Mmp14	194
20.2901	20.7984	21.0768	20.1675	21.9069	22.03	20.2512	20.9647	20.4631	21.0209	20.5959	21.4307	21.5863	20.0266	21.3866				6	6	6	15.3	15.3	15.3	49.925	0	37.064	97161000	21	Q07076;A0A2C9F2D2;A0A286YCW4	Q07076;A0A2C9F2D2	Annexin A7	Anxa7	195
17.6782	17.7085	19.0371	16.8794	NaN	NaN	NaN	NaN	17.7112	18.6932	18.5631	NaN	18.5798	18.2112	NaN	+			1	1	1	3.1	3.1	3.1	36.313	1	-2	7451500	1	A0A2I3BPL2;Q0VAX9	A0A2I3BPL2;Q0VAX9	Olfactory receptor 18	Olfr18	196
22.3906	21.2126	19.7871	22.4293	24.7049	20.6276	20.9912	19.8222	21.2885	NaN	20.6542	18.7643	19.4691	21.5127	19.5969				7	7	7	10.9	10.9	10.9	108.47	0	54.942	163690000	16	A0A2I3BPX3;Q6P9J9;A0A2I3BPY8;A0A2I3BRD2;Q6P9J9-2	A0A2I3BPX3;Q6P9J9;A0A2I3BPY8	Anoctamin-6	Ano6	197
NaN	NaN	NaN	20.4359	21.0245	20.4638	NaN	NaN	NaN	NaN	NaN	19.1529	NaN	NaN	NaN				2	2	2	10.9	10.9	10.9	33.793	0.00076805	13.129	13456000	3	A0A2I3BQJ3;Q8K072	A0A2I3BQJ3;Q8K072	Receptor expression-enhancing protein 4	Reep4	198
21.4916	NaN	19.8573	19.7677	19.6834	20.0877	21.1231	20.2232	19.9433	NaN	19.4033	20.2029	20.2362	19.7662	20.2347				4	4	4	4.1	4.1	4.1	123.9	0	23.152	48798000	5	E9PUW7;A0A2I3BQV5;Q9EPK7-2;Q9EPK7	E9PUW7;A0A2I3BQV5;Q9EPK7-2;Q9EPK7	Exportin-7	Xpo7	199
21.2479	21.9588	22.1365	21.4585	22.9774	22.844	21.7743	21.5698	21.9018	22.3579	21.8196	19.9802	21.9515	21.6589	21.2598				11	11	11	20.1	20.1	20.1	63.858	0	67.029	166000000	22	A0A2I3BR81;A0A2I3BRL0;A0A2I3BQR1;Q91X76;A0A2I3BPH8	A0A2I3BR81;A0A2I3BRL0;A0A2I3BQR1;Q91X76;A0A2I3BPH8		Nt5dc2	200
22.2902	19.0421	21.0052	24.6895	25.1124	22.3601	21.5368	20.4499	22.8453	21.5981	21.4701	21.0455	22.8487	22.3653	19.6083				3	3	3	27.5	27.5	27.5	11.777	0	21.025	286480000	18	A0A2I3BRW0;Q9D958;A0A2I3BQG3	A0A2I3BRW0;Q9D958	Signal peptidase complex subunit 1	Spcs1	201
17.9614	18.1579	18.1492	18.8109	21.3176	22.3122	18.2414	18.2536	18.5427	20.1107	19.2997	17.7755	18.1826	21.4794	16.8553				2	2	2	13.7	13.7	13.7	20.749	0.0007326	12.606	36222000	5	A0A2I3BS49;Q9CXU4;Q9WTQ8	A0A2I3BS49;Q9CXU4;Q9WTQ8	Mitochondrial import inner membrane translocase subunit Tim23	Timm23	202
21.2754	20.5697	20.2646	22.6167	23.16	22.8247	19.9265	19.9942	20.2088	NaN	NaN	19.8722	20.4426	21.9632	19.8145				5	5	5	5.3	5.3	5.3	150.14	0	34.787	102940000	11	A0A2R8VHH1;Q99P88	A0A2R8VHH1;Q99P88	Nuclear pore complex protein Nup155	Nup155	203
22.5258	23.0362	23.5767	22.3665	21.7505	22.6373	22.4185	22.9848	23.7859	22.8195	22.4231	23.0468	21.7142	23.6073	23.4978				5	3	3	21.8	12	12	33.299	0	20.291	349440000	23	A0A2R8VI25;B2M1R7;Q61990;Q61990-3;Q61990-2;A0A2R8VHP9;Q3TT81;A0A2R8VI12;A0A2R8VKN0;A0A2R8VHN3;A0A2R8VHY9;A0A2R8VHZ0;A0A2R8VI71;A0A2R8VI73;A0A2R8W6L5;A0A2R8VJY1;A0A2R8VKF0;A0A2R8VHG2;A0A2R8W6U6;P57722;E9Q7D8;A0A2R8VHL8;P57722-2;A0A2R8VI15;A0A2R8VHI3;A0A2R8W6H3;A0A2R8VI92	A0A2R8VI25;B2M1R7;Q61990;Q61990-3;Q61990-2;A0A2R8VHP9;Q3TT81;A0A2R8VI12;A0A2R8VKN0;A0A2R8VHN3;A0A2R8VHY9;A0A2R8VHZ0;A0A2R8VI71;A0A2R8VI73;A0A2R8W6L5;A0A2R8VJY1;A0A2R8VKF0;A0A2R8VHG2;A0A2R8W6U6;P57722;E9Q7D8;A0A2R8VHL8;P57722-2	Poly(rC)-binding protein 2;Poly(rC)-binding protein 3	Pcbp2;Pcbp3	204
20.8855	NaN	18.5323	20.7489	21.8243	NaN	19.6965	18.8131	19.0541	NaN	19.3987	19.6413	19.451	20.5691	19.5802				2	2	2	14.9	14.9	14.9	20.613	0.00081037	14.375	42629000	5	H3BJI7;A0A2R8VI07;Q9D7S5;Q8C6B0;Q76I24;Q5I0W6;Q76I26;A0A2R8VHN2;A0A2R8VK72;G3X9G9	H3BJI7;A0A2R8VI07;Q9D7S5;Q8C6B0;Q76I24;Q5I0W6;Q76I26;A0A2R8VHN2;A0A2R8VK72;G3X9G9		Methig1;mCG_20149;Mettl7a1;UbiE2;Mettl7a2;Mettl7a3	205
22.9747	22.1304	21.403	24.0098	24.366	21.3198	22.271	22.0332	22.1786	21.7609	21.1318	21.8264	22.0283	22.1543	22.1498				4	4	4	17.6	17.6	17.6	29.344	0	29.016	286490000	16	A0A2R8VI30;A0A2R8VK70;Q61735;A0A2R8VJU9;A0A2R8W6P0;Q61735-2;D3Z187;A0A2R8VI94	A0A2R8VI30;A0A2R8VK70;Q61735;A0A2R8VJU9;A0A2R8W6P0;Q61735-2;D3Z187;A0A2R8VI94	Leukocyte surface antigen CD47	Cd47	206
25.2306	25.9657	25.9765	26.5744	26.3657	28.726	25.4207	25.4376	26.1032	26.1592	25.1844	25.0227	26.137	22.1264	24.2216				1	1	1	4.2	4.2	4.2	34.106	0.0018703	7.7117	2758400000	52	A0A2R8W6J9;Q8R093;Q8CGR7	A0A2R8W6J9;Q8R093;Q8CGR7	Uridine phosphorylase;Uridine phosphorylase 2	Upp2	207
26.945	26.7742	NaN	NaN	28.0794	29.3102	NaN	NaN	27.1235	26.3815	26.605	NaN	25.3619	29.2889	27.2508				1	1	1	24.4	24.4	24.4	8.5062	0.0018809	8.7318	4949100000	2	A0A2R8W6Z7	A0A2R8W6Z7			208
20.6123	21.0951	21.7242	22.2425	NaN	NaN	21.6027	21.6004	21.6027	21.1573	21.4353	21.7022	21.0009	19.449	21.8319				3	3	2	23.1	23.1	17.2	14.888	0	19.341	112510000	12	A0A338P684;P48758	A0A338P684;P48758	Carbonyl reductase [NADPH] 1	Cbr1	209
19.0698	18.3479	18.5311	NaN	21.6796	NaN	18.7222	NaN	18.9089	18.5393	18.6802	18.8163	18.5339	18.2708	NaN				1	1	1	20.3	20.3	20.3	7.9473	0.0024257	7.0103	22000000	1	A0A338P7B5;D6RCW8;A0A338P6V1;A0A338P6N0;A0A338P6Q6;Q8K2A8	A0A338P7B5;D6RCW8;A0A338P6V1;A0A338P6N0;A0A338P6Q6;Q8K2A8	Dol-P-Man:Man(5)GlcNAc(2)-PP-Dol alpha-1,3-mannosyltransferase	Alg3	210
19.9838	NaN	NaN	20.4645	22.0972	NaN	18.9945	NaN	20.2503	NaN	NaN	NaN	20.467	NaN	NaN				5	5	5	11.8	11.8	11.8	57.074	0	29.899	24056000	5	A0A338P735;A0A338P7L1;A0A338P6S3;Q6ZPR5-5;Q6ZPR5-3;Q6ZPR5-2;Q6ZPR5-4;Q6ZPR5;A0A338P695	A0A338P735;A0A338P7L1;A0A338P6S3;Q6ZPR5-5;Q6ZPR5-3;Q6ZPR5-2;Q6ZPR5-4;Q6ZPR5;A0A338P695	Sphingomyelin phosphodiesterase 4	Smpd4	211
17.2718	NaN	17.6488	NaN	17.9549	NaN	19.1336	18.6021	17.9224	NaN	NaN	NaN	19.1975	20.435	NaN				1	1	1	8.9	8.9	8.9	14.733	0.0067265	6.4907	9701300	3	A0A338P6T5;O35075	A0A338P6T5;O35075	Down syndrome critical region protein 3 homolog	Dscr3	212
20.5676	21.2967	21.7489	20.9425	20.7686	23.1899	21.5478	21.9891	22.0329	22.0093	21.4244	21.8642	22.1351	21.5982	22.0583				2	2	2	16.4	16.4	16.4	15.637	0.00071174	12.393	142310000	13	A0A338P7C0;O09061;A0A338P7F1	A0A338P7C0;O09061;A0A338P7F1	Proteasome subunit beta type-1	Psmb1	213
20.3836	20.4934	20.8324	NaN	NaN	20.9802	20.2208	NaN	20.4665	NaN	NaN	NaN	19.9071	NaN	19.9767	+			1	1	1	1.7	1.7	1.7	79.376	1	-2	28310000	1	A0A3B2W7S7;A0A3B2W7L0;E9PY92	A0A3B2W7S7;A0A3B2W7L0;E9PY92		Vmn2r106	214
18.7018	18.8713	19.7646	20.2718	21.1003	19.6609	NaN	19.2976	19.4077	NaN	NaN	NaN	19.7947	19.0382	NaN				3	2	2	3.2	2.6	2.6	116.78	0.00076394	13.088	23655000	5	Q9WV92-8;A0A5F8MPE1;A7YY80;A0A3B2WD96;D0VYV6;A0A3B2WBE1;A0A5F8MPR1;Q9WV92-7;Q9WV92-6;Q9WV92-4;Q9WV92-5;Q9WV92-3;Q9WV92;Q9WV92-2;A0A286YD84;A0A286YDY4;A0A286YDD0;A0A286YD94;A0A286YCY8;A0A286YCT6;A0A286YCY1	Q9WV92-8;A0A5F8MPE1;A7YY80;A0A3B2WD96;D0VYV6;A0A3B2WBE1;A0A5F8MPR1;Q9WV92-7;Q9WV92-6;Q9WV92-4;Q9WV92-5;Q9WV92-3;Q9WV92;Q9WV92-2;A0A286YD84;A0A286YDY4	Band 4.1-like protein 3;Band 4.1-like protein 3, N-terminally processed	Epb41l3;Epb4.1l3	215
21.823	22.3464	22.4532	21.8368	NaN	22.4337	21.0192	21.8133	22.6228	23.2585	21.6776	21.9094	19.2447	22.1121	21.9105				2	2	2	12.1	12.1	12.1	19.633	0	18.428	172070000	14	A0A3B2WBF0;P09671	A0A3B2WBF0;P09671	Superoxide dismutase [Mn], mitochondrial	Sod2	216
18.8382	18.4798	NaN	NaN	18.587	18.9452	19.4147	NaN	18.8756	18.2162	19.2664	19.5348	20.2364	18.6972	18.9551				1	1	1	3.2	3.2	3.2	45.134	0.0088106	6.3898	15249000	2	A0A3B2WBF8;Q00519	A0A3B2WBF8;Q00519	Xanthine dehydrogenase/oxidase;Xanthine dehydrogenase;Xanthine oxidase	Xdh	217
26.486	26.9579	27.1844	25.5364	26.8855	25.9652	26.6455	27.1304	26.6589	25.9559	27.1	27.5673	27.6507	27.3935	27.2132				10	10	10	41.6	41.6	41.6	21.636	0	137.28	5440400000	188	A0A3B2WDD2;A0A3B2WBL1;Q5XJF6;P53026;A0A3B2W824;A0A3B2W820;A0A3B2WCA5;D6RE43	A0A3B2WDD2;A0A3B2WBL1;Q5XJF6;P53026;A0A3B2W824;A0A3B2W820	Ribosomal protein;60S ribosomal protein L10a	Rpl10a	218
21.6805	22.3631	21.7341	21.5025	21.7954	22.1726	20.675	21.4646	22.0854	23.0171	22.0415	21.1087	20.4854	20.7485	21.0918				5	5	5	8	8	8	76.775	0	32.28	144010000	18	Q3U0V1;A0A3B2WCD8;A0A3B2W465	Q3U0V1;A0A3B2WCD8	Far upstream element-binding protein 2	Khsrp	219
22.9629	20.5777	20.9237	23.0671	24.2313	19.7104	21.4255	NaN	19.9662	19.1749	21.3331	19.8095	21.6269	22.0718	20.5893				6	6	6	18.9	18.9	18.9	44.399	0	40.274	170970000	19	Q3UN02;A0A3B2WDB3;B0V2Q9	Q3UN02;A0A3B2WDB3	Lysocardiolipin acyltransferase 1	Lclat1	220
23.4371	20.51	21.3974	22.8496	22.8608	20.053	21.086	20.6343	21.0046	20.681	20.4549	20.236	20.0236	20.9708	20.0433				6	6	6	23.8	23.8	23.8	29.073	0	36.807	136070000	12	A0A3Q4EG99;A0A3Q4EBT8;D3YXC2;A0A3Q4EC24;A0A3Q4EGL4;Q791T5-2;Q791T5;A0A3Q4EIA3	A0A3Q4EG99;A0A3Q4EBT8;D3YXC2;A0A3Q4EC24;A0A3Q4EGL4;Q791T5-2;Q791T5;A0A3Q4EIA3	Mitochondrial carrier homolog 1	Mtch1	221
20.8059	20.8172	20.0307	21.8994	22.4892	21.6327	19.9523	19.8186	20.45	20.5251	21.0546	20.856	19.9678	20.3282	20.7634				2	2	2	11.3	11.3	11.3	27.842	0.00070175	12.284	99299000	6	A0A3Q4EC00;A0A452J8A5;P42125	A0A3Q4EC00;A0A452J8A5;P42125	Enoyl-CoA delta isomerase 1, mitochondrial	Eci1	222
19.8086	19.4499	19.6298	22.1892	22.1922	19.8345	19.6589	19.3877	20.7881	19.9869	NaN	NaN	18.6513	20.3795	NaN				2	2	2	15.3	15.3	15.3	15.763	0.00072674	12.552	47512000	5	A0A3Q4EH04;A0A3Q4L335;A0A3Q4L393;Q8BL97-3;Q8BL97-4;Q8BL97-2;Q8BL97	A0A3Q4EH04;A0A3Q4L335;A0A3Q4L393;Q8BL97-3;Q8BL97-4;Q8BL97-2;Q8BL97	Serine/arginine-rich splicing factor 7	Srsf7	223
23.6474	24.1779	24.347	24.4102	24.4129	24.4763	23.6051	24.1374	24.9045	23.8797	24.0029	24.1572	24.8158	23.7743	24.4299				8	8	8	45.8	45.8	45.8	23.787	0	67.771	789310000	53	A0A3Q4EI12;P35293;A0A452J8C1;A0A3Q4EIF7	A0A3Q4EI12;P35293;A0A452J8C1	Ras-related protein Rab-18	Rab18	224
21.4889	21.3569	19.1028	22.077	22.8155	NaN	20.3599	NaN	19.3638	18.9877	19.1625	19.7392	20.0467	19.2889	20.2235				5	5	5	19	19	19	32.499	0	30.737	72866000	9	A0A3Q4L2V1;Q3UTK2;Q64429	A0A3Q4L2V1;Q3UTK2;Q64429	Cytochrome P450 1B1	Cyp1b1	225
20.2679	18.9585	NaN	NaN	19.6657	NaN	18.8949	18.6535	18.2156	17.466	NaN	17.911	17.8297	20.6874	19.5393				3	3	3	16.2	16.2	16.2	26.438	0	20.501	20869000	4	A0A494B8Y8;Q91XB7;A0A494BA71;A0A494BA88;A0A494B9Y3	A0A494B8Y8;Q91XB7;A0A494BA71;A0A494BA88;A0A494B9Y3	Protein YIF1A	Yif1a	226
18.3048	18.0839	18.8108	NaN	20.0047	NaN	19.5089	20.0643	18.1278	NaN	NaN	NaN	19.1721	21.2742	18.856				3	1	1	3.3	1.1	1.1	100.9	0.006753	6.5027	23156000	4	A0A494BA39;A0A494B9F0;A0A494B953;A0A494BAG2;A0A494BAX0;Q8CFI0-3;Q8CFI0;A0A494BAE4;A0A494B9L5;E9PXB7;G3X9H8;Q8CFI0-2;A0A286YCR1	A0A494BA39;A0A494B9F0;A0A494B953;A0A494BAG2;A0A494BAX0;Q8CFI0-3;Q8CFI0;A0A494BAE4;A0A494B9L5;E9PXB7;G3X9H8;Q8CFI0-2	E3 ubiquitin-protein ligase NEDD4-like	Nedd4l	227
NaN	18.655	20.3318	NaN	NaN	NaN	18.6444	19.2466	NaN	NaN	19.2669	19.3917	NaN	20.813	18.2757				2	2	2	8.3	8.3	8.3	36.892	0.00068399	12.058	20065000	3	A0A494B9B2;A0A494B9H1;Q9EPK6	A0A494B9B2;A0A494B9H1;Q9EPK6	Nucleotide exchange factor SIL1	Sil1	228
NaN	NaN	NaN	19.7874	20.366	NaN	17.359	NaN	NaN	NaN	NaN	NaN	NaN	NaN	NaN				1	1	1	7.1	7.1	7.1	20.59	0.0067002	6.466	7431300	2	A0A494B9V3;Q925N2	A0A494B9V3;Q925N2	Sideroflexin-2	Sfxn2	229
18.3972	18.9752	19.2101	NaN	20.4031	NaN	NaN	18.6505	19.0015	NaN	NaN	NaN	19.0441	20.6757	19.3721				2	2	2	3.3	3.3	3.3	75.634	0.00068918	12.125	19790000	6	Q8K1B8;A0A494B9W3;A0A494BBJ8	Q8K1B8;A0A494B9W3;A0A494BBJ8	Fermitin family homolog 3	Fermt3	230
21.5836	21.0404	20.3024	21.3534	21.8058	NaN	21.0983	21.0302	21.0219	20.8445	NaN	NaN	21.4103	20.4571	20.6459				3	3	3	11.4	11.4	11.4	33.711	0	18.722	75568000	10	A0A494B9Y9;Q9DB43;E0CX79;E0CXR3;E0CZD9;E0CXM9	A0A494B9Y9;Q9DB43;E0CX79;E0CXR3;E0CZD9;E0CXM9	Zinc finger protein-like 1	Zfpl1	231
21.5695	22.5182	22.4934	23.3869	22.0215	23.1202	21.1626	21.5373	22.3609	21.242	20.8546	21.9987	21.6631	20.7138	21.9694				5	5	5	20.7	20.7	20.7	31.071	0	31.534	176490000	33	A0A494BAB5;Q9D5T0;A0A494B9Y0;A0A494B9L7	A0A494BAB5;Q9D5T0;A0A494B9Y0;A0A494B9L7	ATPase family AAA domain-containing protein 1	Atad1	232
NaN	NaN	NaN	19.8585	21.311	19.972	NaN	NaN	NaN	NaN	NaN	19.4559	19.1303	NaN	NaN				2	2	2	9	9	9	46.147	0.0012804	11.25	15290000	2	A0A494BAD3;P97742	A0A494BAD3;P97742	Carnitine O-palmitoyltransferase 1, liver isoform	Cpt1a	233
16.8634	18.6993	17.8924	NaN	19.6216	17.3495	18.0737	20.2991	17.9365	18.4829	17.7939	20.0811	19.5297	21.4377	17.8249				2	2	2	14	14	14	15.455	0.00067705	11.922	24789000	4	A0A494BAF7;A0A494BBE7;Q9CPU0;A0A494B970	A0A494BAF7;A0A494BBE7;Q9CPU0;A0A494B970	Lactoylglutathione lyase	Glo1	234
18.9978	19.1823	19.969	NaN	NaN	NaN	19.4084	19.097	19.7841	19.3142	NaN	19.2334	20.0495	20.3909	18.8935				2	2	2	6.9	6.9	6.9	39.594	0.0018987	11.09	22832000	2	F6T2S0;Q91W09;A0A494BAI5;Q544X6;P22315;A0A494B9Y8	F6T2S0;Q91W09;A0A494BAI5;Q544X6;P22315;A0A494B9Y8	Ferrochelatase;Ferrochelatase, mitochondrial	Fech	235
24.4909	23.907	24.1301	24.068	24.0098	21.5968	23.7299	23.3097	24.3679	24.233	23.6924	23.2967	22.0764	22.5891	23.8856				6	6	6	31.4	31.4	31.4	21.445	0	37.834	631790000	39	F6SLP4;A0A494BAW5;A0A494BAK4;Q9DC16;A0A494BAX4	F6SLP4;A0A494BAW5;A0A494BAK4;Q9DC16	Endoplasmic reticulum-Golgi intermediate compartment protein 1	Ergic1	236
21.767	22.5408	22.6763	21.3203	20.5719	21.1645	22.4217	22.7808	22.9868	22.7699	22.0776	22.9591	23.2774	21.8276	23.0636				5	5	5	41.5	41.5	41.5	14.929	0	32.555	235150000	24	A0A494BAZ4;P99029-2;P99029;G3UZJ4;H3BJQ7	A0A494BAZ4;P99029-2;P99029;G3UZJ4;H3BJQ7	Peroxiredoxin-5, mitochondrial	Prdx5	237
22.7459	20.9548	20.702	22.8708	23.5189	21.1174	21.3781	19.9545	21.7809	22.6169	20.3283	20.12	22.509	21.2579	20.3845				2	2	2	7	7	7	44.156	0.00080386	13.923	157110000	8	A0A494BB03;Q9JJE7	A0A494BB03;Q9JJE7	Fatty acid desaturase 3	Fads3	238
NaN	19.279	19.4551	NaN	18.2148	NaN	19.0497	19.5154	NaN	20.1412	19.469	20.3308	NaN	17.4802	20.0759				2	2	2	7.5	7.5	7.5	37.669	0.00068027	11.983	24747000	7	A0A494BB86;P61164;E0CZD4;E0CYB4;Q8R5C5	A0A494BB86;P61164;E0CZD4;E0CYB4;Q8R5C5	Alpha-centractin;Beta-centractin	Actr1a;Actr1b	239
21.7681	21.6831	22.2658	21.2525	21.9739	22.6523	22.7743	22.5985	22.6018	21.5338	22.3675	23.9755	23.1452	22.6402	23.2188				9	9	9	14.6	14.6	14.6	80.362	0	57.355	272580000	33	A0A494BBB0;O35350;A0A494BAS0;A0A494BAC4	A0A494BBB0;O35350	Calpain-1 catalytic subunit	Capn1	240
18.9802	20.8623	21.1845	NaN	NaN	NaN	21.4422	21.5642	21.3216	20.1737	20.6927	21.6451	22.2093	20.6968	21.3972				3	3	3	4.3	4.3	4.3	65.186	0	18.495	83036000	13	A0A494BBG8;S4R1I3;Q3UE92;Q6P1B1;S4R228	A0A494BBG8;S4R1I3;Q3UE92;Q6P1B1;S4R228	Xaa-Pro aminopeptidase 1	Xpnpep1	241
21.5997	21.3003	21.1171	22.1846	21.7567	NaN	21.2653	NaN	21.5661	21.0118	20.7962	21.0513	NaN	19.8637	20.3254				2	2	2	8.1	8.1	8.1	35.338	0.00072833	12.567	89693000	5	A0A494BBP5;P25446	A0A494BBP5;P25446	Tumor necrosis factor receptor superfamily member 6	Fas	242
NaN	19.0604	NaN	NaN	NaN	NaN	NaN	18.9738	19.5185	NaN	NaN	NaN	19.2431	NaN	20.5869				2	2	2	9.9	9.9	9.9	32.715	0.0012903	11.327	11041000	2	A0A498WGD8;Q8CDN6;A0A494BB31;A0A494BBI1;A0A494B955	A0A498WGD8;Q8CDN6;A0A494BB31;A0A494BBI1;A0A494B955	Thioredoxin-like protein 1	Txnl1	243
24.6551	25.4253	25.4322	24.0263	24.0607	23.54	26.4078	26.1293	25.5295	24.4804	24.4644	26.0343	26.3463	25.4552	25.7551				15	15	15	26.2	26.2	26.2	64.208	0	119.83	1967800000	108	A0A498WGK2;Q8BP47;A0A494BAX5;A0A494BB89;A0A494BAW6;A0A494B927;A0A494B996;A0A494B9G0;A0A494B949	A0A498WGK2;Q8BP47;A0A494BAX5;A0A494BB89	Asparagine--tRNA ligase, cytoplasmic	Nars	244
24.9419	23.4544	23.3462	23.8551	24.9758	22.3609	23.7675	22.9915	24.015	21.83	22.3351	22.9306	24.4125	22.8159	23.1294				7	7	7	9.9	9.9	9.9	67.507	0	45.336	599310000	58	A0A498WGK6;Q9ET30	A0A498WGK6;Q9ET30	Transmembrane 9 superfamily member 3	Tm9sf3	245
25.1322	24.1155	24.3458	25.145	25.1537	22.8966	24.6222	24.2703	24.834	24.5971	NaN	24.9317	25.0656	23.7679	24.4175	+			1	1	1	4.1	4.1	4.1	20.415	1	-2	1042300000	15	A0A571BEE9	A0A571BEE9			246
NaN	NaN	NaN	NaN	NaN	NaN	NaN	NaN	NaN	NaN	NaN	NaN	18.4132	18.0684	19.6278	+			8	1	1	10.3	1.3	1.3	71.027	1	-2	3772000	1	A0A5F8MPB9;P26043	A0A5F8MPB9;P26043	Radixin	Rdx	247
25.6613	24.5861	24.4557	25.1966	25.8905	23.7105	24.2819	23.6405	24.5423	24.0678	24.5672	23.9077	24.1216	24.2953	24.127				20	20	20	36.1	36.1	36.1	66.943	0	129.51	1141100000	80	Q9EP69;A0A5F8MPK9;A0A1L1SR59	Q9EP69;A0A5F8MPK9	Phosphatidylinositide phosphatase SAC1	Sacm1l	248
22.7386	23.6347	23.8485	22.5581	21.0944	23.1395	23.488	23.6552	23.9344	23.5024	22.7276	24.4691	22.6754	22.1022	24.1983				5	5	5	16.2	16.2	16.2	36.511	0	60.344	488120000	33	P14152;A0A5F8MPN8;B1ATQ3	P14152;A0A5F8MPN8	Malate dehydrogenase, cytoplasmic	Mdh1	249
22.2353	21.3417	21.0641	21.0407	22.1085	NaN	21.0064	19.9772	21.5256	19.6991	20.4439	21.3472	19.9329	21.3114	20.8031				3	3	3	5.3	5.3	5.3	49.486	0	17.88	96961000	13	A0A5F8MPS7;P24638;B7ZCF4;B7ZCF5	A0A5F8MPS7;P24638	Lysosomal acid phosphatase	Acp2	250
20.4936	21.9488	20.4764	NaN	19.2455	19.9906	20.3829	20.5045	20.2228	21.0964	20.6457	19.7711	20.4105	18.7864	20.2784				3	3	3	0.1	0.1	0.1	3716	0	16.804	57112000	3	E9Q8N1;E9Q8K5;A0A5K1VVQ9;A2ASS6;F7CR78;A2AT70;A0A5K1VVQ1;A2ASS6-2	E9Q8N1;E9Q8K5;A0A5K1VVQ9;A2ASS6;F7CR78	Titin	Ttn	251
25.4569	25.1453	25.3613	24.8154	24.9133	24.1782	25.4608	25.4154	25.2926	25.8594	25.4774	25.5963	25.6043	25.0726	25.6521				27	16	16	37.4	23	23	102.72	0	144.68	1798000000	125	A1BN54;Q7TPR4;Q9JI91;O88990	A1BN54;Q7TPR4	Alpha-actinin-1	Actn1	252
19.79	NaN	20.322	NaN	19.1723	NaN	19.6891	19.8263	NaN	19.3655	20.0277	20.0934	20.0313	20.3143	20.0872				3	3	2	4.7	4.7	3.7	110.7	0	18.568	33112000	5	A2A432;A2A432-2;E9PXY1	A2A432;A2A432-2;E9PXY1	Cullin-4B	Cul4b	253
NaN	NaN	NaN	19.9277	NaN	20.339	NaN	NaN	NaN	NaN	22.6618	NaN	21.8539	22.2936	22.3009	+			1	1	1	8.1	8.1	8.1	12.183	1	-2	49218000	3	A2A4Y7	A2A4Y7		Dnttip1	254
NaN	18.8354	NaN	NaN	19.7252	NaN	NaN	19.3895	NaN	17.982	19.1825	NaN	25.764	NaN	NaN			+	16	4	3	20.5	7.7	6.1	57.04	0	28.917	69874000	4	A2A513;CON__P02535-1;P02535-3;P02535-2;P02535	A2A513;CON__P02535-1;P02535-3;P02535-2;P02535	Keratin, type I cytoskeletal 10	Krt10	255
21.1986	20.2767	21.0768	21.7258	20.8625	22.2615	21.2985	21.1807	21.2978	22.3478	20.4154	20.7585	20.3356	21.4363	21.01				3	3	3	13.9	13.9	13.9	23.247	0	21.462	105250000	20	A2A547;P84099	A2A547;P84099	Ribosomal protein L19;60S ribosomal protein L19	Rpl19	256
21.5443	21.8953	22.0742	21.0255	20.6944	22.7634	21.4441	22.0436	22.1881	22.4848	21.5591	21.7937	21.7882	21.9021	22.569				4	4	4	15.3	15.3	15.3	27.598	0	25.857	174920000	28	A2A6U5;A2A6U3;Q80UG5-2;Q80UG5-3;Q80UG5	A2A6U5;A2A6U3;Q80UG5-2;Q80UG5-3;Q80UG5	Septin-9	2009-09-01	257
22.1442	22.4832	22.8405	22.3583	22.7174	22.9576	21.9264	22.0521	22.0329	22.1973	21.9302	21.9768	22.5502	23.0329	21.491				8	8	8	11.9	11.9	11.9	88.927	0	55.814	219010000	36	Q8CFX1;A2A7A7;A2A7A8	Q8CFX1;A2A7A7	GDH/6PGL endoplasmic bifunctional protein;Glucose 1-dehydrogenase;6-phosphogluconolactonase	H6pd	258
18.4517	19.4745	19.7719	NaN	15.3971	17.8914	17.9657	18.2273	18.8433	19.8862	18.6496	NaN	18.3316	18.434	18.7327				2	2	2	2.7	2.7	2.7	84.472	0.00074074	12.738	15682000	6	A6PW84;A2A7Q5;Q3V1T4-3;Q3V1T4	A6PW84;A2A7Q5;Q3V1T4-3;Q3V1T4	Prolyl 3-hydroxylase 1	P3h1;Lepre1	259
21.148	21.7976	22.4515	21.7042	20.9314	NaN	22.5846	22.1823	22.655	21.1255	22.18	23.0249	21.1807	21.4509	23.2071				8	8	8	12.9	12.9	12.9	63.001	0	48.802	192900000	15	A2A7S7;Q91WQ3	A2A7S7;Q91WQ3	Tyrosine--tRNA ligase;Tyrosine--tRNA ligase, cytoplasmic;Tyrosine--tRNA ligase, cytoplasmic, N-terminally processed	Yars	260
20.2945	21.057	21.4675	NaN	NaN	19.7672	20.442	21.8297	20.8659	21.8529	NaN	20.3125	20.7477	21.4455	20.7409				3	3	3	45.2	45.2	45.2	8.7961	0	17.876	74138000	3	A2A817;A2A816;A2A815;A2A813;Q99LX0	A2A817;A2A816;A2A815;A2A813;Q99LX0	Protein deglycase DJ-1	Park7	261
NaN	NaN	NaN	21.7689	22.171	NaN	NaN	NaN	NaN	20.3884	21.5953	21.5956	21.1617	19.7329	20.6768				2	2	2	12.7	12.7	12.7	19.571	0.00071788	12.452	43805000	4	A2A9I0;O35166	A2A9I0;O35166	Golgi SNAP receptor complex member 2	Gosr2	262
19.9366	NaN	19.6042	NaN	17.2036	NaN	19.7756	20.1497	19.9953	NaN	19.9214	20.1057	20.8667	19.5567	NaN				1	1	1	3.3	3.3	3.3	46.175	0.0040769	6.7301	25782000	7	Q3V3G9;A6PWC3;A2A9Q2;Q8BHG1	Q3V3G9;A6PWC3;A2A9Q2;Q8BHG1	Nardilysin	Nrd1	263
19.5789	NaN	20.1319	18.7347	NaN	18.9719	20.0778	19.4104	19.2367	NaN	19.8443	20.778	19.8927	20.3722	20.6008				3	3	3	2.6	2.6	2.6	118.65	0	17.849	34034000	6	A2AA71;Q3U2P1;A2AA72;Q3U2P1-2	A2AA71;Q3U2P1	Protein transport protein Sec24A	Sec24a	264
21.8885	22.4157	22.0978	20.0855	19.4906	NaN	22.3512	21.9685	22.5915	22.5915	22.8183	22.6549	20.696	21.7263	22.5433				6	6	6	10.9	10.9	10.9	65.952	0	37.497	184400000	27	A2AAN2;Q8BMA6	A2AAN2;Q8BMA6	Signal recognition particle subunit SRP68	Srp68	265
26.7397	26.086	25.7867	27.6296	27.4903	26.0785	25.4182	25.1859	25.8057	25.4504	25.4785	25.8179	25.3656	26.0465	25.416				15	15	15	31.1	31.1	31.1	67.501	0	211.05	3174200000	138	A2ACG7;Q9DBG6	A2ACG7;Q9DBG6	Dolichyl-diphosphooligosaccharide--protein glycosyltransferase subunit 2	Rpn2	266
24.0392	22.8092	22.2345	23.6885	23.8374	21.0964	22.3094	21.2974	23.0426	22.236	21.9667	22.1666	21.9553	23.013	22.152				8	8	8	20.1	20.1	20.1	41.637	0	50.275	318540000	25	A2ADH1;Q9CQY5;Q9CQY5-2;Q9CQY5-3	A2ADH1;Q9CQY5;Q9CQY5-2;Q9CQY5-3	Magnesium transporter protein 1	Magt1	267
19.6608	18.663	18.509	19.2093	22.1522	18.714	19.9272	18.3483	18.938	NaN	NaN	17.9835	18.7919	18.341	18.1456				2	2	2	4.8	4.8	4.8	61.239	0.0006854	12.064	30878000	2	A2AEM2;Q99LI2	A2AEM2;Q99LI2	Chloride channel CLIC-like protein 1	Clcc1	268
22.7359	NaN	19.9708	22.3822	24.3623	20.3803	20.1663	19.4575	22.3027	20.3482	20.3962	20.0334	20.8382	20.0351	19.7345				4	4	4	18.3	18.3	18.3	41.066	0	56.458	144490000	7	A2AER4;Q9R0M8;A0A140LIP5;A0A140LHN4;A0A140LIG2;A2AER3;A0A140LI17	A2AER4;Q9R0M8;A0A140LIP5;A0A140LHN4;A0A140LIG2;A2AER3;A0A140LI17	UDP-galactose translocator	Slc35a2	269
20.2413	20.4756	20.0294	NaN	NaN	NaN	21.314	20.8152	20.4536	NaN	21.6973	20.9792	21.3867	20.8784	20.6769				2	2	2	11	11	11	23.686	0	28.558	59174000	12	A2AEX7;A2AEY1;A2AEX8;A2AEX6;A2AEY2;P97447-2;P97447	A2AEX7;A2AEY1;A2AEX8;A2AEX6;A2AEY2;P97447-2;P97447	Four and a half LIM domains protein 1	Fhl1	270
21.3017	21.4004	20.8463	20.6117	20.627	21.4552	20.5497	21.0063	21.6643	21.4347	19.6803	19.0265	22.3566	20.7287	21.8693				2	2	2	12.9	12.9	12.9	22.909	0.00072622	12.551	102410000	6	Q9R0M6;A2AFP5;A2AFP4	Q9R0M6;A2AFP5;A2AFP4	Ras-related protein Rab-9A	Rab9a;Rab9	271
23.2309	20.5319	20.0089	22.9436	23.5001	NaN	22.726	20.7458	21.2536	20.2196	20.6888	21.8868	21.1484	21.0587	21.2235				12	12	12	3.6	3.6	3.6	482.69	0	72.761	173080000	17	A2AFQ0;Q7TMY8-3;Q7TMY8;Q7TMY8-4;Q7TMY8-2;F6XP90	A2AFQ0;Q7TMY8-3;Q7TMY8;Q7TMY8-4;Q7TMY8-2	E3 ubiquitin-protein ligase HUWE1	Huwe1	272
22.065	21.7213	23.8186	21.0193	21.2402	23.7292	21.3776	22.9787	22.2477	NaN	21.5453	21.4257	22.9711	21.9651	21.6127				5	5	5	22.5	22.5	22.5	28.374	0	30.843	255040000	15	A2AFQ2;Q99N15;O08756	A2AFQ2;Q99N15;O08756	3-hydroxyacyl-CoA dehydrogenase type-2	Hsd17b10	273
19.8137	20.7454	21.8679	NaN	18.8459	20.0128	21.1359	21.7495	21.8677	20.2706	NaN	22.2301	21.837	18.7637	21.8821				2	2	2	5.1	5.1	5.1	40.163	0.00069348	12.192	85817000	8	A2AFS0;Q8C483;P26638;A2AFS1	A2AFS0;Q8C483;P26638;A2AFS1	Serine--tRNA ligase, cytoplasmic	Sars	274
20.6633	NaN	18.8929	NaN	18.9616	NaN	18.3887	NaN	19.0076	NaN	NaN	NaN	NaN	NaN	NaN				2	2	2	1.1	1.1	1.1	162.03	0.0018951	11.042	11860000	2	A2AG68;Q64430	A2AG68;Q64430	Copper-transporting ATPase 1	Atp7a	275
21.8391	22.5192	22.9484	19.7617	20.3428	21.182	23.0127	22.7948	23.3044	22.3853	23.0473	23.9249	23.5974	23.1138	24.0842				6	6	6	12.3	12.3	12.3	54.437	0	37.624	328960000	33	A2AH25;Q5FWK3	A2AH25;Q5FWK3	Rho GTPase-activating protein 1	Arhgap1	276
18.5616	NaN	NaN	NaN	20.7201	NaN	18.5009	NaN	18.2188	NaN	NaN	NaN	18.823	NaN	18.5572				2	2	2	8.6	8.6	8.6	29.628	0.00077821	13.293	11080000	2	P40237;A2AIJ1;A2AIJ2	P40237;A2AIJ1;A2AIJ2	CD82 antigen;Tetraspanin	Cd82	277
NaN	NaN	NaN	19.2372	20.9336	NaN	NaN	NaN	NaN	18.4027	18.5215	NaN	19.7117	NaN	NaN				2	2	2	3.3	3.3	3.3	75.149	0.00065359	11.494	10328000	2	A2AJ15	A2AJ15	Endoplasmic reticulum mannosyl-oligosaccharide 1,2-alpha-mannosidase	Man1b1	278
18.3837	NaN	NaN	19.9851	NaN	NaN	NaN	NaN	NaN	18.9954	NaN	22.6586	19.9077	NaN	NaN				1	1	1	1.7	1.7	1.7	93.194	0.002414	6.9704	23333000	1	A2AJT5;A2AJT4	A2AJT5;A2AJT4	Arginine/serine-rich protein PNISR	Pnisr	279
22.7651	20.2503	20.2612	24.1465	24.406	24.0065	21.3889	21.7798	20.284	22.0644	20.1299	20.5781	21.7463	22.7542	19.7191				15	15	15	16.5	16.5	16.5	115.36	0	94.166	235520000	22	P43406;A2AKI5;F6W6Q6	P43406;A2AKI5	Integrin alpha-V;Integrin alpha-V heavy chain;Integrin alpha-V light chain	Itgav	280
NaN	NaN	NaN	NaN	NaN	NaN	NaN	NaN	NaN	NaN	NaN	NaN	NaN	NaN	NaN	+			1	1	1	4.4	4.4	4.4	22.473	1	-2	0	1	A2BH60;A2AKK5-2;Q8BGG9-2;A2AKK5;Q8BGG9	A2BH60;A2AKK5-2;Q8BGG9-2;A2AKK5;Q8BGG9	Acyl-coenzyme A amino acid N-acyltransferase 1;Acyl-coenzyme A amino acid N-acyltransferase 2	Acnat2;Acnat1	281
20.7822	21.2194	21.0562	21.6412	21.5239	22.1499	20.7916	21.0722	21.712	22.0938	21.3496	20.626	NaN	21.2613	20.9223				4	4	4	27.9	27.9	27.9	16.762	0	26.61	102480000	16	A2AKV1;A2AKV2;A2AKV3;Q8C2Q8;A2AKU9;Q91VR2;A2AKV0	A2AKV1;A2AKV2;A2AKV3;Q8C2Q8;A2AKU9;Q91VR2;A2AKV0	ATP synthase subunit gamma;ATP synthase subunit gamma, mitochondrial	Atp5c1	282
NaN	NaN	20.0124	20.224	20.7473	19.3399	19.021	19.2507	21.0492	20.2023	NaN	NaN	19.874	19.5495	NaN				1	1	1	3.1	3.1	3.1	34.476	0.0029656	6.8768	29128000	3	A2AL12;Q8BG05-2;Q8BG05	A2AL12;Q8BG05-2;Q8BG05	Heterogeneous nuclear ribonucleoprotein A3	Hnrnpa3	283
22.5206	23.0783	22.7403	23.0901	23.0347	21.3091	22.0684	21.3507	22.3775	21.8452	21.6073	21.9681	22.0597	22.8704	21.928				9	9	9	16.5	16.5	16.5	74.342	0	62.189	227190000	31	A2AL50;Q8C0I1;H3BKN2;A2AL49;H3BIY5	A2AL50;Q8C0I1;H3BKN2;A2AL49	Alkyldihydroxyacetonephosphate synthase, peroxisomal	Agps	284
23.6443	23.1114	23.0899	24.6949	25.1234	25.1326	22.2449	22.0225	23.109	23.1934	21.8603	22.2419	23.6134	24.2108	22.7094				12	12	12	19	19	19	75.127	0	87.597	547490000	41	Q8CBM2;A2AL85;Q8BSY0	Q8CBM2;A2AL85;Q8BSY0	Aspartyl/asparaginyl beta-hydroxylase	Asph	285
20.892	17.683	18.2517	18.2748	21.948	NaN	18.5416	NaN	16.7377	17.4916	17.5492	17.3819	18.1367	17.2531	NaN				2	2	2	6.3	6.3	6.3	55.805	0.0007215	12.48	24557000	3	A2ALN0;P48410	A2ALN0;P48410	ATP-binding cassette sub-family D member 1	Abcd1	286
21.0097	21.1231	NaN	22.6549	21.3938	19.5232	20.8404	NaN	18.9615	19.8567	20.8595	19.9462	21.6562	19.9696	21.0034				3	3	3	8.4	8.4	8.4	41.937	0	17.422	69037000	4	A2ALW5;A2ALW5-2;Z4YLX5	A2ALW5;A2ALW5-2;Z4YLX5	DnaJ homolog subfamily C member 25	Dnajc25	287
19.3764	19.6551	19.1762	18.9865	NaN	NaN	19.6996	19.7685	20.9001	NaN	NaN	NaN	19.5963	21.8262	19.7197				2	2	2	5.4	5.4	5.4	40.02	0.00065789	11.567	30530000	2	A2AMC3;Q3UXG7;Q91ZW2;E9PZ15;E9Q686	A2AMC3;Q3UXG7;Q91ZW2;E9PZ15;E9Q686	GDP-fucose protein O-fucosyltransferase 1	Pofut1	288
19.297	18.6101	18.237	21.4916	22.3757	NaN	19.1579	17.939	18.8609	NaN	NaN	17.7816	19.9947	19.8344	18.9051				4	4	4	7.9	7.9	7.9	73.044	0	25.488	40117000	5	A2AMH5;A2AMH4;Q6X893;Q6X893-2;A2AMH3;A2AMH8	A2AMH5;A2AMH4;Q6X893;Q6X893-2;A2AMH3;A2AMH8	Choline transporter-like protein 1	Slc44a1	289
21.9893	19.9773	19.5955	23.0249	23.8149	21.1555	19.8701	19.3135	20.0198	NaN	NaN	NaN	20.7121	19.2213	18.6378				3	3	3	9.6	9.6	9.6	49.293	0	55.332	100020000	6	A2AMQ5;Q99L43;Q6PBC0;F6S4G2	A2AMQ5;Q99L43;Q6PBC0	Phosphatidate cytidylyltransferase;Phosphatidate cytidylyltransferase 2	Cds2	290
21.191	21.8013	22.3773	21.2175	21.1764	21.4812	22.0399	22.0571	22.6923	22.8717	20.9368	22.8395	21.8849	20.6901	22.5432				6	6	6	27.3	27.3	27.3	29.295	0	36.281	176200000	12	A2AMW0;P47757-2;P47757-4;P47757;F7CAZ6;A0A0A0MQI9;F6YHZ8	A2AMW0;P47757-2;P47757-4;P47757;F7CAZ6	F-actin-capping protein subunit beta	Capzb	291
22.337	20.7344	20.675	NaN	21.6027	NaN	23.1903	21.5373	21.3655	19.3698	19.6269	22.134	21.8933	20.7417	22.1721				9	9	9	2.2	2.2	2.2	570.29	0	56.325	134240000	19	A2AN08-3;A2AN08;A2AN08-5;A2AN08-2;Z4YMA7;F6SSP6;Z4YLP1	A2AN08-3;A2AN08;A2AN08-5;A2AN08-2;Z4YMA7	E3 ubiquitin-protein ligase UBR4	Ubr4	292
17.4251	NaN	17.068	20.0094	19.291	17.9533	16.8142	NaN	17.413	17.0054	NaN	NaN	17.6566	18.0176	16.9899				1	1	1	6.9	6.9	6.9	16.478	0.0040936	6.7667	8268200	2	A2AN81;F6YUI5;B7ZCL7;Q9ESX5	A2AN81;F6YUI5;B7ZCL7;Q9ESX5	H/ACA ribonucleoprotein complex subunit 4	Dkc1	293
17.8869	17.9762	18.0946	NaN	18.9183	20.1904	17.4388	18.468	18.6988	NaN	NaN	NaN	18.5655	19.0841	18.3489				1	1	1	2.7	2.7	2.7	49.784	0.0029762	6.888	10610000	6	B7ZCL8;A2AN84;P70290	B7ZCL8;A2AN84;P70290	55 kDa erythrocyte membrane protein	Mpp1	294
19.4472	19.3171	20.1672	NaN	20.1924	20.8408	20.4394	21.2407	20.3717	NaN	19.8719	21.0101	20.1075	20.9518	20.9444				2	2	2	9	9	9	31.44	0.00071429	12.416	58047000	7	A2ANA0;Q9D662;A2AN98;A2AN99	A2ANA0;Q9D662;A2AN98;A2AN99	Protein transport protein Sec23B	Sec23b	295
22.2593	25.4819	22.1326	20.5047	23.2575	NaN	21.1209	21.2657	20.1691	NaN	21.0123	21.4913	19.5689	19.5015	22.2008				3	3	3	0.7	0.7	0.7	629.58	0	18.123	272640000	3	J3QMC5;A2ANY6	J3QMC5;A2ANY6		Mdn1	296
25.4936	25.222	24.9089	25.812	25.3229	24.523	24.6495	24.3907	24.8908	25.015	24.5786	24.7682	24.9878	25.7381	24.9515				6	6	6	10.1	10.1	10.1	85.837	0	54.076	1512500000	94	A2APM2;A2APM4;A2APM1;Q3U8S1;E9QKM8;Q80X37;A2APM3;A2APM5;P15379-6;P15379-11;P15379-5;P15379-3;P15379-10;P15379-9;P15379-4;P15379-8;P15379-7;P15379;P15379-2;P15379-12;P15379-13	A2APM2;A2APM4;A2APM1;Q3U8S1;E9QKM8;Q80X37;A2APM3;A2APM5;P15379-6;P15379-11;P15379-5;P15379-3;P15379-10;P15379-9;P15379-4;P15379-8;P15379-7;P15379;P15379-2	CD44 antigen	Cd44	297
20.6054	18.4382	18.8599	19.3728	21.0261	NaN	19.2345	NaN	18.9125	NaN	NaN	18.4689	19.2362	20.0121	18.3695				2	2	2	4.8	4.8	4.8	57.011	0.00071124	12.385	26287000	4	A2AQJ7;A2AQJ5;A2AQJ6;Q8BXN9-3;Q8BXN9;Q8BXN9-2	A2AQJ7;A2AQJ5;A2AQJ6;Q8BXN9-3;Q8BXN9;Q8BXN9-2	Transmembrane protein 87A	Tmem87a	298
21.3963	22.1413	22.6495	22.3198	23.2502	21.9745	21.4948	22.025	21.8943	22.503	21.8664	21.4161	21.9357	22.5418	21.6868				8	8	8	13	13	13	82.829	0	51.122	186900000	22	A2AQR0;Q64521	A2AQR0;Q64521	Glycerol-3-phosphate dehydrogenase;Glycerol-3-phosphate dehydrogenase, mitochondrial	Gpd2	299
20.278	20.7881	20.4586	18.8854	NaN	NaN	20.0645	NaN	20.9464	19.2317	18.9098	19.0413	19.5377	18.7918	18.9313				2	2	2	6.6	6.6	6.6	40.068	0.00074129	12.739	32181000	7	A2AQV2;Q80V53	A2AQV2;Q80V53	Carbohydrate sulfotransferase 14	Chst14	300
21.039	19.2182	19.5644	NaN	18.0096	NaN	19.9599	19.5163	19.1479	NaN	NaN	NaN	19.1354	20.0887	20.9394				3	3	3	3.4	3.4	3.4	129.51	0	18.666	30536000	5	A2AS98;P28660-2;P28660	A2AS98;P28660-2;P28660	Nck-associated protein 1	Nckap1	301
21.1221	19.9244	19.3157	21.431	21.8026	NaN	19.7676	NaN	19.5382	18.9673	19.3383	NaN	19.1054	19.495	20.3634				4	4	4	4.5	4.5	4.5	134.72	0	23.916	47859000	6	A2ATQ5;P53995	A2ATQ5;P53995	Anaphase-promoting complex subunit 1	Anapc1	302
19.0472	19.5189	NaN	NaN	NaN	NaN	NaN	19.7353	NaN	NaN	NaN	NaN	20.2921	19.9156	19.1543				2	2	2	14.9	14.9	14.9	17.619	0.0019023	11.11	20975000	1	F6VQ81;V9GWU5;Q3TUJ9;Q8BKP1;Q3TAI4;A2AUD5;Q9CYZ2	F6VQ81;V9GWU5;Q3TUJ9;Q8BKP1;Q3TAI4;A2AUD5;Q9CYZ2	Tumor protein D54	Tpd52l2	303
26.0545	26.6392	26.2114	26.0523	25.4058	25.1343	25.5265	25.5705	26.0206	26.2119	26.5656	25.6085	25.0269	26.4687	25.8106				31	31	31	25.9	25.9	25.9	158.39	0	323.31	2757800000	226	A2AVJ7;Q99PL5;Q99PL5-10;Q99PL5-9;Q99PL5-8;Q99PL5-7;Q99PL5-6;Q99PL5-5;Q99PL5-4;Q99PL5-3;Q99PL5-2;Q99PL5-12;Q99PL5-11	A2AVJ7;Q99PL5	Ribosome-binding protein 1	Rrbp1	304
NaN	NaN	NaN	NaN	NaN	NaN	NaN	NaN	NaN	NaN	NaN	21.9259	NaN	NaN	NaN	+			2	1	1	2	0.9	0.9	111.39	1	-2	21965000	0	A2BDQ4;Q61772-2;Q61772-3;Q61772	A2BDQ4;Q61772-2;Q61772-3;Q61772	Receptor protein-tyrosine kinase;Ephrin type-A receptor 7	Epha7	305
NaN	NaN	NaN	NaN	NaN	NaN	NaN	NaN	NaN	22.6709	20.2955	19.6652	20.2856	20.5209	20.2978				2	2	2	10.7	10.7	10.7	24.923	0.00070126	12.275	31989000	2	A2BE93;Q9EQU5-2;Q9EQU5;A2BE92	A2BE93;Q9EQU5-2;Q9EQU5;A2BE92	Protein SET	Set	306
17.8852	17.7107	18.043	20.4659	20.7109	19.543	18.2734	18.1121	18.0658	NaN	NaN	17.7726	19.0735	18.9103	17.8042				2	2	2	8.6	8.6	8.6	32.238	0.00073584	12.644	17272000	3	A2CG35;P35283	A2CG35;P35283	Ras-related protein Rab-12	Rab12	307
19.8213	20.1933	20.0367	NaN	19.6209	19.7433	20.4356	20.5999	20.7517	NaN	NaN	20.6641	20.3005	19.6372	21.465				2	2	2	3.8	3.8	3.8	45.202	0.00067114	11.806	49233000	4	A3KG36;Q00612;REV__P46662	A3KG36;Q00612;REV__P46662	Glucose-6-phosphate 1-dehydrogenase;Glucose-6-phosphate 1-dehydrogenase X	G6pdx	308
18.3393	NaN	18.0244	NaN	NaN	NaN	19.0191	18.2386	18.4458	17.8584	18.1773	19.5415	18.3347	17.641	18.2251				2	2	2	1.9	1.9	1.9	127.89	0.00076046	12.981	10247000	2	A3KGB4	A3KGB4	TBC1 domain family member 8B	Tbc1d8b	309
21.1707	20.3837	20.324	19.6911	NaN	NaN	20.6478	20.1136	19.9301	21.7211	20.7503	20.5833	20.063	19.7634	20.2511				5	5	5	1.9	1.9	1.9	282.89	0	29.677	54353000	5	A3KGU5;A3KGU7;E9Q447;A3KGU9;P16546-2;P16546;A3KGU4	A3KGU5;A3KGU7;E9Q447;A3KGU9;P16546-2;P16546	Spectrin alpha chain, non-erythrocytic 1	Sptan1	310
NaN	26.0206	22.5915	NaN	NaN	NaN	20.2495	NaN	NaN	17.7174	NaN	22.8998	NaN	NaN	25.7771				1	1	1	2	2	2	52.834	0.0057143	6.6096	431980000	5	V9GXB7;B1ASM0;V9GXT8;A4Q9F3-2;A4Q9F3	V9GXB7;B1ASM0;V9GXT8;A4Q9F3-2;A4Q9F3	Protein polyglycylase TTLL10	Ttll10	311
22.4517	27.2284	21.8587	20.4789	19.7216	18.3679	29.2996	25.6371	21.426	23.1073	26.1383	21.7705	18.8403	25.5395	27.5217				3	1	1	3.9	1.9	1.9	50.346	0.0018773	8.1405	3604200000	18	A6BLY7	A6BLY7	Keratin, type I cytoskeletal 28	Krt28	312
NaN	NaN	NaN	20.2707	20.9751	NaN	NaN	NaN	NaN	NaN	NaN	NaN	NaN	NaN	NaN				4	4	4	5.8	5.8	5.8	111.86	0	25.293	10136000	5	A6PW47;Q99K74-2;Q99K74;Q99K74-3	A6PW47;Q99K74-2;Q99K74;Q99K74-3	Mediator of RNA polymerase II transcription subunit 24	Med24	313
21.8183	21.319	20.1864	20.8709	22.4873	19.2472	21.5938	20.1097	20.8122	21.542	20.9772	20.2195	19.729	22.0185	21.4156				4	4	4	6.8	6.8	6.8	84.186	0	26.058	123720000	10	A6X919;A6X919-3;A6X919-2	A6X919;A6X919-3;A6X919-2	Probable C-mannosyltransferase DPY19L1	Dpy19l1	314
22.5605	22.2564	22.5252	22.7833	22.5246	22.7255	22.9665	23.7695	22.7726	24.0189	23.2333	22.7528	23.4056	23.1796	23.2059				4	4	2	29.9	29.9	15	15.748	0	31.977	384500000	36	A8DUK4;E9Q223;P02089;P02104	A8DUK4;E9Q223;P02089	Hemoglobin subunit beta-2	Hbbt1;Hbb-bs;Hbb-b2	315
19.0422	NaN	NaN	NaN	21.4948	NaN	NaN	NaN	NaN	NaN	NaN	NaN	19.6531	18.7236	18.941	+			1	1	1	14.6	14.6	14.6	14.486	1	-2	13870000	1	A8Y5P1;Q8K211	A8Y5P1;Q8K211	High affinity copper uptake protein 1	Slc31a1	316
18.9646	NaN	19.3071	21.5314	21.2451	19.9845	NaN	NaN	NaN	NaN	NaN	NaN	NaN	NaN	NaN				4	2	2	42.9	28.2	28.2	17.862	0	21.009	21773000	3	B0QZN5;P63044	B0QZN5;P63044	Vesicle-associated membrane protein 2	Vamp2	317
21.5873	20.6112	21.1261	21.9202	22.4356	21.9994	21.2737	21.3642	21.3962	20.529	20.9103	21.2155	19.2864	22.4987	20.7489				2	2	2	19.3	19.3	19.3	17.781	0.00076864	13.157	118920000	15	B0R030;Q9D3L3;O09044;B0R029;E9Q8A1	B0R030;Q9D3L3;O09044;B0R029;E9Q8A1	Synaptosomal-associated protein;Synaptosomal-associated protein 23	Snap23	318
20.3937	NaN	NaN	20.0505	19.1917	NaN	NaN	NaN	NaN	NaN	NaN	NaN	NaN	19.9452	NaN				1	1	1	9	9	9	18.078	0.0024228	7.0103	12077000	1	B0R081;Q9D9I4	B0R081;Q9D9I4	TBC1 domain family member 20	Tbc1d20	319
NaN	NaN	19.3619	NaN	NaN	NaN	NaN	NaN	NaN	NaN	19.6694	19.4025	19.5398	19.5358	19.9669	+			1	1	1	5.3	5.3	5.3	22.409	1	-2	12453000	1	B0R0Y8;Q8R550-7;Q8R550-6;Q8R550-8;Q8R550-5;Q8R550-4;Q8R550-3;Q8R550-2;Q8R550	B0R0Y8;Q8R550-7;Q8R550-6;Q8R550-8;Q8R550-5;Q8R550-4;Q8R550-3;Q8R550-2;Q8R550	SH3 domain-containing kinase-binding protein 1	Sh3kbp1	320
23.5536	24.4915	24.3869	23.5089	24.1216	24.0845	23.295	23.2032	24.1231	23.8359	23.1334	23.6448	23.7354	23.1789	23.4386				14	14	14	26.2	26.2	26.2	68.55	0	91.502	601220000	63	B1AR28;P50544	B1AR28;P50544	Very long-chain specific acyl-CoA dehydrogenase, mitochondrial	Acadvl	321
18.0853	21.0685	20.6037	NaN	20.8431	19.8372	21.1631	20.9632	21.5635	21.3749	20.3465	21.1559	21.7859	18.4675	21.1073				2	2	2	16.5	16.5	16.5	12.217	0.00070225	12.284	77073000	10	B1ARA3;P61255;B1ARA5	B1ARA3;P61255;B1ARA5	60S ribosomal protein L26	Rpl26	322
20.4858	NaN	NaN	21.1136	20.9758	NaN	NaN	NaN	NaN	NaN	NaN	NaN	20.8978	NaN	NaN				5	4	4	0.8	0.7	0.7	831.87	0	29.406	30779000	2	Q9QXZ0;B1ARU4;E9QA63;E9PVY8;A0A0A0MQA6;B1ARU1;E9QNP1;F7ACR9;A0A571BF93;A0A571BGC6;Q9QXZ0-2;Q9QXZ0-4;Q9QXZ0-3;F6Q750;F6XCT0;F6SHS0;A0A5F8MP99	Q9QXZ0;B1ARU4;E9QA63;E9PVY8;A0A0A0MQA6;B1ARU1;E9QNP1;F7ACR9;A0A571BF93;A0A571BGC6;Q9QXZ0-2;Q9QXZ0-4;Q9QXZ0-3;F6Q750	Microtubule-actin cross-linking factor 1	Macf1	323
20.9642	NaN	20.9737	21.7045	NaN	NaN	22.1751	21.3128	20.5602	21.3187	20.7122	21.9042	18.3165	17.8952	19.7371				2	2	2	15.2	15.2	15.2	15.882	0.00076982	13.181	78565000	8	B1ASE2;Q9DCX2	B1ASE2;Q9DCX2	ATP synthase subunit d, mitochondrial	Atp5h	324
22.141	21.0748	21.215	23.5374	23.9466	22.0883	21.2909	19.7109	20.9337	NaN	19.19	22.4648	21.0536	21.9347	21.137				8	8	8	8.4	8.4	8.4	133.35	0	49.997	165860000	17	B1ASP2;P52332;G5E852;Q62120	B1ASP2;P52332	Tyrosine-protein kinase;Tyrosine-protein kinase JAK1	Jak1	325
20.6106	21.8314	21.646	21.8294	20.9174	NaN	21.6457	22.0443	21.9379	21.1399	21.446	22.2537	22.3856	23.1596	22.0427				5	5	5	11.2	11.2	11.2	52.895	0	35.756	145130000	20	Q9D8W5;B1AT36;Q3TRH2	Q9D8W5;B1AT36;Q3TRH2	26S proteasome non-ATPase regulatory subunit 12	Psmd12	326
18.5651	19.5354	20.3064	NaN	NaN	NaN	20.6506	19.8803	19.7961	NaN	20.8111	20.8575	21.7066	21.5598	21.1257				3	3	3	10.1	10.1	10.1	42.467	0	18.3	52662000	9	B1AT82;Q9D0M1;B1AT84;B1AT83;Q8R574	B1AT82;Q9D0M1;B1AT84	Phosphoribosyl pyrophosphate synthase-associated protein 1	Prpsap1	327
23.0377	22.3275	22.4076	23.1751	23.7463	22.5549	21.7256	21.2194	22.4148	21.2453	21.6295	21.9515	21.4675	22.7868	22.1393				6	6	6	15	15	15	54.33	0	45.699	237630000	34	B1AV77;B1ATI0;P47740;P47739	B1AV77;B1ATI0;P47740	Aldehyde dehydrogenase;Fatty aldehyde dehydrogenase	Aldh3a2	328
21.2564	21.5247	21.2942	22.1263	22.036	21.3944	21.0497	20.731	21.4018	21.2553	20.5742	20.867	20.916	21.0141	20.8149				3	3	3	6.9	6.9	6.9	66.113	0	19.995	101230000	16	B1AU25;Q9Z0X1;Q9Z0X1-2	B1AU25;Q9Z0X1;Q9Z0X1-2	Apoptosis-inducing factor 1, mitochondrial	Aifm1	329
19.5077	NaN	NaN	20.3225	20.9893	NaN	17.5419	NaN	17.6627	NaN	17.2673	NaN	NaN	17.157	NaN				1	1	1	2.1	2.1	2.1	59.81	0.0018657	7.6791	14606000	3	B1AU74;Q9CWP6	B1AU74;Q9CWP6	Motile sperm domain-containing protein 2	Mospd2	330
24.1392	25.626	25.3641	23.8011	23.0367	24.9918	25.0172	25.8419	25.9165	26.0925	25.5955	25.8442	24.9115	24.9106	26.5683				11	11	10	54.4	54.4	54.4	18.87	0	71.203	1974600000	72	B1AXW5;B1AXW6;P35700;B1AXW4	B1AXW5;B1AXW6;P35700;B1AXW4	Peroxiredoxin-1	Prdx1	331
24.562	23.5517	23.3581	24.9988	25.3357	23.7119	22.9849	22.4967	24.057	22.9828	22.7495	23.1018	23.5295	24.2858	23.4723				1	1	1	1.2	1.2	1.2	82.521	0.0067302	6.4943	655810000	16	B1AYG7;B1AYG6;Q9Z0T9	B1AYG7;B1AYG6;Q9Z0T9	Integrin beta;Integrin beta-6	Itgb6	332
21.8508	18.611	18.0085	19.4799	17.1329	NaN	18.077	NaN	17.4869	18.3727	NaN	NaN	16.1734	18.1754	17.8275				4	4	4	6.2	6.2	6.2	97.356	0	23.06	20615000	3	B1AZA5;D3YWD3;B1AZA8	B1AZA5;D3YWD3;B1AZA8	Transmembrane protein 245	Tmem245	333
NaN	18.2628	NaN	NaN	21.4631	NaN	NaN	NaN	NaN	NaN	NaN	NaN	NaN	NaN	NaN				2	2	2	1.4	1.4	1.4	182.77	0.00080321	13.901	17197000	1	B1AZI6;E9Q5E2	B1AZI6;E9Q5E2	THO complex subunit 2	Thoc2;BC005561	334
25.5944	25.8321	25.0457	25.0976	27.5421	28.2091	26.8768	25.8849	23.3534	NaN	21.6874	NaN	25.6229	26.2334	26.5992				1	1	1	1.8	1.8	1.8	106.17	0.0056883	6.5863	2342800000	10	B7ZNS2;B1AZP2-2;B1AZP2	B7ZNS2;B1AZP2-2;B1AZP2	Disks large-associated protein 4	Dlgap4	335
21.6728	22.7574	22.6753	19.4781	20.9373	22.5372	22.4766	23.5875	23.2345	23.1542	22.4575	22.8717	23.2936	22.6141	23.7625				3	2	2	12.7	9.2	9.2	26.391	0.00081633	15.618	346100000	27	B1AZS9;O08807	B1AZS9;O08807	Peroxiredoxin-4	Prdx4	336
19.0554	18.8748	19.0865	NaN	18.5046	NaN	19.3582	19.1159	19.023	18.5954	20.0296	20.4949	18.8844	19.1314	20.8639				1	1	1	6.9	6.9	6.9	19.656	0.0018204	7.0284	28992000	3	B2KGR2;O89112	B2KGR2;O89112	LanC-like protein 1	Lancl1	337
22.2499	23.1924	22.9144	22.7909	23.5693	25.1796	22.2627	22.5126	23.3931	22.4835	22.7022	22.6171	22.5613	22.8753	22.7359				9	9	9	22.4	22.4	22.4	51.028	0	57.932	377050000	38	P61979-2;P61979;P61979-3;B2M1R6;H3BKD0;A0A286YDM3;H3BLL4;H3BK96;A0A286YCM2;H3BKI8;A0A286YEC4;H3BLP7;A0A286YDH1;Q8BT23;H3BJS9;H3BJ43;A0A286YE41	P61979-2;P61979;P61979-3;B2M1R6;H3BKD0;A0A286YDM3;H3BLL4;H3BK96;A0A286YCM2;H3BKI8	Heterogeneous nuclear ribonucleoprotein K	Hnrnpk	338
23.3685	21.6352	22.1127	21.143	22.5022	19.4587	23.1725	22.9568	21.8387	21.1419	21.6389	23.0723	23.4902	23.307	22.8262				14	14	14	7.6	7.6	7.6	236.25	0	86.793	265270000	43	E9QAI5;B2RQC6;G3UWN2;B2RQC6-2;E9QAT6	E9QAI5;B2RQC6;G3UWN2;B2RQC6-2	CAD protein;Glutamine-dependent carbamoyl-phosphate synthase;Aspartate carbamoyltransferase;Dihydroorotase	Cad	339
27.987	NaN	25.1389	NaN	NaN	27.149	29.6625	NaN	NaN	NaN	26.3013	NaN	NaN	NaN	NaN	+			1	1	1	0.6	0.6	0.6	197.83	1	-2	4675200000	6	B2RR24;S4R299	B2RR24;S4R299		Zfp236	340
18.5263	18.6552	18.2179	NaN	18.262	NaN	19.2351	18.8399	18.7622	NaN	18.8473	18.6107	18.9015	20.098	18.4943				2	2	2	1.5	1.5	1.5	128.39	0.0019108	11.151	17348000	2	B2RXC1	B2RXC1	Trafficking protein particle complex subunit 11	Trappc11	341
24.1651	22.7958	22.8834	24.4989	24.8082	23.1889	23.1449	22.1804	23.769	22.2441	22.5258	22.891	21.8188	22.801	22.9318				11	11	11	7.2	7.2	7.2	206.23	0	71.35	448020000	42	B2RXS4	B2RXS4	Plexin-B2	Plxnb2	342
21.0982	21.6946	20.7943	19.0918	18.6999	19.8362	21.7165	21.0245	20.7883	20.0756	21.3433	NaN	20.7404	20.553	20.8942				2	2	2	17.1	17.1	17.1	18.211	0.00078431	13.455	74343000	5	Q3THM8;B7FAU5;I7HJS1;O08579	Q3THM8;B7FAU5;I7HJS1;O08579	Emerin	Emd	343
NaN	NaN	19.4826	20.3996	NaN	NaN	18.3704	NaN	NaN	18.8161	19.9244	NaN	19.9959	NaN	NaN				1	1	1	4	4	4	30.071	0.004635	6.6921	11292000	1	B7FAU7;Q3TKX1;Q9R1Q9	B7FAU7;Q3TKX1;Q9R1Q9	V-type proton ATPase subunit S1	Atp6ap1	344
29.0816	28.6418	28.6706	29.5841	29.8307	28.406	28.8511	28.7208	28.7104	28.001	28.8273	29.0214	28.2713	28.6402	28.9109				101	101	93	50.8	50.8	48.7	280.5	0	323.31	21732000000	1020	B7FAU9;Q8BTM8;B7FAV1;F6XC15;J3JS91;Q8BTM8-2;F6Z2C0	B7FAU9;Q8BTM8;B7FAV1	Filamin-A	Flna	345
20.5434	18.6594	19.9139	21.9317	22.123	19.9941	19.1357	18.7952	19.268	18.1803	18.5991	18.348	19.7896	20.8758	18.3584				3	3	3	13.2	13.2	13.2	31.686	0	17.754	51246000	6	B7ZD61;F7AA45;E9Q8F0;Q8VH51-2;Q8VH51;B7ZD63;Q8VH51-3	B7ZD61;F7AA45;E9Q8F0;Q8VH51-2;Q8VH51;B7ZD63;Q8VH51-3	RNA-binding protein 39	Rbm39	346
19.736	20.3812	20.4482	18.7821	20.5956	22.0695	19.7541	19.4846	19.9365	19.6497	NaN	19.5041	20.5563	19.2755	19.5619				2	2	2	5.1	5.1	5.1	57.427	0.0007722	13.203	41471000	9	B7ZNU9;Q61235	B7ZNU9;Q61235	Beta-2-syntrophin	Sntb2	347
16.9029	NaN	16.9814	21.3685	20.9452	22.5133	17.3334	NaN	16.6462	NaN	20.6998	NaN	NaN	18.3247	NaN				2	2	2	5	5	5	68.161	0	26.385	25843000	4	B8JK33;B8JK32;Q9D0E1-2;Q9D0E1	B8JK33;B8JK32;Q9D0E1-2;Q9D0E1	Heterogeneous nuclear ribonucleoprotein M	Hnrnpm	348
19.7726	19.1848	18.2106	20.7157	21.757	19.703	18.5157	NaN	18.5692	NaN	NaN	19.6579	18.7825	18.7985	20.0767				3	3	3	3.1	3.1	3.1	127.74	0	17.752	33862000	3	B9EJ80	B9EJ80		Pdzd8	349
20.3371	18.039	19.0493	21.7785	24.4698	20.6499	19.6285	19.1029	19.7309	NaN	17.7398	NaN	20.4878	19.6126	18.1605				6	6	6	11.5	11.5	11.5	101.27	0	39.891	100200000	8	B9EJ86;A0A0R4J150;A0A5F8MPC5;G5E833;Q9ER64	B9EJ86;A0A0R4J150;A0A5F8MPC5	Oxysterol-binding protein	Osbpl8	350
20.3611	20.0961	19.9373	NaN	20.3013	19.1421	21.6806	20.3816	20.3143	NaN	19.0446	20.3416	20.4876	20.6719	20.3035				5	5	5	2.6	2.6	2.6	188.35	0	28.245	53529000	5	B9EKJ3;Q80TL7-2;Q80TL7;A0A1W2P878	B9EKJ3;Q80TL7-2;Q80TL7;A0A1W2P878	Protein MON2 homolog	Mon2	351
NaN	NaN	NaN	NaN	NaN	NaN	NaN	22.2344	NaN	NaN	NaN	NaN	23.3948	22.5109	NaN	+			1	1	1	6.7	6.7	6.7	20.146	1	-2	40038000	2	C0HK80;C0HK79	C0HK80;C0HK79			352
24.6838	24.4851	24.5622	23.8494	24.1178	25.0108	23.9675	24.0487	24.2899	24.3894	24.0086	24.1486	24.5949	25.0911	23.6624			+	15	15	15	10	10	10	192.99	0	96.754	903340000	76	CON__ENSEMBL:ENSBTAP00000007350;CON__P01030;P01029	CON__ENSEMBL:ENSBTAP00000007350;CON__P01030			353
17.9938	23.998	NaN	NaN	NaN	19.2867	NaN	NaN	NaN	NaN	NaN	NaN	NaN	NaN	NaN			+	2	2	2	25.7	25.7	25.7	11.756	0.00080775	14.218	39892000	2	CON__ENSEMBL:ENSBTAP00000014147	CON__ENSEMBL:ENSBTAP00000014147			354
23.8864	24.786	24.843	20.9845	22.743	23.5164	23.6302	23.7442	24.527	25.0727	24.4054	23.96	23.9466	24.5968	23.9222			+	17	17	17	13.5	13.5	13.5	164.34	0	123.2	734200000	87	CON__ENSEMBL:ENSBTAP00000024146;Q6GQT1;Q61838	CON__ENSEMBL:ENSBTAP00000024146			355
NaN	25.6573	19.0241	NaN	NaN	21.9664	NaN	NaN	NaN	NaN	NaN	NaN	NaN	NaN	NaN			+	4	4	1	10	10	2.4	46.543	0	24.459	115540000	7	CON__ENSEMBL:ENSBTAP00000024462	CON__ENSEMBL:ENSBTAP00000024462			356
20.9731	18.8015	18.5518	22.2421	23.3391	20.4247	20.1737	18.113	20.6266	18.9994	19.0388	NaN	18.7916	19.4217	18.2268			+	6	6	5	8.7	8.7	7.3	92.273	0	36.266	67165000	7	CON__ENSEMBL:ENSBTAP00000032840	CON__ENSEMBL:ENSBTAP00000032840			357
16.5749	15.4639	19.6894	18.3461	20.5843	20.4444	19.6483	NaN	16.9381	NaN	18.9724	20.0063	18.5364	21.6387	18.8486			+	3	3	3	7.8	7.8	7.8	65.19	0	17.334	30244000	6	CON__ENSEMBL:ENSBTAP00000037665	CON__ENSEMBL:ENSBTAP00000037665			358
22.1682	21.9164	21.0867	21.3281	18.6948	21.3968	21.5153	20.6296	20.8387	23.3872	22.0462	21.7831	20.8478	21.4651	21.0472			+	14	2	1	18	3.6	2	63.165	0.00072411	12.501	138050000	12	CON__ENSEMBL:ENSBTAP00000038253;CON__REFSEQ:XP_932229	CON__ENSEMBL:ENSBTAP00000038253			359
23.9532	NaN	20.9327	20.3347	23.8965	21.096	NaN	NaN	22.1359	NaN	23.0415	22.0166	20.489	21.2968	20.6686			+	14	6	0	29.3	16.7	0	45.771	0	43.021	186500000	9	CON__ENSEMBL:ENSP00000377550	CON__ENSEMBL:ENSP00000377550			360
24.3267	20.533	22.0691	21.2826	21.4859	22.0087	NaN	20.4002	20.4188	NaN	24.3866	NaN	20.8957	21.0689	21.0697			+	9	9	3	16	16	7.4	53.5	0	60.395	181460000	18	CON__O43790;CON__Q6NT21;CON__Q14533;CON__P78385;Q9Z2T6;E9Q1Y9;CON__Q61726;Q9ERE2;P97861;Q6IMF0	CON__O43790;CON__Q6NT21;CON__Q14533;CON__P78385;Q9Z2T6	Keratin, type II cuticular Hb5	Krt85	361
21.1993	NaN	NaN	NaN	19.9442	NaN	NaN	NaN	NaN	NaN	21.3816	NaN	19.0417	NaN	NaN			+	7	1	1	18	2.3	2.3	44.689	0.0067227	6.4855	18419000	2	CON__O76011;CON__Q8IUT8	CON__O76011;CON__Q8IUT8			362
NaN	NaN	NaN	NaN	18.2041	NaN	NaN	NaN	NaN	21.7426	17.9229	NaN	NaN	NaN	NaN			+	5	2	1	10.5	5.1	2.4	52.247	0.0007622	13.032	10924000	3	CON__O76013;CON__O76015;Q6IFX3;E9PV64	CON__O76013			363
19.7819	NaN	20.5872	NaN	20.1534	19.6733	NaN	NaN	NaN	NaN	NaN	NaN	19.1217	NaN	NaN			+	14	1	1	16.9	2	2	59.504	0.0029603	6.8456	14889000	2	CON__O95678;CON__Q14CN4-1;CON__Q6IME9;Q6IME9	CON__O95678			364
31.2192	31.8727	31.172	30.5808	32.0506	32.9411	31.7822	31.8638	31.6154	31.4433	31.1765	31.748	31.0948	31.7105	30.939			+	8	8	8	49.8	49.8	49.8	24.409	0	323.31	143230000000	235	CON__P00761	CON__P00761			365
21.806	21.87	21.6013	22.1892	22.4188	20.0317	22.0983	21.6888	21.9424	22.5029	22.1117	22.4435	20.8498	22.5798	22.367			+	3	3	2	21.8	21.8	16.9	15.184	0	18.597	179150000	22	CON__P01966;A7M7S6;P06467	CON__P01966			366
27.2316	26.8873	27.6949	26.9364	25.4471	26.7365	26.314	26.666	26.7375	28.3268	27.952	27.0642	26.6312	26.7102	27.3973			+	31	14	3	63.8	38.1	11.9	51.621	0	166.9	6168000000	182	CON__P02533;CON__Q61782;CON__Q9D312;Q9D312;Q8CCX5-2;Q8CCX5	CON__P02533			367
27.8064	27.902	29.2814	27.247	26.4919	28.3438	27.3214	26.8391	28.1683	28.0534	28.5051	27.6741	26.9298	26.6925	28.9633			+	42	32	2	58.9	48.4	3.5	60.044	0	323.31	11127000000	275	CON__P02538;CON__Q8VED5;Q8VED5;Q6IFZ8;CON__H-INV:HIT000292931;CON__Q9H552;D3Z6R0	CON__P02538			368
19.3065	21.1129	20.7086	20.752	22.901	30.2828	21.1656	21.1209	20.9508	17.3776	18.649	18.051	20.08	21.0338	NaN			+	5	5	5	26.6	26.6	26.6	22.975	0	55.929	1168700000	23	CON__P02662	CON__P02662			369
18.6751	20.1875	22.3646	19.3085	19.1899	28.4516	18.4949	19.1431	19.0316	18.2733	NaN	19.6016	18.8775	19.3221	17.9641			+	2	2	2	9.2	9.2	9.2	24.348	0.00073368	12.615	368130000	6	CON__P02663	CON__P02663			370
NaN	17.548	19.3431	18.7346	16.355	28.6883	NaN	NaN	15.7019	20.1718	20.4714	19.5026	18.9277	18.0237	NaN			+	4	4	4	15.8	15.8	15.8	23.583	0	25.087	508920000	7	CON__P02666	CON__P02666			371
19.2044	20.011	21.9692	NaN	20.6407	29.5817	19.8012	19.9058	19.5507	NaN	NaN	20.7514	17.4434	NaN	18.9395			+	3	3	3	26.6	26.6	26.6	18.974	0	323.31	708710000	16	CON__P02668	CON__P02668			372
18.5583	19.5887	20.8413	17.7592	20.3986	29.5877	NaN	NaN	20.6108	22.4074	18.3279	16.9674	20.9708	17.6481	17.5498			+	8	8	8	45.7	45.7	45.7	18.281	0	118.04	733540000	19	CON__P02754	CON__P02754			373
22.28	22.3714	22.2008	22.3786	21.5647	23.0564	22.1343	22.0819	22.2151	23.2514	22.7098	22.6519	21.8724	20.9831	22.4102			+	14	7	7	18.7	10.8	10.8	69.366	0	42.392	217160000	25	CON__P02768-1	CON__P02768-1			374
26.6632	30.7376	27.3283	27.7112	26.8866	28.6019	27.5413	34.4354	27.3765	27.437	27.2478	27.0728	27.775	26.6608	26.9545			+	55	55	48	73	73	66.7	69.293	0	323.31	106010000000	648	CON__P02769	CON__P02769			375
22.4861	22.5909	22.8389	21.007	20.8583	20.5661	22.9092	22.5885	22.6104	21.2774	21.7259	23.0578	20.3442	18.6034	22.6703			+	3	3	3	5.7	5.7	5.7	24.241	0	18.827	213730000	14	CON__P02777	CON__P02777			376
23.6187	23.6623	24.7667	22.1856	21.9083	NaN	22.4378	20.9667	23.4933	22.392	NaN	23.0202	19.2453	21.666	24.2681			+	42	3	1	58.9	6.6	3	59.998	0	18.909	406080000	10	CON__P04259	CON__P04259			377
31.8008	31.7792	32.0471	31.7665	31.1425	31.9169	31.908	31.6939	30.8582	32.8508	32.399	31.7264	31.0261	31.4777	31.4921			+	49	45	30	61.8	58.1	47.2	66.017	0	323.31	162600000000	1428	CON__P04264;CON__H-INV:HIT000016045;E9Q0F0	CON__P04264			378
19.0795	19.8292	NaN	NaN	NaN	NaN	NaN	NaN	NaN	19.4754	19.639	NaN	NaN	NaN	19.47			+	8	2	1	9.1	3.6	1.5	56.283	0.0007485	12.855	12318000	2	CON__P07744;P07744	CON__P07744;P07744	Keratin, type II cytoskeletal 4	Krt4	379
19.9973	19.2541	NaN	19.9105	NaN	NaN	NaN	NaN	NaN	NaN	NaN	19.5907	NaN	NaN	19.443	+		+	8	1	1	15.8	2.2	2.2	44.091	1	-2	12541000	1	CON__P08727	CON__P08727			380
NaN	NaN	NaN	NaN	NaN	NaN	19.2003	NaN	17.2253	NaN	17.0774	NaN	NaN	17.4841	NaN	+		+	10	1	1	13.5	2.1	2.1	47.754	1	-2	3260500	1	CON__P08730-1;P08730;P08730-2	CON__P08730-1;P08730;P08730-2	Keratin, type I cytoskeletal 13	Krt13	381
28.1443	27.956	28.9217	26.6854	26.2028	27.4587	27.5813	26.8971	27.728	28.0087	28.2673	27.7255	27.2472	26.9972	28.8287			+	35	30	18	64.7	59.4	41.4	51.267	0	323.31	10461000000	260	CON__P08779;CON__Q9Z2K1;CON__Q3ZAW8;Q9Z2K1;Q9WTL4	CON__P08779			382
19.1945	NaN	19.6962	19.514	NaN	NaN	20.1228	19.6182	20.2316	21.6934	19.5217	21.1872	20.8574	21.8824	20.9931			+	3	3	3	6.5	6.5	6.5	59.733	0	18.532	51617000	5	CON__P09870	CON__P09870			383
22.7444	23.6761	23.5179	23.0356	21.8351	23.1591	23.6435	22.7941	24.0466	24.0122	23.2232	22.749	24.4319	23.5598	23.4223			+	4	4	4	12	12	12	38.418	0	29.905	555020000	48	CON__P12763;A0A338P692;A0A338P703;A0A338P7G1;A0A338P7H5;P29699	CON__P12763			384
31.6162	31.7164	31.3228	31.9804	30.9319	31.9232	32.4979	31.7035	31.5078	32.4851	32.0388	31.9718	31.1802	31.3114	31.6224			+	39	39	22	53.6	53.6	42.3	59.51	0	323.31	158750000000	1183	CON__P13645;CON__Q7Z3Y7;CON__Q2M2I5;CON__P05784;P05784;CON__A2AB72;B1ATJ5;Q62168;A1L317	CON__P13645			385
21.6969	NaN	18.8229	18.9536	22.6143	19.1025	NaN	NaN	20.9538	NaN	17.2239	19.381	18.5857	NaN	18.8866			+	14	2	1	28.4	3.5	1.5	49.586	0.00069541	12.202	45222000	3	CON__P13646-1	CON__P13646-1			386
27.5441	27.7962	28.0421	27.5799	26.6768	28.3011	27.6934	27.1986	27.4275	28.5572	28.4121	27.8663	27.0964	26.8611	27.7284			+	39	23	9	49.5	32.2	12.7	62.378	0	213.99	9724100000	322	CON__P13647	CON__P13647			387
22.1127	23.0872	22.8622	23.4326	21.3788	21.8036	22.9181	22.0803	23.098	23.0483	22.8886	23.2821	21.3558	21.2082	23.23			+	6	6	6	20.8	20.8	20.8	30.276	0	36.413	287600000	23	CON__P15497;Q00623	CON__P15497			388
21.1294	NaN	18.5494	20.3346	NaN	NaN	NaN	NaN	18.8467	NaN	NaN	18.9506	NaN	NaN	17.9413			+	6	2	2	10.6	4.4	4.4	63.91	0.00074627	12.818	16279000	3	CON__P19013	CON__P19013			389
22.1464	22.1937	23.0095	23.054	22.3226	23.3778	22.7443	22.7554	22.9436	23.1601	22.4698	22.3938	23.4671	23.1782	20.5379			+	5	5	5	11.3	11.3	11.3	46.103	0	31.306	283020000	25	CON__P34955	CON__P34955			390
29.7646	30.5164	30.3939	30.4733	29.7196	30.0977	30.0645	30.4316	29.191	31.9053	31.0462	30.7047	29.0788	29.625	29.1949			+	38	37	37	63.9	63.9	63.9	62.129	0	323.31	59866000000	642	CON__P35527	CON__P35527			391
31.1824	31.1949	30.8507	31.5805	30.2154	31.0158	32.1839	31.2442	30.8593	32.0016	32.0531	31.6609	30.4242	30.99	30.8228			+	54	54	35	73.1	73.1	57	65.432	0	323.31	119760000000	1228	CON__P35908v2;CON__P35908;CON__Q01546;CON__Q6NXH9;Q6NXH9;Q6IFZ9;CON__Q9DCV7;CON__Q3KNV1;CON__P08729;Q9DCV7	CON__P35908v2;CON__P35908			392
25.2999	25.695	26.9702	24.3108	24.685	25.1881	25.466	23.0986	26.2528	25.9168	27.2808	22.4415	25.7423	24.9044	26.9374			+	25	13	5	54.4	34.7	14.8	48.105	0	102.18	2141800000	43	CON__Q04695;CON__P19001;P19001;CON__Q99PS0;Q99PS0	CON__Q04695			393
18.0018	18.6111	19.0517	NaN	18.7492	20.5483	19.9875	19.1219	20.2901	20.1052	19.9295	20.162	19.9873	NaN	19.085			+	1	1	1	1.3	1.3	1.3	75.829	0.0082965	6.4249	26504000	5	CON__Q29443;CON__Q0IIK2	CON__Q29443;CON__Q0IIK2			394
20.6508	NaN	NaN	NaN	21.3968	NaN	NaN	NaN	NaN	NaN	21.2995	NaN	18.7043	17.5667	NaN			+	10	2	1	25	5.4	3.2	46.213	0.00077459	13.235	21339000	5	CON__Q14525;CON__Q497I4;Q497I4;CON__Q92764;CON__Q6IFU5;CON__O76014	CON__Q14525			395
NaN	16.1922	16.0437	NaN	16.4736	21.2744	NaN	NaN	NaN	15.7858	NaN	NaN	NaN	NaN	15.7096	+		+	4	1	1	6	2.2	2.2	50.775	1	-2	4151700	1	CON__Q148H6;CON__Q7Z3Z0;CON__Q7Z3Y8	CON__Q148H6;CON__Q7Z3Z0;CON__Q7Z3Y8			396
23.8256	NaN	22.2461	19.5287	23.8159	20.9675	NaN	NaN	NaN	19.2486	23.7025	NaN	22.1572	17.989	19.6708			+	13	11	3	33.4	30	9.1	47.237	0	70.283	153480000	17	CON__Q9UE12;CON__Q15323;CON__Q9D646;CON__A2A5Y0;CON__REFSEQ:XP_986630;Q9D646;Q61897;Q61765;Q8K0Y2;CON__Q14532	CON__Q9UE12;CON__Q15323			397
NaN	19.5124	NaN	NaN	NaN	20.4162	NaN	NaN	NaN	NaN	NaN	NaN	NaN	NaN	NaN			+	1	1	1	2.2	2.2	2.2	65.056	0.0088203	6.3939	2913200	1	CON__Q1RMK2	CON__Q1RMK2			398
NaN	23.7805	NaN	NaN	NaN	23.3721	NaN	NaN	NaN	NaN	NaN	NaN	NaN	NaN	NaN			+	2	2	2	15	15	15	24.536	0	52.094	52261000	8	CON__Q1RMN8	CON__Q1RMN8			399
19.2252	20.2558	19.2495	NaN	NaN	NaN	19.5834	19.1195	19.6611	NaN	19.2745	NaN	NaN	20.4636	20.4483			+	8	2	2	7.6	2.1	2.1	129.39	0.00068823	12.103	24620000	9	CON__Q28194	CON__Q28194			400
22.9937	23.7932	23.2329	23.0094	22.0461	22.5314	23.5765	23.0257	23.709	23.1408	23.474	23.3378	22.579	21.8047	22.9809			+	6	6	6	40.1	40.1	40.1	22.144	0	46.799	402510000	40	CON__Q2KIS7	CON__Q2KIS7			401
22.0902	23.0877	22.0809	20.1816	21.6627	NaN	22.7663	21.8152	22.7734	22.6187	23.3554	22.9059	22.1673	23.4704	23.7479			+	4	3	3	20.9	15.9	15.9	22.06	0	19.82	299130000	13	CON__Q3SX09;CON__P02070	CON__Q3SX09;CON__P02070			402
21.7139	21.8841	22.3495	22.4138	22.1242	23.159	22.4113	22.5669	21.9266	22.3159	22.2675	22.6282	22.7202	23.1768	23.1677			+	6	6	2	9.7	9.7	2.7	85.686	0	52.677	250070000	41	CON__Q3SX14	CON__Q3SX14			403
14.0301	15.3057	13.8371	15.6123	NaN	15.6404	15.5175	26.1425	NaN	NaN	15.7458	15.4893	15.4201	14.5322	NaN			+	9	9	9	43.1	43.1	43.1	23.182	0	80.875	288180000	19	CON__Q3SZR3	CON__Q3SZR3			404
19.6807	20.5443	20.3274	NaN	NaN	19.408	19.7791	20.1771	NaN	22.0527	19.3525	NaN	19.9956	21.6282	20.2957			+	2	2	2	3.9	3.9	3.9	52.295	0.00065189	11.465	48811000	2	CON__Q3SZV7	CON__Q3SZV7			405
18.1516	NaN	NaN	20.9087	NaN	NaN	NaN	NaN	18.0905	18.2796	NaN	NaN	NaN	NaN	NaN			+	13	2	2	12	3.1	3.1	70.922	0.00068446	12.058	7742800	2	CON__Q3TTY5;Q3TTY5	CON__Q3TTY5;Q3TTY5	Keratin, type II cytoskeletal 2 epidermal	Krt2	406
21.1694	21.2842	21.1713	24.3826	20.353	23.5692	22.4728	21.3549	20.4405	23.6158	22.1134	22.0456	21.667	22.101	21.6572			+	3	3	3	1.9	1.9	1.9	248.07	0	19.986	274260000	17	CON__Q5D862	CON__Q5D862			407
NaN	NaN	NaN	NaN	NaN	21.4972	NaN	NaN	NaN	NaN	NaN	NaN	NaN	NaN	NaN	+		+	10	1	1	13.3	1.7	1.7	57.809	1	-2	2456900	1	CON__Q5XKE5	CON__Q5XKE5			408
NaN	17.5872	NaN	NaN	NaN	NaN	17.8745	NaN	21.4036	NaN	NaN	NaN	19.2189	NaN	NaN	+		+	29	1	0	33.4	1.5	0	62.936	1	-2	7462800	2	CON__Q5XQN5;CON__Q922U2;Q922U2	CON__Q5XQN5;CON__Q922U2;Q922U2	Keratin, type II cytoskeletal 5	Krt5	409
21.3084	NaN	NaN	20.2993	20.9612	20.7271	19.3107	NaN	NaN	NaN	NaN	NaN	23.3671	NaN	NaN			+	7	3	3	12.7	8	8	64.895	0	18.007	36242000	4	CON__Q9NSB2;CON__Q6ISB0	CON__Q9NSB2;CON__Q6ISB0			410
21.8315	21.7187	22.1187	22.1606	20.9835	22.265	22.0045	21.1138	21.3821	23.6208	22.3687	22.1003	21.1587	21.7979	21.8494			+	7	7	7	17.3	17.3	17.3	50.525	0	44.783	158740000	25	CON__Q6KB66-1;A0A2R8VHR6;CON__Q0VBK2;Q0VBK2;Q3TBQ1	CON__Q6KB66-1			411
23.7375	23.384	23.5407	24.1422	23.085	24.7795	23.7767	23.3738	23.5103	24.2976	23.9617	24.0498	23.2741	21.6207	23.1895			+	14	12	12	26.3	22.8	22.8	56.964	0	81.153	452810000	47	CON__Q8N1N4-2;CON__Q7RTT2	CON__Q8N1N4-2;CON__Q7RTT2			412
23.2185	23.3176	22.8893	23.4435	21.981	23.9151	24.4961	23.348	23.5277	25.6004	23.9182	24.351	21.8959	21.9461	23.5797			+	20	16	14	27.7	24	20.8	61.802	0	138.28	605750000	55	CON__Q7Z794	CON__Q7Z794			413
18.7888	22.825	21.2619	16.9507	17.2591	NaN	20.9802	22.033	17.5627	22.7655	22.4807	21.2293	16.8253	21.8208	20.7257			+	5	5	5	7.5	7.5	7.5	282.39	0	41.202	132630000	42	CON__Q86YZ3	CON__Q86YZ3			414
NaN	NaN	NaN	NaN	NaN	NaN	NaN	NaN	23.9284	NaN	NaN	NaN	25.4933	NaN	NaN			+	17	5	5	24.1	9.4	9.4	59.74	0	41.278	84839000	7	CON__Q8BGZ7;Q8BGZ7	CON__Q8BGZ7;Q8BGZ7	Keratin, type II cytoskeletal 75	Krt75	415
18.6818	17.881	NaN	NaN	NaN	NaN	NaN	NaN	NaN	18.5529	18.7816	18.673	19.065	19.284	19.5541	+		+	1	1	1	3	3	3	45.296	1	-2	9544200	1	CON__Q9N2I2	CON__Q9N2I2			416
24.4559	23.4329	24.5754	24.2544	NaN	NaN	24.9695	23.7819	NaN	24.4683	25.2371	24.7721	22.3087	24.4181	23.4541			+	1	1	1	1.8	1.8	1.8	56.682	0	80.527	770760000	7	CON__Q9NSB4;Q99M74	CON__Q9NSB4;Q99M74	Keratin, type II cuticular Hb2	Krt82	417
NaN	NaN	NaN	NaN	NaN	NaN	NaN	NaN	21.5654	NaN	NaN	NaN	22.8147	NaN	NaN			+	22	2	2	45.7	6	6	48.161	0.0007728	13.213	11848000	2	CON__Q9QWL7;Q9QWL7	CON__Q9QWL7;Q9QWL7	Keratin, type I cytoskeletal 17	Krt17	418
NaN	NaN	18.1722	NaN	NaN	NaN	NaN	21.6909	NaN	18.0417	NaN	NaN	NaN	NaN	NaN			+	2	2	2	6.2	6.2	6.2	46.897	0.00069109	12.147	15073000	2	CON__REFSEQ:XP_001252647	CON__REFSEQ:XP_001252647			419
33.4185	33.7306	33.4642	34.4812	34.43	33.5659	34.917	34.5065	33.6271	32.8163	34.5393	34.0694	33.3035	35.3443	33.7969			+	6	6	6	49.4	49.4	49.4	16.622	0	323.31	1039900000000	862	CON__Streptavidin	CON__Streptavidin			420
23.5483	21.9559	21.8171	24.0697	24.9	21.8515	22.0056	21.1904	22.6043	21.4311	21.4776	NaN	20.065	21.0629	21.6971				3	3	3	20.8	20.8	20.8	15.505	0	19.684	289560000	14	D3Z4M2;D3YTM0;D3Z0Z2;Q924Z4	D3Z4M2;D3YTM0;D3Z0Z2;Q924Z4	Ceramide synthase 2	Cers2	421
21.8182	23.1935	22.2199	20.721	23.1288	20.964	21.0223	21.3072	22.8793	NaN	NaN	22.1632	23.1542	21.1616	22.9038				5	5	5	21.2	21.2	21.2	19.569	0	29.85	185570000	19	D3YWT0;D3Z569;D3YTS1;Q9R0P6	D3YWT0;D3Z569;D3YTS1;Q9R0P6	Signal peptidase complex catalytic subunit SEC11;Signal peptidase complex catalytic subunit SEC11A	Sec11a	422
23.9978	23.3445	23.1694	23.898	24.5462	22.6877	22.9205	22.6771	23.6321	23.9557	23.993	23.4524	23.4881	23.4613	23.1457				10	10	10	17.1	17.1	17.1	62.907	0	66.647	536050000	49	Q8VCM8;D3YU17;F6S731	Q8VCM8;D3YU17	Nicalin	Ncln	423
19.9658	19.5475	19.825	NaN	NaN	NaN	19.8752	19.5048	20.2982	NaN	NaN	19.7543	20.141	17.9826	19.5303				1	1	1	8.2	8.2	8.2	17.706	0.0018904	10.415	25453000	5	D3YU40;P47877	D3YU40;P47877	Insulin-like growth factor-binding protein 2	Igfbp2	424
18.9956	19.2134	NaN	22.4575	23.8699	20.7628	17.9214	NaN	20.9701	NaN	NaN	NaN	18.9713	NaN	NaN				6	6	6	12.2	12.2	12.2	100.16	0	45.788	73443000	9	E9QP59;D3YU56;Q9WU40;Q9WU40-2	E9QP59;D3YU56;Q9WU40;Q9WU40-2	Inner nuclear membrane protein Man1	Lemd3	425
22.6575	23.148	22.7282	23.3028	22.566	NaN	22.0937	22.2473	23.0424	21.703	21.14	22.8646	21.8454	19.5835	21.7548				1	1	1	12.7	12.7	12.7	11.687	0.0018326	7.0748	232040000	11	D3YU60;E9QJW0;Q91VS7	D3YU60;E9QJW0;Q91VS7	Microsomal glutathione S-transferase 1	Mgst1	426
NaN	NaN	NaN	NaN	NaN	NaN	NaN	NaN	NaN	NaN	NaN	NaN	NaN	22.8034	NaN	+			1	1	1	0.5	0.5	0.5	230.18	1	-2	15831000	1	F6SBR5;D3Z1U0;E9QL53;D3YU89;P49025-3;P49025-4;P49025;P49025-5	F6SBR5;D3Z1U0;E9QL53;D3YU89;P49025-3;P49025-4;P49025;P49025-5	Citron Rho-interacting kinase	Cit	427
21.0712	NaN	19.048	20.5087	21.5941	18.8218	19.8263	18.8854	19.8658	19.1938	19.6921	20.1875	19.5513	NaN	19.3918				3	3	2	12.4	12.4	8.6	33.709	0	17.574	41642000	8	E9Q226;D3YUJ3	E9Q226;D3YUJ3		Ccnyl1	428
19.5421	21.1505	21.2754	NaN	19.5938	20.3369	20.4462	19.9861	20.9021	20.3168	20.383	19.987	21.0818	22.2014	20.9387				4	4	4	8.4	8.4	8.4	49.913	0	23.616	74547000	7	D3YUM1;Q91YT0;A0A494BAS8;D3YXX5;D6RG60;D3Z0K1;D3Z1U9	D3YUM1;Q91YT0;A0A494BAS8;D3YXX5;D6RG60;D3Z0K1;D3Z1U9	NADH dehydrogenase [ubiquinone] flavoprotein 1, mitochondrial	Ndufv1	429
NaN	NaN	NaN	NaN	NaN	NaN	NaN	NaN	NaN	NaN	NaN	NaN	25.1802	NaN	NaN	+			1	1	1	1	1	1	110.1	1	-2	38018000	1	F6ZLN8;F8WI64;D3YUP0;Q0P5W1-3;Q0P5W1	F6ZLN8;F8WI64;D3YUP0;Q0P5W1-3;Q0P5W1	Vacuolar protein sorting-associated protein 8 homolog	Vps8	430
21.3753	22.2302	22.1433	20.7694	20.8715	20.9632	22.1467	22.593	22.7944	22.8949	21.9774	22.7777	22.275	22.5149	22.6779				4	4	4	29.5	29.5	29.5	21.478	0	28.323	202470000	17	D3YUQ9;E9QN08;Q80T06;P57776;D3Z7N2;D3YZT9;A0A0R4J1L2;Q91VK2;A0A0R4J1E2;P57776-2;P57776-3;F6ZFU0;D3YY68	D3YUQ9;E9QN08;Q80T06;P57776;D3Z7N2;D3YZT9;A0A0R4J1L2;Q91VK2;A0A0R4J1E2;P57776-2;P57776-3;F6ZFU0	Elongation factor 1-delta	Eef1d	431
NaN	19.8106	19.988	NaN	NaN	NaN	NaN	19.7514	19.6621	NaN	NaN	NaN	NaN	21.4664	20.4595				1	1	1	17.7	17.7	17.7	8.6438	0.0029797	6.8895	20970000	1	D3Z0S0;D3YVI6;D3Z440;Q9CZ04;Q9CZ04-2	D3Z0S0;D3YVI6;D3Z440;Q9CZ04;Q9CZ04-2	COP9 signalosome complex subunit 7a	Cops7a	432
20.0463	19.3409	19.0297	NaN	20.3214	19.1241	18.8459	NaN	NaN	NaN	NaN	19.3523	20.0222	20.5769	19.2525				1	1	1	3.9	3.9	3.9	28.592	0.0062042	6.5248	22303000	5	D3YVM2;Q9QY73	D3YVM2;Q9QY73	Transmembrane protein 59	Tmem59	433
NaN	NaN	NaN	NaN	NaN	NaN	NaN	NaN	NaN	NaN	NaN	NaN	NaN	NaN	NaN				1	1	1	4.9	4.9	4.9	37.178	0.0018821	8.7405	0	1	D3YVV1;Q8VEK0	D3YVV1;Q8VEK0	Cell cycle control protein 50A	Tmem30a	434
22.3992	21.1625	20.6268	22.3992	21.9808	20.3095	20.0915	19.312	21.2648	21.1917	20.7122	20.8301	20.3607	20.36	20.8338				4	4	4	7.9	7.9	7.9	79.904	0	27.372	104600000	9	D3YVW2;Q8BXA1;F6RUD1	D3YVW2;Q8BXA1;F6RUD1	Golgi integral membrane protein 4	Golim4	435
19.1196	NaN	NaN	NaN	NaN	NaN	18.9638	NaN	NaN	NaN	NaN	18.2372	NaN	NaN	18.5122				1	1	1	1.4	1.4	1.4	98.915	0.0093202	6.3668	6240300	4	D3YW20;D3YW19;I1E4X5;Q8BWQ6-2;Q8BWQ6-3;Q8BWQ6	D3YW20;D3YW19;I1E4X5;Q8BWQ6-2;Q8BWQ6-3;Q8BWQ6	UPF0505 protein C16orf62 homolog	9030624J02Rik	436
19.0001	19.4564	20.5775	NaN	NaN	18.7065	19.0855	19.2394	20.4716	20.3737	18.6414	19.1877	19.3872	19.1126	20.3675				2	2	2	17.2	17.2	17.2	14.513	0.0006812	12.003	30944000	4	D3YW60;P60122	D3YW60;P60122	RuvB-like 1	Ruvbl1	437
NaN	NaN	NaN	NaN	NaN	28.9278	NaN	NaN	NaN	NaN	NaN	NaN	NaN	NaN	NaN	+			1	1	1	2.4	2.4	2.4	70.347	1	-2	423850000	1	D3YWB3;F8VQ45;Q7TQ65-2;Q7TQ65-3;Q7TQ65	D3YWB3;F8VQ45;Q7TQ65-2;Q7TQ65-3;Q7TQ65	Transmembrane channel-like protein;Transmembrane channel-like protein 4	Tmc4	438
21.6036	19.9294	20.5916	20.2131	22.9246	20.0863	20.8913	18.7503	19.8776	19.4994	18.257	NaN	NaN	19.2477	19.699				3	3	3	16.9	16.9	16.9	28.547	0	19.805	67614000	6	D3YYM9;D3YWD5;Q9D2V8;D6RI23;A0A0J9YVE9;A0A0J9YUL6	D3YYM9;D3YWD5;Q9D2V8;D6RI23;A0A0J9YVE9	Major facilitator superfamily domain-containing protein 10	Mfsd10	439
NaN	NaN	NaN	22.5934	23.4312	23.2427	NaN	NaN	NaN	23.1332	22.7073	22.8808	21.0219	22.2023	20.0339				1	1	1	7.9	7.9	7.9	18.213	0.0088057	6.3885	130890000	1	D3YWG7;Q8K0V2	D3YWG7;Q8K0V2	DCN1-like protein;DCN1-like protein 3	Dcun1d3	440
21.1663	18.9171	19.4956	18.583	21.7608	20.6576	19.3402	18.6623	19.7352	18.6241	18.8401	19.3003	20.8104	21.1467	18.3235				2	2	2	5	5	5	47.339	0.00078864	13.538	52020000	5	D6RGM8;D3YWH4;D3Z6X7;Q9DBU0;D3YYW1;D3Z279	D6RGM8;D3YWH4;D3Z6X7;Q9DBU0;D3YYW1;D3Z279	Transmembrane 9 superfamily member 1	Tm9sf1	441
19.0733	NaN	18.4155	20.2162	19.2035	NaN	18.4924	NaN	18.281	NaN	17.8656	NaN	NaN	NaN	NaN				1	1	1	10.9	10.9	10.9	17.54	0.0072343	6.4602	11604000	1	D6RI95;D3YWS9;Q99P65	D6RI95;D3YWS9;Q99P65	Equilibrative nucleoside transporter 3	Slc29a3	442
NaN	22.2634	NaN	NaN	NaN	NaN	NaN	21.5611	21.882	22.3733	22.1711	NaN	22.4468	21.9943	21.4277				2	2	2	18.8	18.8	18.8	9.7384	0.0006502	11.426	82019000	6	D3YWY6;D3Z5S0;E9Q0V4;P63030;D3Z786	D3YWY6;D3Z5S0;E9Q0V4;P63030;D3Z786	Mitochondrial pyruvate carrier 1	Mpc1	443
22.5058	21.0597	20.3979	22.3177	23.7255	20.8192	20.6218	NaN	21.4427	19.0255	19.8399	19.9855	21.2563	21.4298	20.1718				2	2	2	17.8	17.8	17.8	8.0252	0.00079554	13.687	123050000	12	D3Z7P2;D3Z3Z2;D3YX08;D3Z0I8;Q3UBX0	D3Z7P2;D3Z3Z2;D3YX08;D3Z0I8;Q3UBX0	Transmembrane protein 109	Tmem109	444
18.0271	17.8873	17.6288	NaN	18.218	NaN	17.5013	18.0988	17.9879	NaN	17.8031	17.1998	18.0214	18.8342	18.3865				2	2	2	2.2	2.2	2.2	126.82	0.0012937	11.378	9130600	2	D3YX34;E9Q586;E9Q3M3;O08788-2;O08788	D3YX34;E9Q586;E9Q3M3;O08788-2;O08788	Dynactin subunit 1	Dctn1	445
21.2652	22.0985	21.6791	21.1683	22.217	22.9434	21.1771	20.9454	21.5818	21.2423	21.655	22.2033	23.8713	NaN	21.2812				2	2	2	16	16	16	14.038	0.0007764	13.272	151260000	16	D3Z568;F6Y6V5;D3YX99;D3Z6W9;Q9CQH3	D3Z568;F6Y6V5;D3YX99;D3Z6W9;Q9CQH3	NADH dehydrogenase [ubiquinone] 1 beta subcomplex subunit 5, mitochondrial	Ndufb5	446
21.1255	19.323	18.467	20.9214	21.8795	20.0804	19.016	19.1613	19.5102	NaN	NaN	NaN	19.4674	19.5932	18.9174				2	2	2	5.2	5.2	5.2	50.733	0.00080128	13.838	41204000	5	D3YY07;Q9CWU2	D3YY07;Q9CWU2	Palmitoyltransferase;Palmitoyltransferase ZDHHC13	Zdhhc13	447
20.8802	NaN	NaN	20.75	20.8199	NaN	19.8469	NaN	NaN	NaN	NaN	NaN	19.658	19.4946	19.6991				2	2	2	8.3	8.3	8.3	28.553	0.00067159	11.807	27050000	3	D3YY98;Q8VDS8-3;Q8VDS8-2;Q8VDS8;A0A0J9YTY5	D3YY98;Q8VDS8-3;Q8VDS8-2;Q8VDS8;A0A0J9YTY5	Syntaxin-18	Stx18	448
21.0327	21.3992	21.3503	NaN	NaN	NaN	20.7065	21.3764	21.636	21.5622	21.2827	21.748	20.7269	20.4491	22.4128				2	2	2	16.9	16.9	16.9	13.723	0.00070872	12.352	97431000	3	D3YYD5;D3Z645;Q9QZ88;Q9QZ88-2	D3YYD5;D3Z645;Q9QZ88;Q9QZ88-2	Vacuolar protein sorting-associated protein 29	Vps29	449
25.453	26.6883	26.3079	23.3584	23.8481	25.7015	25.8078	25.8756	25.186	25.234	25.3537	25.8797	25.6894	26.4193	26.5214				9	9	9	41.2	41.2	41.2	20.413	0	166.61	2524500000	123	D3YYM6;D3Z1S8;Q91V55;P97461	D3YYM6;D3Z1S8;Q91V55;P97461	40S ribosomal protein S5;40S ribosomal protein S5, N-terminally processed	Rps5	450
21.9467	20.454	20.8006	24.2487	24.7108	21.1716	21.2867	20.7107	20.3368	20.716	20.3101	19.9565	20.9606	20.5265	19.9253				8	8	8	15.5	15.5	15.5	93.856	0	54.882	202090000	18	D3YYT0;P15116;P39038	D3YYT0;P15116	Cadherin-2	Cdh2	451
18.8798	19.2446	19.1488	NaN	NaN	NaN	19.4153	20.1294	19.2502	19.105	19.8758	19.8848	19.0165	NaN	19.6407				1	1	1	8.6	8.6	8.6	16.739	0.0097933	6.3335	23814000	1	D3YZ60;Q9CYZ6	D3YZ60;Q9CYZ6	Uncharacterized protein C19orf60 homolog	2810428I15Rik	452
26.76	26.6987	24.7715	27.7325	29.7563	27.2097	29.6442	26.5852	25.9975	22.4988	NaN	24.3432	24.0877	26.6288	25.6681				1	1	1	3.7	3.7	3.7	58.335	0.0040888	6.7608	8345600000	9	E9Q824;D3YZ98;E9QLS6;Q6PF93-2;Q6PF93	E9Q824;D3YZ98;E9QLS6;Q6PF93-2;Q6PF93	Phosphatidylinositol 3-kinase;Phosphatidylinositol 3-kinase catalytic subunit type 3	Pik3c3	453
21.3342	21.5022	21.834	20.7301	21.1575	20.4455	20.8423	21.1132	21.388	21.5843	20.1101	21.4055	21.3974	20.538	20.3746				2	2	2	11.7	11.7	11.7	21.276	0.00079114	13.607	103480000	14	E9Q7G1;D3YZZ5	E9Q7G1;D3YZZ5		Tmed7	454
23.6926	24.1211	23.994	23.6748	24.76	23.4606	23.6292	23.4414	23.9866	23.4278	23.9261	23.5545	24.696	24.7475	23.3605				13	13	11	18.2	18.2	15.3	78.034	0	89.241	671000000	60	D3Z041;P41216;F6WNZ2;D3Z457;D3YVF6	D3Z041;P41216	Long-chain-fatty-acid--CoA ligase 1	Acsl1	455
17.6218	17.3379	18.1852	NaN	NaN	NaN	18.4991	18.5708	18.0505	17.2692	18.0788	18.3484	19.2068	19.9976	18.2242				2	2	2	2.3	2.3	2.3	114.77	0.00066667	11.75	11516000	3	D3Z061;Q8C7R4	D3Z061;Q8C7R4	Ubiquitin-like modifier-activating enzyme 6	Uba6	456
24.3107	21.7745	NaN	23.0086	22.8419	NaN	NaN	NaN	20.0099	19.8553	20.1767	NaN	19.6493	20.753	21.3542				3	1	1	70.2	31.9	31.9	5.3828	0.00081566	15.529	149470000	2	D3Z0J2;P49817-2;D3Z148;P51637	D3Z0J2;P49817-2;D3Z148	Caveolin;Caveolin-1	Cav1	457
19.4006	17.7623	17.9103	20.6524	20.8995	19.9548	18.5923	NaN	18.2733	NaN	NaN	16.6898	NaN	19.2249	NaN				1	1	1	17.2	17.2	17.2	10.291	0.0024155	6.9707	17711000	3	D3Z0M2;D3Z191;Q80X71	D3Z0M2;D3Z191;Q80X71	Transmembrane protein 106B	Tmem106b	458
NaN	20.8999	17.6297	19.2535	NaN	NaN	18.0332	18.408	NaN	19.3618	NaN	19.1458	19.466	20.0204	20.2419				2	2	2	7.7	7.7	7.7	31.835	0.00078309	13.422	18526000	3	Q62189;D3Z0S6;D6RI83	Q62189;D3Z0S6;D6RI83	U1 small nuclear ribonucleoprotein A	Snrpa	459
20.3034	21.726	21.6587	19.7732	NaN	20.7286	21.1797	21.9264	21.9849	22.0321	20.0855	22.2438	20.7501	19.3749	22.1529				3	3	3	15	15	15	22.494	0	18.736	108050000	10	D3Z0Y2;Q6GT24;O08709;Q8BG37	D3Z0Y2;Q6GT24;O08709;Q8BG37	Peroxiredoxin-6	Prdx6;Prdx6b	460
18.6228	19.9011	19.6013	19.1595	NaN	NaN	20.7057	19.2303	NaN	NaN	NaN	NaN	19.977	19.9186	21.1814				2	2	2	5.6	5.6	5.6	33.816	0.00067249	11.822	27728000	3	Q99LC8;D3Z151;D3YZ05	Q99LC8;D3Z151;D3YZ05	Translation initiation factor eIF-2B subunit alpha	Eif2b1	461
21.2279	21.8321	21.8051	NaN	20.4305	20.3457	22.6938	22.2877	21.6106	21.916	21.3918	21.7826	21.7326	22.7585	22.0825				7	7	7	8.9	8.9	8.9	87.676	0	43.258	148500000	33	Q8BML9;D3Z158;A0A140LHJ3;A0A140LHZ5;A0A140LIS6;A0A140LHB3;F6TDS3;A0A0A6YY08;A0A140LJH1;A0A140LID3;A0A140LII8;A0A140LIN2;A0A140LJK5;A0A140LJH2;A0A140LIR0;A0A140LIZ4;A0A140LHC3	Q8BML9;D3Z158		Qars	462
20.2563	NaN	NaN	NaN	NaN	NaN	NaN	NaN	NaN	19.6951	NaN	20.7636	NaN	NaN	NaN				1	1	1	18.3	18.3	18.3	8.0862	0.0088349	6.4162	11568000	1	D3Z1A9;D3Z313;Q9DCC5;P23198	D3Z1A9;D3Z313;Q9DCC5;P23198	Chromobox protein homolog 3	Cbx3	463
20.8308	20.9804	21.193	21.8517	21.0269	21.0372	20.572	20.7342	19.9036	20.6536	19.5584	21.153	20.445	19.8824	20.0942				4	2	2	22.9	13.7	13.7	25.025	0.00079051	13.606	72320000	13	D3Z1M1;E9QKR0;P62880;D3Z1T4;D3YZX3;P29387;E9PWM7;Q61011	D3Z1M1;E9QKR0;P62880;D3Z1T4;D3YZX3;P29387	Guanine nucleotide-binding protein G(I)/G(S)/G(T) subunit beta-2;Guanine nucleotide-binding protein subunit beta-4	Gnb2;Gnb4	464
19.8526	20.7117	20.2328	19.5197	NaN	NaN	21.7276	21.5353	20.6603	22.676	21.6289	21.5404	21.2828	21.4868	21.6362				3	3	3	18.7	18.7	18.7	20.83	0	19.957	94943000	15	P70296;D3Z1V4;D6RHS6	P70296;D3Z1V4;D6RHS6	Phosphatidylethanolamine-binding protein 1;Hippocampal cholinergic neurostimulating peptide	Pebp1	465
23.9565	24.4452	24.5279	24.3893	24.6158	23.2166	23.6695	23.6066	24.4648	23.6836	23.6371	24.4783	23.5816	23.8477	24.1641				20	20	1	27	27	1.4	96.871	0	130.47	778640000	84	E9Q8Z4;E9Q8Z9;D3Z2H2;E9Q901;E9Q904;G3X9V2;E9Q8Z6;E9Q8Z8;P30999;E9Q986;D3Z7H6;E9Q907;E9Q905;D3Z2H7	E9Q8Z4;E9Q8Z9;D3Z2H2;E9Q901;E9Q904;G3X9V2;E9Q8Z6;E9Q8Z8;P30999;E9Q986;D3Z7H6;E9Q907;E9Q905;D3Z2H7	Catenin delta-1	Ctnnd1	466
19.976	22.7762	21.9706	20.4487	20.2185	21.151	22.0495	21.5464	22.9933	25.0272	22.431	22.8291	23.3152	20.0823	22.5378				10	6	6	35.5	21.8	21.8	28.991	0	44.011	260920000	19	D3Z2H9;P21107-2;D3Z6I8;E9Q7Q3;E9Q5J9;A0A0R4J1P2;P21107;D3YVR0	D3Z2H9;P21107-2;D3Z6I8;E9Q7Q3;E9Q5J9;A0A0R4J1P2;P21107	Tropomyosin alpha-3 chain	Tpm3-rs7;Tpm3	467
21.2581	20.2984	20.3329	21.7106	23.135	20.9356	20.7744	20.057	20.9956	18.254	18.9767	19.385	21.4265	22.0774	19.8453				3	3	3	17.5	17.5	17.5	29.591	0	19.913	96054000	14	D3Z2J6;Q9D710	D3Z2J6;Q9D710	Thioredoxin-related transmembrane protein 2	Tmx2	468
18.04	18.7121	18.2052	NaN	NaN	NaN	18.6611	17.7837	NaN	18.3511	18.6968	18.5966	18.7156	NaN	19.8167				1	1	1	6.4	6.4	6.4	27.294	0.0057307	6.629	11874000	1	D3Z2M0;G3UXB4;Q3U308	D3Z2M0;G3UXB4;Q3U308	Cytoplasmic tRNA 2-thiolation protein 2	Ctu2	469
19.7694	19.9242	19.4398	NaN	NaN	NaN	20.7668	21.7747	NaN	NaN	22.3539	NaN	NaN	20.1293	19.6635				3	3	3	2.5	2.5	2.5	160.01	0	18.813	54453000	8	D3Z2Z1;F8WIA1;Q922J3;Q8C0S5;F6RCU2;D3Z3M7;Q922J3-2	D3Z2Z1;F8WIA1;Q922J3;Q8C0S5;F6RCU2;D3Z3M7;Q922J3-2	CAP-Gly domain-containing linker protein 1	Clip1	470
22.1977	22.8975	22.9017	20.416	20.41	20.4863	22.9458	23.4385	22.7475	23.5236	23.6923	23.6488	22.8249	23.3262	23.8699				8	6	6	22.4	16.8	16.8	42.401	0	38.91	352260000	30	D3Z3G6;Q63844;A0A0U1RPX4;A0A0U1RPZ0;D3Z6D8	D3Z3G6;Q63844;A0A0U1RPX4;A0A0U1RPZ0	Mitogen-activated protein kinase;Mitogen-activated protein kinase 3	Mapk3	471
23.2863	21.2096	20.9121	23.6995	24.5607	23.3867	21.8522	20.6192	21.3187	19.8199	19.4254	19.6679	20.9443	20.6555	20.4668				7	7	7	28	28	28	37.965	0	81.795	241990000	18	D3Z3S1;Q9WUQ2;A0A0J9YU39;F6XLZ3	D3Z3S1;Q9WUQ2;A0A0J9YU39	Prolactin regulatory element-binding protein	Preb	472
NaN	NaN	NaN	19.9312	NaN	NaN	NaN	NaN	NaN	17.747	18.4469	17.992	18.5316	NaN	NaN				1	1	1	4	4	4	34.623	0.0061972	6.519	4852800	3	D3Z3V2;Q11204	D3Z3V2;Q11204	CMP-N-acetylneuraminate-beta-galactosamide-alpha-2,3-sialyltransferase 2	St3gal2	473
18.9622	NaN	NaN	18.1932	20.9232	NaN	17.7755	NaN	NaN	NaN	NaN	NaN	17.8438	18.0436	NaN				1	1	1	1.4	1.4	1.4	107.69	0.0035294	6.7983	10479000	2	D3Z4I0;D3Z3Y1	D3Z4I0;D3Z3Y1		Pigg	474
20.0307	20.8096	21.0457	18.2417	NaN	17.0188	NaN	NaN	20.9406	21.769	21.53	21.7156	NaN	NaN	21.2765				1	1	1	3.2	3.2	3.2	45.736	0.0018541	7.364	58198000	7	D3Z450	D3Z450		Serpina3i	475
18.152	19.0073	19.1643	NaN	NaN	NaN	18.6938	NaN	NaN	18.7639	18.7093	20.2747	19.1017	NaN	20.6238				1	1	1	6.9	6.9	6.9	16.812	0.0035211	6.7951	18136000	2	S4R2G9;D3Z494;G5E895;P21300	S4R2G9;D3Z494;G5E895;P21300	Aldose reductase-related protein 1	Akr1b10;Akr1b7	476
NaN	NaN	NaN	20.1939	NaN	NaN	21.043	NaN	NaN	NaN	NaN	NaN	NaN	NaN	NaN	+			1	1	1	0.9	0.9	0.9	232.08	1	-2	11521000	1	Q9Z1T6-1;D3Z5N5	Q9Z1T6-1;D3Z5N5		Pikfyve	477
20.1933	20.5731	20.3442	18.9549	22.7494	21.7593	18.9384	19.8092	20.2006	21.0476	20.3418	20.5796	20.7824	20.8355	20.1966				3	3	3	18.5	18.5	18.5	25.81	0	20.589	70088000	14	D3Z5T2;Q9D0L7-2;Q9D0L7	D3Z5T2;Q9D0L7-2;Q9D0L7	Armadillo repeat-containing protein 10	Armc10	478
NaN	NaN	NaN	NaN	NaN	NaN	NaN	NaN	NaN	NaN	23.7392	NaN	NaN	NaN	NaN				2	2	2	6.9	6.9	6.9	50.565	0.00066979	11.789	125600000	1	D3Z720;Q8C262	D3Z720;Q8C262	Interferon-inducible GTPase 5	Irgc1;Irgc	479
19.0634	19.5856	19.9324	NaN	NaN	NaN	20.9641	20.0718	20.8144	19.5631	20.168	20.9153	18.8769	19.258	NaN				2	2	2	3.7	3.7	3.7	62.352	0.00079428	13.666	37582000	4	D3Z780;Q61749;Q61749-2;A0A0J9YUY0	D3Z780;Q61749;Q61749-2;A0A0J9YUY0	Translation initiation factor eIF-2B subunit delta	Eif2b4	480
NaN	NaN	19.9011	18.8187	NaN	NaN	NaN	20.5011	20.759	20.0764	19.4503	20.9101	20.554	18.2099	NaN				1	1	1	10	10	10	14.982	0.0046431	6.6989	26660000	5	D3Z7C6;Q9R0Q7	D3Z7C6;Q9R0Q7	Prostaglandin E synthase 3	Ptges3	481
22.0471	22.9144	22.4961	22.3528	22.9251	22.9878	21.6479	21.645	22.65	22.8526	22.4885	21.6914	21.8346	22.6266	22.6032				6	6	6	13.4	13.4	13.4	65.994	0	38.85	232160000	27	D3Z7P3-2;D3Z7P3;D3Z7P4;F6U529	D3Z7P3-2;D3Z7P3;D3Z7P4	Glutaminase kidney isoform, mitochondrial	Gls	482
NaN	NaN	NaN	NaN	NaN	NaN	NaN	22.0129	NaN	NaN	NaN	NaN	NaN	NaN	NaN	+			1	1	1	6.2	6.2	6.2	20.88	1	-2	19883000	0	D3Z7T7;Q9CY57-2;Q9CY57	D3Z7T7;Q9CY57-2;Q9CY57	Chromatin target of PRMT1 protein	Chtop	483
21.7827	19.9189	19.6085	21.6445	22.3635	20.1064	19.7545	19.9755	20.1666	20.1233	19.8476	19.4427	19.4718	19.5381	19.4152				5	5	5	12	12	12	50.103	0	30.792	66476000	8	F6UV57;F6YCM8;F8WIH0;D3Z7V3;H7BX64;Q3URD3-4;Q3URD3-3;Q3URD3-5;Q3URD3-2;Q3URD3	F6UV57;F6YCM8;F8WIH0;D3Z7V3;H7BX64;Q3URD3-4;Q3URD3-3;Q3URD3-5;Q3URD3-2;Q3URD3	Sarcolemmal membrane-associated protein	Slmap	484
24.15	21.9231	21.9061	23.826	24.1966	21.9159	23.1789	21.8931	22.3577	20.6653	20.7205	21.1512	22.7043	22.6716	22.5342				20	20	20	10.5	10.5	10.5	254.44	0	133.63	317080000	38	G3X922;D4AFX7;A0A1L1STR9;A0A087WRC9;A0A087WS25	G3X922;D4AFX7		Dnajc13	485
NaN	NaN	NaN	22.5621	23.2988	21.8211	19.5785	NaN	NaN	NaN	NaN	NaN	NaN	NaN	NaN				2	2	2	27.3	27.3	27.3	7.4085	0.00078493	13.465	53349000	5	D6RE20;Q8CET7;Q80TA1	D6RE20;Q8CET7;Q80TA1	Ethanolaminephosphotransferase 1	Ept1	486
20.877	22.0007	21.1393	20.2797	19.0718	20.3357	20.6219	20.6992	21.0971	21.1422	21.2998	20.6089	20.6877	NaN	NaN				3	3	3	25.5	25.5	25.5	15.418	0	19.611	67135000	11	D6RE32;Q9JHP7-3;Q9JHP7-2;Q9JHP7	D6RE32;Q9JHP7-3;Q9JHP7-2;Q9JHP7	KDEL motif-containing protein 1	Kdelc1	487
19.5254	17.3851	17.4491	19.6934	20.6731	NaN	NaN	NaN	17.625	NaN	NaN	NaN	NaN	18.4266	16.7611				1	1	1	42.5	42.5	42.5	4.31	0.000815	15.405	12816000	3	D6RE34;Q3U466	D6RE34;Q3U466		Cln6	488
19.8839	19.9865	20.5341	NaN	NaN	20.5138	20.4011	20.5579	20.985	20.7252	20.4074	21.0566	21.0642	19.2011	20.9037				2	2	2	11.2	11.2	11.2	21.262	0.00076278	13.067	53295000	8	D6REG4;Q91Z53	D6REG4;Q91Z53	Glyoxylate reductase/hydroxypyruvate reductase	Grhpr	489
23.2524	21.8772	20.9626	21.6185	20.3325	19.2095	20.9853	21.297	20.7139	21.0581	21.0156	21.1408	21.3978	21.2423	20.9391				1	1	1	11.4	11.4	11.4	8.9142	0.0067454	6.4996	151650000	12	D6RFU9;O09117-2;O09117	D6RFU9;O09117-2;O09117	Synaptophysin-like protein 1	Sypl;Sypl1	490
19.5613	19.8038	19.3028	19.7966	20.2519	19.9562	17.9972	NaN	19.7589	18.6092	18.8196	19.4315	19.926	19.574	18.7496				1	1	1	22	22	22	5.6612	0.0024198	7.0042	26004000	6	F6WM75;D6RG69;Q9D162-3;Q9D162;Q9D162-2	F6WM75;D6RG69;Q9D162-3;Q9D162;Q9D162-2	Coiled-coil domain-containing protein 167	Ccdc167	491
20.9141	20.4804	20.169	21.8737	23.0285	22.8139	20.9177	20.7417	18.4649	17.2525	NaN	18.2453	22.3118	22.7701	19.42				2	2	2	18.4	18.4	18.4	16.254	0.00081766	16.082	105720000	12	D6RI20;Q9CR20	D6RI20;Q9CR20	Immediate early response 3-interacting protein 1	Hdhd2;Ier3ip1	492
NaN	NaN	NaN	NaN	NaN	NaN	NaN	NaN	NaN	NaN	NaN	NaN	NaN	17.6068	NaN	+			1	1	1	13	13	13	9.7061	1	-2	4733900	0	D6RI58;Q810P4;Q811P0	D6RI58;Q810P4;Q811P0	Proton-coupled amino acid transporter 3	Slc36a3	493
21.4961	21.2131	21.5426	NaN	21.2215	22.7919	21.5565	NaN	21.7694	NaN	NaN	NaN	22.3879	23.6905	22.0326	+			1	1	1	11.5	11.5	11.5	13.233	1	-2	98597000	1	D6RIQ0;Q9CQJ7-2;Q9CQJ7	D6RIQ0;Q9CQJ7-2;Q9CQJ7	Securin	Pttg1	494
21.7246	19.1853	19.3951	NaN	23.1868	20.2724	19.5083	18.957	19.4537	NaN	NaN	NaN	20.1674	21.9358	19.0901				2	2	2	28.1	28.1	28.1	3.8054	0.00066313	11.697	65528000	4	E0CZE8;E0CXR0;E0CX98;Q9D2C7	E0CZE8;E0CXR0;E0CX98;Q9D2C7	Bax inhibitor 1	Tmbim6	495
19.2535	NaN	15.8241	NaN	15.3431	NaN	18.2176	NaN	15.8418	NaN	NaN	NaN	NaN	16.6733	NaN				2	2	2	10.3	10.3	10.3	19.965	0.0012821	11.253	3961800	5	Q8R143;E0CXB5;F6TFF2	Q8R143;E0CXB5;F6TFF2	Pituitary tumor-transforming gene 1 protein-interacting protein	Pttg1ip	496
22.7471	19.9959	18.7124	22.2882	21.9535	20.4272	19.4245	18.7796	21.3278	NaN	NaN	NaN	19.9915	21.8007	20.0457				5	5	5	10.8	10.8	10.8	55.483	0	30.109	79145000	7	E0CXC7;Q8CIF6;Q8CIF6-2;F7DFH5;F6TVH9	E0CXC7;Q8CIF6;Q8CIF6-2	SID1 transmembrane family member 2	Sidt2	497
19.1046	19.959	19.2287	NaN	NaN	NaN	18.0607	18.6139	NaN	20.2378	20.3193	18.8091	19.3465	19.4122	19.8046				2	2	2	2.7	2.7	2.7	78.933	0.00066845	11.765	23193000	8	E0CXD1;H7BX01;P58281;P58281-2;F6U775	E0CXD1;H7BX01;P58281;P58281-2;F6U775	Dynamin-like 120 kDa protein, mitochondrial;Dynamin-like 120 kDa protein, form S1	Opa1	498
18.4657	NaN	NaN	NaN	20.712	NaN	18.0547	NaN	NaN	NaN	NaN	NaN	NaN	NaN	NaN				2	2	2	3.2	3.2	3.2	106.47	0.00069686	12.21	7862600	2	E0CXE7;Q5SUQ9-3;Q5SUQ9-2;Q5SUQ9	E0CXE7;Q5SUQ9-3;Q5SUQ9-2;Q5SUQ9	CST complex subunit CTC1	Ctc1	499
22.0655	21.3582	21.0535	20.9415	22.4467	NaN	21.5043	21.0622	21.2979	20.595	19.3581	NaN	21.2084	17.9681	20.5173				1	1	1	16.1	16.1	16.1	6.3586	0.0067077	6.4665	93800000	11	E0CY07;Q9CR64-2;Q9CR64	E0CY07;Q9CR64-2;Q9CR64	Protein kish;Protein kish-A	Tmem167;Tmem167a	500
20.6982	NaN	19.1046	NaN	19.3203	NaN	19.4344	NaN	19.1551	NaN	NaN	NaN	20.2522	19.3194	19.7306				3	3	3	2	2	2	181.79	0	18.481	20005000	4	E0CZ22;D3Z624	E0CZ22;D3Z624		Mroh1	501
22.8958	19.8804	19.4571	23.5943	24.9607	18.7412	21.3446	19.4568	19.6965	18.5435	19.1699	18.9267	20.8579	22.8927	20.175				13	13	13	7.7	7.7	7.7	291.99	0	82.465	213500000	26	E9PUQ9;F7AC58;E2JF22;F6PYU5;F6QY99	E9PUQ9;F7AC58;E2JF22;F6PYU5	Piezo-type mechanosensitive ion channel component;Piezo-type mechanosensitive ion channel component 1	Piezo1	502
21.8359	19.5975	19.5451	20.2561	23.3411	19.7462	19.5156	NaN	19.5364	17.8033	NaN	18.6948	19.977	19.2328	18.9111				5	4	4	12.3	10.4	10.4	62.975	0	28.59	65336000	5	E9PUC2;Q9CZW4	E9PUC2;Q9CZW4	Long-chain-fatty-acid--CoA ligase 3	Acsl3	503
NaN	NaN	20.996	19.1736	NaN	NaN	20.9929	20.737	21.3962	NaN	20.2396	21.4149	21.3887	21.9516	21.1851				4	4	4	5.8	5.8	5.8	79.532	0	24.915	60077000	9	E9PUD2;Q8K1M6-3;Q8K1M6-2;Q8K1M6;A0A2U3TZ67;Q8K1M6-4;Q8K1M6-5	E9PUD2;Q8K1M6-3;Q8K1M6-2;Q8K1M6;A0A2U3TZ67;Q8K1M6-4	Dynamin-1-like protein	Dnm1l	504
20.1544	NaN	NaN	17.613	19.705	NaN	16.9667	NaN	NaN	NaN	NaN	NaN	17.4472	17.8819	NaN				2	2	2	1.9	1.9	1.9	103.73	0.00065274	11.493	8666600	2	E9PUN5;Q9Z138;Q9Z139	E9PUN5;Q9Z138;Q9Z139	Tyrosine-protein kinase transmembrane receptor;Tyrosine-protein kinase transmembrane receptor ROR2;Tyrosine-protein kinase transmembrane receptor ROR1	Ror2;Ror1	505
21.2409	18.8818	18.9255	20.5927	21.3361	18.3878	18.7304	18.5723	19.4504	NaN	19.0723	18.6535	NaN	NaN	NaN				2	2	2	6	6	6	41.501	0.00073153	12.592	31510000	4	E9PUT1;Q91YM4-2;Q91YM4	E9PUT1;Q91YM4-2;Q91YM4	Protein TBRG4	Tbrg4	506
19.8326	20.668	21.0971	20.944	20.2766	19.6904	21.1028	20.8608	21.071	20.9699	20.7034	21.5137	19.4892	20.754	21.4241				2	2	2	3.2	3.2	3.2	75.952	0.00067889	11.934	78738000	10	E9Q6Z0;E9PV12;G3X914;Q9D5V5	E9Q6Z0;E9PV12;G3X914;Q9D5V5	Cullin-5	Cul5	507
25.6016	23.7598	23.7077	23.9907	25.028	23.8573	24.9632	24.2389	24.3636	23.2973	24.1714	24.428	24.3748	23.961	24.2862				40	40	40	16.1	16.1	16.1	293.02	0	248.75	970840000	126	E9PVA8	E9PVA8		Gcn1l1	508
24.4858	23.2273	23.7461	24.1619	24.1235	22.7574	24.0103	23.2285	23.3008	23.1636	23.6296	23.8475	23.9223	23.4423	23.6343				17	17	17	12.4	12.4	12.4	171.28	0	105.84	604550000	47	E9PVC6;E9Q9E1;Q6NZJ6;A0A0J9YUS5;E9PVC5;Q6NZJ6-2;A0A0J9YVC1;A0A0J9YUC1;E9Q770;A0A0J9YU44;A0A0J9YUL1;A0A0J9YTV0;D3YWY7;D3YWM1;D3Z439	E9PVC6;E9Q9E1;Q6NZJ6;A0A0J9YUS5;E9PVC5;Q6NZJ6-2	Eukaryotic translation initiation factor 4 gamma 1	Eif4g1	509
19.3757	19.9166	20.3742	19.7678	19.9506	19.2083	19.2714	19.1645	20.1827	19.2114	NaN	20.8723	19.5728	18.8627	19.0969				2	2	2	26.8	26.8	26.8	12.291	0.00077101	13.197	32882000	3	E9PVL9;E9Q3X6;Q8BW75	E9PVL9;E9Q3X6;Q8BW75	Amine oxidase [flavin-containing] B	Maob	510
NaN	NaN	NaN	NaN	NaN	NaN	NaN	NaN	NaN	NaN	NaN	NaN	NaN	NaN	NaN	+			1	1	1	0.6	0.6	0.6	144.77	1	-2	0	1	E9Q175;E9Q3L1;E9PVU0;E9Q174;V9GXM4;V9GX76	E9Q175;E9Q3L1;E9PVU0;E9Q174;V9GXM4;V9GX76		Myo6	511
25.0056	21.5023	21.4323	24.8273	24.9222	21.3551	21.2792	19.8871	22.0363	19.7277	20.1891	21.5265	21.4796	21.3755	21.6628				24	24	24	8.4	8.4	8.4	365.29	0	156.7	349080000	33	E9QAH1;E9PVZ8	E9QAH1;E9PVZ8		Golgb1	512
22.176	21.5221	21.1051	22.8243	24.0655	21.3664	21.6592	20.9897	21.7856	19.1282	NaN	20.6734	22.1919	21.0599	21.0171				4	4	4	7.7	7.7	7.7	61.396	0	28.209	158930000	15	E9PW03;Q9WTK3;E9QA52;F6T7Y8	E9PW03;Q9WTK3	Glycosylphosphatidylinositol anchor attachment 1 protein	Gpaa1	513
20.9912	21.3458	21.5059	21.1028	21.1874	22.666	21.04	21.5146	20.8527	21.4541	21.5418	21.8317	22.3663	21.7899	21.962				3	3	3	13.4	13.4	13.4	29.47	0	18.464	129100000	15	Q9R1P0;E9PW69;E9Q0X0	Q9R1P0;E9PW69;E9Q0X0	Proteasome subunit alpha type-4;Proteasome subunit alpha type	Psma4	514
21.1498	21.6897	22.3634	21.248	20.3104	21.4446	22.4268	22.7259	22.48	22.8942	22.398	22.8316	22.219	22.346	22.6025				5	5	5	15	15	15	38.559	0	31.974	204830000	21	H7BXB1;E9Q4G7;E9Q2U6;E9Q3W1;E9PWB2;Q8BK63-2;Q8BK63;F6YBC9	H7BXB1;E9Q4G7;E9Q2U6;E9Q3W1;E9PWB2;Q8BK63-2;Q8BK63;F6YBC9	Casein kinase I isoform alpha	Csnk1a1	515
19.0391	NaN	18.3423	NaN	19.1572	NaN	19.1696	NaN	NaN	NaN	NaN	NaN	NaN	17.2872	18.431				1	1	1	1.1	1.1	1.1	112.87	0.0046243	6.6788	9127400	2	E9PWG6	E9PWG6		Ncapg	516
26.93	27.2906	27.354	26.8706	27.7329	26.5368	26.6788	26.7452	26.9037	26.6976	26.9817	27.0821	26.8644	27.7247	27.2178				24	24	24	47.6	47.6	47.6	50.969	0	213.02	6163900000	275	E9PWK1;Q9D379;F6YTS6;D3Z4M3	E9PWK1;Q9D379	Epoxide hydrolase 1	Ephx1	517
21.6694	21.2171	21.2795	21.755	22.753	22.1674	20.3886	20.7089	20.6338	NaN	19.506	NaN	20.453	19.6016	20.2715				4	4	4	5.5	5.5	5.5	112.8	0	27.139	97258000	11	Q8BIJ6;E9PWN2;E9PWN3	Q8BIJ6;E9PWN2;E9PWN3	Isoleucine--tRNA ligase, mitochondrial	Iars2	518
24.8539	25.0738	25.0173	25.3912	25.5097	25.1878	24.4205	24.3482	25.0935	24.4829	24.6985	24.5343	24.7546	24.1085	23.9375				41	41	41	16.7	16.7	16.7	333.73	0	280.89	1245800000	163	E9PX70;Q60847-2;Q60847-5;Q60847;Q60847-4;Q60847-3;F6WIM8	E9PX70;Q60847-2;Q60847-5;Q60847;Q60847-4;Q60847-3	Collagen alpha-1(XII) chain	Col12a1	519
19.8353	NaN	19.2191	21.946	21.4742	19.2588	19.0505	NaN	19.728	19.5217	19.2498	NaN	NaN	19.0912	18.9172				2	2	2	2.6	2.6	2.6	95.231	0.00078555	13.501	38048000	3	E9PXU2;Q9Z0F8-2;Q9Z0F8	E9PXU2;Q9Z0F8-2;Q9Z0F8	Disintegrin and metalloproteinase domain-containing protein 17	Adam17	520
24.4571	24.0023	24.2234	23.8501	23.2214	24.2982	24.6352	25.1898	24.4352	25.0704	25.2467	24.7922	24.8289	24.8188	24.1167				9	9	9	24	24	24	46.415	0	64.34	995560000	82	Q91W90;E9PXX7;A0A0R4J1Y7	Q91W90;E9PXX7;A0A0R4J1Y7	Thioredoxin domain-containing protein 5	Txndc5	521
21.5162	21.29	21.8582	21.9054	21.4701	21.1695	20.8608	20.7649	20.9072	21.4991	21.1333	21.935	21.5063	21.4522	21.3747				3	3	3	18.4	18.4	18.4	115.14	0	19.861	119440000	13	F7CVJ5;F7DBB3;E9PYB0	F7CVJ5;F7DBB3;E9PYB0		Ahnak2	522
20.2946	21.0083	20.6223	NaN	20.5789	21.4382	21.1746	21.0867	20.6667	21.3617	NaN	21.2846	21.0682	22.08	20.8163				3	3	3	9.1	9.1	9.1	42.826	0	20.278	77411000	10	E9PYH2;Q91V12-2;Q91V12-3;Q91V12-4;Q91V12	E9PYH2;Q91V12-2;Q91V12-3;Q91V12-4;Q91V12	Cytosolic acyl coenzyme A thioester hydrolase	Acot7	523
20.4914	20.5961	20.0581	20.2779	NaN	20.8925	20.4567	20.6156	20.6974	19.686	20.9585	21.8127	20.8977	21.1569	21.5242				3	3	3	10	10	10	52.318	0	22.413	76901000	9	E9PYI8;Q9JMA1	E9PYI8;Q9JMA1	Ubiquitin carboxyl-terminal hydrolase;Ubiquitin carboxyl-terminal hydrolase 14	Usp14	524
19.2926	18.7368	NaN	17.9747	20.4257	18.2331	18.3753	NaN	18.6634	NaN	18.0564	18.3523	19.0247	NaN	18.5363				2	2	2	3.4	3.4	3.4	86.495	0.00076104	12.989	15153000	2	E9PYL4;F6SUM2;O70496;A0A3B2W4I8	E9PYL4;F6SUM2;O70496;A0A3B2W4I8	Chloride channel protein;H(+)/Cl(-) exchange transporter 7	Clcn7	525
24.4764	23.5426	22.3157	24.746	25.0816	24.1253	22.3726	21.1301	20.3549	19.392	22.3631	21.5177	21.5873	23.3553	22.2203				5	5	5	12.7	12.7	12.7	60.231	0	36.624	473240000	21	E9PYT3;Q91YH5;Q91YH5-2;A0A494BAU1;A0A494BAX8;A0A494BAW9	E9PYT3;Q91YH5;Q91YH5-2	Atlastin-3	Atl3	526
20.7727	NaN	21.2277	NaN	20.6065	NaN	21.3207	NaN	21.2371	NaN	NaN	NaN	22.1796	21.1983	21.4576				1	1	1	1.4	1.4	1.4	83.109	0.0029691	6.8797	51529000	1	E9Q4K9;E9PYU8;Q9CUN6	E9Q4K9;E9PYU8;Q9CUN6	E3 ubiquitin-protein ligase SMURF1	Smurf1	527
21.6548	21.0876	20.2023	18.4257	NaN	18.1399	20.0368	20.0317	20.2106	21.7673	20.4858	20.5653	20.3493	21.6367	21.3697				2	2	2	3.6	3.6	3.6	60.672	0.00066225	11.68	65611000	6	E9PZ00;Q8BFQ1;K3W4L3;J3QPG5;Q61207	E9PZ00;Q8BFQ1;K3W4L3;J3QPG5;Q61207	Prosaposin	Psap	528
23.4191	24.9619	25.2796	21.6765	22.1124	21.7515	25.1251	25.7567	25.0252	26.6487	24.8814	26.1225	24.5398	25.2985	26.0387				8	8	3	50.6	50.6	12.4	30.2	0	61.192	1653100000	66	E9PZF0;Q01768;Q5NC79	E9PZF0;Q01768	Nucleoside diphosphate kinase;Nucleoside diphosphate kinase B	Gm20390;Nme2	529
20.1482	20.0126	19.6919	NaN	19.7851	NaN	20.173	19.7291	19.6442	NaN	NaN	NaN	20.1789	NaN	NaN				2	2	2	0.9	0.9	0.9	250.55	0.00067613	11.884	27410000	3	E9PZJ8;E9PZJ8-2	E9PZJ8;E9PZJ8-2	Activating signal cointegrator 1 complex subunit 3	Ascc3	530
21.5273	21.4994	21.713	NaN	21.2654	NaN	21.6631	21.6455	22.3666	21.4233	22.4848	22.7682	22.3249	22.723	22.8431				7	6	6	10	8.3	8.3	91.677	0	37.343	163660000	13	E9Q0U7;Q61699-2;Q61699;D3Z027;D3Z3I9	E9Q0U7;Q61699-2;Q61699	Heat shock protein 105 kDa	Hsph1	531
23.7789	24.0614	24.3617	22.7382	22.8936	23.0507	24.0405	24.3889	24.054	23.4609	23.7326	24.6984	24.747	24.7957	24.5957				11	11	11	22.9	22.9	22.9	56.526	0	74.107	732460000	80	E9Q133;P80318;Q3U0I3;F6Q609;F6ZVG8	E9Q133;P80318;Q3U0I3	T-complex protein 1 subunit gamma	Cct3	532
22.6506	22.1766	21.2321	22.5065	23.1802	21.3377	21.8567	21.1095	22.0517	22.659	21.4414	NaN	20.9525	21.6272	21.2329				7	7	7	34	34	34	33.589	0	55.544	168410000	9	E9Q137	E9Q137		Tex264	533
19.0579	18.9839	19.7265	NaN	NaN	NaN	21.1768	21.6567	19.2496	NaN	20.07	19.7494	21.3312	21.9066	19.3361				4	4	4	11.1	11.1	11.1	46.005	0	24.061	50829000	6	E9Q1D5;Q62219-7;Q62219-10;Q62219-9;Q62219-5;Q62219-4;Q62219-2;Q62219;Q62219-3	E9Q1D5;Q62219-7;Q62219-10;Q62219-9;Q62219-5;Q62219-4;Q62219-2;Q62219;Q62219-3	Transforming growth factor beta-1-induced transcript 1 protein	Tgfb1i1	534
21.5924	21.6366	22.4465	21.123	22.1049	22.3478	22.4349	22.5259	22.38	22.6031	NaN	22.5828	21.5096	21.9883	22.4696				4	4	4	10.3	10.3	10.3	50.68	0	25.67	216360000	15	E9Q9F5;E9Q1G8;O55131;A0A0R4J233;S4R2P6;A0A1W2P6J7;Q8C650-2;Q9DA97;Q8C650	E9Q9F5;E9Q1G8;O55131	Septin-7	2007-09-01	535
23.6308	23.4593	23.9557	22.2879	22.908	22.7859	23.9887	23.9719	23.7084	22.2961	23.1801	24.3241	24.6164	24.5543	23.5358				10	10	10	15.9	15.9	15.9	82.955	0	64.399	578900000	42	E9Q1S3;Q01405	E9Q1S3;Q01405	Protein transport protein Sec23A	Sec23a	536
20.358	19.9164	19.9763	21.3851	22.0519	19.9401	19.5781	19.6803	20.4566	20.21	NaN	NaN	19.1599	19.7106	19.6849				3	2	2	0.8	0.5	0.5	503.9	0.00076923	13.179	53710000	4	E9Q1Y3;E9Q414	E9Q1Y3;E9Q414	Apolipoprotein B-100;Apolipoprotein B-48	Apob	537
18.3836	18.9665	19.0303	18.6006	22.1392	18.6529	20.5971	NaN	20.736	NaN	NaN	NaN	20.3176	NaN	NaN				5	5	5	4.5	4.5	4.5	140.21	0	31.076	34019000	6	E9Q467;E9Q236	E9Q467;E9Q236		Abcc4	538
20.3495	21.7338	22.1563	18.5062	17.6512	NaN	22.1824	22.2046	22.1088	21.9503	21.2975	22.6648	21.7048	22.4936	22.9315				4	4	4	11.1	11.1	11.1	53.13	0	26.087	160480000	21	E9Q242;P54822;A0A140LHU1;E9Q3T7	E9Q242;P54822;A0A140LHU1;E9Q3T7	Adenylosuccinate lyase	Adsl	539
21.5199	20.1138	19.9027	21.4057	20.0387	NaN	20.384	NaN	19.6416	19.7179	19.804	21.5358	18.7978	18.2825	19.6355				3	3	3	6.1	6.1	6.1	75.359	0	18.302	51717000	4	Q3TAW3;E9Q296;Q8C178;Q9EPL9;D3Z2N6	Q3TAW3;E9Q296;Q8C178;Q9EPL9	Acyl-coenzyme A oxidase;Peroxisomal acyl-coenzyme A oxidase 3	Acox3	540
19.3418	17.2385	NaN	18.2187	20.0513	NaN	NaN	NaN	NaN	NaN	17.2098	NaN	NaN	NaN	NaN				1	1	1	1.7	1.7	1.7	67.356	0.004096	6.7716	7218300	2	F6Z4J2;E9Q3G7;P98197	F6Z4J2;E9Q3G7;P98197	Phospholipid-transporting ATPase;Probable phospholipid-transporting ATPase IH	Atp11a	541
22.588	20.16	19.9697	23.3092	24.09	21.3034	20.2425	21.0905	NaN	19.8298	20.4485	NaN	20.4133	22.2185	20.0186				3	2	2	8.5	6.4	6.4	67.091	0	21.148	129570000	9	Q09143;E9Q3N1;D3Z161	Q09143;E9Q3N1	High affinity cationic amino acid transporter 1	Slc7a1	542
20.02	20.4361	20.7799	20.7578	20.5459	20.7776	20.4083	20.8466	21.1559	21.5804	20.711	20.0817	21.3557	20.7375	20.6293				4	4	4	16.5	16.5	16.5	36.978	0	22.549	71401000	11	E9Q3V6;P42208;F6WYM0;D3YYB1;D3Z3C0;F6UKN5;D3YZU7;D3Z1S1	E9Q3V6;P42208;F6WYM0;D3YYB1;D3Z3C0	Septin-2	2002-09-01	543
19.6023	19.6154	21.1851	19.9836	NaN	NaN	20.199	20.4487	20.2093	20.4799	19.776	20.8508	20.3454	19.7952	21.0201				3	3	3	3.3	3.3	3.3	96.856	0	18.068	53023000	6	E9Q3X0;Q9EQK5	E9Q3X0;Q9EQK5	Major vault protein	Mvp	544
22.407	19.8843	20.8651	22.7935	23.9152	19.5535	20.3186	19.8817	20.6729	17.349	19.0948	20.5047	20.8384	20.4892	20.2771				10	10	10	4.8	4.8	4.8	265.77	0	61.991	124870000	18	E9Q411	E9Q411		Nbas	545
19.3608	NaN	19.3825	21.4041	21.2707	20.1245	19.1438	17.8624	NaN	NaN	NaN	18.0484	19.8929	20.5127	18.1801				3	3	3	10.5	10.5	10.5	40.862	0	18.521	31068000	5	E9Q421;Q8BXX3;Q8BL63;Q9CXY9	E9Q421;Q8BXX3;Q8BL63;Q9CXY9	GPI-anchor transamidase	Pigk	546
NaN	21.4033	20.2607	20.0946	20.3551	20.0215	21.3949	20.9611	21.109	23.4519	21.1793	21.3103	20.9378	22.0226	21.1316				10	4	0	27.1	9.9	0	32.848	0	25.236	107290000	12	E9Q450;Q8BP43;S4R2U0	E9Q450;Q8BP43;S4R2U0		Tpm1	547
20.7024	NaN	NaN	NaN	20.455	NaN	19.8519	NaN	20.1043	20.3666	NaN	NaN	NaN	19.6161	19.7669				2	2	2	2.9	2.9	2.9	95.313	0.000693	12.18	25169000	2	E9Q481;Q6P2K6;A0A1Y7VJG9;Q6P2K6-2;Q922R5-2;Q922R5	E9Q481;Q6P2K6;A0A1Y7VJG9;Q6P2K6-2;Q922R5-2;Q922R5	Serine/threonine-protein phosphatase 4 regulatory subunit 3A;Serine/threonine-protein phosphatase 4 regulatory subunit 3B	Smek1;Smek2	548
21.6559	20.1129	20.5855	21.9115	22.7584	NaN	20.3375	19.6073	21.2123	19.6727	20.7482	19.9725	21.0668	19.525	19.9973				4	4	4	14.4	14.4	14.4	32.204	0	25.109	88431000	10	E9Q496;Q9CQ56;Q9CQ56-2;D3Z6D3	E9Q496;Q9CQ56;Q9CQ56-2	Vesicle transport protein USE1	Use1	549
22.2527	22.3209	22.2681	22.9123	22.7945	22.4199	20.8386	20.8193	21.6223	21.395	21.6382	21.7235	22.3776	23.35	21.4974				10	10	10	6.6	6.6	6.6	172.76	0	61.078	186150000	30	E9Q4X2;F6YNY8;F6X3X7;G3UXP5	E9Q4X2		Uggt2	550
17.1801	17.059	17.551	16.8932	NaN	NaN	19.4271	18.3702	17.5068	NaN	NaN	NaN	18.793	20.7618	17.8485	+			7	1	1	3.8	0.4	0.4	275.75	1	-2	11340000	2	E9Q4Z2	E9Q4Z2	Acetyl-CoA carboxylase 2;Biotin carboxylase	Acacb	551
24.4951	24.4032	25.2247	24.7903	24.2489	25.7298	24.2921	24.3141	24.4393	25.7938	25.503	24.9454	24.3841	23.1428	24.0176				18	18	18	6.1	6.1	6.1	332.91	0	139.81	1022500000	90	E9Q557;E9PZW0	E9Q557;E9PZW0	Desmoplakin	Dsp	552
24.6585	24.2699	24.1441	24.9546	25.2443	23.9366	23.916	23.4462	24.6057	23.978	24.3039	23.9371	23.088	24.2107	23.7889				23	20	20	30	26.5	26.5	99.213	0	131.39	877160000	96	E9Q5B5;O08528;E9Q9M6;E9Q3Z4;E9Q8S8;Q3TRM8;Q91W97	E9Q5B5;O08528	Hexokinase;Hexokinase-2	Hk2	553
21.3046	22.0959	21.5537	22.8973	21.94	22.1517	21.1888	21.434	22.3688	23.2394	21.139	21.4645	21.648	19.8884	21.1958				2	2	2	22.4	22.4	22.4	12.139	0.00079808	13.746	186670000	24	E9Q5B6;F6ZV59;G5E8G0;G3X9W0;Q60668-4;Q60668-3;Q60668-2;Q60668;F6SHF3	E9Q5B6;F6ZV59;G5E8G0;G3X9W0;Q60668-4;Q60668-3;Q60668-2;Q60668;F6SHF3	Heterogeneous nuclear ribonucleoprotein D0	Hnrnpd	554
27.4462	27.6337	27.5326	28.431	28.8105	28.3742	27.1123	27.2117	27.7668	28.1315	27.8264	27.6391	27.0464	27.3015	27.2518				124	124	124	47.6	47.6	47.6	604.25	0	323.31	9393700000	526	E9Q616;A0A494BBD5;G5E8K8;A0A494B8Y7	E9Q616		Ahnak	555
19.7133	19.936	20.4498	NaN	NaN	20.0255	20.2048	NaN	20.4774	21.111	20.348	19.9405	20.5142	19.5833	20.7578				2	2	2	1.9	1.9	1.9	100.36	0.00068306	12.043	44924000	3	E9Q6M7;Q3TQ29;Q3UR91;Q3TTW5;Q80U58-3;Q80U58-2;Q80U58;Q80U78-2;Q80U78-3;Q80U78	E9Q6M7;Q3TQ29;Q3UR91;Q3TTW5;Q80U58-3;Q80U58-2;Q80U58;Q80U78-2;Q80U78-3;Q80U78	Pumilio homolog 2;Pumilio homolog 1	Pum1;Pum2	556
19.6515	20.237	20.0593	19.6348	18.2385	18.5515	20.6342	20.9524	20.5285	20.1978	21.2907	21.1072	19.1727	20.4744	21.0381				2	2	2	3.8	3.8	3.8	60.792	0.00071327	12.413	63643000	9	E9Q6Q4;Q3TU36;E9Q912;A0A0G2JGC8	E9Q6Q4;Q3TU36;E9Q912;A0A0G2JGC8		Rap1gds1	557
19.7347	19.9546	NaN	19.8742	19.6724	19.6967	19.2444	NaN	19.5303	19.4009	19.4711	19.1033	21.1048	19.9655	19.4297				2	2	2	0.8	0.8	0.8	392.7	0.0012979	11.405	25099000	2	E9Q6R7	E9Q6R7		Utrn	558
20.4809	18.5422	18.459	18.2339	17.0512	NaN	18.7985	18.245	18.1177	18.5438	NaN	NaN	18.3835	18.7244	NaN				1	1	1	5.5	5.5	5.5	32.646	0.001845	7.228	14384000	1	E9Q715;Q05CX5;Q7TNC4-2;Q7TNC4-3;Q7TNC4-4;Q7TNC4	E9Q715;Q05CX5;Q7TNC4-2;Q7TNC4-3;Q7TNC4-4;Q7TNC4	Putative RNA-binding protein Luc7-like 2	Luc7l2	559
24.2787	25.0044	24.7904	24.5156	24.668	24.9333	24.3191	24.1751	24.8501	25.1873	24.5066	24.5188	23.9676	24.9044	24.5086				15	15	15	25.2	25.2	25.2	86.9	0	111.5	1062100000	87	E9Q718;Q9R0B9	E9Q718;Q9R0B9	Procollagen-lysine,2-oxoglutarate 5-dioxygenase 2	Plod2	560
22.2824	19.2974	19.5577	20.5522	21.0537	19.4177	20.4403	17.7271	20.4131	18.7772	18.834	NaN	20.5719	19.7874	19.5232				6	6	6	7	7	7	124.46	0	36.133	50087000	12	G3X9Y5;E9Q735;E9Q442;Q8VDS1;A0A1L1SV76;A0A1L1SRI7;A0A1L1SUX2	G3X9Y5;E9Q735;E9Q442	Ubiquitin conjugation factor E4 A	Ube4a	561
21.533	22.2531	21.8136	20.3537	20.402	NaN	21.0523	20.8464	22.1771	21.6205	21.362	22.0027	20.7007	21.8114	21.9813				2	2	2	16.7	16.7	16.7	26.323	0	17.698	124440000	11	E9Q7A5;E9Q8R5;Q99JY4;E9PXM1	E9Q7A5;E9Q8R5;Q99JY4;E9PXM1	TraB domain-containing protein	Trabd	562
21.6851	22.527	22.2527	22.1978	22.0521	22.247	NaN	21.0499	22.5018	21.9026	21.6006	20.85	21.5853	20.6297	22.0002				5	5	5	7.8	7.8	7.8	75.6	0	31.498	156460000	16	E9Q800;Q8CAQ8-3;Q8CAQ8-2;Q8CAQ8;Q8CAQ8-5;E9QAY6;A0A0U1RQ14;A0A0U1RP81;A0A1B0GX08	E9Q800;Q8CAQ8-3;Q8CAQ8-2;Q8CAQ8;Q8CAQ8-5;E9QAY6;A0A0U1RQ14	MICOS complex subunit Mic60	Immt	563
22.2363	19.09	19.229	23.3601	23.8345	19.5401	18.9306	NaN	19.7064	NaN	NaN	NaN	18.8145	18.9269	18.804				11	4	4	13.6	6	6	122.29	0	38.799	103200000	7	Q6Q477-2;F7AAP4;E9Q828;Q6Q477	Q6Q477-2;F7AAP4;E9Q828;Q6Q477	Calcium-transporting ATPase	Atp2b4	564
24.6594	22.587	23.0006	25.4848	25.5733	25.1789	22.6887	20.8198	23.6871	22.106	22.5716	22.5045	22.8996	21.0035	22.5687				6	6	6	21.6	21.6	21.6	34.515	0	105.35	624340000	41	E9Q855;Q3UXS0;O35609	E9Q855;Q3UXS0;O35609	Secretory carrier-associated membrane protein 3	Scamp3	565
19.8825	19.2464	19.1965	NaN	NaN	NaN	19.6524	NaN	NaN	19.8303	19.6097	NaN	NaN	18.9414	19.7305				2	2	2	2.1	2.1	2.1	140.72	0.0012862	11.291	20572000	1	E9Q8N5;Q08EB6;Q08EB5;F7DCH5;Q8BRT1;A0A1L1SRY3;Q8BSE7;A0A1L1ST22;Q8BRT1-6;Q8BRT1-5	E9Q8N5;Q08EB6;Q08EB5;F7DCH5;Q8BRT1;A0A1L1SRY3;Q8BSE7;A0A1L1ST22;Q8BRT1-6;Q8BRT1-5	CLIP-associating protein 2	Clasp2	566
NaN	18.7674	18.9077	NaN	NaN	NaN	17.9403	18.091	NaN	NaN	NaN	NaN	18.3902	18.4717	18.7837	+			20	1	1	26.1	1.2	1.2	99.718	1	-2	7885900	1	E9Q903;E9Q8Z5;P30999-2;P30999-3;E9Q906	E9Q903;E9Q8Z5;P30999-2;P30999-3;E9Q906	Catenin delta-1	Ctnnd1	567
19.8939	NaN	19.4589	20.1299	22.7596	NaN	19.3361	20.0405	19.5671	NaN	NaN	18.8402	20.3034	20.3066	NaN				1	1	1	12	12	12	15.265	0.0057045	6.6024	47233000	3	E9Q9C5;P63082	E9Q9C5;P63082	V-type proton ATPase 16 kDa proteolipid subunit	Atp6v0c	568
23.1305	23.4764	23.4287	23.839	23.8171	23.6651	23.2234	23.2163	23.7967	25.015	23.7085	23.2946	22.3214	22.5327	23.1781				10	10	10	21.7	21.7	21.7	60.452	0	67.464	527950000	49	Q8VCQ8;E9QA16;S4R1T7;E9Q0M9;D3Z6I7;E9QA15;F6ZAW1;E9Q9F3;F6QLP8;F6RGN9;F6T2Z7	Q8VCQ8;E9QA16;S4R1T7;E9Q0M9;D3Z6I7;E9QA15		Cald1	569
NaN	NaN	NaN	NaN	19.0112	NaN	NaN	NaN	NaN	NaN	NaN	NaN	NaN	NaN	NaN	+			1	1	1	2	2	2	65.8	1	-2	1714800	0	E9QA45;Q3UJK4	E9QA45;Q3UJK4	GTP-binding protein 2	Gtpbp2	570
19.1392	NaN	NaN	19.7316	19.2726	19.3245	18.7976	NaN	18.4748	17.9839	NaN	NaN	NaN	NaN	18.0511				2	2	2	1.4	1.4	1.4	207.05	0.00069061	12.133	11038000	2	E9QAE3	E9QAE3		Btaf1	571
NaN	20.2568	20.5606	21.4062	19.916	20.3396	20.7516	20.5516	20.6026	NaN	NaN	NaN	NaN	20.3457	NaN				2	2	2	7.6	7.6	7.6	47.989	0.0012837	11.255	59860000	2	E9QAQ5;Q9WV60	E9QAQ5;Q9WV60	Glycogen synthase kinase-3 beta	Gsk3b	572
20.2282	20.2934	18.817	22.3724	24.1294	19.1217	19.5098	18.9216	19.1819	19.7652	20.2812	18.8137	20.394	18.8566	19.5011				7	7	7	4.4	4.4	4.4	216.37	0	41.835	96537000	8	E9QAS4;E9QAS5;Q6PDQ2;F6WR45;E9PYU4;E9PYL1;A2A8L1;F7C528;E9Q614;B1AR17	E9QAS4;E9QAS5;Q6PDQ2;F6WR45;E9PYU4;E9PYL1;A2A8L1	Chromodomain-helicase-DNA-binding protein 4;Chromodomain-helicase-DNA-binding protein 5	Chd4;Chd5	573
NaN	NaN	NaN	19.0952	20.9049	NaN	NaN	NaN	NaN	NaN	NaN	18.1661	17.8277	17.7636	17.4356	+			19	1	1	27.3	1.2	1.2	93.619	1	-2	9668100	1	E9QB01	E9QB01		Ncam1	574
24.3027	24.1653	24.2968	21.6764	22.6782	20.5395	25.1095	24.4182	24.5124	23.8887	24.717	24.8515	24.3447	22.7309	24.7806				15	15	15	17.7	17.7	17.7	101.43	0	93.478	807570000	69	Q68FL6;E9QB02;F6W0G8	Q68FL6;E9QB02	Methionine--tRNA ligase, cytoplasmic	Mars	575
22.2656	20.8813	20.9519	20.5116	21.7592	19.7257	23.1644	22.1148	21.2722	21.5871	21.3842	22.3523	22.0122	21.8324	22.3472				9	9	9	9.5	9.5	9.5	115.95	0	94.03	169330000	17	E9QKZ2;Q91YE6;E0CXB2;F6TLX3;E0CY46	E9QKZ2;Q91YE6;E0CXB2	Importin-9	Ipo9	576
24.3122	23.9908	23.4174	23.5114	24.0918	24.6061	23.548	23.3407	24.0308	23.8128	23.5379	22.9967	21.9798	24.3211	23.1228				10	10	10	10.1	10.1	10.1	138.36	0	86.044	631730000	38	E9QLA5;Q0GNC1;Q0GNC1-3;A0A1Y7VM80	E9QLA5;Q0GNC1;Q0GNC1-3	Inverted formin-2	Inf2	577
20.6705	18.0828	17.6315	23.0599	23.6262	18.5225	18.4622	17.6028	18.674	17.2635	17.1178	17.5908	18.3084	16.9463	17.4058				4	4	4	4.4	4.4	4.4	130.67	0	32.439	76856000	10	E9QM38;P55012	E9QM38;P55012	Solute carrier family 12 member 2	Slc12a2	578
20.4756	20.3756	20.0498	20.278	19.9024	21.4756	NaN	NaN	20.7364	20.9703	20.0907	20.3815	19.9279	19.5862	20.3709				1	1	1	4	4	4	42.497	0.0018892	10.029	44665000	8	E9QMH7;Q9DBZ1-2;Q9DBZ1	E9QMH7;Q9DBZ1-2;Q9DBZ1	Inhibitor of nuclear factor kappa-B kinase-interacting protein	Ikbip	579
24.6452	23.2018	22.7629	25.5404	26.0885	23.8163	23.4257	22.2356	23.1857	19.8313	22.1338	23.232	22.718	24.0523	22.9701				17	17	16	18.3	18.3	17.6	123.35	0	122.58	738130000	70	E9QN12;P05622;P05622-2	E9QN12;P05622;P05622-2	Platelet-derived growth factor receptor beta	Pdgfrb	580
21.7523	20.4141	20.1481	20.5608	21.8231	21.2311	19.7845	19.5862	20.5651	NaN	20.1466	20.4563	19.992	NaN	20.4718				5	5	5	17.2	17.2	17.2	46.875	0	32.021	60036000	6	E9QND8;Q6PA06-2;Q6PA06	E9QND8;Q6PA06-2;Q6PA06	Atlastin-2	Atl2	581
20.6897	21.3722	21.4615	NaN	21.0759	21.1083	20.6818	20.0609	20.5205	21.5072	21.3918	21.9655	21.2421	21.2832	19.8859				4	4	4	9.8	9.8	9.8	56.712	0	27.051	82879000	9	E9QNH7;Q5XG73-2;Q5XG73-3;Q5XG73;A0A2I3BRB9;Z4YM84;A0A2I3BQH8;A0A2I3BQ50	E9QNH7;Q5XG73-2;Q5XG73-3;Q5XG73;A0A2I3BRB9;Z4YM84;A0A2I3BQH8;A0A2I3BQ50	Acyl-CoA-binding domain-containing protein 5	Acbd5	582
23.0837	20.5224	21.6287	24.4363	25.7723	22.0045	20.5369	17.8428	21.4856	18.9276	18.9168	19.4562	20.9934	23.4081	20.0059				15	15	15	14.2	14.2	14.2	149.69	0	126.02	325580000	33	E9QNN1;A0A087WPL5;O70133-2;O70133;O70133-3;Q3UR42;A0A0R4J2C3	E9QNN1;A0A087WPL5;O70133-2;O70133;O70133-3;Q3UR42	ATP-dependent RNA helicase A	Dhx9	583
19.1497	19.6718	19.8006	NaN	19.7376	19.5568	19.8963	21.4186	19.5979	20.0035	20.5091	19.1371	20.3993	22.1344	19.8962				3	3	3	7.7	7.7	7.7	46.2	0	17.305	51078000	4	E9QNW6;Q8VDG7	E9QNW6;Q8VDG7	Platelet-activating factor acetylhydrolase 2, cytoplasmic	Pafah2	584
18.9334	NaN	NaN	20.5677	21.0191	NaN	NaN	NaN	18.4819	17.7695	17.4067	NaN	NaN	18.1455	NaN				2	2	2	1.8	1.8	1.8	155.28	0.00072993	12.584	15544000	4	E9QNX9;Q60751	E9QNX9;Q60751	Tyrosine-protein kinase receptor;Insulin-like growth factor 1 receptor;Insulin-like growth factor 1 receptor alpha chain;Insulin-like growth factor 1 receptor beta chain	Igf1r	585
NaN	NaN	NaN	NaN	18.6267	NaN	21.899	NaN	NaN	NaN	NaN	19.0823	19.3873	NaN	21.2781	+			1	1	1	1.5	1.5	1.5	59.567	1	-2	26939000	2	Q6ZWN0;E9QP46;Q6ZWQ0	Q6ZWN0;E9QP46;Q6ZWQ0	Nesprin-2	Syne2	586
26.1827	26.2033	25.7424	25.4324	26.3244	28.0779	26.0222	26.1038	26.5388	26.5411	26.9379	25.9477	25.7137	25.7855	25.8205				35	35	35	35.7	35.7	35.7	129.7	0	323.31	3298200000	197	G5E8R3;E9QPD7;Q05920;A0A494B951;A0A286YCC5;A0A494B912	G5E8R3;E9QPD7;Q05920	Pyruvate carboxylase;Pyruvate carboxylase, mitochondrial	Pcx;Pc	587
22.2846	20.0376	20.3638	23.0682	23.8369	20.29	20.4285	18.8542	19.9308	19.9915	20.133	20.3438	20.6986	20.6397	19.7351				8	8	8	7	7	7	150.22	0	52.907	126180000	12	E9QPI5;Q6A026	E9QPI5;Q6A026	Sister chromatid cohesion protein PDS5 homolog A	Pds5a	588
17.3731	NaN	NaN	17.1922	19.7	NaN	16.7203	16.021	16.567	NaN	NaN	NaN	NaN	17.4345	NaN				1	1	1	3.2	3.2	3.2	46.079	0.0062112	6.5269	4895100	1	F2Z490;Q9R1C6	F2Z490;Q9R1C6	Diacylglycerol kinase epsilon	Dgke	589
21.8726	22.1035	21.615	NaN	NaN	NaN	22.426	22.4714	22.5551	23.0224	23.4807	NaN	21.3788	NaN	22.4916	+			1	1	1	6.7	6.7	6.7	14.411	1	-2	171610000	1	F6Q1Q5	F6Q1Q5		Cep128	590
20.9584	21.2171	20.7413	19.4903	20.2082	20.2233	19.7878	20.0733	21.2155	22.0376	20.7198	20.0799	20.6354	20.3204	20.2312				1	1	1	10.8	10.8	10.8	13.897	0.0018304	7.0381	67057000	8	G3UXT7;F6QCI0;Q8CFQ9;Q8BQ46;P56959	G3UXT7;F6QCI0;Q8CFQ9;Q8BQ46;P56959	RNA-binding protein FUS	Fus;Taf15	591
22.2579	23.3408	23.3881	21.9707	22.8757	22.7321	22.676	23.4409	23.27	23.1046	22.6979	23.0052	23.791	24.1591	23.2213				4	3	3	29.1	23.6	23.6	18.756	0	28.699	486860000	39	F6QKK2;Q8VEH3	F6QKK2;Q8VEH3	ADP-ribosylation factor-like protein 8A	Arl8a	592
21.911	23.2006	22.0934	20.6604	21.8456	20.1272	21.2812	20.8756	21.8843	21.3378	20.9166	22.4846	21.1578	21.2757	22.3839				4	4	4	16.4	16.4	16.4	34.989	0	27.09	151030000	13	Q9JJZ4;F6SPK0;B1AWT7	Q9JJZ4;F6SPK0;B1AWT7	Ubiquitin-conjugating enzyme E2 J1	Ube2j1	593
21.5427	19.6699	20.0956	23.1644	23.3597	NaN	19.6378	19.0685	19.5377	19.2066	NaN	NaN	18.7942	20.1469	NaN				6	6	6	7.3	7.3	7.3	131.96	0	37.672	89635000	12	Q8BX90;F6TLV3;E0CXY0	Q8BX90;F6TLV3;E0CXY0	Fibronectin type-III domain-containing protein 3A	Fndc3a	594
19.5138	19.4487	NaN	20.6909	19.5136	NaN	19.7993	20.045	20.6087	20.5694	20.8819	19.3348	18.8804	21.6552	20.1885				2	2	2	3.2	3.2	3.2	72.746	0.0012887	11.311	43508000	4	F6TVP2;Q60710-2;Q60710;E9PYG9	F6TVP2;Q60710-2;Q60710;E9PYG9	Deoxynucleoside triphosphate triphosphohydrolase SAMHD1	Samhd1	595
NaN	NaN	NaN	NaN	NaN	NaN	NaN	NaN	NaN	NaN	NaN	19.968	NaN	NaN	NaN	+			1	1	1	0.9	0.9	0.9	164.44	1	-2	14170000	0	F6UFZ5;G3X9Z4	F6UFZ5;G3X9Z4		Pcf11	596
22.0387	22.416	22.1928	20.4831	17.8265	22.5015	NaN	21.0298	NaN	20.5679	NaN	NaN	20.6625	23.7967	21.955				3	3	3	18.4	18.4	18.4	22.705	0	22.565	108660000	7	Q9R0Q3;F6V6T4;Q8BPI2	Q9R0Q3;F6V6T4;Q8BPI2	Transmembrane emp24 domain-containing protein 2	Tmed2	597
18.5172	19.3196	19.4497	NaN	NaN	18.5301	19.6608	19.1712	19.527	19.9607	19.7874	19.6495	18.9364	18.9601	20.0718				1	1	1	8.5	8.5	8.5	16.997	0.0035232	6.7953	26011000	4	F6VNW5;H3BJA3;O09172	F6VNW5;H3BJA3;O09172	Glutamate--cysteine ligase regulatory subunit	Gclm	598
NaN	NaN	NaN	NaN	NaN	NaN	NaN	NaN	NaN	NaN	NaN	NaN	NaN	NaN	21.0207	+			1	1	1	16.2	16.2	16.2	7.2633	1	-2	7871200	0	F6VU53	F6VU53		Csnk1d	599
24.5331	24.4336	23.9429	30.4261	30.1948	31.6489	28.1168	25.887	24.8782	25.1793	22.1651	22.0195	25.0381	28.3413	23.7522				1	1	1	5.6	5.6	5.6	36.371	0.0018856	9.4905	11784000000	11	F6Z4I3	F6Z4I3		Kdm1a	600
18.3064	19.2279	18.978	20.2143	20.3331	NaN	18.7786	NaN	NaN	18.7315	NaN	19.0783	18.8423	18.8295	18.9519				2	2	2	4.2	4.2	4.2	69.274	0.00071994	12.471	19321000	3	F7A1B4;Q3UAM9;Q63961;F7BZW0	F7A1B4;Q3UAM9;Q63961;F7BZW0	Endoglin	Eng	601
NaN	17.635	18.0802	NaN	NaN	NaN	18.9867	18.7934	18.345	NaN	NaN	NaN	19.2182	20.4654	19.1259				2	2	2	14.8	14.8	14.8	20.267	0.00077519	13.238	19913000	6	F7ALS6;P05201	F7ALS6;P05201	Aspartate aminotransferase, cytoplasmic	Got1	602
24.2271	25.1974	24.7881	23.0446	23.2907	25.1577	24.3305	24.7713	24.5198	24.4223	24.6706	24.5534	23.8356	23.9062	24.3152				9	9	9	19.7	19.7	19.7	51.341	0	70.622	935390000	68	F7C846;P47802;G3XA66;D3Z3F4;D3YVW0;G3XA75;G3UYJ5;G3UXX9;G3UXB5	F7C846;P47802;G3XA66;D3Z3F4;D3YVW0;G3XA75;G3UYJ5	Metaxin-1	Mtx1	603
NaN	NaN	NaN	18.867	21.0515	NaN	19.2244	NaN	19.5326	NaN	NaN	19.182	NaN	NaN	18.985				1	1	1	1.9	1.9	1.9	69.533	0.0024169	6.9852	15869000	1	F7CPA3;G3X8Y7;O88561	F7CPA3;G3X8Y7;O88561	Long-chain fatty acid transport protein 3	Slc27a3	604
19.7757	18.2314	17.9675	19.9573	20.5291	18.9772	19.7633	18.1297	19.1543	16.9116	17.6038	18.9125	19.5855	18.9021	18.1777				3	3	3	1.9	1.9	1.9	173.94	0	18.006	24432000	5	F8VPK0;A0A286YDT1	F8VPK0		Ttc37	605
20.0386	19.3034	18.6848	19.1221	19.8751	NaN	19.3681	19.0087	19.1879	19.1298	18.7046	NaN	19.842	19.4328	19.0057				2	2	2	1.2	1.2	1.2	190.74	0.00069204	12.167	24738000	2	F8VPL2;Q61194-2;Q61194;A0A0U1RNH9;A0A0U1RNT0	F8VPL2;Q61194-2;Q61194;A0A0U1RNH9;A0A0U1RNT0	Phosphatidylinositol 4-phosphate 3-kinase C2 domain-containing subunit alpha	Pik3c2a	606
18.5039	19.5703	20.0546	NaN	18.1851	NaN	19.0354	18.8565	19.1297	17.967	NaN	19.3478	19.9207	20.5086	19.6099				1	1	1	2.7	2.7	2.7	66.267	0.0018832	9.1607	22864000	4	F8VPR1;Q8BVA4	F8VPR1;Q8BVA4	Leiomodin-1	Lmod1	607
22.3795	22.1165	22.3979	23.4201	23.2611	21.1432	21.6581	21.3947	21.9884	22.1622	22.223	21.9033	21.0649	21.2939	22.0015				6	6	6	7.7	7.7	7.7	118.87	0	39.013	215490000	27	F8VPU2;E9Q805	F8VPU2;E9Q805	FERM, RhoGEF and pleckstrin domain-containing protein 1	Farp1	608
NaN	NaN	NaN	NaN	NaN	NaN	NaN	NaN	NaN	NaN	NaN	NaN	NaN	NaN	19.5535	+			1	1	1	1.4	1.4	1.4	81.727	1	-2	13372000	0	F8VQA1	F8VQA1		Ttll3	609
NaN	NaN	NaN	NaN	21.3561	NaN	NaN	NaN	NaN	NaN	NaN	NaN	NaN	NaN	NaN				1	1	1	4.1	4.1	4.1	33.845	0.0029709	6.8808	8711500	0	F8WGD9;Q9D1E8	F8WGD9;Q9D1E8	1-acyl-sn-glycerol-3-phosphate acyltransferase epsilon	Agpat5	610
24.69	23.325	22.6554	23.1231	24.4912	21.685	23.0318	21.7093	23.0676	18.9776	20.1185	21.5343	22.7703	22.9607	22.1202				16	16	16	13.6	13.6	13.6	132.35	0	125.61	375390000	46	F8WHM5;Q61543;F6RSH1;E9PWD8	F8WHM5;Q61543	Golgi apparatus protein 1	Glg1	611
18.6449	19.0488	18.8951	20.7607	18.9708	NaN	18.7122	NaN	NaN	NaN	NaN	NaN	NaN	18.5383	NaN				2	2	2	2.3	2.3	2.3	117	0.00074294	12.76	13534000	2	F8WHR6;Q569Z5-2;Q569Z5	F8WHR6;Q569Z5-2;Q569Z5	Probable ATP-dependent RNA helicase DDX46	Ddx46	612
19.1038	18.096	18.4091	19.2368	21.4243	NaN	18.4135	NaN	18.4334	18.8797	19.881	20.127	19.0318	18.8501	18.0681				4	4	4	3.1	3.1	3.1	164.76	0	24.375	27007000	4	F8WHU5;Q4VA53-2;Q4VA53;Q4VA53-3	F8WHU5;Q4VA53-2;Q4VA53;Q4VA53-3	Sister chromatid cohesion protein PDS5 homolog B	Pds5b	613
20.7545	21.0372	21.7273	20.865	21.4233	21.2488	20.8062	21.2904	21.3759	20.8574	20.6323	21.301	21.7894	20.6279	21.3986				5	5	4	10.3	10.3	9	59.89	0	31.229	102370000	16	F8WI90;P05480;Q04736;D3YZ57;Q0VBH4;F6UND7;F8VQL0;Q62270;P08103-2;Q922K9;P08103;P39688-2;P39688;Q62190;P16056	F8WI90;P05480	Neuronal proto-oncogene tyrosine-protein kinase Src	Src	614
23.3781	24.4712	24.7275	21.4853	23.0105	23.079	24.2066	24.9622	24.0604	23.6176	24.4102	24.6412	25.6772	25.751	24.8569				3	3	3	18.8	18.8	18.8	20.411	0	27.671	941770000	63	P61211;F8WIB1;E9Q006	P61211;F8WIB1	ADP-ribosylation factor-like protein 1	Arl1	615
23.6804	22.1694	21.8106	23.8806	24.5501	22.1576	22.5009	21.7093	22.2274	21.1865	22.1356	22.2159	22.1979	22.6122	21.5849				9	9	9	8.3	8.3	8.3	120.81	0	57.468	319670000	35	F8WIJ0;Q9JIS8;A2AGJ9;Q6P6P5;Q3V0N8;Q924N4-2;Q924N4;F6TQE2;A0A076FR46;Q91V14-2;Q91V14	F8WIJ0;Q9JIS8	Solute carrier family 12 member 4	Slc12a4	616
21.5305	22.5843	22.5303	NaN	NaN	22.8535	21.7982	22.0279	23.0383	23.1673	22.5568	22.3806	23.5062	21.7196	22.2058				3	3	3	6.9	6.9	6.9	44.215	0	18.919	205580000	17	F8WIR1;P18242;F6Y6L6;A0A1B0GT66	F8WIR1;P18242;F6Y6L6	Cathepsin D	Ctsd	617
23.6014	24.3428	23.7638	24.1812	24.3576	24.051	23.6381	23.8922	23.3648	23.4891	23.968	24.1486	24.6526	24.8873	24.0185				14	14	14	20.8	20.8	20.8	75.288	0	89.541	729710000	90	F8WIT2;P14824	F8WIT2;P14824	Annexin;Annexin A6	Anxa6	618
23.4387	23.9797	24.2817	22.1674	22.539	22.0904	24.6844	25.0568	24.5051	25.0001	24.7593	25.4537	25.0045	25.0926	25.0354				8	8	8	21.6	21.6	21.6	44.774	0	63.942	997100000	61	F8WIV2;Q60854;K7E6F1;E9Q3Y1;E9Q6X2;E9Q108;E9Q0P9;E9PYY0;E9PZQ9;E9Q4R2;A0A1Y7VLW2;W4VSP4	F8WIV2;Q60854;K7E6F1;E9Q3Y1;E9Q6X2;E9Q108;E9Q0P9	Serpin B6	Serpinb6a;Serpinb6	619
25.7385	26.3929	26.5099	24.558	25.2517	24.8309	26.0698	25.9927	26.4488	25.43	25.4239	26.4884	25.9508	25.6012	26.5975				9	9	9	69.4	69.4	69.4	12.31	0	62.414	2925700000	96	F8WJ41;P62245;D3Z712;D3YVB4	F8WJ41;P62245;D3Z712;D3YVB4	40S ribosomal protein S15a	Rps15a	620
18.4242	NaN	18.2177	21.4308	20.8846	19.8003	19.0575	18.838	18.0381	NaN	NaN	NaN	19.0393	19.9819	18.5533				1	1	1	8.5	8.5	8.5	21.935	0.0018405	7.1689	24098000	2	F8WJG3;P62996	F8WJG3;P62996	Transformer-2 protein homolog beta	Tra2b	621
19.2854	19.1911	19.5517	NaN	18.9394	NaN	20.3321	20.7425	20.4663	20.278	20.2884	20.7669	20.9495	19.7699	20.8694				3	3	3	8.1	8.1	8.1	41.655	0	18.544	40671000	9	Q99L47;F8WJK8;E9Q1V0	Q99L47;F8WJK8;E9Q1V0	Hsc70-interacting protein	St13	622
25.2723	25.1608	24.9796	25.7389	25.9342	24.5673	24.6985	24.3245	25.0816	24.7945	24.7443	24.6326	23.7086	24.811	24.6747				24	24	21	27.9	27.9	25.4	101.87	0	164.5	1447900000	102	G3UVV4;P17710-3;P17710-4;P17710;P17710-2;D3YYR4;D3Z365;D3Z105	G3UVV4;P17710-3;P17710-4;P17710;P17710-2	Hexokinase;Hexokinase-1	Hk1	623
24.6871	22.9617	22.7474	24.3549	24.5488	22.5643	23.2111	21.8508	23.0559	23.0081	22.6616	23.0582	21.8523	24.0914	22.317				6	6	6	19.1	19.1	19.1	34.244	0	42.138	561340000	27	G3UWE1;Q52L67;Q9CY27;A0A5F8MPU6;A0A5F8MQC8;A0A1D5RLH3;A0A1D5RLB4;Q3TAN8	G3UWE1;Q52L67;Q9CY27;A0A5F8MPU6;A0A5F8MQC8;A0A1D5RLH3	Very-long-chain enoyl-CoA reductase	Tecr	624
NaN	19.0098	19.2049	NaN	NaN	19.7251	19.9679	NaN	19.2248	NaN	NaN	NaN	19.4685	18.2198	19.1333				1	1	1	7.5	7.5	7.5	22.684	0.0023952	6.9185	12267000	1	G3UX05;Q99L20;G3UYJ7	G3UX05;Q99L20;G3UYJ7		Gstt3;Gm20441	625
NaN	20.7764	21.1128	NaN	18.8055	18.6781	19.6345	19.4978	21.3064	19.6836	19.6664	21.502	NaN	18.1215	19.3125				1	1	1	14	14	14	9.5524	0.0046296	6.6843	43202000	4	G3UXK7;P53702	G3UXK7;P53702	Cytochrome c-type heme lyase	Hccs	626
19.195	20.1141	21.1654	NaN	19.6809	17.5699	21.2732	21.2755	20.839	21.0521	20.9816	21.7169	21.1395	22.2283	22.2917				6	6	6	13.1	13.1	13.1	55.163	0	37.02	94701000	21	Q3MIA8;G3UXW9;Q99LD4;A0A140LJB7;B1ATU4;Q99LD4-2	Q3MIA8;G3UXW9;Q99LD4;A0A140LJB7;B1ATU4;Q99LD4-2	COP9 signalosome complex subunit 1	Gps1	627
19.2466	19.3367	20.1508	NaN	NaN	19.816	20.3104	20.0311	19.8876	20.1244	19.4019	20.8138	19.7121	21.7282	20.1043				4	4	4	22.8	22.8	22.8	23.357	0	26.33	46019000	13	G3UXX3;Q91XH5;Q64105;G3UZ79	G3UXX3;Q91XH5;Q64105;G3UZ79	Sepiapterin reductase	Spr	628
NaN	NaN	NaN	NaN	NaN	NaN	NaN	19.8997	NaN	NaN	18.1603	19.4494	20.1075	20.5501	NaN				2	2	2	8	8	8	26.092	0.00065876	11.595	15103000	4	G3UXY0;G3X9K9;G3UXZ5;P97371;G3UWN9	G3UXY0;G3X9K9;G3UXZ5;P97371;G3UWN9	Proteasome activator complex subunit 1	Psme1	629
20.4147	19.9738	20.3578	22.1009	22.4933	20.73	19.7361	NaN	20.6277	NaN	NaN	NaN	20.9306	19.4653	19.8484				2	2	2	8.1	8.1	8.1	50.564	0.00081967	16.39	55630000	3	G3UY38;G5E924;Q8R081	G3UY38;G5E924;Q8R081	Heterogeneous nuclear ribonucleoprotein L	Hnrnpl	630
23.2262	22.3875	22.3205	23.598	24.2165	23.9179	22.1688	23.5822	22.5566	23.9439	22.0737	22.2992	20.7126	24.4845	22.1124				6	6	6	19.2	19.2	19.2	42.238	0	37.197	370130000	11	G3UYU4;O08917;G3UZZ5;G3UWW8	G3UYU4;O08917	Flotillin-1	Flot1	631
18.5902	19.8114	18.7885	NaN	NaN	NaN	18.8077	18.8395	19.1163	19.704	NaN	NaN	19.3074	19.8138	18.6257				2	2	2	37.5	37.5	37.5	6.3442	0.00068587	12.066	16658000	7	G3UYV7;P62858	G3UYV7;P62858	40S ribosomal protein S28	Rps28	632
20.9996	NaN	20.1655	21.1704	20.9704	20.8142	19.9594	NaN	20.6357	20.4869	21.2812	NaN	NaN	20.0991	NaN				3	2	2	10	7.4	7.4	42.78	0.00070972	12.367	42162000	5	G3UZP7;P01899;Q8HWB2;P01895-2;P01895;P01897;P01900;P14427	G3UZP7;P01899;Q8HWB2;P01895-2;P01895;P01897;P01900	H-2 class I histocompatibility antigen, D-B alpha chain;H-2 class I histocompatibility antigen, alpha chain;H-2 class I histocompatibility antigen, L-D alpha chain;H-2 class I histocompatibility antigen, D-D alpha chain	H2-D1;H2-Q4;H2-L	633
25.7871	24.9779	24.7802	24.8213	24.4592	22.3173	24.8331	24.1096	24.8498	24.1251	24.4379	24.2474	22.5609	23.9139	24.5769				7	7	7	23.8	23.8	23.8	21.447	0	68.408	1112100000	59	G3X8R0;A0A494BBE3;Q60870	G3X8R0;A0A494BBE3;Q60870	Receptor expression-enhancing protein;Receptor expression-enhancing protein 5	Reep5	634
19.1418	19.4714	19.7109	NaN	NaN	20.3798	20.7015	20.1712	19.3188	NaN	NaN	NaN	19.8441	19.7767	19.5039				2	2	2	7.9	7.9	7.9	46.766	0.00071276	12.413	30664000	1	G3X8T9;Q91WP6;E9Q499;F2Z405;A0A0R4J0I1;P29621;Q03734;P07759;Q5I2A0;Q80X76	G3X8T9;Q91WP6;E9Q499;F2Z405;A0A0R4J0I1;P29621;Q03734;P07759;Q5I2A0;Q80X76	Serine protease inhibitor A3N;Serine protease inhibitor A3C;Serine protease inhibitor A3M;Serine protease inhibitor A3K;Serine protease inhibitor A3G;Serine protease inhibitor A3F	Serpina3n;Serpina3g;Serpina3c;Serpina3m;Serpina3k;Serpina3f	635
19.9076	19.7066	19.7194	20.0368	19.585	19.3887	19.8244	NaN	19.6693	19.1577	18.9214	20.2073	19.2577	18.953	19.7332				2	2	2	3	3	3	94.825	0.00076687	13.118	31767000	4	G3X8X7;Q920Q4-2;Q920Q4	G3X8X7;Q920Q4-2;Q920Q4	Vacuolar protein sorting-associated protein 16 homolog	Vps16	636
20.2713	20.1994	19.4402	21.132	21.7822	20.7981	19.7554	19.5048	19.673	19.6309	19.7475	19.9759	19.7834	19.6178	20.068				4	4	4	5.6	5.6	5.6	89.466	0	23.785	50318000	5	G3X8Y8;Q9QUN7	G3X8Y8;Q9QUN7	Toll-like receptor;Toll-like receptor 2	Tlr2	637
18.2185	19.5108	18.9676	NaN	NaN	NaN	19.7735	18.7818	18.8017	NaN	18.6071	18.6459	20.3501	21.1029	18.6569				2	2	2	2.2	2.2	2.2	110.76	0.0018939	11.04	20863000	2	G3X928;Q6NZC7	G3X928;Q6NZC7	SEC23-interacting protein	Sec23ip	638
20.1449	20.2499	19.8046	19.7521	20.0597	NaN	19.7383	20.0593	20.0094	19.9906	20.2124	20.6051	20.2503	18.9828	19.8467				2	2	2	2.1	2.1	2.1	119.84	0.00067476	11.842	40851000	5	G3X956;Q920B9	G3X956;Q920B9	FACT complex subunit SPT16	Supt16;Supt16h	639
23.712	23.6214	23.6235	21.8167	20.8111	20.322	23.5001	22.7979	23.7892	24.2145	23.9656	22.8068	23.5498	23.6369	23.1979				6	6	6	32	32	32	21.486	0	42.812	436780000	33	G3X9I1;G5E911;Q91VU0;E9Q6F0;E9Q8C5	G3X9I1;G5E911;Q91VU0;E9Q6F0	Protein FAM3C	Fam3c	640
21.504	21.5732	21.0197	NaN	NaN	18.5619	21.7786	22.3866	22.0594	21.8544	21.8428	22.7281	21.6727	21.2281	22.039				3	3	3	13.8	13.8	13.8	27.057	0	20.497	124610000	13	P97372;G3X9V0;E0CZ90	P97372;G3X9V0;E0CZ90	Proteasome activator complex subunit 2	Psme2	641
22.4965	20.9578	21.1116	22.8307	24.0375	20.6873	21.77	20.3133	20.929	20.6431	20.18	20.4724	19.9652	20.162	20.2425				4	4	4	8.9	8.9	8.9	72.418	0	30.121	149650000	8	G3XA59	G3XA59		Lrrc32	642
24.9344	23.7143	23.3086	25.8883	26.1149	21.4726	23.7274	22.4949	24.3024	23.3303	23.019	23.0527	22.7838	22.6524	23.4078				20	20	13	20.2	20.2	13.4	134.75	0	158.1	862360000	49	G5E829;A0A1W2P7C7;Q8C048;A2ALL9;Q3UHH0;Q0VF55;F8WHB1;Q9R0K7;S4R1C4;A0A1W2P7R3;A0A1W2P772;A0A1W2P867;A0A1W2P6X7;A0A1W2P882	G5E829	Plasma membrane calcium-transporting ATPase 1	Atp2b1	643
24.1031	22.0262	22.8235	24.8796	25.1981	21.61	22.6577	21.4989	23.271	21.2272	21.1502	21.2818	21.2865	21.9034	21.9959				14	14	14	14.8	14.8	14.8	145.81	0	96.286	421380000	34	Q99NB9;G5E866;A0A087WNS2	Q99NB9;G5E866	Splicing factor 3B subunit 1	Sf3b1	644
23.6187	22.5276	22.0321	23.3122	24.2631	21.5337	22.0858	20.8594	22.7247	21.3635	22.0959	21.6158	21.6425	22.1421	22.0694				8	8	8	10.1	10.1	10.1	104.21	0	50.413	266100000	25	G5E8C4;Q8BRH0;A0A0R4J173;Q8BRH0-2	G5E8C4;Q8BRH0;A0A0R4J173;Q8BRH0-2	Transmembrane and TPR repeat-containing protein 3	Tmtc3	645
21.2186	20.2967	18.961	20.8198	21.6624	20.2138	19.6563	19.4907	19.7008	NaN	NaN	NaN	19.4272	19.249	20.181				3	3	3	4.6	4.6	4.6	88.051	0	18.08	43248000	4	Q6PE70;G5E8F8;O70309;O70309-2	Q6PE70;G5E8F8;O70309;O70309-2	Integrin beta;Integrin beta-5	Itgb5	646
20.1303	18.9208	19.6537	NaN	19.1847	NaN	19.7439	18.598	19.9929	NaN	NaN	NaN	NaN	19.4344	18.9111				2	2	2	1.8	1.8	1.8	135.97	0.00074516	12.785	20927000	5	G5E8J3;Q8K1X1	G5E8J3;Q8K1X1	WD repeat-containing protein 11	Wdr11	647
21.3403	22.1834	21.4578	21.6781	22.8617	21.2259	21.2755	21.456	21.9866	21.9327	22.0675	21.256	19.8288	20.9313	21.192				4	4	4	18.5	18.5	18.5	30.735	0	26.352	146940000	20	G5E8W9;O88876;B1ARS9;O88876-2;H7BX54	G5E8W9;O88876;B1ARS9;O88876-2	Short-chain dehydrogenase/reductase 3	Dhrs3	648
27.9514	26.9866	27.0291	27.7384	28.1833	25.0181	26.668	26.2574	26.975	26.8486	27.0403	26.671	26.8361	26.9923	26.5598				13	13	13	32.7	32.7	32.7	39.736	0	117.55	6771800000	126	G5E902;Q8VEM8	G5E902;Q8VEM8	Phosphate carrier protein, mitochondrial	Slc25a3	649
21.8745	19.0817	18.1755	18.458	18.3128	NaN	NaN	NaN	19.1164	NaN	19.5251	19.1041	19.0391	19.3672	18.9668				1	1	1	1.6	1.6	1.6	72.329	0.0046216	6.6773	24478000	1	Q8BMS7;H3BLI6;H3BL44;H3BIX7;Q3UZR5;Q80XR2	Q8BMS7;H3BLI6;H3BL44;H3BIX7;Q3UZR5;Q80XR2	Calcium-transporting ATPase;Calcium-transporting ATPase type 2C member 1	Atp2c1	650
22.9252	20.8438	20.5562	23.0779	23.7111	22.0384	20.6864	18.6608	21.6357	20.8575	20.7258	21.0132	21.5617	21.0602	20.6398				5	5	5	27	27	27	29.376	0	41.087	145840000	13	H3BJ02;I1E4X1;Q8K1E0-2;Q8K1E0;H3BJE3;H3BKJ7;H3BJ89;H3BKP3;H3BKP0	H3BJ02;I1E4X1;Q8K1E0-2;Q8K1E0;H3BJE3;H3BKJ7	Syntaxin-5	Stx5a;Stx5	651
NaN	NaN	NaN	NaN	20.0912	NaN	NaN	NaN	NaN	NaN	NaN	NaN	NaN	18.0597	NaN				2	2	2	4.9	4.9	4.9	59.308	0.00076511	13.1	4216100	2	H3BJ30;H3BJW3;Q6NVF9;H3BLM9;H3BKW0	H3BJ30;H3BJW3;Q6NVF9;H3BLM9;H3BKW0	Cleavage and polyadenylation specificity factor subunit 6	Cpsf6	652
20.2363	22.5029	20.8807	NaN	17.1422	NaN	20.5695	20.935	21.3382	NaN	NaN	21.3723	20.7333	20.8175	21.4494				2	2	2	10.5	10.5	10.5	22.215	0.00075586	12.931	77333000	9	H3BJ37;Q8BIG7	H3BJ37;Q8BIG7	Catechol O-methyltransferase domain-containing protein 1	Comtd1	653
20.1226	NaN	19.8038	20.9649	22.9324	NaN	19.9553	NaN	19.7936	NaN	NaN	NaN	19.6881	20.1461	20.0761				2	2	2	10.4	10.4	10.4	28.851	0	17.222	51717000	6	H3BJ49;Q9D6K9-2;Q9D6K9;H3BJH5;H3BLB3;H3BJQ0	H3BJ49;Q9D6K9-2;Q9D6K9;H3BJH5;H3BLB3;H3BJQ0	Ceramide synthase 5	Cers5	654
22.3186	22.5376	23.3344	19.4896	21.0589	22.8227	23.3414	24.0037	23.3733	22.1821	22.335	23.4297	21.7064	22.1677	23.5761				6	6	6	29.6	29.6	29.6	27.131	0	39.1	335930000	28	H3BJP2;H3BLJ9;H3BJL6;H3BKH6;Q9R0P3;H3BK43;H3BJC6;H3BL99	H3BJP2;H3BLJ9;H3BJL6;H3BKH6;Q9R0P3;H3BK43;H3BJC6	S-formylglutathione hydrolase	Esd	655
20.3113	19.0932	NaN	19.0024	19.1198	NaN	18.5656	NaN	18.786	18.755	NaN	18.6304	18.4186	18.1422	18.6776				2	2	2	3	3	3	77.161	0.00066578	11.725	22223000	2	H3BKT0;H3BJN3;P70403;H3BL09;H3BJL7;H3BLJ7;H3BJ26;H3BKF6;E9QKE9;H3BK24;H3BLS0;H3BJQ9;P53564-4;P53564-2;P53564-3;P53564	H3BKT0;H3BJN3;P70403;H3BL09;H3BJL7;H3BLJ7;H3BJ26;H3BKF6;E9QKE9;H3BK24;H3BLS0;H3BJQ9;P53564-4;P53564-2;P53564-3;P53564	Protein CASP;Homeobox protein cut-like;Homeobox protein cut-like 1	Cux1	656
22.6363	22.5576	21.9897	22.2277	23.103	NaN	21.5903	20.5924	20.9882	21.998	21.7558	NaN	22.418	23.4078	21.9244				4	4	2	46.2	46.2	26.9	10.391	0	28.52	206510000	23	H3BKG0;P49817	H3BKG0;P49817	Caveolin-1	Cav1	657
23.0983	22.8256	23.0385	22.5143	22.1763	23.1646	22.7656	23.3162	23.0259	23.3313	22.5145	22.7952	21.8709	23.882	21.903				5	5	3	19.4	19.4	13.2	37.377	0	33.288	325970000	28	P62874;H3BKR2;H3BLF7	P62874;H3BKR2;H3BLF7	Guanine nucleotide-binding protein G(I)/G(S)/G(T) subunit beta-1	Gnb1	658
23.0436	21.7568	21.962	22.7291	22.7926	NaN	21.9709	20.6609	21.7741	21.5613	21.4202	21.6121	21.9869	20.3739	21.3942				3	3	3	22.3	22.3	22.3	18.659	0	19.514	167130000	16	H3BL26;Q99L96;O70401	H3BL26;Q99L96;O70401	Tetraspanin;Tetraspanin-6	Tspan6	659
21.2333	20.8422	21.0013	NaN	NaN	NaN	21.8487	21.8921	21.7455	21.5852	21.6077	22.5997	18.8293	20.9265	22.2456				2	2	2	10.6	10.6	10.6	19.637	0.00067522	11.857	112060000	13	H7BWZ3;Q9JM76;A0A0G2JFK7;D3Z2F7;D3Z2F8	H7BWZ3;Q9JM76;A0A0G2JFK7;D3Z2F7;D3Z2F8	Actin-related protein 2/3 complex subunit 3	Arpc3	660
20.7307	21.8436	20.6805	23.017	22.5383	20.7957	20.4937	20.2107	20.8503	21.2899	20.3241	20.158	21.2245	20.1693	20.283				5	5	5	17	17	17	28.329	0	30.498	97163000	12	H7BX95;Q6PDM2-3;Q6PDM2-2;Q6PDM2;F7AI47	H7BX95;Q6PDM2-3;Q6PDM2-2;Q6PDM2	Serine/arginine-rich splicing factor 1	Srsf1	661
21.173	20.7987	20.0521	19.1046	19.6361	NaN	18.9922	18.8968	20.6884	19.6446	19.4646	19.855	19.4509	19.452	20.2041				2	2	2	10.4	10.4	10.4	21.293	0.00070621	12.309	42604000	7	I7HPY1;I7HLV5;I7HJS7;Q9D8T0;J3JS95	I7HPY1;I7HLV5;I7HJS7;Q9D8T0;J3JS95	Protein FAM3A	Fam3a	662
21.2222	19.881	20.8187	21.4794	22.5739	21.1033	21.4811	22.0835	20.2957	21.1617	NaN	19.7245	21.3124	22.6572	19.6557				3	3	3	12.4	12.4	12.4	23.072	0	20.677	108120000	13	I7HLV2;Q6ZWV3;P86048	I7HLV2;Q6ZWV3	60S ribosomal protein L10	Rpl10	663
22.24	19.3364	19.3313	22.7864	22.7908	22.074	18.8094	18.7873	19.5854	18.9944	21.4087	18.9002	19.985	19.6105	18.6208				3	3	3	6.5	6.5	6.5	82.425	0	41.652	88084000	7	J3QJX3;Q9Z2G6-2;Q9Z2G6	J3QJX3;Q9Z2G6-2;Q9Z2G6	Protein sel-1 homolog 1	Sel1l	664
NaN	NaN	NaN	19.9385	20.5845	NaN	NaN	NaN	NaN	NaN	NaN	NaN	NaN	NaN	NaN				1	1	1	1.7	1.7	1.7	85.637	0.0023938	6.9184	7763600	2	J3QK52;Q9WV70	J3QK52;Q9WV70	Nucleolar complex protein 2 homolog	Noc2l	665
NaN	NaN	NaN	19.525	20.3914	NaN	21.4092	NaN	19.6269	NaN	NaN	NaN	21.5648	23.6149	NaN				1	1	1	23.9	23.9	23.9	4.9195	0.0035398	6.8266	50025000	7	J3QMQ7;J3QMF4;Q8BNI4-2;Q8BNI4	J3QMQ7;J3QMF4;Q8BNI4-2;Q8BNI4	Derlin-2	Derl2	666
19.8617	20.3915	20.8349	19.8337	19.3482	NaN	19.7583	19.675	20.3579	21.2457	19.9574	19.9577	20.9448	19.5803	20.9781				3	3	3	11.8	11.8	11.8	29.133	0	17.408	54264000	5	J3QN06;J3QMM7;K3W4M4;Q9CZ42-3;Q9CZ42;J3QPU6;Q9CZ42-2	J3QN06;J3QMM7;K3W4M4;Q9CZ42-3;Q9CZ42;J3QPU6;Q9CZ42-2	ATP-dependent (S)-NAD(P)H-hydrate dehydratase	Carkd	667
22.3817	19.4289	19.6505	22.0092	22.4309	20.1087	19.6089	NaN	19.3467	19.415	19.6382	19.6025	20.1661	19.6765	19.3625				4	4	4	6.5	6.5	6.5	117.14	0	28.122	69714000	8	J3QNE8;Q5I012-4;Q5I012-3;Q5I012-2;Q5I012;Q5I012-5;Q5I012-6	J3QNE8;Q5I012-4;Q5I012-3;Q5I012-2;Q5I012	Putative sodium-coupled neutral amino acid transporter 10	Slc38a10	668
23.66	23.5246	23.6034	24.192	22.902	22.7337	23.1044	23.2387	24.0902	24.3805	24.0818	23.5696	22.5891	24.1147	23.1578				5	5	5	27.9	27.9	27.9	21.602	0	68.298	563650000	45	J3QP71;K3W4Q8;P18572-2;P18572	J3QP71;K3W4Q8;P18572-2;P18572	Basigin	Bsg	669
23.132	22.8078	23.2169	23.034	23.4591	23.5218	23.6393	23.54	23.1343	21.7816	22.42	22.8726	24.2825	24.5826	23.0348				7	1	1	3.4	0.6	0.6	228.56	0.0018692	7.6975	437210000	15	K3W4R2;Q6URW6-2;Q6URW6;Q6URW6-3;A0A140LI60	K3W4R2;Q6URW6-2;Q6URW6;Q6URW6-3	Myosin-14	Myh14	670
23.0796	22.042	21.5599	23.2693	24.3772	21.8981	21.802	NaN	22.2884	20.8732	21.1324	21.2721	22.1514	20.9237	21.0846				8	8	8	11	11	11	96.426	0	57.055	221840000	21	K3W4T3;Q9Z1G4-3;Q9Z1G4-2;Q9Z1G4;A2A599	K3W4T3;Q9Z1G4-3;Q9Z1G4-2;Q9Z1G4	V-type proton ATPase subunit a;V-type proton ATPase 116 kDa subunit a isoform 1	Atp6v0a1	671
19.9538	20.3313	20.342	19.4549	18.7069	NaN	NaN	NaN	NaN	20.7044	19.4575	19.8069	17.2496	18.2401	19.6012				1	1	1	7	7	7	14.376	0.0061937	6.5078	27723000	4	M0QWY0;M0QWP2;O70378	M0QWY0;M0QWP2;O70378	ER membrane protein complex subunit 8	Emc8	672
23.0762	22.5766	23.1354	NaN	21.9988	21.4731	23.6693	23.882	23.7266	23.5062	23.4034	24.0038	24.5665	22.4247	24.0223				9	9	9	15	15	15	79.871	0	61.961	441740000	31	O08529	O08529	Calpain-2 catalytic subunit	Capn2	673
25.4829	25.3476	25.3396	26.054	26.546	24.894	24.8039	24.2511	25.0523	24.0825	24.8464	25.1711	25.5661	25.8086	25.4281				9	9	9	38.6	38.6	38.6	24.74	0	280.28	1852600000	103	O08547;E9Q6R3;A0A0G2JF08;D6RES2	O08547;E9Q6R3	Vesicle-trafficking protein SEC22b	Sec22b	674
20.6982	21.1987	21.8701	20.2275	NaN	21.8531	22.2529	22.6629	22.8329	23.0846	19.2858	22.623	21.7364	21.088	23.004				7	7	5	15.4	15.4	10.3	62.277	0	47.061	178390000	28	O08553;Q71H75	O08553	Dihydropyrimidinase-related protein 2	Dpysl2	675
19.5231	19.3264	19.1614	19.7459	20.24	NaN	19.4071	18.8365	19.7126	NaN	20.9947	20.2904	20.022	19.4423	18.8873				2	2	2	3.4	3.4	3.4	67.568	0.0019036	11.117	29677000	3	O08599;O08599-2	O08599;O08599-2	Syntaxin-binding protein 1	Stxbp1	676
23.0824	22.273	21.6301	24.2802	24.3899	23.1824	21.0657	21.3457	21.924	21.1077	NaN	NaN	22.0421	21.5666	21.4838				4	4	4	20.1	20.1	20.1	23.294	0	42.834	255000000	17	O08734;F7CUQ1;Q91WX5	O08734;F7CUQ1;Q91WX5	Bcl-2 homologous antagonist/killer	Bak1	677
22.9922	23.7271	23.4694	23.1141	23.1215	22.0624	22.4307	22.6838	22.4711	24.8341	22.7421	23.3401	22.1099	20.4774	22.7424				8	8	8	18.3	18.3	18.3	54.272	0	107.07	393370000	32	O08749	O08749	Dihydrolipoyl dehydrogenase, mitochondrial	Dld	678
NaN	20.6169	19.7211	NaN	18.4586	NaN	19.2715	21.1196	20.8181	22.7475	20.1449	20.2391	NaN	19.7242	20.0895				4	4	4	8.8	8.8	8.8	58.792	0	25.09	58356000	5	O08795;O08795-2	O08795;O08795-2	Glucosidase 2 subunit beta	Prkcsh	679
20.7253	18.2512	18.1743	20.8795	21.7049	20.0685	NaN	NaN	NaN	NaN	NaN	18.8399	21.3613	20.4043	17.9748				4	4	4	8.1	8.1	8.1	64.254	0	25.15	36521000	9	O08912	O08912	Polypeptide N-acetylgalactosaminyltransferase 1;Polypeptide N-acetylgalactosaminyltransferase 1 soluble form	Galnt1	680
18.302	18.5825	18.5126	NaN	NaN	NaN	18.9377	19.4628	18.5593	NaN	NaN	NaN	19.8009	19.2875	18.4091				1	1	1	4.2	4.2	4.2	37.605	0.0056786	6.5813	12575000	3	O08915	O08915	AH receptor-interacting protein	Aip	681
19.2719	NaN	16.215	24.4303	24.1193	23.5442	19.1935	NaN	16.4219	15.9965	NaN	NaN	NaN	18.2245	NaN				2	2	2	8	8	8	38.241	0	26.595	143920000	9	O09005;Q3TS87	O09005;Q3TS87	Sphingolipid delta(4)-desaturase DES1	Degs1;9130409I23Rik	682
NaN	NaN	NaN	NaN	NaN	NaN	NaN	NaN	NaN	NaN	NaN	NaN	NaN	NaN	18.2548				1	1	1	1.3	1.3	1.3	114.65	0.0018484	7.2331	8025800	1	O09159	O09159	Lysosomal alpha-mannosidase	Man2b1	683
19.4586	19.7733	19.4033	19.7103	19.678	20.4191	18.8401	18.6685	19.9491	18.8279	18.6493	18.6317	20.1375	20.3365	18.8637				2	2	2	6	6	6	41.704	0.00067024	11.796	28212000	3	O09174	O09174	Alpha-methylacyl-CoA racemase	Amacr	684
20.0055	19.4379	NaN	NaN	20.3946	19.2797	18.9511	19.04	19.5506	NaN	NaN	NaN	NaN	19.5271	NaN				4	4	4	9	9	9	57.769	0	24.374	21913000	6	Q8BXC0;O35074	Q8BXC0;O35074	Prostacyclin synthase	Ptgis	685
23.022	21.2659	21.4849	22.5582	23.1031	21.4634	21.1634	20.8244	22.2274	21.82	21.6094	21.4173	20.7927	21.3344	20.8756				6	6	6	13.4	13.4	13.4	54.043	0	40.758	162350000	26	O35114	O35114	Lysosome membrane protein 2	Scarb2	686
22.6206	23.2234	23.2104	21.9728	23.0761	22.9101	22.0739	22.3676	22.5292	23.444	22.48	22.2281	23.2428	23.4171	22.9035				9	9	9	30.8	30.8	30.8	33.296	0	55.994	313150000	50	O35129;F6QPR1;F6Q8V7	O35129;F6QPR1	Prohibitin-2	Phb2	687
23.7963	22.2666	21.2005	23.8943	24.7487	21.8933	21.6013	20.6231	21.6685	NaN	21.4361	20.3974	22.4185	23.1347	21.2449				12	12	12	17.4	17.4	17.4	102.42	0	87.417	296410000	29	O35245-3;O35245;O35245-5;O35245-2;O35245-4	O35245-3;O35245;O35245-5;O35245-2;O35245-4	Polycystin-2	Pkd2	688
22.4506	21.4459	21.6544	22.7091	22.0136	20.5096	NaN	21.529	22.199	21.6771	NaN	22.1097	20.3802	20.7302	21.2808				2	2	1	8.9	8.9	5.6	30.978	0.00079302	13.632	128330000	13	Q9D8S5;O35326;Q542V3;Q8VE97	Q9D8S5;O35326;Q542V3;Q8VE97	Serine/arginine-rich splicing factor 5;Serine/arginine-rich splicing factor 4	Srsf5;Srsf4	689
22.1648	20.2376	20.2082	22.77	22.8643	20.8482	20.407	19.9337	20.2377	19.9086	19.917	19.8606	20.5966	20.3883	21.1037				5	5	5	7.2	7.2	7.2	101.42	0	31.267	97685000	9	O35375-5;O35375-6;O35375-2;O35375-3;O35375-4;O35375	O35375-5;O35375-6;O35375-2;O35375-3;O35375-4;O35375	Neuropilin-2	Nrp2	690
23.4121	21.8656	21.6106	24.3615	26.0259	18.7878	22.0861	19.5693	21.4884	19.239	21.5428	21.4258	20.9213	22.8774	21.0135				22	22	22	17.1	17.1	17.1	171.18	0	264.44	417180000	38	O35379;E9Q1I5;D3YZY1;A0A0R4J015;J3QML2;B2RX12-3;B2RX12-2;B2RX12	O35379	Multidrug resistance-associated protein 1	Abcc1	691
21.6855	21.9035	21.3445	19.1736	21.7251	21.3866	21.0913	20.8583	22.573	19.88	20.7768	21.3993	21.438	18.7949	21.2774				2	2	2	4.5	4.5	4.5	54.388	0.00078616	13.515	104240000	20	O35405	O35405	Phospholipase D3	Pld3	692
21.8438	21.9136	22.3111	21.7327	22.7378	23.9176	21.1368	21.0209	22.1516	22.4096	20.5985	20.711	22.324	23.0015	21.55				6	6	6	19.7	19.7	19.7	43.528	0	45.678	174940000	26	O35465;O35465-2;F6WP10;D3Z597	O35465;O35465-2	Peptidyl-prolyl cis-trans isomerase FKBP8	Fkbp8	693
21.7799	20.2236	20.2378	22.1103	22.5489	NaN	19.6776	20.0259	21.2162	19.5312	19.9266	19.4686	19.5402	19.8869	19.8633				3	3	3	1.6	1.6	1.6	242.98	0	23.287	78084000	7	O35516-2;O35516	O35516-2;O35516	Neurogenic locus notch homolog protein 2;Notch 2 extracellular truncation;Notch 2 intracellular domain	Notch2	694
19.0698	19.674	19.7569	18.3615	18.7603	19.7151	19.5784	20.3696	20.2115	19.7408	19.8034	20.4018	20.2892	19.1415	20.5492				1	1	1	4.2	4.2	4.2	34.577	0.0018394	7.1595	37480000	9	O35593	O35593	26S proteasome non-ATPase regulatory subunit 14	Psmd14	695
NaN	NaN	NaN	20.7737	19.9035	NaN	NaN	NaN	19.4113	NaN	NaN	19.0524	NaN	NaN	NaN				1	1	1	2.1	2.1	2.1	83.967	0.0051724	6.6461	11345000	1	O35598	O35598	Disintegrin and metalloproteinase domain-containing protein 10	Adam10	696
22.4985	21.3295	20.8985	22.3384	23.572	22.0208	21.0148	19.9794	21.729	20.6964	21.7095	20.519	21.3583	22.084	21.4117				4	4	4	3.5	3.5	3.5	142.88	0	25.975	159800000	12	O35604	O35604	Niemann-Pick C1 protein	Npc1	697
21.975	21.9685	21.9345	22.6866	22.2264	22.2054	22.7884	22.6717	21.7265	22.9529	22.6863	23.0215	22.5021	22.433	22.2706				7	7	7	24.5	24.5	24.5	36.384	0	43.814	245790000	26	O35639;Q3TET3;A0A0G2JGL7;A0A0G2JDV9	O35639;Q3TET3	Annexin A3;Annexin	Anxa3	698
20.3711	20.9942	20.4892	20.4776	NaN	NaN	21.3185	21.1314	20.7197	20.8848	21.827	22.1969	20.9283	21.1	21.3673				3	3	3	8.3	8.3	8.3	36.724	0	18.698	86476000	7	O35640;Q921D0	O35640;Q921D0	Annexin A8;Annexin	Anxa8	699
21.7943	21.0666	20.8455	19.5965	19.8523	18.5942	21.4474	20.452	21.2555	21.2108	21.7026	21.0481	20.4485	21.4109	21.3272				9	2	2	10	2.4	2.4	101.19	0.00071633	12.444	98404000	12	Q5SVG5;Q5SVG4;O35643	Q5SVG5;Q5SVG4;O35643	AP-1 complex subunit beta-1	Ap1b1	700
25.0291	23.3675	23.614	24.0236	25.6042	21.9413	22.8961	22.0247	22.9099	23.0063	23.4967	21.7799	23.5124	23.7966	23.0323				4	4	4	13.4	13.4	13.4	35.284	0	90.351	667290000	26	O35682;A0A0N4SW94	O35682;A0A0N4SW94	Myeloid-associated differentiation marker	Myadm	701
21.8721	19.8546	21.1337	22.3212	20.9481	22.257	19.1269	19.7995	20.1438	20.0091	19.3713	20.8848	20.3366	19.2163	19.4204				5	5	5	13.1	13.1	13.1	52.534	0	40.48	78214000	11	O35704	O35704	Serine palmitoyltransferase 1	Sptlc1	702
NaN	NaN	NaN	19.839	19.9261	23.278	NaN	NaN	NaN	NaN	NaN	NaN	NaN	18.7738	NaN				1	1	1	3.6	3.6	3.6	51.217	0.0018587	7.453	16149000	2	Q8C2Q7;O35737;P70333	Q8C2Q7;O35737;P70333	Heterogeneous nuclear ribonucleoprotein H;Heterogeneous nuclear ribonucleoprotein H, N-terminally processed;Heterogeneous nuclear ribonucleoprotein H2	Hnrnph1;Hnrnph2	703
22.2127	22.7004	22.2046	22.9458	23.437	22.5487	22.1944	22.4365	22.7176	22.3247	21.1612	22.843	23.1038	20.3129	21.9628				6	6	6	13.5	13.5	13.5	56.784	0	41.659	240240000	27	O35841	O35841	Apoptosis inhibitor 5	Api5	704
21.8394	20.5184	20.5077	23.3325	24.5332	22.2437	21.019	20.4912	20.8796	NaN	NaN	21.2215	21.8146	21.015	20.9312				3	3	3	10.9	10.9	10.9	56.061	0	29.899	177450000	13	O35874;Q5SSP3	O35874;Q5SSP3	Neutral amino acid transporter A;Amino acid transporter	Slc1a4	705
20.8952	22.0336	21.0033	20.1619	19.3888	NaN	21.1427	21.9407	22.2071	23.6176	22.0484	21.2051	21.1132	21.3619	21.6977				4	4	4	11.1	11.1	11.1	37.063	0	25.951	138060000	12	O35887;G3UY49;G3UWV3;G3UWR0;Q6XLQ8;G3V004;G3UXA8	O35887;G3UY49;G3UWV3;G3UWR0;Q6XLQ8	Calumenin	Calu	706
NaN	NaN	NaN	NaN	21.428	NaN	NaN	NaN	NaN	NaN	18.1842	NaN	NaN	NaN	NaN				1	1	1	5.2	5.2	5.2	25.766	0.0018259	7.0332	9808300	1	O35963	O35963	Ras-related protein Rab-33B	Rab33b	707
NaN	NaN	NaN	18.834	19.4114	20.2123	NaN	NaN	NaN	NaN	NaN	NaN	NaN	NaN	NaN				1	1	1	2.1	2.1	2.1	88.062	0.0018668	7.6815	4508700	2	O54692	O54692	Centromere/kinetochore protein zw10 homolog	Zw10	708
20.1298	20.7194	20.2167	20.3961	18.2243	NaN	18.9697	19.3164	20.5014	21.0342	20.6664	20.2578	20.3423	20.1816	20.2709				2	2	2	6.4	6.4	6.4	43.953	0.00079239	13.63	49312000	10	O54724	O54724	Polymerase I and transcript release factor	Ptrf	709
24.9256	25.2443	25.3351	25.7787	25.9462	26.0676	24.3334	24.6308	25.1071	24.7665	24.7311	25.0028	25.7992	25.7625	24.6466				8	8	8	19.5	19.5	19.5	49.027	0	56.751	1542800000	62	O54734	O54734	Dolichyl-diphosphooligosaccharide--protein glycosyltransferase 48 kDa subunit	Ddost	710
22.0586	20.8939	20.4922	20.9125	21.0011	21.5391	22.3051	20.9137	21.1553	19.8226	20.5366	21.8448	22.0687	22.0597	22.0388				7	7	7	6.4	6.4	6.4	135.08	0	43.473	120640000	14	O54774	O54774	AP-3 complex subunit delta-1	Ap3d1	711
15.1183	NaN	15.1314	24.8974	23.8147	25.5707	21.3898	17.2216	16.2198	15.7429	16.2346	14.0634	NaN	18.2923	NaN				1	1	1	4.9	4.9	4.9	43.623	0.0035357	6.8197	188260000	5	O54799	O54799	Neuromedin-B receptor	Nmbr	712
18.0218	18.3346	19.0607	NaN	NaN	NaN	19.0477	19.0136	19.0029	NaN	NaN	19.0707	20.3941	20.7341	18.9574				2	2	2	4.1	4.1	4.1	49.783	0.00065147	11.464	15593000	4	O54825	O54825	Bystin	Bysl	713
20.1523	20.9589	21.2327	NaN	20.6382	21.0525	21.5791	21.5833	21.262	21.0609	21.0959	21.7971	21.9729	21.604	21.9234				3	3	3	9.4	9.4	9.4	37.52	0	19.288	101980000	14	O54950;A0A2R8VHU2;A0A2R8W6Y3;D3YUS1;Q8BIQ9;Q91WG5-2;Q91WG5	O54950;A0A2R8VHU2	5-AMP-activated protein kinase subunit gamma-1	Prkag1	714
24.1941	23.7483	23.7244	24.0579	23.978	23.5517	23.4526	23.654	23.9271	24.2297	23.3765	23.5434	22.2219	23.8475	22.8365				9	9	8	36.4	36.4	31.8	21.694	0	58.113	563810000	55	O55022	O55022	Membrane-associated progesterone receptor component 1	Pgrmc1	715
22.5131	22.6111	23.7822	19.367	21.445	20.3627	23.8261	24.3327	23.7329	23.5091	24.2227	24.2588	24.0283	23.7478	23.9429				11	11	11	13.7	13.7	13.7	102.45	0	69.364	536630000	41	O55029	O55029	Coatomer subunit beta	Copb2	716
20.7119	21.0723	21.4762	21.5932	21.1837	21.3195	20.608	20.5155	21.5177	21.6571	20.9288	20.7858	20.9383	20.4273	20.9653				2	2	2	13.1	13.1	13.1	19.65	0.00075873	12.963	87919000	15	Q32Q92-2;Q32Q92;O55137;Q8BWN8;Q9QYR9;A0A1Y7VMZ4;Q91YQ6;Q9QYR7-2;Q6Q2Z6;Q9QYR7	Q32Q92-2;Q32Q92;O55137;Q8BWN8;Q9QYR9;A0A1Y7VMZ4;Q91YQ6;Q9QYR7-2;Q6Q2Z6;Q9QYR7	Acyl-coenzyme A thioesterase 6;Acyl-coenzyme A thioesterase 1;Acyl-coenzyme A thioesterase 4;Acyl-coenzyme A thioesterase 2, mitochondrial;Acyl-coenzyme A thioesterase 3;Acyl-coenzyme A thioesterase 5	Acot6;Acot1;Acot4;Acot2;Acot5;Acot3	717
20.6487	22.0122	21.4529	NaN	19.4866	20.2834	21.4838	21.7281	20.2555	NaN	20.955	20.8465	21.1088	20.8382	21.362				3	3	3	16.4	16.4	16.4	12.554	0	18.465	85825000	13	O55142	O55142	60S ribosomal protein L35a	Rpl35a	718
28.1378	27.0833	26.4918	27.9709	28.7942	26.2984	26.9717	26.1675	27.0147	26.3042	26.4419	26.4517	26.1635	26.7514	26.382				39	39	39	35.7	35.7	35.7	114.86	0	323.31	6754400000	290	O55143;O55143-2;Q8R429;B1ATS4;B1ATS5;E9Q559;Q64518-2;Q64518-3;Q64518	O55143;O55143-2	Sarcoplasmic/endoplasmic reticulum calcium ATPase 2	Atp2a2	719
22.2818	22.4919	22.8656	21.7916	21.5491	22.483	22.2868	22.6591	23.0075	22.7614	22.015	23.9382	22.9473	22.9438	23.4408				9	9	9	18.4	18.4	18.4	51.373	0	55.504	291160000	27	O55222;D3YZA5;A0A1B0GRF6	O55222;D3YZA5	Integrin-linked protein kinase	Ilk	720
23.247	25.3905	25.0513	19.8632	21.8767	22.0045	25.3622	25.5155	24.7887	25.472	24.7559	25.2324	24.3865	24.7296	25.6019				10	10	10	35.2	35.2	35.2	28.532	0	74.931	1273600000	92	O55234;Q8BTY5	O55234;Q8BTY5	Proteasome subunit beta type-5	Psmb5	721
21.5838	19.4315	20.082	21.4184	23.0128	20.09	19.7394	19.6991	20.1789	NaN	NaN	NaN	NaN	20.55	19.6998				2	2	2	10.9	10.9	10.9	21.633	0.000757	12.94	67953000	5	O55242-2;O55242	O55242-2;O55242	Sigma non-opioid intracellular receptor 1	Sigmar1	722
21.7876	22.5806	22.4837	21.5935	22.7532	23.082	21.8481	21.4936	21.5499	22.0642	20.6415	20.7999	22.1808	21.6004	21.63				5	5	5	22.7	22.7	22.7	29.174	0	37.526	168670000	16	O70152;A2BDX2;F8WII3	O70152;A2BDX2	Dolichol-phosphate mannosyltransferase subunit 1	Dpm1	723
20.1196	19.6134	20.5156	20.439	21.045	20.4051	20.419	20.4652	20.3861	19.7355	19.9025	20.5677	21.5373	21.2822	20.2849				4	4	4	7.1	7.1	7.1	63.988	0	24.671	69027000	11	O70194;A0A2R8VK20	O70194	Eukaryotic translation initiation factor 3 subunit D	Eif3d	724
22.0473	22.3296	22.7871	21.991	22.543	20.4537	21.8903	22.8997	23.0606	22.7825	21.3844	21.5679	23.2148	23.4411	22.1125				7	7	7	27	27	27	35.738	0	44.633	243860000	35	O70252;D3YX62;D3YXN4;D3Z4A2	O70252;D3YX62	Heme oxygenase 2	Hmox2	725
20.8856	21.1877	20.9845	NaN	21.6934	22.486	21.168	21.2722	20.9055	20.9408	NaN	21.4515	20.2294	20.7735	21.83				2	2	2	10.2	10.2	10.2	19.127	0.001297	11.404	86140000	2	O70274;Q63739	O70274;Q63739	Protein tyrosine phosphatase type IVA 2;Protein tyrosine phosphatase type IVA 1	Ptp4a2;Ptp4a1	726
19.0749	19.592	19.3969	NaN	19.3292	NaN	19.5406	NaN	19.6125	19.5339	19.588	19.9113	20.4765	20.7242	19.163				1	1	1	2.6	2.6	2.6	56.888	0.0023981	6.9268	27173000	5	O70310	O70310	Glycylpeptide N-tetradecanoyltransferase 1	Nmt1	727
21.1537	21.789	21.917	22.3686	22.7045	20.8564	21.8662	21.4245	22.4518	22.0622	20.6546	22.1983	20.2626	20.835	21.4623				5	5	4	6.4	6.4	5.7	101.81	0	31.891	150730000	15	Q80UE5;O70318;Q80UE4;Q8C928;A0A1W2P6I5;A0A1W2P7I2	Q80UE5;O70318;Q80UE4;Q8C928	Band 4.1-like protein 2	Epb4.1l2;Epb41l2	728
NaN	NaN	NaN	19.4489	20.5638	NaN	NaN	NaN	NaN	NaN	NaN	NaN	NaN	NaN	NaN				1	1	1	4.2	4.2	4.2	60.024	0.003544	6.8323	6925300	1	O70324	O70324	Monocarboxylate transporter 8	Slc16a2	729
19.896	20.835	20.8055	NaN	19.6568	NaN	21.2818	21.8181	21.5729	22.1556	22.3875	21.153	21.9823	21.4499	20.6647				3	3	3	17.7	17.7	17.7	21.368	0	18.766	103940000	11	S4R1V0;O70400	S4R1V0;O70400	PDZ and LIM domain protein 1	Pdlim1	730
19.436	NaN	NaN	20.237	20.9528	NaN	NaN	NaN	19.3965	NaN	NaN	NaN	NaN	19.3631	NaN				2	2	2	3.7	3.7	3.7	84.533	0.00066445	11.706	16081000	2	O70423;O70423-2;A2A4I8	O70423;O70423-2;A2A4I8	Membrane primary amine oxidase	Aoc3	731
20.3281	20.5593	20.0255	NaN	19.6603	18.7779	20.581	20.9095	21.7434	20.6462	20.7721	20.7848	20.1768	19.7735	21.2726				2	2	2	6.1	6.1	6.1	32.072	0.00066138	11.662	69233000	3	O70433	O70433	Four and a half LIM domains protein 2	Fhl2	732
20.7854	21.8814	21.4735	19.4843	17.4076	20.7277	21.5721	21.7369	22.1213	22.9008	21.7185	22.103	19.996	22.2569	22.0258				4	4	4	19.6	19.6	19.6	28.405	0	40.437	127780000	22	O70435;E0CZ34;F8WH02;E0CYL6;E0CX62	O70435;E0CZ34;F8WH02;E0CYL6	Proteasome subunit alpha type-3	Psma3	733
22.2246	21.869	23.1657	19.5795	17.5104	17.9267	20.8108	21.782	22.7837	24.0198	24.3969	23.5714	20.8866	22.5508	24.1652				4	2	2	14.9	7.7	7.7	27.706	0.00077399	13.228	357920000	11	O70456	O70456	14-3-3 protein sigma	Sfn	734
23.1612	23.8834	24.134	21.8882	22.1263	23.0808	24.0627	24.3387	24.3998	23.7159	23.9193	24.6722	23.083	24.637	24.5009				11	11	11	24.3	24.3	24.3	54.831	0	71.175	694280000	68	O70475;D3YXP9	O70475	UDP-glucose 6-dehydrogenase	Ugdh	735
25.4605	25.6811	25.5575	25.2931	26.2992	24.9858	25.4022	25.5077	25.465	25.9444	24.8461	25.6216	25.7482	26.5393	25.6144				13	13	13	43.6	43.6	43.6	34.741	0	95.515	2301000000	100	O70503;O70503-2	O70503	Very-long-chain 3-oxoacyl-CoA reductase	Hsd17b12	736
21.112	21.3529	22.4233	21.3374	20.8866	22.2728	21.3788	21.4252	22.5919	22.6603	22.563	21.0276	21.3714	20.9877	20.6067				5	5	5	3.2	3.2	3.2	183.77	0	30.27	142490000	7	O88207-2;O88207;A0A1D5RMJ0;A0A5F8MQ70;A3KGE7;Q9JLI2;Q64739-7;Q64739-1;Q64739-5;Q64739-6;Q64739-4;Q64739-3;Q61245-2;Q64739;Q61245	O88207-2;O88207	Collagen alpha-1(V) chain	Col5a1	737
23.212	23.7902	23.4656	19.4062	21.5515	22.9616	23.7368	23.8908	23.3684	24.856	24.2926	24.214	23.2088	24.2796	23.714				9	9	9	16.7	16.7	16.7	66.406	0	53.756	556970000	22	O88342;A0A0J9YU05	O88342	WD repeat-containing protein 1	Wdr1	738
20.3014	20.2986	20.3874	19.6613	19.4059	20.0906	19.8054	19.7586	21.1161	20.1309	21.4065	20.3152	NaN	19.4965	19.6831				3	3	3	15.5	15.5	15.5	26.727	0	18.629	49964000	6	Q91XH6;O88384;E0CYE5;F6UHS3	Q91XH6;O88384;E0CYE5	Vesicle transport through interaction with t-SNAREs homolog 1B	Vti1b	739
21.0591	20.4717	20.3386	21.6853	21.9768	22.0895	21.0712	20.3988	21.4292	21.1719	21.5801	21.9049	21.0194	20.1102	21.3953				5	5	5	13.9	13.9	13.9	47.832	0	31.835	105240000	19	O88543;D3Z036;F6YCA7	O88543	COP9 signalosome complex subunit 3	Cops3	740
21.5084	22.0175	21.7838	21.5919	22.1171	22.6853	20.8175	20.8893	22.7615	22.6396	21.303	21.3485	22.752	20.7046	21.7954				2	2	2	8.3	8.3	8.3	32.46	0.00080451	13.952	154400000	17	O88569-3;O88569-2;O88569;A0A0N4SUM2	O88569-3;O88569-2;O88569;A0A0N4SUM2	Heterogeneous nuclear ribonucleoproteins A2/B1	Hnrnpa2b1	741
21.5504	20.6846	20.4303	NaN	21.3228	19.6308	20.1391	20.4108	21.3637	NaN	NaN	NaN	20.6714	20.5477	20.7812				3	3	3	14.3	14.3	14.3	29.486	0	18.632	59715000	9	O88587;O88587-2;D3Z227	O88587;O88587-2;D3Z227	Catechol O-methyltransferase	Comt	742
22.0602	22.123	21.8182	21.5413	21.6153	21.2053	21.9679	21.5663	21.8986	20.8563	20.8351	21.4364	22.7763	20.5134	21.5507				2	2	2	8.8	8.8	8.8	28.489	0.00070822	12.338	135500000	8	O88630	O88630	Golgi SNAP receptor complex member 1	Gosr1	743
22.7319	22.1841	21.9652	23.7691	21.9948	23.4406	22.1256	21.7262	22.6552	22.625	21.9183	22.3286	22.0288	21.7944	21.9912				4	4	4	15.3	15.3	15.3	37.316	0	31.138	230080000	24	O88736;Q8C5N9	O88736;Q8C5N9	3-keto-steroid reductase	Hsd17b7	744
18.8136	19.1332	19.1073	18.0758	NaN	18.691	19.2388	20.0096	20.0966	19.7055	NaN	NaN	17.3547	NaN	21.3596				3	2	2	7.2	5.1	5.1	46.674	0.00070028	12.266	28530000	6	O88844;A0A087WPT4;A0A087WRS9	O88844;A0A087WPT4;A0A087WRS9	Isocitrate dehydrogenase [NADP] cytoplasmic	Idh1	745
20.1986	20.0701	19.9235	21.2192	20.5785	20.2174	19.2096	19.2864	20.5012	19.6471	19.9073	19.6145	20.6601	20.1262	19.4325				2	2	2	3.5	3.5	3.5	80.027	0.0007593	12.975	43656000	9	O88967	O88967	ATP-dependent zinc metalloprotease YME1L1	Yme1l1	746
21.2803	20.8341	20.8405	20.1642	22.1673	21.1101	21.0105	21.1782	21.2879	NaN	NaN	20.4839	21.4375	21.555	20.8467				4	4	4	18.2	18.2	18.2	26.925	0	24.278	86163000	12	O88983;Q9D0J1	O88983;Q9D0J1	Syntaxin-8	Stx8	747
21.8427	20.096	20.2091	21.8998	22.4165	21.1624	19.853	NaN	19.9982	20.2478	20.4085	20.3925	NaN	21.1192	19.6334				7	7	7	5.7	5.7	5.7	152.4	0	43.345	77781000	19	O89001	O89001	Carboxypeptidase D	Cpd	748
23.3287	22.3259	21.8827	22.3748	22.4784	21.0758	22.0134	21.2831	22.4762	22.1434	21.2177	22.2992	20.66	20.3392	20.2454				4	4	4	19.9	19.9	19.9	30.26	0	25.856	180400000	14	O89051;A0A2I3BQ30;A0A2I3BPW7	O89051;A0A2I3BQ30;A0A2I3BPW7	Integral membrane protein 2B;BRI2, membrane form;BRI2 intracellular domain;BRI2C, soluble form;Bri23 peptide	Itm2b	749
23.7965	24.107	22.9521	23.8515	25.2333	22.0115	23.3015	23.3033	24.3261	21.7682	22.62	23.182	24.5095	25.3012	23.3657				4	4	4	14.5	14.5	14.5	25.976	0	36.249	667130000	33	P00405	P00405	Cytochrome c oxidase subunit 2	Mtco2	750
20.5134	21.3463	23.4569	20.4949	19.5306	20.3516	21.5747	23.0395	21.6856	22.6864	21.1403	23.3294	22.0651	22.8178	24.0105				5	5	5	23.9	23.9	23.9	24.57	0	30.669	236540000	11	P00493	P00493	Hypoxanthine-guanine phosphoribosyltransferase	Hprt1	751
21.0455	20.936	20.6305	21.6985	20.8055	22.3657	20.4103	21.2734	21.0889	20.6235	19.718	20.361	21.1519	20.1052	21.3271				3	2	2	19.7	14.8	14.8	15.112	0.00068776	12.086	85813000	12	Q91VB8;P01942	Q91VB8;P01942	Hemoglobin subunit alpha	haemaglobin alpha 2;Hba	752
18.9534	NaN	NaN	18.8629	NaN	18.8033	NaN	NaN	18.5197	21.915	19.2118	18.616	20.1525	NaN	19.6588				3	1	1	23.8	8.8	8.8	15.84	0.0062288	6.5573	19805000	1	P02088	P02088	Hemoglobin subunit beta-1	Hbb-b1	753
18.0193	17.2722	17.3386	17.8703	21.4796	NaN	17.7638	NaN	17.7568	NaN	NaN	NaN	NaN	18.534	NaN				1	1	1	4.9	4.9	4.9	38.752	0.0024053	6.9417	13734000	1	P03893	P03893	NADH-ubiquinone oxidoreductase chain 2	Mtnd2	754
20.4437	19.7036	20.5716	22.0441	22.9654	19.1603	20.6954	19.4249	20.4575	NaN	18.6185	19.2664	19.0293	18.8372	NaN				1	1	1	13	13	13	13.219	0.0018519	7.2489	67223000	4	P03899	P03899	NADH-ubiquinone oxidoreductase chain 3	Mtnd3	755
22.2792	20.5117	20.776	21.4575	22.3865	20.5534	20.7078	19.8467	19.6385	20.0429	NaN	20.1901	19.9956	19.1184	20.5325				2	2	2	3.6	3.6	3.6	68.474	0.0007758	13.247	79872000	8	P03921	P03921	NADH-ubiquinone oxidoreductase chain 5	Mtnd5	756
NaN	NaN	NaN	NaN	23.7887	NaN	NaN	NaN	22.6837	NaN	NaN	NaN	21.6365	21.8062	NaN				1	1	1	14.9	14.9	14.9	7.7662	0.0018293	7.0377	72837000	1	P03930	P03930	ATP synthase protein 8	Mtatp8	757
21.0352	20.4619	19.3938	20.9608	21.563	19.9826	20.0674	NaN	19.5738	NaN	18.689	NaN	NaN	20.2493	20.1732				4	4	4	9.9	9.9	9.9	62.747	0	26.131	45191000	6	P03975	P03975	IgE-binding protein	Iap	758
NaN	NaN	NaN	NaN	NaN	NaN	NaN	NaN	NaN	NaN	21.5191	NaN	25.3578	NaN	NaN				11	3	3	10.4	5	5	65.605	0	20.365	47213000	2	P04104	P04104	Keratin, type II cytoskeletal 1	Krt1	759
NaN	NaN	NaN	NaN	NaN	NaN	NaN	NaN	NaN	NaN	NaN	NaN	NaN	NaN	NaN				1	1	1	4.7	4.7	4.7	27.977	0.0057013	6.6003	0	1	P04925	P04925	Major prion protein	Prnp	760
24.8447	25.8601	26.1077	23.3844	21.2907	24.6444	25.6096	26.2776	25.7792	27.2436	26.188	25.8404	24.8574	26.0911	26.6963				19	19	19	52.2	52.2	52.2	39.355	0	148.57	2661800000	138	P05064;A6ZI44;Q9CPQ9;A6ZI46;D3YWI1;D3Z510;A0A0U1RPN8;D3YV98;A0A0U1RPT5;A6ZI47;P05063;Q91Y97	P05064;A6ZI44;Q9CPQ9;A6ZI46;D3YWI1;D3Z510;A0A0U1RPN8;D3YV98;A0A0U1RPT5	Fructose-bisphosphate aldolase A;Fructose-bisphosphate aldolase	Aldoa;Aldoart1	761
20.0577	NaN	20.1571	NaN	NaN	NaN	21.1611	20.4145	20.7104	NaN	NaN	20.1508	20.5527	20.8979	20.3486				6	2	2	12.8	5	5	39.802	0.00074963	12.887	39520000	2	P05132-2;P05132	P05132-2;P05132	cAMP-dependent protein kinase catalytic subunit alpha	Prkaca	762
26.1841	26.8617	27.0316	26.1061	26.7189	26.4213	25.913	25.9622	26.3821	26.4266	26.0215	26.2167	26.0368	26.4301	26.3373				17	17	17	39.5	39.5	39.5	47.411	0	201.63	3733800000	177	P05202	P05202	Aspartate aminotransferase, mitochondrial	Got2	763
19.6296	18.1275	20.4303	NaN	19.8073	20.5128	21.4542	22.0406	21.0309	NaN	NaN	NaN	21.6068	21.9308	19.3614				16	1	0	41	2.9	0	50.151	0.0023881	6.8969	60162000	10	P05213;A0A2R8VHF3;A0A087WRB4;Q3UX10;A0A087WSB0;A0A087WSL5	P05213;A0A2R8VHF3	Tubulin alpha-1B chain	Tuba1b	764
25.1341	25.2811	25.2767	24.0295	23.6587	23.2452	26.0467	25.8765	25.1029	25.3322	25.3496	26.1257	25.5752	25.2785	26.3704				17	17	17	33	33	33	62.766	0	262.57	1987800000	94	P06745;CON__Q3ZBD7;A0A0U1RP97;A0A0U1RQ72;A0A0U1RQ18	P06745	Glucose-6-phosphate isomerase	Gpi	765
23.46	20.443	21.9987	23.3135	25.0039	21.3117	22.6061	20.7044	21.9978	19.9583	20.8492	21.0309	22.0155	20.9007	20.9697				14	14	14	13	13	13	140.99	0	94.504	261800000	21	P06795;P21447;P21440;A0A0G2JF49;A0A0G2JDM4	P06795	Multidrug resistance protein 1B	Abcb1b	766
20.1438	NaN	NaN	20.7397	20.0254	NaN	19.084	NaN	NaN	19.4013	19.4181	19.2939	NaN	NaN	19.1415				4	4	4	5.4	5.4	5.4	128.57	0	28.417	21601000	5	S4R1M0;P06800-6;P06800-5;P06800	S4R1M0;P06800-6;P06800-5;P06800	Protein-tyrosine-phosphatase;Receptor-type tyrosine-protein phosphatase C	Ptprc	767
17.8369	18.6035	19.0286	18.304	17.9651	19.878	19.3002	18.7787	18.9561	18.8204	18.9242	19.2452	19.6214	19.4349	19.1545				2	2	2	3	3	3	63.953	0.0006566	11.561	23208000	8	P06801;Q3TQP6	P06801;Q3TQP6	NADP-dependent malic enzyme;Malic enzyme	Me1	768
28.4308	29.1914	29.1752	28.9906	29.5127	28.867	28.4343	28.5926	28.7737	28.9067	28.8601	28.8001	28.074	29.165	29.018				30	30	30	67	67	67	38.676	0	323.31	21286000000	455	P07356;B0V2N7;B0V2N8;B0V2N5;REV__F6WNG1;REV__Q8BND4	P07356;B0V2N7;B0V2N8;B0V2N5	Annexin A2;Annexin	Anxa2	769
21.5554	22.2001	21.1052	27.4097	21.3321	22.0653	21.7367	21.5717	22.6671	22.9987	20.8877	22.3681	21.6047	20.8152	22.1161				15	14	13	24	21.7	20.2	68.692	0	89.827	621340000	27	P07724	P07724	Serum albumin	Alb	770
23.4477	24.1131	24.4101	22.3346	22.3228	22.5246	24.7718	24.6689	24.2816	24.0043	23.7887	25.0077	24.7782	24.7368	24.5364				21	12	12	26.6	16.5	16.5	84.787	0	99.464	803150000	66	P07901;B7ZC50;A2A6A2;B7ZC49	P07901	Heat shock protein HSP 90-alpha	Hsp90aa1	771
19.4426	19.6768	19.4277	NaN	NaN	19.319	19.5611	20.1863	19.6132	21.2193	NaN	19.9893	20.4118	19.2043	21.1135				2	2	2	12.8	12.8	12.8	19.724	0.00070423	12.298	41151000	3	P08030;A0A1D5RLR6	P08030;A0A1D5RLR6	Adenine phosphoribosyltransferase	Aprt	772
27.0514	27.4765	27.4186	26.4735	26.5311	27.07	26.5622	26.8266	27.6237	28.1902	27.6359	27.2302	26.7025	27.2348	27.3617				30	30	28	38.4	38.4	36.7	92.475	0	309.53	6497600000	271	P08113;F7C312	P08113;F7C312	Endoplasmin	Hsp90b1	773
20.7073	21.2113	21.5048	21.3303	20.49	21.8235	19.7179	20.3287	22.3545	22.3372	20.3262	20.8456	20.1301	19.43	20.014				6	6	6	5.3	5.3	5.3	138.94	0	38.618	91616000	15	P08121;A0A087WPJ5;CON__P04258;A0A087WPS3	P08121	Collagen alpha-1(III) chain	Col3a1	774
19.7421	18.6761	20.5371	20.8873	20.3875	19.9047	20.786	20.1671	19.3097	NaN	NaN	NaN	20.542	22.9234	19.0982				1	1	1	17.5	17.5	17.5	11.186	0.0057372	6.6354	54659000	5	P08207	P08207	Protein S100-A10	S100a10	775
NaN	21.6655	18.5658	18.8235	NaN	19.66	NaN	19.0814	20.1472	22.0587	19.124	18.6711	NaN	17.572	NaN				2	2	2	15.6	15.6	15.6	15.942	0.00071942	12.467	30046000	6	P08228	P08228	Superoxide dismutase [Cu-Zn]	Sod1	776
24.9253	25.9149	26.0336	24.8488	24.7501	26.3378	24.4912	24.7966	25.9763	26.4393	25.0814	25.1386	25.507	25.8625	25.6045				14	14	14	51.8	51.8	51.8	35.611	0	119.94	1918100000	145	P08249;A0A0G2JF23;A0A0G2JGY4	P08249	Malate dehydrogenase, mitochondrial	Mdh2	777
27.3381	26.8905	26.859	27.4413	28.1837	28.1906	26.8688	26.9059	27.4006	26.3603	26.8767	26.5518	26.924	26.5284	26.3884				16	16	12	50.7	50.7	39.4	40.489	0	197.19	5818600000	156	P08752;A0A0A6YWA9;B2RSH2;P18872-2;A2AE32;P20612;P18872;Q3V3I2;P50149;D3Z2M7;F6QPU5	P08752;A0A0A6YWA9	Guanine nucleotide-binding protein G(i) subunit alpha-2	Gnai2	778
19.0685	20.3533	20.182	19.2536	NaN	NaN	NaN	19.1993	20.1195	19.0685	NaN	18.5638	19.9635	20.5663	18.7054				2	1	1	14.9	10.1	10.1	16.689	0.0018507	7.2442	24265000	3	P08905	P08905	Lysozyme C-2	Lyz2	779
26.575	25.6517	25.3357	26.7136	26.7461	25.5115	25.4006	24.8287	26.1475	25.6684	25.301	25.1508	24.8477	25.8856	25.6242				20	20	20	24.6	24.6	24.6	88.231	0	141.13	2585800000	138	P09055;P09055-2	P09055;P09055-2	Integrin beta-1	Itgb1	780
29.0586	29.0993	28.8057	27.3001	27.2106	28.6847	28.3689	28.8252	28.9045	29.4738	29.821	28.7597	28.8771	29.2027	28.9895				33	33	33	53.6	53.6	53.6	57.058	0	323.31	21379000000	624	P09103;E9Q8G8	P09103	Protein disulfide-isomerase	P4hb	781
23.3864	24.2223	24.0305	24.0582	24.8284	25.0719	23.6027	23.3794	24.2588	24.7059	23.7631	23.8177	23.9747	22.6618	23.6814				13	13	13	21.9	21.9	21.9	76.722	0	86.854	688930000	81	P09405	P09405	Nucleolin	Ncl	782
24.6467	25.0299	25.6697	23.1596	23.7549	25.1295	25.4558	26.0725	25.6457	25.1759	25.49	26.2786	25.865	26.1758	26.5583				16	16	13	47.2	47.2	37.4	44.55	0	143.79	2078000000	107	P09411;S4R2M7	P09411;S4R2M7	Phosphoglycerate kinase 1;Phosphoglycerate kinase	Pgk1	783
19.0276	19.1175	20.1609	NaN	19.4753	NaN	19.1138	19.5623	NaN	18.6177	18.6721	18.9757	19.1764	19.0518	19.6085				2	2	2	3.7	3.7	3.7	69.437	0.00065531	11.534	22704000	3	P0DOV2;P0DOV1;D3Z2E7;E9Q3L4	P0DOV2;P0DOV1;D3Z2E7;E9Q3L4		AI607873	784
NaN	19.5086	18.2101	19.1924	NaN	21.1612	19.758	19.0026	18.9153	19.1628	18.9052	18.1506	19.7354	19.417	18.5657				1	1	1	8.7	8.7	8.7	16.837	0.0035149	6.7815	20522000	3	P0DP28;P0DP27;P0DP26;Q9D6P8	P0DP28;P0DP27;P0DP26;Q9D6P8	Calmodulin-like protein 3	Calml3	785
25.623	26.4461	26.3747	26.0307	26.0656	25.8861	26.2057	26.364	26.6929	25.6042	26.2185	26.9941	25.643	25.9939	26.7674				26	26	26	70.5	70.5	70.5	38.734	0	323.31	3340600000	171	P10107;A0A494BBD8;E9QAQ7;A2BH40-4;A2BH40-2;A2BH40-3;A2BH40	P10107;A0A494BBD8	Annexin A1	Anxa1	786
27.1734	27.9449	28.5295	26.392	26.7945	25.7306	28.5663	28.9045	27.5549	27.8555	28.3422	29.122	29.1	29.0085	28.933				19	19	19	38.5	38.5	38.5	50.113	0	242.78	14670000000	290	P10126;D3Z3I8;D3YZ68;P62631	P10126;D3Z3I8;D3YZ68;P62631	Elongation factor 1-alpha 1;Elongation factor 1-alpha 2	Eef1a1;Eef1a2	787
21.969	19.5072	20.272	21.3154	23.3893	21.9487	20.5198	19.9738	20.4056	NaN	18.0198	NaN	20.7506	23.0363	20.0258				3	3	3	5	5	5	69.612	0	24.281	98961000	14	P10404;P11370	P10404;P11370	MLV-related proviral Env polyprotein;Surface protein;Transmembrane protein;Retrovirus-related Env polyprotein from Fv-4 locus	Fv4	788
NaN	18.8792	19.0885	NaN	NaN	NaN	19.0206	20.2439	18.8891	19.7293	19.2401	20.0254	16.6137	17.4971	NaN				1	1	1	3	3	3	36.023	0.006734	6.4949	18778000	4	P10518	P10518	Delta-aminolevulinic acid dehydratase	Alad	789
19.5844	21.2052	21.7367	19.7552	19.8017	NaN	20.2391	20.5979	19.912	22.3191	19.7233	20.088	20.7587	19.9827	20.291				2	2	2	7.1	7.1	7.1	37.279	0.00071023	12.383	67572000	4	P10605	P10605	Cathepsin B;Cathepsin B light chain;Cathepsin B heavy chain	Ctsb	790
NaN	22.0914	20.8347	19.7859	NaN	NaN	21.4936	21.6404	NaN	24.083	21.7681	22.1043	19.7345	NaN	NaN				2	2	2	21	21	21	11.675	0.00080841	14.219	118840000	7	P10639	P10639	Thioredoxin	Txn	791
20.7877	20.7637	20.704	21.2506	22.3565	21.4153	20.1009	21.3448	20.8738	20.6456	NaN	16.8503	21.4435	22.9356	20.5038				5	3	3	25.7	13.3	13.3	23.764	0	17.148	91744000	6	P10833;A0A1B0GRG1	P10833;A0A1B0GRG1	Ras-related protein R-Ras	Rras	792
25.5537	25.1039	24.7878	26.2083	26.1623	25.2409	24.1446	24.1665	25.2227	25.1325	24.9499	24.9236	24.5953	24.9546	24.9439				13	13	13	23.8	23.8	23.8	58.336	0	141.45	1574000000	84	P10852;P10852-2;A0A0U1RP98;A0A0U1RPL8;A0A0U1RPK4;A0A0U1RPG5;A0A0U1RP32	P10852;P10852-2;A0A0U1RP98	4F2 cell-surface antigen heavy chain	Slc3a2	793
22.9684	23.5573	23.0114	23.274	23.1397	23.8243	23.2587	23.0658	24.0744	24.8007	23.3836	24.086	24.7962	23.1907	24.239				4	4	4	32.8	32.8	32.8	14.888	0	39.094	517500000	29	Q8CBB6;Q8CGP2;Q8CGP1;Q6ZWY9;Q64525;Q64478;Q64475;P10854;P10853;Q8CGP2-2;Q9D2U9;Q8CGP0;Q64524;P70696	Q8CBB6;Q8CGP2;Q8CGP1;Q6ZWY9;Q64525;Q64478;Q64475;P10854;P10853;Q8CGP2-2;Q9D2U9;Q8CGP0;Q64524;P70696	Histone H2B;Histone H2B type 1-P;Histone H2B type 1-K;Histone H2B type 1-C/E/G;Histone H2B type 2-B;Histone H2B type 1-H;Histone H2B type 1-B;Histone H2B type 1-M;Histone H2B type 1-F/J/L;Histone H2B type 3-A;Histone H2B type 3-B;Histone H2B type 2-E;Histone H2B type 1-A	Hist1h2br;Hist1h2bp;Hist1h2bk;Hist1h2bc;Hist2h2bb;Hist1h2bh;Hist1h2bb;Hist1h2bm;Hist1h2bf;Hist3h2ba;Hist3h2bb;Hist2h2be;Hist1h2ba	794
24.6553	25.5207	25.2468	23.7675	23.5023	24.6621	24.5584	24.5637	25.815	26.2532	25.4517	24.879	24.7649	25.3037	25.0907				26	26	26	29	29	29	138.03	0	201.55	1478500000	113	P11087;P11087-2;CON__Q862S4	P11087;P11087-2	Collagen alpha-1(I) chain	Col1a1	795
24.3874	25.3252	24.8264	23.3943	21.6387	21.951	24.4911	24.4863	24.0736	25.6178	25.4482	24.7515	23.5609	25.2469	25.8093				4	4	4	10.3	10.3	10.3	43.865	0	46.003	1272000000	47	P11438	P11438	Lysosome-associated membrane glycoprotein 1	Lamp1	796
21.8964	22.1464	22.3082	NaN	21.6062	21.8815	21.4998	22.1041	21.9879	22.2093	21.6435	22.6257	22.2115	20.6169	22.9408				4	4	4	13.8	13.8	13.8	34.106	0	25.476	175730000	12	P11440;D3Z2T9;P97377-2;Q80YP0;P97377;E9PVC7;A0A1L1SUS7;A0A1Y7VLM0;A0A0G2JDL3;Q04735;E9Q9E4;E3W997;Q14AX6;Q14AX6-3;Q69ZA1-2;Q14AX6-2;Q3V3A1;Q8K0D0;Q04735-2;O35495;E9PZX7;Q04899;Q8K0D0-2;Q3V3A1-3;Q99J95-3;O35495-2;Q99J95;O35495-3;Q64261;Q99J95-2;P30285;P49615;Q69ZA1	P11440;D3Z2T9;P97377-2;Q80YP0;P97377	Cyclin-dependent kinase 1;Cyclin-dependent kinase 2;Cyclin-dependent kinase 3	Cdk1;Cdk2;Cdk3	797
26.8634	27.1485	27.4031	25.591	25.1614	26.2221	27.798	27.9726	27.6659	27.4208	28.1411	28.0258	27.3801	28.0533	28.0205				27	25	16	34.1	32.5	22	83.28	0	298.62	8049900000	288	P11499;E9Q3D6;E9PX27;E9Q0C3;D3Z1R1	P11499	Heat shock protein HSP 90-beta	Hsp90ab1	798
NaN	NaN	NaN	NaN	NaN	NaN	NaN	NaN	NaN	NaN	22.5378	NaN	NaN	NaN	NaN	+			1	1	1	0.2	0.2	0.2	425.83	1	-2	13316000	1	P11531	P11531	Dystrophin	Dmd	799
23.9919	23.7964	23.4472	24.0842	24.5268	24.3774	23.3752	22.9579	23.9541	23.4913	22.2068	22.0498	23.051	23.9397	23.3429				11	11	11	11.3	11.3	11.3	115.04	0	70.035	591070000	40	P11688	P11688	Integrin alpha-5;Integrin alpha-5 heavy chain;Integrin alpha-5 light chain	Itga5	800
23.832	23.0973	23.0713	24.0916	24.469	23.2205	22.6719	22.0823	23.6657	22.7685	23.5141	23.2145	22.4435	22.6791	23.5463				13	13	13	21	21	21	84.893	0	90.546	454730000	49	Q542I8;P11835;M0QWA7;D3YYP8;D3Z1S4	Q542I8;P11835;M0QWA7	Integrin beta;Integrin beta-2	Itgb2	801
23.1874	23.6659	23.9852	22.7129	22.119	23.375	24.0415	24.2272	24.0827	24.1139	24.0856	24.5988	24.1164	24.1864	24.4016				14	14	14	27.2	27.2	27.2	60.448	0	92.174	653420000	61	P11983;P11983-2;F2Z483;A0A3B2WDE2	P11983;P11983-2	T-complex protein 1 subunit alpha	Tcp1	802
18.7271	20.9152	20.0466	18.5227	17.0688	NaN	19.137	19.4417	19.2681	20.1677	18.4975	19.3274	NaN	NaN	20.0076				1	1	1	4.4	4.4	4.4	22.628	0.0067114	6.4757	28321000	4	P12032	P12032	Metalloproteinase inhibitor 1	Timp1	803
24.1977	24.0722	24.7531	23.3137	23.335	23.0124	25.3305	25.1165	24.5743	24.53	24.7248	25.4733	25.43	24.8036	25.5553				13	13	11	19	19	15.4	85.359	0	143.98	1158500000	97	P12382;P47857;P47857-2;P47857-3;Q9WUA3-2;A0A1W2P6Q4	P12382	ATP-dependent 6-phosphofructokinase, liver type	Pfkl	804
24.3524	24.2816	24.3464	23.8869	24.2996	22.9972	24.2003	24.2241	24.5045	24.0365	24.1503	24.4064	23.0539	23.52	23.9616				9	9	9	33.5	33.5	33.5	29.976	0	67.368	763630000	46	P12970;V9GX35	P12970	60S ribosomal protein L7a	Rpl7a	805
20.6399	21.3184	21.9211	NaN	NaN	20.3271	21.8071	21.6432	20.792	22.6364	NaN	NaN	20.1839	20.7206	22.0097				6	2	2	10.4	2.9	2.9	80.762	0.00065617	11.551	99997000	3	P13020-2;P13020;A0A0J9YUQ8;A0A0J9YUJ8;A6PWS5	P13020-2;P13020;A0A0J9YUQ8	Gelsolin	Gsn	806
18.836	NaN	NaN	21.2295	20.8374	NaN	NaN	NaN	18.6334	NaN	NaN	NaN	NaN	18.313	NaN				19	1	1	21.7	2.7	2.7	119.43	0.00081699	15.648	15907000	2	P13595;A0A0A6YY91	P13595;A0A0A6YY91	Neural cell adhesion molecule 1	Ncam1	807
21.7947	21.501	21.1035	23.4558	23.1509	22.796	20.9767	20.8927	21.8737	18.909	21.1418	21.152	20.6544	21.8268	21.2079				6	6	6	14.1	14.1	14.1	58.752	0	46.176	151420000	18	P13597-2;P13597	P13597-2;P13597	Intercellular adhesion molecule 1	Icam1	808
24.9575	25.2704	26.0867	23.7107	20.573	20.6309	27.5773	26.6098	25.1638	27.4822	28.0095	25.9982	25.6171	27.2385	25.4442				4	4	4	32.6	32.6	32.6	10.051	0	34.777	4219300000	46	P14069	P14069	Protein S100-A6	S100a6	809
23.7112	23.4564	23.4169	23.6165	24.373	22.6543	23.4878	23.5053	23.7683	23.1076	23.9773	23.667	25.168	24.5048	23.3452				3	3	3	22.3	22.3	22.3	16.605	0	21.444	587610000	39	P14115	P14115	60S ribosomal protein L27a	Rpl27a	810
25.5311	26.0552	26.1585	24.2599	24.7045	24.5594	25.84	26.0939	26.1781	25.5252	26.2156	26.2278	25.9674	25.3969	26.3791				10	10	10	55.5	55.5	55.5	16.445	0	80.052	2484400000	105	P14131	P14131	40S ribosomal protein S16	Rps16	811
23.1795	24.1793	24.801	19.2355	22.8913	23.4705	24.6581	24.0579	24.5436	24.8513	24.3968	24.5014	24.0728	24.0175	24.0159				8	8	8	28.5	28.5	28.5	31.419	0	56.144	768790000	59	P14148;F6XI62	P14148;F6XI62	60S ribosomal protein L7	Rpl7	812
22.9968	23.7488	24.0641	22.1217	22.3199	24.8278	22.9205	23.8281	24.4705	20.6315	23.1358	21.8876	23.1345	24.0964	24.0649				6	6	6	25.4	25.4	25.4	32.838	0	58.644	505250000	43	P14206;A0A1L1SRW0;A0A1L1SUK3	P14206;A0A1L1SRW0;A0A1L1SUK3	40S ribosomal protein SA	Rpsa	813
23.4998	24.7005	24.6479	23.2406	22.5505	22.8649	23.9875	24.2078	25.2369	26.1468	24.8741	24.2399	24.0588	24.3202	24.9147				11	11	11	27.4	27.4	27.4	47.994	0	71.009	1033500000	66	P14211	P14211	Calreticulin	Calr	814
21.0852	19.5875	20.9365	21.9813	22.5729	20.8619	20.7181	20.2395	21.1374	20.2463	18.9314	20.7188	22.631	23.1058	19.6511				3	3	2	9.4	9.4	6.6	40.619	0	19.136	110470000	12	P14426;P01901;P04223;P03991;P04223-2;P14428;Q3TH01;A0A494BAT0;A0A494BA33;E9PWT4;E9Q0G4;A7VMS6;O19441;E9PX63;E9QJR9;A0A494B9G2;G3UXW2;P79568;A0A0B4J1G3;G3UXE9;P14430;P14429;P01896;P01898;A0A494B9G8	P14426;P01901;P04223;P03991;P04223-2;P14428;Q3TH01;A0A494BAT0;A0A494BA33	H-2 class I histocompatibility antigen, D-K alpha chain;H-2 class I histocompatibility antigen, K-B alpha chain;H-2 class I histocompatibility antigen, K-K alpha chain;H-2 class I histocompatibility antigen, K-W28 alpha chain;H-2 class I histocompatibility antigen, K-Q alpha chain	H2-D1;H2-K1	815
21.5058	22.3704	22.4991	20.8879	21.4561	20.8289	21.7139	21.6758	22.6502	21.9822	21.9987	22.9102	21.8659	21.8085	22.7584				6	6	6	12.9	12.9	12.9	55.72	0	37.016	187670000	18	P14576;E9PXC0;A0A1W2P809;A0A1Y7VJJ0;P14576-2	P14576;E9PXC0	Signal recognition particle 54 kDa protein	Srp54;Srp54c	816
22.7835	22.2111	22.395	23.1557	22.8815	23.0355	23.1763	23.0841	22.8072	22.3165	22.5654	23.2336	22.7575	23.1425	22.7964				6	6	6	12.3	12.3	12.3	60.718	0	41.483	320860000	41	P14685;F7B7L8	P14685	26S proteasome non-ATPase regulatory subunit 3	Psmd3	817
26.1923	26.7073	26.9367	25.778	25.7094	26.949	26.3766	26.3937	26.6209	26.309	26.0056	26.7052	26.3975	27.2891	26.754				10	10	10	42.6	42.6	42.6	34.216	0	120.4	3796700000	129	P14869;S4R1N1;D3YVM5	P14869;S4R1N1;D3YVM5	60S acidic ribosomal protein P0	Rplp0	818
23.213	23.7437	23.7568	23.6823	23.118	22.2924	22.9381	23.6577	23.7371	23.9404	24.1837	24.3211	23.3124	23.1446	23.6869				7	7	7	32.5	32.5	32.5	32.928	0	57.954	525020000	58	P14901	P14901	Heme oxygenase 1	Hmox1	819
16.85	NaN	18.4434	NaN	NaN	NaN	NaN	18.4062	17.8218	16.563	NaN	16.5843	NaN	NaN	19.2394	+			6	1	1	52	7.9	7.9	14.092	1	-2	6397600	3	Q5NC80;P15532	Q5NC80;P15532	Nucleoside diphosphate kinase;Nucleoside diphosphate kinase A	Nme1	820
20.4092	20.6115	21.9054	NaN	NaN	NaN	21.1478	22.3726	20.7633	20.7236	NaN	22.6642	22.8466	20.0175	22.4931				6	4	3	27.5	20.2	16.5	25.716	0	23.9	113410000	11	P15626;D3YX76;D3YVP6;Q80W21;Q8R5I6	P15626;D3YX76;D3YVP6;Q80W21	Glutathione S-transferase Mu 2;Glutathione S-transferase Mu 7	Gstm2;Gstm7	821
21.9427	21.7938	21.8907	21.3723	21.5245	21.9819	21.7768	21.9493	22.5158	22.8141	22.6845	21.629	22.8854	21.2445	22.0272				3	3	3	15.1	15.1	15.1	21.266	0	18.815	194040000	15	P15864;P43277;P43274;I7HFT9;Q07133;P43275	P15864;P43277;P43274	Histone H1.2;Histone H1.3;Histone H1.4	Hist1h1c;Hist1h1d;Hist1h1e	822
20.7927	18.5203	18.2303	NaN	22.2019	NaN	18.7906	NaN	18.3444	17.601	NaN	NaN	18.8865	21.2674	18.201				4	4	4	7	7	7	98.144	0	23.676	38080000	5	P15920	P15920	V-type proton ATPase 116 kDa subunit a isoform 2	Atp6v0a2	823
19.2909	NaN	NaN	NaN	NaN	NaN	NaN	22.1609	NaN	NaN	NaN	NaN	NaN	NaN	NaN				1	1	1	1	1	1	119.25	0.005711	6.6084	20432000	1	P15975	P15975	Inactive ubiquitin carboxyl-terminal hydrolase 53	Usp53	824
23.9357	24.0829	24.4146	23.4251	22.4244	25.4757	24.5904	24.7583	24.2997	26.6256	23.8495	23.8132	24.1097	24.5533	24.2777				7	7	7	60	60	60	14.866	0	77.007	1092700000	75	P16045;A0A2R8VHJ0	P16045	Galectin-1	Lgals1	825
18.9854	19.6567	19.3748	NaN	20.8806	20.4917	19.4894	19.3128	19.3869	NaN	NaN	NaN	20.0305	20.7321	18.3668				2	2	2	5.5	5.5	5.5	44.654	0.00073964	12.709	29261000	6	P16330-2;P16330	P16330-2;P16330	2,3-cyclic-nucleotide 3-phosphodiesterase	Cnp	826
20.037	20.8014	21.1746	NaN	20.4602	21.3311	20.4703	20.9199	21.4429	19.303	19.7594	20.7999	22.5685	21.0361	21.4897				5	4	4	8.5	6.8	6.8	73.101	0	24.386	72587000	15	Q62167;P16381;Q62095	Q62167;P16381;Q62095	ATP-dependent RNA helicase DDX3X;Putative ATP-dependent RNA helicase Pl10;ATP-dependent RNA helicase DDX3Y	Ddx3x;D1Pas1;Ddx3y	827
22.6145	23.4868	24.055	20.2732	21.61	21.7293	24.4812	24.3017	23.9956	22.9402	23.7159	24.8877	23.6306	23.7801	24.6635				10	10	10	20.9	20.9	20.9	46.584	0	61.613	626860000	40	P16460	P16460	Argininosuccinate synthase	Ass1	828
19.2091	19.6584	19.883	18.6555	NaN	21.211	19.9465	19.8475	20.4733	21.9797	20.5831	20.7599	19.4084	20.9375	21.1693				5	2	1	10	3.7	1.9	70.636	0.0012829	11.255	58586000	4	P16627	P16627	Heat shock 70 kDa protein 1-like	Hspa1l	829
23.8377	23.6069	23.539	20.677	22.7432	23.5907	22.8884	23.761	23.9213	23.6544	23.0931	22.7147	23.6942	24.6312	23.7971				5	5	5	12	12	12	45.655	0	33.032	495490000	25	P17047-3;P17047;P17047-2	P17047-3;P17047;P17047-2	Lysosome-associated membrane glycoprotein 2	Lamp2	830
25.7931	26.6264	27.0439	24.6186	23.8044	25.2079	26.9348	27.507	27.4064	27.6915	27.1179	27.5316	26.7852	27.6824	27.7864				16	16	16	44.9	44.9	44.9	47.14	0	323.31	5886100000	211	P17182;Q6PHC1;B1ARR7;B0QZL1;B1ARR6;A0A0N4SUI6;A0A0N4SUX5;D3Z6E4;D3Z2S4;D3YVD3;P17183;P21550;J3QPZ9;Q5SX59;Q5SX60;Q5SX61;A0A0N4SUW8	P17182;Q6PHC1	Alpha-enolase	Eno1	831
24.1125	22.9406	22.9266	24.0748	24.9051	22.8281	23.4715	23.001	23.3778	22.398	22.7254	23.1514	23.3631	23.0468	22.8752				25	16	16	31.2	21	21	105.48	0	101.46	491560000	59	P17426-2;P17426;A0A140LIG7;A0A140LHA6;A0A140LHG0;A0A0J9YUA7	P17426-2;P17426	AP-2 complex subunit alpha-1	Ap2a1	832
25.4477	24.0285	24.5967	25.0639	25.9637	22.6037	24.5718	24.3237	24.3696	23.248	24.0493	24.5129	25.0683	25.1686	24.3572				27	27	18	32.8	32.8	22.5	104.02	0	175.45	1157800000	130	P17427	P17427	AP-2 complex subunit alpha-2	Ap2a2	833
23.7306	24.508	24.6574	22.0614	23.3342	24.4322	24.9285	25.5785	24.923	25.0443	24.7646	25.4456	26.2409	26.0575	25.254				8	8	8	37.2	37.2	37.2	17.971	0	54.375	1376500000	75	P17742;A0A1L1SST0;V9GXC1;V9GX31	P17742;A0A1L1SST0	Peptidyl-prolyl cis-trans isomerase A;Peptidyl-prolyl cis-trans isomerase A, N-terminally processed	Ppia	834
23.5647	23.9161	24.5893	21.0123	21.6205	21.9647	24.6255	25.4315	23.9946	25.3639	25.1514	25.4221	25.1613	24.9339	24.9206				11	11	11	43.8	43.8	43.8	32.191	0	78.421	1046700000	68	P17751;H7BXC3	P17751;H7BXC3	Triosephosphate isomerase	Tpi1	835
23.4233	20.9454	21.1737	23.7731	24.4766	22.4249	21.7042	21.4556	22.4452	20.5316	21.5923	21.2874	22.7979	18.3882	20.9618				2	2	2	3.7	3.7	3.7	53.984	0.00072464	12.501	233230000	11	P17809	P17809	Solute carrier family 2, facilitated glucose transporter member 1	Slc2a1	836
NaN	NaN	NaN	19.1868	NaN	20.1612	NaN	NaN	20.7235	19.4368	NaN	19.7771	NaN	19.4256	20.8033				4	1	1	8	2.3	2.3	70.078	0.0018428	7.2118	18568000	2	Q61696;P17879	Q61696;P17879	Heat shock 70 kDa protein 1A;Heat shock 70 kDa protein 1B	Hspa1a;Hspa1b	837
20.8266	21.3156	21.5364	20.5871	19.5036	22.6167	20.6931	21.2437	20.9387	20.8583	21.4976	21.1006	21.374	20.8241	20.8375				2	2	1	12.8	12.8	8.1	16.794	0.00075472	12.92	95153000	15	P17897	P17897	Lysozyme C-1	Lyz1	838
19.2837	21.038	19.0895	18.622	19.1235	19.0169	19.2583	19.5776	21.2788	21.9345	20.6314	17.7171	19.1644	22.3427	21.4157				2	2	2	7.7	7.7	7.7	28.785	0.00066357	11.699	64085000	5	P17918	P17918	Proliferating cell nuclear antigen	Pcna	839
20.0031	18.6674	19.4966	19.7216	21.9264	18.3887	18.8753	18.6683	19.2657	NaN	18.7094	18.7023	20.0786	20.9181	19.1747				4	4	4	6.3	6.3	6.3	89.841	0	24.996	37243000	9	Q91V35;P18052-2;P18052;A0A2R8VHH6	Q91V35;P18052-2;P18052	Receptor-type tyrosine-protein phosphatase;Receptor-type tyrosine-protein phosphatase alpha	Ptpra	840
21.7321	19.4682	20.6243	20.4446	23.5727	19.7185	19.5886	19.7908	19.6241	NaN	NaN	NaN	18.8174	20.2335	NaN				5	5	4	9.4	9.4	7.4	71.785	0	33.672	75763000	7	P18581-2;E9QJY0;P18581	P18581-2;E9QJY0;P18581	Cationic amino acid transporter 2	Slc7a2	841
20.0563	20.1898	20.6338	NaN	NaN	NaN	21.4317	21.2928	21.2671	21.0395	21.7037	21.8321	22.0558	22.5703	21.6141				5	5	5	6.8	6.8	6.8	83.693	0	30.617	95204000	22	P18654;B1AXN9;F6UG16;A2CEE7;E9PUP0;A2CEE5;F6Q8A4;A2CEE6;F6RQA2;Q505N6;E9PWV3;B1AXP0;B1AXN8;B1B0X1;B1AXN5;A2CEE8;B2GVN8;E9QK39;Q7TPS0-2;P18653;Q7TPS0-3;Q7TPS0	P18654;B1AXN9	Ribosomal protein S6 kinase alpha-3	Rps6ka3	842
23.4029	24.2521	24.4774	22.8092	22.2852	23.4585	24.3791	24.7967	25.0259	25.8804	24.7589	24.939	25.1885	23.2811	24.9487				5	5	5	28.9	28.9	28.9	18.559	0	36.4	983250000	40	P18760;A0A494B9A7;F8WGL3;P45591	P18760;A0A494B9A7;F8WGL3	Cofilin-1	Cfl1	843
24.6441	23.9676	24.3651	23.4768	23.0845	23.6798	25.4434	25.0434	24.8658	23.6568	24.6328	24.9156	24.9015	24.8485	24.7887				32	32	32	14	14	14	272.43	0	201.73	1060400000	125	P19096;A0A0U1RNJ1	P19096;A0A0U1RNJ1	Fatty acid synthase;[Acyl-carrier-protein] S-acetyltransferase;[Acyl-carrier-protein] S-malonyltransferase;3-oxoacyl-[acyl-carrier-protein] synthase;3-oxoacyl-[acyl-carrier-protein] reductase;3-hydroxyacyl-[acyl-carrier-protein] dehydratase;Enoyl-[acyl-carrier-protein] reductase;Oleoyl-[acyl-carrier-protein] hydrolase	Fasn	844
23.0919	23.5028	23.6312	21.4809	21.8946	23.0973	24.7837	25.2297	23.6676	22.6626	24.7078	24.6914	24.1987	24.4461	23.8032				8	8	8	45.2	45.2	45.2	23.609	0	70.417	728760000	50	P19157;A0A494BAW2;A0A494B908;P46425;A0A494BAS3;A0A494BAU3;A0A494BAM8;Q8VC73;F6RWR5	P19157;A0A494BAW2;A0A494B908;P46425	Glutathione S-transferase P 1;Glutathione S-transferase P 2	Gstp1;Gstp2	845
23.2582	23.5114	23.5047	23.52	23.3966	22.0199	23.5901	23.586	23.4232	22.8667	22.6946	23.1755	23.9522	23.3131	23.2003				6	6	6	26.6	26.6	26.6	23.464	0	38.02	458050000	41	P19253;A0A1B0GSB2;A0A1B0GSQ6;A0A1B0GS68;A0A1B0GTA1;A0A1B0GQW6;A0A1B0GSL5;A0A1B0GSC2;A0A1B0GRH1;A0A1B0GSF0;A0A1B0GT00;A0A1B0GSJ2	P19253;A0A1B0GSB2;A0A1B0GSQ6;A0A1B0GS68;A0A1B0GTA1	60S ribosomal protein L13a	Rpl13a	846
26.0425	26.8361	26.9736	26.0763	26.2716	26.5369	26.0239	26.7327	27.0335	27.3206	26.3968	26.4581	26.2373	27.5116	26.8985				16	16	16	40.3	40.3	40.3	46.533	0	163.6	4340400000	227	P19324;A0A140LHR4;A0A140LHK0;A0A140LHD6	P19324	Serpin H1	Serpinh1	847
23.9502	23.8812	23.561	24.5472	24.6837	24.1685	23.4868	23.4047	23.6832	24.3244	24.0549	23.4081	23.8306	24.0697	23.0279				6	6	6	36.1	36.1	36.1	19.53	0	39.819	674740000	51	P19783;M0QWX7;D6RG40	P19783	Cytochrome c oxidase subunit 4 isoform 1, mitochondrial	Cox4i1	848
27.1639	27.6709	27.6896	27.3585	27.386	28.9467	26.5423	26.9552	28.0905	28.1242	27.3801	27.1697	27.4184	27.3778	27.6134				32	32	30	46.3	46.3	46.3	72.421	0	323.31	8226900000	413	P20029	P20029	78 kDa glucose-regulated protein	Hspa5	849
20.4541	20.6815	21.242	NaN	21.0446	20.239	20.6418	20.5021	20.6699	20.6775	20.3556	20.2841	20.4117	20.0662	20.7201				3	3	3	5.2	5.2	5.2	61.115	0	17.749	67185000	3	P20060	P20060	Beta-hexosaminidase subunit beta	Hexb	850
NaN	NaN	NaN	17.6165	17.1188	20.4505	18.2014	18.2191	NaN	21.5366	NaN	18.7036	20.4284	19.0018	18.1505				2	2	2	7.4	7.4	7.4	28.127	0.0012945	11.383	15913000	3	P20108	P20108	Thioredoxin-dependent peroxide reductase, mitochondrial	Prdx3	851
25.0977	25.3026	25.5912	24.7787	24.8126	26.3445	24.7465	24.4401	25.7271	26.0967	25.369	25.2101	25.39	25.9905	25.4404				23	23	22	47.9	47.9	45.9	53.687	0	157.92	1823000000	161	P20152;A0A0A6YWC8;A2AKJ2;G5E846;A0A2R8W6R6;G3X981;P15331-3;P31001;P15331;P15331-2;D3YZ35;A0A0R4J036;P46660;P08551;P08553	P20152;A0A0A6YWC8	Vimentin	Vim	852
19.6513	20.6809	20.2008	19.4624	18.8413	NaN	20.7218	20.1038	20.9132	NaN	22.1355	19.6606	18.0454	20.0684	20.5667				2	2	2	23.3	23.3	23.3	9.6523	0.00073801	12.678	51415000	6	P20491	P20491	High affinity immunoglobulin epsilon receptor subunit gamma	Fcer1g	853
23.5938	24.237	24.2319	24.5381	25.0023	24.0203	23.5626	23.4009	24.4654	23.8952	24.0474	24.2081	23.9904	23.7426	24.0634				10	10	7	28.7	28.7	20.3	42.024	0	78.581	790240000	59	P21278;P30677;A0A494BBL5;A0A0G2JG40;O70443;P27600	P21278	Guanine nucleotide-binding protein subunit alpha-11	Gna11	854
21.784	21.3637	21.9147	22.9445	23.4003	21.3086	20.8807	21.0988	22.4142	22.0514	21.1014	21.425	22.56	22.5001	21.4204				7	4	4	22.6	14.2	14.2	42.158	0	26.861	179010000	12	P21279	P21279	Guanine nucleotide-binding protein G(q) subunit alpha	Gnaq	855
NaN	18.1507	19.4431	NaN	NaN	NaN	20.374	18.8651	19.9125	18.6913	19.4474	18.363	NaN	19.6225	18.9597				2	2	2	5.4	5.4	5.4	47.169	0.00065746	11.565	21161000	5	P21956-2;P21956	P21956-2;P21956	Lactadherin	Mfge8	856
20.8359	18.0303	17.8616	20.4683	22.6885	19.5519	18.0518	NaN	17.9045	NaN	NaN	NaN	19.538	18.2167	18.1517				3	3	3	6.1	6.1	6.1	78.863	0	28.484	34406000	6	P21958;Q3TBA3;F6QHF1	P21958;Q3TBA3;F6QHF1	Antigen peptide transporter 1	Tap1	857
23.0971	21.137	21.1629	23.7881	23.6199	24.0277	21.8747	21.4117	22.1755	20.6803	21.2807	20.9544	22.1628	23.2236	21.7106				7	7	7	19.7	19.7	19.7	37.064	0	44.805	244970000	29	P21995	P21995	Embigin	Emb	858
21.5988	21.1516	21.486	NaN	21.1748	20.8319	22.1785	22.4088	21.5547	21.136	21.0377	21.9223	22.157	21.0449	21.7665				6	6	6	7.2	7.2	7.2	91.721	0	36.789	131210000	20	Q8CBB7;P22892	Q8CBB7;P22892	AP-1 complex subunit gamma-1	Ap1g1	859
22.3772	22.1919	22.6668	21.4124	21.4954	21.6075	23.0289	22.8148	22.5409	21.659	22.456	22.4806	23.8093	23.7473	22.23				10	10	10	8.5	8.5	8.5	161.93	0	64.304	268330000	42	P23116;A0A494B9I0	P23116	Eukaryotic translation initiation factor 3 subunit A	Eif3a	860
22.0694	NaN	20.0794	22.6701	23.071	NaN	20.88	NaN	21.6073	20.0975	19.4828	NaN	20.496	20.2004	20.1067				4	4	4	22.3	22.3	22.3	43.004	0	37.214	93414000	10	P23242	P23242	Gap junction alpha-1 protein	Gja1	861
20.6727	22.1766	22.4081	NaN	20.7719	21.8947	21.4571	21.9487	22.3245	21.6587	NaN	21.6448	21.0184	23.6008	21.8653				7	7	7	11	11	11	73.12	0	43.785	154120000	13	P23780;A0A1L1SSJ7	P23780	Beta-galactosidase	Glb1	862
20.0664	21.0372	20.5425	18.2843	20.4425	20.8876	20.2091	18.9007	19.9355	22.1164	21.0525	20.3479	20.1272	20.3485	20.275				4	4	4	7.4	7.4	7.4	59.795	0	23.849	59494000	10	P24270;A2AL20	P24270	Catalase	Cat	863
NaN	NaN	NaN	21.1922	20.0402	NaN	NaN	NaN	NaN	22.3597	21.1336	21.6595	21.8864	21.3034	22.488				3	3	3	6.4	6.4	6.4	49.9	0	17.437	63209000	5	Q8CBC8;P24288;B2KFA8;E9Q4K3;B2KFA9;A0A0N4SV61	Q8CBC8;P24288;B2KFA8;E9Q4K3	Branched-chain-amino-acid aminotransferase;Branched-chain-amino-acid aminotransferase, cytosolic	Bcat1	864
23.6994	24.9402	24.6541	24.2653	23.776	25.4987	23.6005	24.2292	25.2107	25.1707	24.0533	24.5014	25.3278	25.1374	24.8148				9	9	9	39.8	39.8	39.8	23.713	0	64.392	1062100000	81	P24369	P24369	Peptidyl-prolyl cis-trans isomerase B	Ppib	865
21.6272	22.7708	22.6755	NaN	NaN	NaN	22.089	22.5102	22.76	22.6938	22.9782	23.1524	23.0634	22.1001	23.3594				3	3	3	11.2	11.2	11.2	38.768	0	21.846	226190000	32	Q99LB4;P24452	Q99LB4;P24452	Macrophage-capping protein	Capg	866
19.2819	19.5651	19.7715	NaN	18.9915	NaN	20.4347	21.4343	19.7437	20.1112	20.3547	19.3083	19.8392	18.8795	20.975				4	4	4	9	9	9	69.05	0	25.232	41753000	8	P24527	P24527	Leukotriene A-4 hydrolase	Lta4h	867
20.8605	21.3116	21.5684	NaN	19.8964	22.374	21.7243	21.9312	22.0081	NaN	21.3885	21.8243	22.1737	22.8902	22.3112				5	5	5	10.5	10.5	10.5	55.814	0	29.955	144680000	16	P24547;A0A0A6YXS4;A0A0A6YY72;E0CXK0;E0CYE2;F7DEU6;P50096	P24547;A0A0A6YXS4	Inosine-5-monophosphate dehydrogenase 2	Impdh2	868
21.6132	23.261	22.6259	23.2312	22.2543	22.0647	22.6121	21.8413	23.4144	23.1657	22.809	23.3836	21.8721	21.8253	23.1906				4	4	4	17.6	17.6	17.6	31.172	0	27.529	289780000	19	P24668	P24668	Cation-dependent mannose-6-phosphate receptor	M6pr	869
17.2354	NaN	17.8163	19.1131	NaN	18.5858	18.1616	17.7177	18.3064	NaN	16.2773	17.0779	18.7522	19.4909	17.5219				1	1	1	1.5	1.5	1.5	91.545	0.0029621	6.859	8899800	2	P25206	P25206	DNA replication licensing factor MCM3	Mcm3	870
23.9478	24.6163	24.6335	23.5865	23.5469	22.859	24.4536	24.473	24.7125	24.7639	24.7632	24.7576	24.4787	25.0699	24.5094				10	10	10	33.1	33.1	33.1	31.231	0	61.301	988500000	46	P25444;D3YVC1;D3YWJ3	P25444;D3YVC1;D3YWJ3	40S ribosomal protein S2	Rps2	871
NaN	NaN	NaN	19.9884	20.7477	NaN	NaN	NaN	18.4624	NaN	17.5902	NaN	NaN	17.6703	NaN				2	1	1	4.3	2.9	2.9	56.285	0.0024184	6.995	10015000	2	P25911-2;P25911	P25911-2;P25911	Tyrosine-protein kinase Lyn	Lyn	872
25.7114	25.8603	25.7008	25.0115	25.6839	25.9455	26.3604	26.3198	26.1709	25.8859	26.7585	26.6579	25.9239	25.9934	26.4295				48	48	43	24.4	24.4	22.1	269.82	0	323.31	3064400000	315	P26039;A2AIM2;Q8CDM9;A0A1L1SRI1;F6S1V7;A0A1L1SQP9;F6SX70	P26039	Talin-1	Tln1	873
24.5236	25.3171	25.7538	24.7658	25.1144	25.0206	25.7087	26.0252	25.453	25.7263	25.8441	26.1071	26.4946	26.4218	26.0309				24	24	17	32.1	32.1	22.7	67.766	0	205.52	2274000000	149	P26041;Q7TSG6;P26040	P26041	Moesin	Msn	874
24.4359	24.8285	24.8406	24.6073	25.4136	24.3425	24.3064	24.3627	24.8495	24.8294	24.9709	24.7608	24.1216	24.9497	24.6989				20	20	20	26.8	26.8	26.8	100.11	0	194.68	1163000000	91	P26231;A0A494BAD0;A0A494BAM5;E0CXB9;Q61301-2;Q61301-3;Q61301;A0A494BA24;A0A494BBB4;Q8BS72;Q65CL1	P26231;A0A494BAD0	Catenin alpha-1	Ctnna1	875
19.7491	NaN	NaN	21.2832	22.8122	20.911	NaN	NaN	NaN	20.1535	NaN	NaN	NaN	20.3306	NaN				2	2	2	12.7	12.7	12.7	33.901	0.00079872	13.775	43138000	4	Q3KQM4;Q80XR5;P26369	Q3KQM4;Q80XR5;P26369	Splicing factor U2AF 65 kDa subunit	U2af2	876
24.3867	24.9422	25.241	24.3275	25.0527	26.0477	24.129	24.4615	25.1836	24.6257	24.4672	24.5841	24.6344	25.3024	24.555				18	18	18	39.4	39.4	39.4	61.336	0	117.31	1242700000	114	P26443;F7CFA5	P26443	Glutamate dehydrogenase 1, mitochondrial	Glud1	877
NaN	18.9218	18.7401	18.005	NaN	NaN	18.8987	NaN	20.7698	20.6831	21.7854	19.9326	20.6488	19.013	19.9478				3	3	3	9.3	9.3	9.3	36.539	0	17.098	33537000	5	P26516	P26516	26S proteasome non-ATPase regulatory subunit 7	Psmd7	878
19.1671	19.4216	19.5186	18.5634	NaN	NaN	20.4447	21.0678	18.7429	NaN	NaN	17.8331	19.8025	19.9852	19.8255				2	2	2	8.4	8.4	8.4	29.661	0.0012812	11.251	27564000	3	P26645	P26645	Myristoylated alanine-rich C-kinase substrate	Marcks	879
18.9289	19.589	19.8289	NaN	NaN	NaN	NaN	21.0703	20.6983	22.2023	19.8172	21.029	20.2603	19.4572	21.1067				2	2	2	25	25	25	11.922	0.00073746	12.67	52902000	8	P26883;F6X9I3	P26883;F6X9I3	Peptidyl-prolyl cis-trans isomerase FKBP1A;Peptidyl-prolyl cis-trans isomerase	Fkbp1a	880
24.3377	23.87	24.0081	23.8686	24.7422	23.9123	23.5523	23.1488	23.7799	23.0826	23.1876	23.2681	23.9271	24.2039	23.213				18	18	18	16.4	16.4	16.4	131.63	0	117.74	634400000	95	P27046;F6QMB7;Q3TSU5;Q8BRK9-2;Q8BRK9	P27046	Alpha-mannosidase 2	Man2a1	881
20.28	20.6336	20.2827	NaN	20.1487	19.7702	21.2066	21.7013	21.3426	22.7957	22.5034	21.9906	19.9535	20.399	21.6083				4	4	4	4.3	4.3	4.3	113.65	0	25.785	104280000	16	P27546-3;P27546-2;P27546;A0A0G2JFT4;A0A0G2JG35;A0A140T8T5;A0A0G2JDN7;E9PZ43;A0A0G2JFH2;P27546-4;Q78TF3;A0A0G2JFK3;A0A0G2JDY5	P27546-3;P27546-2;P27546;A0A0G2JFT4;A0A0G2JG35;A0A140T8T5;A0A0G2JDN7;E9PZ43;A0A0G2JFH2;P27546-4	Microtubule-associated protein 4;Microtubule-associated protein	Map4	882
20.9801	21.2465	21.0051	22.2769	22.7721	21.2007	20.6553	20.5361	21.9048	21.0038	19.7474	20.1328	21.5373	20.4168	20.9245				4	3	3	10.6	8.5	8.5	44.054	0	19.709	107900000	14	P27601;Q9D034	P27601	Guanine nucleotide-binding protein subunit alpha-13	Gna13	883
22.2721	21.5248	22.0255	19.5699	19.1445	21.0716	21.7834	22.1228	21.3946	22.5325	21.5192	21.8576	21.627	22.4757	21.9986				8	8	8	11.3	11.3	11.3	87.22	0	47.693	157930000	22	P27612;F7D1R5	P27612;F7D1R5	Phospholipase A-2-activating protein	Plaa	884
23.7197	23.7203	23.5842	23.0858	22.6781	21.6357	23.6572	23.7482	23.6367	23.9908	24.1896	23.7019	22.1349	23.5777	23.5695				6	6	6	14.6	14.6	14.6	46.109	0	38.632	564270000	44	P27659;A0A087WNS0;A0A087WQK0;A0A2R8VHN4	P27659	60S ribosomal protein L3	Rpl3	885
28.7897	28.7973	28.6898	28.0143	28.0336	27.831	28.9154	29.2636	28.3222	28.8027	29.3342	29.1583	28.6999	29.5772	28.7538				34	34	34	57.2	57.2	57.2	56.678	0	323.31	21291000000	544	P27773;F6Q404	P27773	Protein disulfide-isomerase A3	Pdia3	886
21.9747	21.7243	21.4741	21.4154	22.0674	20.3062	21.1806	20.8019	21.3929	19.9776	20.1075	20.8121	21.2142	21.5187	21.7283				3	3	3	7.2	7.2	7.2	51.69	0	24.009	114480000	11	P27808;J3JS24	P27808;J3JS24	Alpha-1,3-mannosyl-glycoprotein 2-beta-N-acetylglucosaminyltransferase	Mgat1	887
20.0624	NaN	20.479	18.8092	19.6334	20.8013	20.6627	21.8856	20.7676	20.5529	20.1167	NaN	20.8476	19.904	20.8467				2	2	2	9.1	9.1	9.1	30.26	0.00079936	13.777	57514000	6	P28063;G3UZW8	P28063;G3UZW8	Proteasome subunit beta type-8;Proteasome subunit beta type	Psmb8	888
22.8105	23.696	23.8904	22.4702	20.9048	21.9775	23.7056	23.7734	24.1505	24.2103	24.1544	24.6387	22.5916	21.6479	24.2512				5	5	5	19.6	19.6	19.6	35.49	0	43.474	566250000	35	P28352;D3Z124;D3Z6R9;F6QA74	P28352;D3Z124;D3Z6R9;F6QA74	DNA-(apurinic or apyrimidinic site) lyase;DNA-(apurinic or apyrimidinic site) lyase, mitochondrial	Apex1	889
20.5851	20.812	21.7439	20.0842	20.6103	NaN	22.527	21.7455	20.3428	22.2644	19.9831	22.0086	21.0176	22.154	21.3451				5	5	5	15.2	15.2	15.2	39.547	0	30.793	116910000	14	P28474	P28474	Alcohol dehydrogenase class-3	Adh5	890
20.703	21.6867	22.0177	21.5966	20.1786	22.9536	20.2877	21.2946	20.9943	21.4317	19.8818	21.0503	20.1136	19.4001	21.4739				5	5	5	12.5	12.5	12.5	41.639	0	28.905	112310000	11	P28653	P28653	Biglycan	Bgn	891
21.257	20.2763	20.4438	19.9492	19.7851	21.1091	22.3929	22.1856	21.1211	21.7915	22.1261	22.3952	20.4382	22.5819	21.8359				7	7	7	14.7	14.7	14.7	53.706	0	46.007	134530000	16	P28658	P28658	Ataxin-10	Atxn10	892
23.1151	23.0897	23.0162	NaN	22.4256	22.3612	19.8578	22.7589	22.97	NaN	NaN	NaN	NaN	24.5681	19.4907				2	2	1	2	2	0.7	109.27	0.0012995	11.423	230630000	2	P28738;E9QAK5;P33175	P28738;E9QAK5;P33175	Kinesin heavy chain isoform 5C;Kinesin-like protein;Kinesin heavy chain isoform 5A	Kif5c;Kif5b;Kif5a	893
21.0944	21.517	21.9732	21.8198	22.3926	23.6056	21.7076	22.1572	22.3785	23.1047	21.6825	21.9431	22.7715	23.0705	21.7313				11	11	11	20.1	20.1	20.1	70.67	0	66.056	197180000	27	P29341;Q9D4E6;Q62029;A0A2I3BR37;Q91YZ8;A3KFU5;A3KFU8;Q6PHQ9;A2A5N3;F6ZAX1;V9GXG3	P29341;Q9D4E6	Polyadenylate-binding protein 1;Polyadenylate-binding protein	Pabpc1;Pabpc6	894
19.9433	20.6326	20.5844	22.2312	22.1187	23.7118	19.3757	19.8781	21.2288	20.9764	19.0789	18.954	19.9	22.339	19.3644				4	4	4	7.2	7.2	7.2	81.316	0	26.518	99788000	11	Q3UPN1;P29533;A0A0G2JFP9;P29533-2	Q3UPN1;P29533;A0A0G2JFP9;P29533-2	Vascular cell adhesion protein 1	Vcam1	895
22.3916	23.4758	23.3668	21.9494	22.7237	21.9054	22.5249	22.6824	23.4566	22.884	22.1732	22.9978	22.7962	23.4826	23.0665				8	8	8	20	20	20	48.354	0	63.922	323870000	29	P29758	P29758	Ornithine aminotransferase, mitochondrial	Oat	896
23.5385	22.5911	18.2171	22.5685	23.2585	NaN	NaN	20.4465	22.9285	NaN	21.136	22.0806	19.027	21.4526	22.0332				2	2	2	10.6	10.6	10.6	18.136	0.00069589	12.208	174120000	12	P30355;A0A0J9YV38;A0A0J9YUC8	P30355;A0A0J9YV38;A0A0J9YUC8	Arachidonate 5-lipoxygenase-activating protein	Alox5ap	897
21.6347	22.4203	22.3077	21.6109	20.6075	23.9905	21.5077	22.1037	22.289	22.5874	21.7503	21.9829	23.2829	23.7237	22.2559				4	4	4	22.2	22.2	22.2	22.794	0	26.495	219220000	34	P30412	P30412	Peptidyl-prolyl cis-trans isomerase C	Ppic	898
20.0618	NaN	NaN	17.4636	16.7313	NaN	17.8392	NaN	17.5595	NaN	NaN	17.5419	NaN	NaN	NaN				2	2	2	3.7	3.7	3.7	39.023	0.00067751	11.923	6768300	2	P30993	P30993	C5a anaphylatoxin chemotactic receptor 1	C5ar1	899
18.9196	19.1353	19.2889	19.0446	19.8131	NaN	20.228	20.3907	19.446	NaN	20.0048	20.5818	20.9927	18.0607	20.5209	+			1	1	1	3.6	3.6	3.6	43.474	1	-2	31825000	4	P31938	P31938	Dual specificity mitogen-activated protein kinase kinase 1	Map2k1	900
NaN	22.0479	20.9902	19.66	NaN	NaN	20.409	20.5794	21.677	21.9699	NaN	NaN	NaN	20.9422	20.9443				2	2	2	13.3	13.3	13.3	15.236	0.00069881	12.221	65529000	4	P32020-2;P32020	P32020-2;P32020	Non-specific lipid-transfer protein	Scp2	901
22.5413	22.6573	22.6664	23.5533	23.9907	24.4327	23.3239	22.5885	22.4063	21.761	22.7193	21.6257	22.1749	23.1631	22.7504				10	10	9	37.1	37.1	35.1	40.512	0	71.388	345070000	38	P32233;F7BQ65	P32233	Developmentally-regulated GTP-binding protein 1	Drg1	902
17.8441	18.1846	19.2505	18.7959	NaN	NaN	19.2155	20.0188	19.4951	NaN	NaN	NaN	20.6114	20.9663	19.2042				1	1	1	2.5	2.5	2.5	53.64	0.0093304	6.3668	20696000	4	P32921-2;P32921	P32921-2;P32921	Tryptophan--tRNA ligase, cytoplasmic;T1-TrpRS;T2-TrpRS	Wars	903
20.3846	NaN	18.7507	NaN	NaN	NaN	20.4706	21.2505	18.109	20.1778	20.7512	19.1545	18.568	18.7894	19.3281				2	2	2	9.9	9.9	9.9	23.596	0.00074405	12.773	35861000	4	P34022;H7BX22	P34022;H7BX22	Ran-specific GTPase-activating protein	Ranbp1	904
21.1882	22.5769	21.3361	NaN	20.0087	20.8398	23.654	23.9869	21.6041	23.0355	23.7894	22.7981	24.1339	22.646	22.6953				3	3	3	23.5	23.5	23.5	12.504	0	22.319	290610000	35	P34884	P34884	Macrophage migration inhibitory factor	Mif	905
24.9776	26.1618	25.7465	24.9585	25.9926	25.3896	25.3873	25.635	26.084	25.5552	25.383	25.6364	25.5046	25.8788	25.8494				7	7	4	38.9	38.9	25.2	25.352	0	100.39	2158300000	92	Q8C266;P35278;A2A5F5;A2A5F6	Q8C266;P35278	Ras-related protein Rab-5C	Rab5c	906
25.1524	26.3174	26.2491	24.7829	25.6648	25.3151	25.559	25.8734	26.5004	25.8985	25.5477	26.3823	26.8016	26.0068	26.7953				9	9	9	42.8	42.8	42.8	23.545	0	122.21	3139300000	92	P35279-2;P35279;D3YV69;P61294;A0A1L1SRS6;Q8BHD0	P35279-2;P35279;D3YV69;P61294	Ras-related protein Rab-6A;Ras-related protein Rab-6B	Rab6a;Rab6b	907
23.8409	24.7005	24.4122	23.0002	24.5845	22.5727	23.9573	24.1562	24.0786	23.6851	23.8146	24.4526	24.6651	24.4953	24.2764				9	9	9	52.3	52.3	52.3	24.106	0	83.313	799100000	78	P35282;A0A1W2P6Z4	P35282	Ras-related protein Rab-21	Rab21	908
23.2912	23.5412	23.7528	23.1069	23.6972	24.4396	22.8182	23.1472	23.8787	23.3632	23.2443	22.9504	23.3782	23.7103	22.9224				9	9	3	8.8	8.8	3.3	129.69	0	59.573	465910000	52	Q80YQ1;P35441	Q80YQ1;P35441	Thrombospondin-1	Thbs1	909
18.3952	NaN	19.0603	19.8393	18.8586	24.0923	18.9942	19.3132	18.8337	20.4212	NaN	19.1527	20.053	19.5502	19.313				3	3	3	5	5	5	72.257	0	19.23	37448000	7	P35492	P35492	Histidine ammonia-lyase	Hal	910
25.4771	25.1294	25.1868	26.2248	26.9212	23.1863	24.8053	24.7089	25.2194	24.6243	24.075	24.8567	24.3439	26.0847	24.6324				20	20	20	32	32	32	67.277	0	149.5	1826400000	118	P35564	P35564	Calnexin	Canx	911
21.5258	21.4281	21.0066	20.7573	NaN	NaN	21.4655	22.0503	21.2202	21.4735	21.5739	22.4938	23.0452	23.4256	21.7482				5	5	5	14.7	14.7	14.7	48.542	0	29.946	148510000	15	P35585;D3YZ71;A0A0R4IZX6;A0A0R4J1L4;Q9WVP1;Q9WVP1-2;A0A1L1SUA0	P35585	AP-1 complex subunit mu-1	Ap1m1	912
22.9244	19.709	21.3899	24.3131	25.6563	23.5984	22.5301	20.3507	20.4353	18.5799	NaN	19.2505	20.9436	21.9431	20.0613				3	3	3	21.2	21.2	21.2	25.814	0	59.682	340630000	21	P35762;A0A140LJL0	P35762	CD81 antigen	Cd81	913
22.2766	21.4613	21.4372	21.9823	21.0927	21.0274	20.2183	20.8766	21.1615	20.98	20.9634	21.0076	21.5014	20.7876	21.2979				3	3	3	6.9	6.9	6.9	49.593	0	19.319	107200000	15	P35821	P35821	Tyrosine-protein phosphatase non-receptor type 1	Ptpn1	914
24.7626	25.5851	25.7719	24.161	24.3923	25.2227	25.152	25.7323	25.2455	23.683	23.9217	25.0929	25.2208	25.9	25.5085				5	5	5	45.5	45.5	45.5	17.804	0	95.987	1602200000	53	P35979	P35979	60S ribosomal protein L12	Rpl12	915
22.1412	20.5505	20.1259	21.9555	22.9556	NaN	19.8268	19.8655	19.6304	NaN	19.8382	19.9873	NaN	19.668	20.3083				5	5	5	8	8	8	77.444	0	29.31	81839000	6	P36371	P36371	Antigen peptide transporter 2	Tap2	916
22.4837	21.9032	22.0435	22.3512	22.8598	23.3923	21.4181	20.9668	22.1013	21.1771	21.4251	21.4978	22.4977	22.5975	20.1265				7	7	7	11.7	11.7	11.7	72.93	0	43.724	173990000	26	Q05DV1;P37040;E9PVT9;E9Q997	Q05DV1;P37040	NADPH--cytochrome P450 reductase	Por	917
23.2816	23.725	23.6396	22.032	22.2612	21.5105	25.1003	24.9125	23.5593	23.9503	24.8539	24.599	24.5782	24.7525	24.376				11	11	11	55.7	55.7	55.7	22.576	0	82.958	820450000	70	P37804;A0A1L1STN8	P37804;A0A1L1STN8	Transgelin	Tagln	918
21.969	23.0482	22.7944	21.7238	21.6688	21.7164	22.1255	22.4715	23.1386	23.2238	21.6138	21.8893	19.8459	20.8467	22.4997				9	9	9	9.2	9.2	9.2	126.5	0	56.925	216330000	34	P37889-2;P37889	P37889-2;P37889	Fibulin-2	Fbln2	919
26.0255	26.8796	26.2981	25.7814	26.1335	27.538	25.2321	25.6866	26.6088	26.2201	25.9554	26.0787	26.2165	27.0511	26.0374				23	23	23	41.1	41.1	41.1	73.46	0	261.6	3198700000	208	P38647	P38647	Stress-70 protein, mitochondrial	Hspa9	920
22.5448	24.249	24.121	20.4174	21.7478	22.6548	24.5554	24.8556	24.842	23.9769	24.0412	25.1779	23.1495	24.0773	25.2585				9	9	9	24.1	24.1	24.1	51.564	0	86.12	852130000	48	P40124;B1ARS0	P40124	Adenylyl cyclase-associated protein 1	Cap1	921
23.5609	24.4143	24.6224	22.6498	22.6901	23.0135	24.7732	24.5092	24.1098	24.7776	24.1602	24.9424	23.8263	24.6867	24.95				12	12	12	24.4	24.4	24.4	67.63	0	80.93	886430000	74	P40142;A0A286YE28	P40142;A0A286YE28	Transketolase	Tkt	922
23.8755	22.6633	22.629	23.0372	24.149	20.863	23.6211	22.5523	22.5255	21.5017	21.495	23.0228	22.0114	21.3745	22.8774				2	2	2	5.3	5.3	5.3	25.258	0	20.32	356920000	22	P40240	P40240	CD9 antigen	Cd9	923
18.832	NaN	18.4216	NaN	18.9484	NaN	18.8006	19.1221	18.5273	NaN	NaN	20.0316	19.7034	20.885	NaN				2	2	2	7	7	7	41.547	0.00068681	12.078	15885000	4	P40336-2;P40336;A0A1W2P7Z9	P40336-2;P40336;A0A1W2P7Z9	Vacuolar protein sorting-associated protein 26A	Vps26a	924
20.6481	19.7163	18.7412	18.7238	17.3988	17.8324	19.6048	NaN	18.053	22.717	22.4098	20.0955	20.9083	18.8425	21.3619				2	2	2	16.1	16.1	16.1	15.733	0.00073475	12.633	67752000	5	P41105	P41105	60S ribosomal protein L28	Rpl28	925
22.5408	22.0051	22.0209	21.9796	22.4486	21.2448	23.054	22.186	22.7642	22.1713	22.5232	22.5376	22.6113	22.3087	22.7703				7	7	7	13.2	13.2	13.2	83.125	0	55.653	232380000	33	P42227-2;P42227-3;P42227;B7ZC18	P42227-2;P42227-3;P42227;B7ZC18	Signal transducer and activator of transcription 3;Signal transducer and activator of transcription	Stat3	926
24.6986	24.9038	25.1436	24.0873	24.2926	24.201	25.3584	25.4097	25.2382	25.1884	25.2018	25.581	25.0922	25.2803	25.3028				19	19	19	40.5	40.5	40.5	59.555	0	131.66	1550000000	140	P42932;H3BL49;H3BJB6;H3BLL1;H3BKG2;H3BKR8	P42932;H3BL49;H3BJB6	T-complex protein 1 subunit theta	Cct8	927
19.2306	19.9998	20.33	NaN	NaN	21.0219	20.1746	20.7387	20.4591	20.3821	20.1648	20.2821	21.0521	21.6069	21.6415				3	3	3	10.4	10.4	10.4	35.732	0	19.931	59677000	8	P45376;D3YVJ7	P45376	Aldose reductase	Akr1b1	928
NaN	NaN	NaN	NaN	NaN	NaN	NaN	NaN	NaN	NaN	NaN	NaN	NaN	NaN	NaN				1	1	1	8.6	8.6	8.6	15.344	0.0062007	6.519	0	2	P45878	P45878	Peptidyl-prolyl cis-trans isomerase FKBP2	Fkbp2	929
21.8086	22.0421	22.1213	22.474	21.3061	22.7712	22.7755	22.6066	22.225	22.6288	22.6315	23.0525	22.7861	22.982	22.3576				7	7	7	13.6	13.6	13.6	63.53	0	44.735	244580000	35	P46061;A0A2R8VHK9;A0A2R8W753	P46061	Ran GTPase-activating protein 1	Rangap1	930
24.4178	24.9817	24.9881	24.2865	24.1652	24.8816	24.6892	24.7445	24.8623	24.7711	24.9198	25.0332	25.3768	25.1679	24.5824				21	21	21	30.8	30.8	30.8	82.613	0	149.77	1225900000	136	P46460;G3UX86;G3UX98;O54941	P46460	Vesicle-fusing ATPase	Nsf	931
21.7565	22.0572	22.5704	21.1101	19.2662	20.7977	22.0889	22.6547	22.2753	22.9761	22.4991	22.9747	22.6782	22.9521	23.0326				10	10	10	25.4	25.4	25.4	48.647	0	62.644	228970000	31	P46471;Q8BVQ9	P46471;Q8BVQ9	26S protease regulatory subunit 7	Psmc2	932
23.9759	24.86	24.3803	24.0979	23.5248	23.8561	23.5605	23.6035	25.1212	24.4533	24.3299	24.6597	24.0305	23.8616	25.2285				9	9	9	41.3	41.3	41.3	24.489	0	57.076	872170000	56	P46638;G3UY29;E9Q3P9;F8WGS1;P62492;G3UZD3;G3UZL4;E9Q6B3;D3YYB3;Q9WTL2	P46638;G3UY29;E9Q3P9;F8WGS1;P62492;G3UZD3	Ras-related protein Rab-11B;Ras-related protein Rab-11A	Rab11b;Rab11a	933
20.1332	20.5972	21.3014	NaN	21.1301	21.0801	21.1557	21.3649	21.9679	21.9956	21.0271	21.7509	22.0815	17.738	21.9571				3	3	3	7.7	7.7	7.7	50.02	0	19.578	103150000	14	P46664	P46664	Adenylosuccinate synthetase isozyme 2	Adss	934
22.0021	22.9469	23.1507	19.6298	20.9705	20.4537	24.0423	23.8577	23.1592	22.783	23.6383	24.1595	22.6718	23.7467	23.93				12	12	10	15.2	15.2	13.1	102.71	0	75.457	424110000	42	P46935;A0A571BDN7;A0A571BEP7;V9GWV8;Q3V335;V9GXK3;V9GXS6	P46935;A0A571BDN7;A0A571BEP7	E3 ubiquitin-protein ligase NEDD4	Nedd4	935
26.4869	25.3763	25.1389	26.5575	27.5228	25.1011	25.4368	24.6316	25.6143	24.6813	24.7317	25.0735	25.6823	25.5672	25.0026				17	17	16	18	18	17	80.597	0	110.64	2516900000	91	P46978;D3YZN5;F6YHG5	P46978	Dolichyl-diphosphooligosaccharide--protein glycosyltransferase subunit STT3A	Stt3a	936
19.6543	19.6229	19.3508	NaN	20.8174	20.7407	20.4416	20.9288	20.2273	18.9801	19.8157	20.849	21.5372	20.4676	20.158				4	4	4	6.6	6.6	6.6	84.267	0	24.235	51025000	7	Q9DBX5;P47713	Q9DBX5;P47713	Cytosolic phospholipase A2;Phospholipase A2;Lysophospholipase	Pla2g4a	937
23.312	24.2166	23.9021	24.1837	24.4331	25.9556	23.3572	23.8408	23.8824	23.3087	24.1911	23.2506	24.1057	24.6492	23.8662				16	16	15	36.2	36.2	34.7	56.537	0	113.81	718640000	78	P47738;A0A0G2JEU1;A0A0G2JFQ0;A0A0G2JF60;D3YYF3;G3UWP3;P24549;O35945;Q9JHW9;Q9CZS1	P47738;A0A0G2JEU1	Aldehyde dehydrogenase, mitochondrial	Aldh2	938
26.0071	24.9298	24.7664	25.8753	25.8591	24.172	24.2816	23.8809	25.2888	24.4183	23.9682	24.556	23.9733	24.5834	24.9987				15	15	15	57.2	57.2	57.2	29.579	0	139.28	1391900000	99	P47758;A0A1W2P830	P47758	Signal recognition particle receptor subunit beta	Srprb	939
23.7969	24.2957	24.644	20.8051	22.3009	21.2203	25.536	25.6453	24.4103	23.7947	24.974	25.5157	24.6356	23.853	25.4432				16	16	11	28	28	18.8	76.722	0	130.68	1121500000	92	P47856-2;P47856;D3YYD9;D3YYE0	P47856-2;P47856	Glutamine--fructose-6-phosphate aminotransferase [isomerizing] 1	Gfpt1	940
23.6134	23.3022	23.3652	22.5675	23.248	22.3107	23.3476	23.5417	23.5285	23.4397	23.4	23.4884	23.3306	23.2061	23.1316				8	8	8	20.9	20.9	20.9	33.509	0	48.524	424760000	40	P47911	P47911	60S ribosomal protein L6	Rpl6	941
22.3034	22.7915	22.9581	22.8305	23.3095	22.4989	23.1142	23.5238	22.8819	22.5465	23.2092	22.3586	22.5305	22.7075	22.9113				6	6	6	20.2	20.2	20.2	34.4	0	37.544	304700000	23	P47962;D3YYV8	P47962;D3YYV8	60S ribosomal protein L5	Rpl5	942
20.0983	21.7945	22.4144	21.3184	20.7505	20.4804	21.981	22.3358	22.257	21.5905	22.4293	NaN	21.7417	22.365	22.5046				4	4	4	19.9	19.9	19.9	24.305	0	25.64	134960000	17	P47963	P47963	60S ribosomal protein L13	Rpl13	943
23.8073	24.1696	24.1089	22.3093	23.1458	23.7671	24.5146	24.9506	24.2649	24.257	24.7624	25.1937	25.6862	24.8131	24.9863				14	14	14	40.8	40.8	40.8	35.752	0	89.367	1025200000	69	P48036;A0A0G2JGQ0	P48036	Annexin A5	Anxa5	944
21.2259	22.466	22.9148	21.0717	21.3361	21.773	21.7504	21.4404	22.7814	23.3095	22.3161	22.8346	22.2994	22.558	22.5303				9	9	9	16.9	16.9	16.9	65.445	0	56.687	210470000	26	P48678-2;P48678;P48678-3;D3YUF7	P48678-2;P48678;P48678-3	Prelamin-A/C;Lamin-A/C	Lmna	945
22.3885	23.6546	23.3653	NaN	NaN	20.1908	23.8985	24.5197	23.6093	23.2924	23.8132	24.2389	23.8542	23.6933	24.5509				7	7	5	29.5	29.5	22.3	26.635	0	44.2	536730000	22	P48774;E9PVM7;E9PV63;E9Q024;E9Q5L9	P48774;E9PVM7;E9PV63	Glutathione S-transferase Mu 5	Gstm5	946
28.116	28.3096	28.2642	28.5925	29.3195	26.628	27.8331	27.7674	28.0413	27.507	27.0341	27.7525	27.7336	28.0474	27.1574				21	10	10	64.1	27.9	27.9	32.904	0	73.504	11235000000	149	P48962	P48962	ADP/ATP translocase 1	Slc25a4	947
NaN	NaN	NaN	19.2306	19.8623	NaN	NaN	NaN	NaN	NaN	NaN	NaN	NaN	NaN	NaN				1	1	1	7.5	7.5	7.5	32.542	0.0062252	6.5519	4722200	1	P49070	P49070	Calcium signal-modulating cyclophilin ligand	Camlg	948
NaN	NaN	NaN	NaN	NaN	NaN	NaN	NaN	NaN	NaN	NaN	NaN	NaN	NaN	25.977	+			1	1	1	2.7	2.7	2.7	74.866	1	-2	1131900000	0	Q3UV95;P49222	Q3UV95;P49222	Erythrocyte membrane protein band 4.2	Epb4.2;Epb42	949
20.5798	NaN	20.5893	20.798	NaN	NaN	NaN	20.1684	20.8353	22.0898	21.0049	20.0704	20.7728	NaN	20.7314				1	1	1	4.3	4.3	4.3	38.833	0.0056915	6.5878	52479000	1	Q5EBP8;P49312	Q5EBP8;P49312	Heterogeneous nuclear ribonucleoprotein A1;Heterogeneous nuclear ribonucleoprotein A1, N-terminally processed	Hnrnpa1	950
19.2647	19.1072	18.7268	22.1985	22.2922	20.0587	18.5043	NaN	18.8243	NaN	NaN	NaN	NaN	18.0125	NaN				2	2	2	7.5	7.5	7.5	52.639	0	20.797	36927000	5	P49769;P49769-2	P49769;P49769-2	Presenilin-1;Presenilin-1 NTF subunit;Presenilin-1 CTF subunit;Presenilin-1 CTF12	Psen1	951
23.1908	23.916	23.7676	21.4636	21.8402	22.3156	24.1966	24.2613	23.6012	24.4114	23.4372	24.1887	24.0663	23.4105	23.8391				8	8	8	19	19	19	47.688	0	50.175	542750000	48	P50247;A2ALT5	P50247	Adenosylhomocysteinase	Ahcy	952
20.7339	20.4393	19.8906	20.4616	21.0888	20.7769	20.2701	19.5435	20.1905	NaN	NaN	NaN	20.751	19.6169	19.8605				3	3	3	5.8	5.8	5.8	66.59	0	18.476	47357000	8	P50427	P50427	Steryl-sulfatase	Sts	953
20.7397	20.8623	21.1793	20.4602	21.2285	20.6036	21.5843	21.23	21.7976	22.0147	21.8043	21.9184	18.7949	20.912	21.5753				4	4	4	9.4	9.4	9.4	55.594	0	24.676	108030000	12	P50516-2;P50516;D3YWH3;D3Z1B9	P50516-2;P50516	V-type proton ATPase catalytic subunit A	Atp6v1a	954
NaN	18.9972	20.2326	17.2628	18.1391	17.5229	18.6556	18.1323	17.3863	18.4977	21.443	NaN	17.1279	18.5359	20.4769				3	3	3	37.8	37.8	37.8	11.083	0	18.152	25056000	5	P50543	P50543	Protein S100-A11	S100a11	955
21.7209	22.8369	22.5606	21.7127	18.9107	19.613	21.9913	22.5316	21.7526	21.3617	23.0944	22.9374	22.4115	23.3716	23.589				6	6	6	17.6	17.6	17.6	37.971	0	38.341	242960000	26	P50580-2;P50580	P50580-2;P50580	Proliferation-associated protein 2G4	Pa2g4	956
26.159	26.663	26.5364	26.1972	26.8912	26.56	25.9015	25.9244	26.9884	26.3208	25.8364	26.0604	26.1071	27.1733	27.0255				13	13	13	63.8	63.8	63.8	23.489	0	143.18	3685000000	122	P51150;A0A0N4SVR6;A0A0N4SVG9	P51150	Ras-related protein Rab-7a	Rab7a	957
NaN	NaN	NaN	NaN	19.3343	NaN	NaN	NaN	18.8846	19.4456	NaN	NaN	NaN	17.8403	NaN				1	1	1	2.9	2.9	2.9	47.844	0.00883	6.4029	5840200	2	Q8BGZ6;P51569	Q8BGZ6;P51569	Alpha-galactosidase A	Gla	958
23.6163	24.1459	24.0399	24.3038	23.964	23.2777	23.5798	23.7535	24.3073	24.2947	23.7469	23.9439	23.187	22.382	24.1126				10	10	10	24.2	24.2	24.2	62.586	0	75.412	657840000	55	P51655	P51655	Glypican-4;Secreted glypican-4	Gpc4	959
22.0876	23.3192	23.3748	22.5899	23.0199	22.4435	22.2352	22.2145	22.9549	22.6958	22.3342	22.4978	21.5114	22.0817	22.7663				7	7	7	12.4	12.4	12.4	79.481	0	50.765	281710000	47	P51660	P51660	Peroxisomal multifunctional enzyme type 2;(3R)-hydroxyacyl-CoA dehydrogenase;Enoyl-CoA hydratase 2	Hsd17b4	960
20.9834	21.4213	21.4074	21.5341	21.7902	21.8347	20.3663	20.0804	20.9089	21.8988	21.1741	20.0125	21.363	21.5131	20.7552				3	3	3	9.7	9.7	9.7	40.301	0	19.077	91699000	16	P51863	P51863	V-type proton ATPase subunit d 1	Atp6v0d1	961
29.4665	29.6263	29.5907	29.1979	29.8577	27.6986	29.4283	29.3447	29.1172	29.5559	29.3922	29.4108	28.7393	29.3035	28.8854				22	22	11	62.1	62.1	25.8	32.931	0	201.39	30053000000	337	P51881;Q3V132	P51881	ADP/ATP translocase 2;ADP/ATP translocase 2, N-terminally processed	Slc25a5	962
18.5385	16.9302	16.9525	NaN	20.5699	NaN	17.3221	NaN	NaN	NaN	NaN	NaN	18.152	NaN	NaN				2	2	2	4.7	4.7	4.7	63.769	0.00071073	12.385	7799100	3	P52019;Q3TSS7	P52019;Q3TSS7	Squalene monooxygenase	Sqle	963
22.5305	22.9019	22.5522	20.6083	21.9236	23.3857	22.6926	22.2364	22.9871	22.1055	23.1405	23.1273	21.6289	22.4597	22.8767				7	7	7	19.5	19.5	19.5	57.927	0	62.586	271080000	25	P52293;A2A600;A2A601;F2Z431;A2A602;A6PW68	P52293	Importin subunit alpha-1	Kpna2	964
21.0565	20.5032	21.5986	NaN	19.5856	NaN	21.384	21.4615	21.5871	NaN	NaN	21.8078	21.8261	19.7571	21.0983				24	1	1	42.7	2.1	2.1	57.844	0.0093407	6.369	77815000	7	P52480;A0A1L1SU37;A0A1L1SQV8;A0A1L1SSN6;A0A1L1STV8;A0A1L1SUV0;A0A1L1ST52;A0A1L1SVH2;E9Q509;G3X925;P53657	P52480;A0A1L1SU37	Pyruvate kinase PKM	Pkm	965
26.5685	27.3232	27.7567	26.0756	25.6957	26.3593	28.0145	28.1296	27.5529	28.1831	27.6865	28.3271	27.7684	28.0249	28.0691				24	24	1	42.2	42.2	1.5	57.984	0	255.88	8967200000	242	P52480-2	P52480-2	Pyruvate kinase PKM	Pkm	966
19.9861	20.7941	20.3157	19.86	NaN	NaN	20.8633	21.8257	20.8423	20.4434	20.7855	20.5818	20.6562	20.0048	22.0426				3	3	3	3.8	3.8	3.8	93.496	0	18.454	72171000	4	P52633;D3YU28	P52633	Signal transducer and transcription activator 6	Stat6	967
21.3476	20.368	20.0382	22.392	22.1745	22.4362	20.0974	20.0609	21.5459	19.7325	19.8171	19.8433	20.6879	20.0469	20.5698				3	3	3	11	11	11	37.859	0	18.69	86468000	11	P52795	P52795	Ephrin-B1	Efnb1	968
21.1612	21.9066	22.0328	21.8172	21.7424	21.8624	21.212	20.9555	21.7374	20.0991	20.7189	21.3805	21.345	22.62	21.3192				6	6	6	10.2	10.2	10.2	73.98	0	38.235	132000000	26	P52825;A2A8E7;A2A8E8	P52825	Carnitine O-palmitoyltransferase 2, mitochondrial	Cpt2	969
23.6804	22.3826	22.484	23.7631	24.161	23.4515	22.4016	21.6899	22.7932	20.2161	NaN	20.7202	21.8721	21.8663	21.3438				5	5	5	23.5	23.5	23.5	34.79	0	43.76	269050000	19	P52875;D3YV67	P52875	Transmembrane protein 165	Tmem165	970
19.7185	19.9238	20.817	NaN	NaN	NaN	20.5649	21.061	21.1063	21.4157	20.5026	22.1203	19.4449	19.2545	20.816				3	3	3	11	11	11	31.616	0	18.268	67780000	6	Q8JZZ5;P53811;J3QQ30;J3QPW1;P53810;F8WGG5	Q8JZZ5;P53811;J3QQ30;J3QPW1;P53810	Phosphatidylinositol transfer protein beta isoform;Phosphatidylinositol transfer protein alpha isoform	Pitpnb;Pitpna	971
24.1777	22.7569	22.4486	23.1972	20.672	21.0391	22.5438	22.2773	19.727	22.9825	22.6311	22.2583	20.7082	22.0418	22.1404				3	3	3	8.5	8.5	8.5	53.267	0	24.381	258410000	19	P53986	P53986	Monocarboxylate transporter 1	Slc16a1	972
25.1279	25.545	25.5362	25.3849	26.2441	26.0508	25.173	25.4279	25.5036	24.5929	24.6219	25.2474	26.0536	24.6601	25.4843				9	9	3	44.8	44.8	16.5	23.547	0	119.06	1972400000	110	P53994;Q3TEG7;G3UXQ7;G3V022;A0A1D5RMH1	P53994;Q3TEG7	Ras-related protein Rab-2A	Rab2a;Rab2b	973
22.3918	22.8892	22.7139	21.639	20.6356	21.1428	21.4556	21.9959	22.9085	22.7542	22.1806	22.055	22.6185	22.7024	22.6379				10	10	9	23.9	23.9	21.9	50.906	0	61.99	213810000	25	P54071;A0A0U1RP68;D6RIL6;D3YVY3	P54071;A0A0U1RP68;D6RIL6	Isocitrate dehydrogenase [NADP], mitochondrial	Idh2	974
23.9251	22.7887	22.4012	24.2991	24.8433	23.5988	22.556	21.6435	22.2833	22.8453	20.4751	20.2648	21.6325	22.3343	22.1133				8	8	8	32.7	32.7	32.7	31.375	0	77.245	365460000	43	P54116	P54116	Erythrocyte band 7 integral membrane protein	Stom	975
19.0456	NaN	18.871	19.7286	20.9498	NaN	18.3736	NaN	18.8974	NaN	NaN	18.78	NaN	18.1807	18.5486				3	2	2	3.8	2.7	2.7	109.66	0.00068259	12.02	17894000	2	P54754;E0CYA3;E9PWK7;Q8C8K1;P54761;A0A338P6E0	P54754;E0CYA3;E9PWK7;Q8C8K1;P54761	Ephrin type-B receptor 3;Receptor protein-tyrosine kinase;Ephrin type-B receptor 4	Ephb3;Ephb4	976
21.2182	19.1314	19.5828	22.5249	22.624	18.9028	21.9402	19.1803	21.7228	21.1205	NaN	19.9114	20.9432	19.9915	19.9168				4	3	3	4.7	3.5	3.5	109.9	0	19.357	89566000	6	P54763;P54763-4;P54763-2;G1K381;Q03137-2;Q8CBF3-2;Q8CBF3;Q03137;Q62413	P54763;P54763-4;P54763-2	Ephrin type-B receptor 2	Ephb2	977
21.7381	22.2997	22.9628	21.3013	22.4194	22.734	23.0651	23.0577	22.3767	21.9201	21.5184	22.7484	23.2877	22.7918	22.045				9	9	9	25.5	25.5	25.5	54.191	0	74.291	248270000	27	P54823	P54823	Probable ATP-dependent RNA helicase DDX6	Ddx6	978
22.1798	20.0548	19.8901	21.0404	23.0633	21.7063	20.5354	20.0305	20.5986	NaN	NaN	NaN	20.9912	22.2312	20.1103				4	4	4	8.3	8.3	8.3	75.474	0	26.005	95154000	7	P55096;A0A0G2JDI9	P55096;A0A0G2JDI9	ATP-binding cassette sub-family D member 3	Abcd3	979
22.4797	24.0824	23.7533	24.131	22.8949	23.7857	22.6625	23.0343	22.4059	23.2964	22.8532	20.9233	20.9612	23.2998	23.3013				7	3	3	32.4	16.4	16.4	23.668	0	20.399	543680000	33	P55258;D3YWL1;D3YW33;Q9CXS2;A0A286YDR2;A2A7Z6;Q9CZT8;P35276;P63011;P62823	P55258	Ras-related protein Rab-8A	Rab8a	980
21.6574	20.3793	20.8014	23.2961	23.7758	19.3321	19.4193	18.8698	18.2341	NaN	18.2935	18.9008	19.6392	18.0797	20.5752				4	4	4	8.5	8.5	8.5	88.111	0	31.677	108490000	12	P55288	P55288	Cadherin-11	Cdh11	981
18.0823	NaN	18.2638	NaN	NaN	17.6729	NaN	NaN	18.8442	21.1092	18.6375	NaN	18.3393	18.0132	18.4042				2	2	2	4.2	4.2	4.2	42.215	0.0019169	11.2	12510000	2	P55302	P55302	Alpha-2-macroglobulin receptor-associated protein	Lrpap1	982
25.144	23.9476	24.146	25.4449	25.8196	23.8703	23.6463	23.3865	24.1112	22.9646	23.668	24.0754	23.9423	24.779	23.6993				5	5	5	38.6	38.6	38.6	10.344	0	32.628	920850000	28	P56135;F8WHP8	P56135;F8WHP8	ATP synthase subunit f, mitochondrial	Atp5j2	983
19.3644	19.8214	20.964	NaN	NaN	NaN	21.1331	21.1897	21.6741	NaN	20.0196	20.0576	20.4061	20.9722	20.807				3	3	3	4.8	4.8	4.8	95.832	0	19.779	56443000	8	P56399;Q3U4W8;D3YYA5	P56399;Q3U4W8	Ubiquitin carboxyl-terminal hydrolase 5;Ubiquitin carboxyl-terminal hydrolase	Usp5	984
23.3534	23.7381	23.5418	22.5348	24.0199	25.4814	23	23.3818	24.3164	25.4558	24.1957	23.2477	24.0129	25.2311	23.5392				11	11	11	29.1	29.1	29.1	56.3	0	82.612	686990000	66	P56480	P56480	ATP synthase subunit beta, mitochondrial	Atp5b	985
21.8142	18.7696	18.5682	21.0527	23.9168	19.9699	19.2871	18.9362	19.3463	20.4304	NaN	20.8721	19.6309	20.2101	19.0527				6	6	6	9.3	9.3	9.3	100.58	0	43.205	87067000	7	P56695;Q3UN10;F7D926	P56695;Q3UN10;F7D926	Wolframin	Wfs1	986
23.5392	20.9827	21.947	23.1887	23.0821	20.6049	21.4855	21.709	21.0939	21.0294	NaN	20.9666	NaN	21.0108	20.0026				6	6	6	8.2	8.2	8.2	78.491	0	71.498	168170000	19	P57716	P57716	Nicastrin	Ncstn	987
19.9795	19.9678	20.3445	NaN	20.3021	20.9374	20.0368	NaN	20.2825	NaN	NaN	NaN	20.9068	21.2182	20.0789				2	2	2	8	8	8	28.823	0.0019084	11.139	31466000	3	P57759;F8WJI4;F8WIM7;D6RG87	P57759;F8WJI4;F8WIM7;D6RG87	Endoplasmic reticulum resident protein 29	Erp29	988
25.3486	24.3084	24.1914	25.4021	24.6248	NaN	24.7057	23.9872	22.5694	23.2033	23.9348	24.1871	22.6146	25.6103	23.6021				9	9	9	19.4	19.4	19.4	50.373	0	60.328	1001100000	43	P57787;B1ATM2;B1ATM1	P57787	Monocarboxylate transporter 4	Slc16a3	989
22.3395	21.1892	21.1023	21.4174	23.297	20.5265	21.1854	21.0289	20.847	NaN	NaN	20.5228	22.3423	21.9914	20.7609				5	5	5	7.9	7.9	7.9	75.329	0	36.043	129050000	14	P58021;E9PZ69	P58021;E9PZ69	Transmembrane 9 superfamily member 2	Tm9sf2	990
19.1286	NaN	18.9703	21.1269	20.9484	19.5392	18.4746	NaN	19.2923	18.9247	NaN	18.7303	NaN	18.8669	NaN				2	2	2	8.1	8.1	8.1	51.599	0.0012912	11.347	23668000	2	P58242	P58242	Acid sphingomyelinase-like phosphodiesterase 3b	Smpdl3b	991
26.9901	27.4983	27.8777	25.7902	26.009	25.7251	28.1886	28.041	27.7607	27.8957	27.9379	28.5546	27.8115	27.9171	28.3738				37	37	36	43.8	43.8	42.7	95.313	0	323.31	9846600000	284	P58252;G3UXK8	P58252	Elongation factor 2	Eef2	992
21.9217	21.2422	21.6602	23.1135	23.2867	21.9481	21.0283	20.9726	21.407	20.5341	20.5587	20.5754	21.0806	22.7843	20.528				8	8	8	19.4	19.4	19.4	59.43	0	49.906	158360000	13	P58742;A0A2R8VI45;A0A2R8VI65;A0A2R8VHX3;A0A2R8VI59	P58742	Aladin	Aaas	993
22.6205	23.0682	22.9217	22.0623	20.9302	23.0286	22.4489	22.9795	23.4405	25.567	22.7803	22.2673	21.1763	23.1884	23.8392			+	11	11	5	37	37	19.7	32.957	0	80.111	423310000	35	P58774-2;A2AIM4;CON__Q3SX28;P58774;A2AIM5	P58774-2;A2AIM4;CON__Q3SX28;P58774	Tropomyosin beta chain	Tpm2	994
20.4281	20.9093	20.8626	20.4588	20.6764	19.8124	20.7045	20.6895	21.8752	NaN	NaN	20.6224	NaN	NaN	20.4282				7	1	1	34.3	6.5	6.5	24.198	0.0018282	7.0357	61094000	1	P59279	P59279	Ras-related protein Rab-2B	Rab2b	995
22.5118	23.9775	24.2059	22.4644	22.4265	22.9056	24.3716	24.744	24.0876	23.9132	23.7122	24.403	23.826	24.7327	24.5264				5	5	5	29.8	29.8	29.8	19.667	0	32.442	681660000	43	P59999;Q3TX55;E9PWA7	P59999	Actin-related protein 2/3 complex subunit 4	Arpc4	996
17.1614	18.6777	18.8521	22.3992	20.7735	21.8816	17.6412	17.2311	17.509	17.2626	NaN	17.9538	19.4074	19.6816	18.6528				1	1	1	17.6	17.6	17.6	7.7412	0.001861	7.4706	58474000	8	P60060	P60060	Protein transport protein Sec61 subunit gamma	Sec61g	997
24.4889	23.8962	23.7326	22.9079	23.0938	21.161	23.9454	23.6342	24.3019	24.1139	24.3709	23.9257	23.3655	24.3854	24.2876				13	13	13	33.3	33.3	33.3	52.22	0	82.432	680780000	69	P60229	P60229	Eukaryotic translation initiation factor 3 subunit E	Eif3e	998
23.4116	24.257	23.9377	21.5739	21.1081	22.3703	23.9286	24.2809	24.2579	24.5182	24.1555	23.7728	23.5533	23.7244	24.165				7	7	5	26.4	26.4	17.7	37.497	0	48.743	630200000	47	P60335	P60335	Poly(rC)-binding protein 1	Pcbp1	999
19.7899	22.0336	21.4599	NaN	20.5449	NaN	20.9844	21.2203	21.6416	NaN	NaN	21.2579	20.2368	18.8003	20.4545				1	1	1	21.5	21.5	21.5	8.1828	0.00066489	11.712	69483000	7	P60603	P60603	Reactive oxygen species modulator 1	Romo1	1000
22.4187	24.1914	22.8833	24.1115	23.8072	25.2375	23.636	21.2204	23.7164	21.5673	20.8717	21.5259	23.056	22.3523	21.971				25	1	1	67.2	4.5	4.5	41.736	0	64.338	420590000	40	P60710;E9Q1F2;E9Q5F4;G3UZ07;F8WGM8;E9Q2D1;F6WX90;V9GXQ2;E9Q3M9	P60710;E9Q1F2;E9Q5F4;G3UZ07	Actin, cytoplasmic 1;Actin, cytoplasmic 1, N-terminally processed	Actb;Actg1	1001
23.0763	24.9348	23.7873	23.0137	21.6684	23.1879	23.4338	23.7712	24.8277	NaN	24.1843	24.6058	23.0875	19.7938	25.6939				6	5	5	31.9	26.2	26.2	21.258	0	54.96	728580000	25	P60766;P60766-1	P60766;P60766-1	Cell division control protein 42 homolog	Cdc42	1002
23.2801	24.1292	24.3667	22.2361	22.4079	24.3151	24.4801	24.5048	24.2151	24.2218	24.2796	24.8361	25.2586	25.3194	24.7679				10	10	10	29.3	29.3	29.3	46.153	0	79.511	873890000	71	P60843;Q8BTU6;P10630;P10630-2;A0A338P6X5;E9Q561;D6RJ60;D6RJ11;A0A0N4SVM5;A2AFK7;E9PV04;A0A0N4SVP8;Q91VC3	P60843;Q8BTU6;P10630;P10630-2	Eukaryotic initiation factor 4A-I;Eukaryotic initiation factor 4A-II;Eukaryotic initiation factor 4A-II, N-terminally processed	Eif4a1;Eif4a2	1003
23.5509	23.8503	24.082	22.0082	22.6132	23.858	23.2506	24.2271	24.1572	23.4984	23.6941	24.2594	22.4039	22.1883	24.2481				4	4	4	28.6	28.6	28.6	13.373	0	26.251	555440000	41	P60867	P60867	40S ribosomal protein S20	Rps20	1004
20.0048	20.784	21.9058	20.8596	20.8061	21.7013	20.0811	20.1876	20.7932	NaN	20.5522	20.3388	22.035	21.5354	22.4429				5	2	2	27	12.1	12.1	23.707	0.0008058	13.957	75951000	9	P61021	P61021	Ras-related protein Rab-5B	Rab5b	1005
23.886	23.3814	23.3649	22.2768	24.0205	20.8377	22.9213	22.2906	21.3562	21.0702	22.9694	22.3752	20.6647	24.3151	23.3825				10	9	8	47.5	42	38.5	22.541	0	57.14	361000000	28	P61027;D3YUS4	P61027	Ras-related protein Rab-10	Rab10	1006
23.7899	24.8037	24.6252	22.546	22.3677	22.8948	23.841	24.5229	23.4909	24.6398	23.7352	23.8447	23.6362	24.7069	23.5706				7	5	3	31.9	23.2	15.9	23.603	0	37.978	686880000	50	P61028;REV__G3UYX5	P61028	Ras-related protein Rab-8B	Rab8b	1007
20.2218	21.4183	21.6294	NaN	NaN	NaN	21.2667	21.4892	22.19	21.1958	21.0094	21.9131	21.7246	20.9007	22.4345				3	3	3	16.4	16.4	16.4	20.9	0	18.935	105990000	16	P61082;G5E919;F7CDT0;F6WMC0	P61082;G5E919;F7CDT0;F6WMC0	NEDD8-conjugating enzyme Ubc12	Ube2m	1008
19.1896	20.2321	19.1996	19.2827	17.8386	NaN	20.9647	21.1834	19.7346	21.544	21.0375	20.9642	20.3163	19.7538	19.5094				2	2	2	13.8	13.8	13.8	17.138	0.00069396	12.192	48751000	6	P61089;A0A1W2P7Z3	P61089;A0A1W2P7Z3	Ubiquitin-conjugating enzyme E2 N	Ube2n	1009
22.9626	22.8915	23.5054	23.2512	22.4664	22.686	23.6066	23.7271	24.0372	23.8209	23.1911	24.0169	23.7564	22.8817	23.9091				6	6	6	20.3	20.3	20.3	44.76	0	44.612	489110000	45	P61161	P61161	Actin-related protein 2	Actr2	1010
20.5147	19.4252	18.7226	22.5733	23.0716	NaN	20.1895	19.2311	20.0931	19.3447	19.0723	19.6179	19.4818	NaN	19.3886				1	1	1	10.1	10.1	10.1	9.0788	0.0056721	6.5725	69653000	6	P61166	P61166	Transmembrane protein 258	Tmem258	1011
24.4281	26.4644	26.0402	24.2362	24.3301	24.8848	26.1443	27.2423	26.5889	24.9843	25.205	26.1018	26.5075	27.2919	27.0328				8	8	1	53	53	5.5	20.697	0	77.591	3550500000	102	P84078;P61205	P84078;P61205	ADP-ribosylation factor 1;ADP-ribosylation factor 3	Arf1;Arf3	1012
22.3201	22.7095	23.1245	19.9637	21.2285	19.9078	22.8912	22.9525	22.903	22.8098	22.4737	23.4646	21.0417	22.8541	23.0676				5	5	5	9	9	9	67.314	0	39.344	273230000	36	P61222	P61222	ATP-binding cassette sub-family E member 1	Abce1	1013
22.8259	23.0797	22.7195	21.2324	23.0506	22.5679	22.5893	22.8989	23.3158	NaN	22.4192	22.6197	22.8196	23.4482	23.3844				6	6	2	32.2	32.2	15.3	20.504	0	32.889	289160000	22	P61226;Q80ZJ1-2	P61226;Q80ZJ1-2	Ras-related protein Rap-2b;Ras-related protein Rap-2a	Rap2b;Rap2a	1014
21.1569	21.5552	21.0222	21.3815	21.2629	21.2122	21.5228	21.1446	21.8108	21.3601	21.9783	21.8962	20.2641	21.1314	21.6038				2	2	2	12.5	12.5	12.5	15.798	0.00069444	12.199	115240000	18	P61358;A2A4Q0	P61358;A2A4Q0	60S ribosomal protein L27	Rpl27	1015
18.1429	NaN	17.9849	21.3328	19.3118	23.2902	18.6283	18.6501	NaN	NaN	NaN	NaN	NaN	18.9504	NaN				1	1	1	19.6	19.6	19.6	10.275	0.0018715	7.846	28420000	2	P61514	P61514	60S ribosomal protein L37a	Rpl37a	1016
26.0389	25.3319	24.5575	23.9192	23.6048	22.7921	25.307	23.8245	23.6268	25.2747	24.8612	24.9076	24.0732	25.6191	25.1421				8	8	3	14.1	14.1	6.3	52.264	0	60.442	1421300000	60	P61620;A2ATT9	P61620;A2ATT9	Protein transport protein Sec61 subunit alpha isoform 1	Sec61a1;Sec61a2	1017
25.1282	26.7336	26.2055	23.7794	23.8102	24.5253	26.7749	27.4428	27.1191	26.5919	26.3687	26.8213	26.4208	27.0497	27.8067				6	3	3	43.3	17.8	17.8	20.396	0	43.323	4450000000	47	P61750;E9Q798;F6UFB9;D3YV25;E9Q2C2	P61750;E9Q798;F6UFB9	ADP-ribosylation factor 4	Arf4	1018
25.8695	25.0425	24.6151	26.2179	27.0439	24.4936	24.6272	24.0033	25.2569	24.0504	23.9546	24.1736	25.4986	24.6708	24.3712				3	3	3	28.3	28.3	28.3	12.497	0	34.604	1708300000	43	P61804	P61804	Dolichyl-diphosphooligosaccharide--protein glycosyltransferase subunit DAD1	Dad1	1019
17.9906	20.4484	19.9929	18.1444	18.5881	NaN	18.1206	NaN	19.1312	NaN	NaN	NaN	19.5336	18.2913	18.4111				1	1	1	3.2	3.2	3.2	50.236	0.0035461	6.8369	14748000	2	P61922-2;P61922	P61922-2;P61922	4-aminobutyrate aminotransferase, mitochondrial	Abat	1020
19.6961	20.9082	21.2551	NaN	19.5336	NaN	21.4459	20.9968	20.6601	20.4946	20.6227	21.7324	20.889	21.2459	21.3453				2	2	2	15.8	15.8	15.8	18.733	0	28.948	76625000	15	P61967;D3Z268;D3Z0D6;D3YXN0	P61967;D3Z268;D3Z0D6;D3YXN0	AP-1 complex subunit sigma-1A	Ap1s1	1021
23.0866	23.2992	23.0728	NaN	NaN	NaN	23.4098	23.7374	22.4352	23.7584	23.9404	23.7647	23.6442	23.4373	24.372				7	3	3	21.9	8.1	8.1	28.302	0	19.709	430300000	20	P61982	P61982	14-3-3 protein gamma;14-3-3 protein gamma, N-terminally processed	Ywhag	1022
23.5519	24.0208	24.5088	21.7518	22.106	22.2952	23.6858	24.0552	24.407	24.2673	23.2717	23.4865	23.3943	24.1062	25.172				6	6	4	33.3	33.3	20.1	23.399	0	45.983	684160000	42	P62071;A0A1B0GRT5	P62071;A0A1B0GRT5	Ras-related protein R-Ras2	Rras2	1023
18.2968	19.6935	18.3407	18.3318	20.8949	21.3965	18.9412	18.3608	18.8294	18.1217	18.1859	19.4378	19.9604	21.6551	20.0948				2	2	2	10.3	10.3	10.3	22.127	0.00067981	11.969	37872000	5	P62082	P62082	40S ribosomal protein S7	Rps7	1024
21.5951	22.1675	22.2242	20.3863	19.6719	20.5661	21.3572	21.4082	22.5045	21.7776	22.0457	21.9079	21.8054	21.2389	22.4241				6	6	4	21.5	21.5	14.5	37.54	0	36.383	140750000	17	P62137;A0A0J9YUU8	P62137	Serine/threonine-protein phosphatase PP1-alpha catalytic subunit	Ppp1ca	1025
NaN	NaN	NaN	NaN	NaN	NaN	NaN	NaN	NaN	NaN	NaN	NaN	NaN	NaN	NaN				4	2	2	14.1	7	7	37.186	0.0006734	11.828	0	2	P62141;A0A0J9YUG2	P62141	Serine/threonine-protein phosphatase PP1-beta catalytic subunit	Ppp1cb	1026
20.6388	21.0614	21.4546	21.6937	21.8366	20.5727	21.4014	21.8316	22.2039	21.8104	21.5307	20.8677	20.8814	20.6523	21.2141				2	2	2	4.8	4.8	4.8	49.184	0.00074239	12.753	123750000	4	P62192	P62192	26S protease regulatory subunit 4	Psmc1	1027
NaN	19.7947	20.5779	19.2903	19.5814	19.895	20.0266	20.2082	20.627	19.7944	20.2168	20.0453	20.0328	19.9887	20.332				1	1	1	3.4	3.4	3.4	38.751	0.0072504	6.4642	48616000	4	Q8K1K2;P62196	Q8K1K2;P62196	26S protease regulatory subunit 8	Psmc5	1028
23.3031	23.549	23.3628	23.6898	24.2233	24.3947	23.9875	23.8974	23.6185	23.8053	24.0287	23.775	23.2708	21.9276	23.1046				6	6	6	32.2	32.2	32.2	24.205	0	126.99	551400000	55	P62242	P62242	40S ribosomal protein S8	Rps8	1029
22.6601	23.201	22.6772	21.2569	NaN	20.6084	23.257	23.6951	23.5101	24.8738	23.9113	23.5678	22.7776	22.5468	24.3634				8	6	6	27.1	20	20	29.174	0	38.819	449830000	29	P62259;F6WA09;D6REF3	P62259;F6WA09;D6REF3	14-3-3 protein epsilon	Ywhae	1030
22.8224	22.9445	23.0646	21.7746	22.7813	23.2509	22.9999	23.4723	23.3273	22.7232	23.0002	23.4145	23.058	22.4327	23.2774				5	5	5	38.4	38.4	38.4	16.273	0	34.944	368960000	41	P62264;D3YVF4;D3Z7I1	P62264;D3YVF4;D3Z7I1	40S ribosomal protein S14	Rps14	1031
20.5078	20.5093	21.104	20.4675	21.1687	21.4265	21.1279	20.8383	20.5664	20.1975	20.9867	20.7832	21.8749	22.0259	20.7585				1	1	1	7.7	7.7	7.7	15.807	0.0035191	6.7928	85232000	4	P62267	P62267	40S ribosomal protein S23	Rps23	1032
23.5948	24.2632	23.8529	22.4835	21.9098	22.4036	23.6638	23.9156	24.375	24.3631	24.5147	23.568	22.466	23.5463	24.1331				9	9	9	48.7	48.7	48.7	18.431	0	54.789	609380000	53	P62281;A0A1B0GRR3;A0A1B0GSE8	P62281;A0A1B0GRR3;A0A1B0GSE8	40S ribosomal protein S11	Rps11	1033
22.4836	22.7815	22.8764	20.708	22.0268	22.0371	22.6881	22.8484	22.8903	22.883	22.9983	22.9505	23.5674	22.5763	22.8226				5	5	5	27.8	27.8	27.8	17.222	0	31.699	280990000	28	P62301;Q921R2;A0A0U1RQ71	P62301;Q921R2	40S ribosomal protein S13	Rps13	1034
22.0639	23.3526	23.8295	21.7192	22.6694	22.8404	23.5127	24.3362	24.5633	23.3115	23.0855	23.5698	24.3414	25.2557	23.9107				4	4	4	33.1	33.1	33.1	20.082	0	58.972	561550000	35	P62331	P62331	ADP-ribosylation factor 6	Arf6	1035
20.1515	21.04	21.9888	NaN	20.427	21.0526	22.6655	22.6148	21.2622	21.8755	22.7814	22.406	20.8474	21.3304	22.0888				5	5	5	14.9	14.9	14.9	44.172	0	31.992	153970000	10	P62334	P62334	26S protease regulatory subunit 10B	Psmc6	1036
NaN	18.8292	18.7572	18.847	20.7968	NaN	18.964	NaN	18.9554	NaN	NaN	18.6042	NaN	18.5473	18.6925				1	1	1	6.7	6.7	6.7	22.292	0.0023966	6.9268	16682000	1	P62342	P62342	Selenoprotein T	Selt	1037
24.4992	24.5457	24.0328	24.5963	23.9529	25.0082	24.2917	24.304	24.204	22.5725	25.4951	24.0894	23.821	24.6046	24.7949				9	9	9	35	35	35	29.597	0	89.178	910050000	58	P62702;V9GWY0	P62702;V9GWY0	40S ribosomal protein S4, X isoform;40S ribosomal protein S4	Rps4x;Gm15013	1038
18.9031	19.1541	19.6808	NaN	18.9969	20.1092	20.055	20.3454	19.8437	NaN	NaN	19.7879	20.5775	21.7239	19.9436				3	3	3	12.9	12.9	12.9	35.608	0	17.451	34881000	4	P63330;P62715	P63330;P62715	Serine/threonine-protein phosphatase 2A catalytic subunit alpha isoform;Serine/threonine-protein phosphatase 2A catalytic subunit beta isoform	Ppp2ca;Ppp2cb	1039
21.828	21.2234	21.2916	22.3069	21.3536	21.0702	20.9491	20.1353	21.8263	22.2998	NaN	20.8743	20.8746	21.7469	22.0197				5	3	3	29.1	15.8	15.8	22.123	0	18.703	123570000	18	P62746	P62746	Rho-related GTP-binding protein RhoB	Rhob	1040
21.3178	21.9507	22.4443	22.1864	21.2425	21.0771	22.118	22.3931	21.8593	21.4053	21.8527	22.8449	22.1716	22.8109	21.7687				4	4	4	23.8	23.8	23.8	22.338	0	26.37	189200000	11	P62748;P84075;A2A7R5;A0A1Y7VMK3;E9PV73	P62748;P84075;A2A7R5;A0A1Y7VMK3;E9PV73	Hippocalcin-like protein 1;Neuron-specific calcium-binding protein hippocalcin	Hpcal1;Hpca	1041
19.8579	20.4414	19.1798	20.5949	20.74	20.3183	19.3181	19.5633	21.2679	20.8412	20.7042	18.8114	14.7528	NaN	20.055				1	1	1	8.3	8.3	8.3	17.695	0.0035129	6.7794	47899000	7	P62751	P62751	60S ribosomal protein L23a	Rpl23a	1042
22.7439	22.9118	23.0141	24.0361	24.0609	22.8964	23.4655	23.1111	23.482	22.7367	22.9978	23.4098	24.7629	23.3038	22.998				5	5	5	23.3	23.3	23.3	28.68	0	41.339	440050000	44	P62754	P62754	40S ribosomal protein S6	Rps6	1043
23.5254	24.3709	23.7001	23.7135	23.8389	24.9204	23.8615	23.8351	24.492	24.9725	24.8137	24.0833	25.586	23.4842	24.6295				8	8	8	62.1	62.1	62.1	11.367	0	51.562	817530000	60	P62806	P62806	Histone H4	Hist1h4a	1044
25.4896	26.4327	26.5316	26.4538	26.9005	27.0433	25.6377	26.2661	25.6331	26.0019	26.0408	26.2009	26.3742	26.7771	26.5763				11	11	1	59.5	59.5	5.9	22.677	0	179.6	3685800000	71	P62821;Q3TYH2;Q8K386	P62821	Ras-related protein Rab-1A	Rab1A	1045
24.3124	24.1887	24.4303	23.5401	23.5934	23.6375	24.7835	24.7069	24.6968	24.9977	24.6664	25.272	24.6706	23.6598	24.933				5	5	5	25.9	25.9	25.9	24.423	0	34.591	1074300000	42	P62827;Q14AA6;Q61820	P62827;Q14AA6;Q61820	GTP-binding nuclear protein Ran;GTP-binding nuclear protein Ran, testis-specific isoform	Ran;1700009N14Rik;Rasl2-9	1046
22.1249	22.7929	22.3711	22.0673	23.2207	22.6064	22.8274	22.727	22.6008	NaN	22.3436	22.8687	23.8852	23.4094	22.5714				5	5	5	43.6	43.6	43.6	14.865	0	31.841	303930000	20	P62830;A2A6F8	P62830	60S ribosomal protein L23	Rpl23	1047
21.8505	21.9339	21.9527	22.227	23.3838	21.9176	21.1936	22.2479	22.6624	22.3478	21.2073	21.5187	21.3127	21.7778	22.2616				9	3	2	44	15.2	8.2	20.987	0	21.514	193700000	28	P62835;A0A0G2JE52	P62835;A0A0G2JE52	Ras-related protein Rap-1A	Rap1a	1048
NaN	21.8581	21.9618	NaN	19.27	NaN	22.2744	22.5256	22.5483	NaN	NaN	23.0138	22.4963	22.0966	23.2318				2	2	2	12.2	12.2	12.2	16.735	0.00072939	12.58	159680000	9	P62838;A0A494BBD7;A0A494BAN1;A0A494BA56;A0A0G2JE32;A0A0G2JGL0;Q6ZWY6;P61079	P62838;A0A494BBD7;A0A494BAN1;A0A494BA56;A0A0G2JE32;A0A0G2JGL0;Q6ZWY6;P61079	Ubiquitin-conjugating enzyme E2 D2;Ubiquitin-conjugating enzyme E2 D2B;Ubiquitin-conjugating enzyme E2 D3	Ube2d2;Ube2d2b;Ube2d3	1049
21.9963	22.4339	NaN	22.4779	21.5002	20.5274	20.1793	22.497	21.8407	22.3728	NaN	NaN	18.1246	20.0759	22.959				2	2	2	20.9	20.9	20.9	13.015	0.00074019	12.72	129140000	8	P62855	P62855	40S ribosomal protein S26	Rps26	1050
21.8173	22.0101	22.2339	22.1899	22.4443	22.2025	22.182	22.1236	21.9916	22.0675	21.8484	22.156	23.1156	21.7971	21.8176				4	4	4	40.9	40.9	40.9	12.784	0	31.059	190120000	35	P62889;A0A2I3BQF4	P62889;A0A2I3BQF4	60S ribosomal protein L30	Rpl30	1051
23.2807	24.4373	23.4395	23.0987	22.9051	22.9559	23.4723	24.6391	23.3945	22.8474	23.218	22.7956	25.211	24.0064	23.1423				5	5	5	40	40	40	11.605	0	37.024	582100000	37	P62897;CON__P62894;P00015	P62897	Cytochrome c, somatic	Cycs	1052
25.6253	26.9634	26.6955	25.5829	25.7493	26.159	26.501	26.5926	26.8301	25.9305	25.9131	26.6331	27.1455	26.2653	26.8548				16	16	16	57.6	57.6	57.6	26.674	0	126.44	3826100000	124	P62908;D3YV43;A0A140LI77	P62908;D3YV43;A0A140LI77	40S ribosomal protein S3	Rps3	1053
23.7775	24.2877	23.4746	21.6609	20.7998	NaN	23.5835	23.7525	23.307	23.278	23.938	23.5893	23.101	24.2061	23.9403				4	4	4	16.3	16.3	16.3	28.024	0	26.598	492640000	19	P62918	P62918	60S ribosomal protein L8	Rpl8	1054
23.6622	23.9756	25.1036	22.3531	21.7706	24.2205	25.0792	25.6299	24.5465	24.2218	20.0109	25.2912	25.1361	25.7384	25.6917			+	8	8	8	66.4	66.4	66.4	14.957	0	104.95	1245900000	63	P62962;Q5SX49;CON__P02584;J3QMC2	P62962;Q5SX49;CON__P02584	Profilin-1;Profilin	Pfn1	1055
27.1206	27.224	27.0839	26.1988	27.4626	26.0519	26.7936	26.9485	27.553	26.3481	26.4292	26.9923	26.2687	26.9539	27.602				10	10	5	46	46	18.5	23.432	0	79.386	5956600000	138	Q3TLP8;P63001;P60764;A2AC13;A0A2R8VH29;G3UZM2;D3Z3L1;F2Z463;D3YX61;Q9ER71-2;Q8R527;Q9ER71	Q3TLP8;P63001;P60764;A2AC13	Ras-related C3 botulinum toxin substrate 1;Ras-related C3 botulinum toxin substrate 3	Rac1;Rac3	1056
20.6272	20.4451	21.0529	19.9819	19.7341	20.2684	21.042	21.1505	20.673	21.339	20.9547	21.5543	21.0455	20.3175	21.0657				3	3	3	9.3	9.3	9.3	46.67	0	18.073	78053000	6	P63005;P63005-2;Q5SW16	P63005;P63005-2	Platelet-activating factor acetylhydrolase IB subunit alpha	Pafah1b1	1057
25.3131	26.184	26.2508	25.0654	25.3386	26.3196	26.0354	26.5754	26.8819	25.9901	26.0844	26.4212	26.5346	26.3247	26.8775				25	23	22	36.7	35	33	70.87	0	183.13	3179600000	196	P63017;Q504P4;P17156;D3Z5E2	P63017;Q504P4	Heat shock cognate 71 kDa protein	Hspa8	1058
23.3266	22.0685	21.9154	24.5986	25.4412	24.9633	22.786	22.1021	22.4023	21.0414	21.2991	22.0219	21.4947	22.9265	21.3222				4	4	2	39.8	39.8	16.5	11.48	0	77.982	443350000	28	P63024	P63024	Vesicle-associated membrane protein 3	Vamp3	1059
27.4641	27.5322	27.0782	27.084	27.3444	27.8518	27.0895	27.2456	26.8934	27.807	27.7492	27.2363	26.607	27.2312	26.9103				30	30	30	50.6	50.6	50.6	60.955	0	323.31	6875600000	243	P63038;P63038-2;D3Z7J9;D3Z2F2	P63038;P63038-2	60 kDa heat shock protein, mitochondrial	Hspd1	1060
23.0792	24.5845	24.1263	19.9731	20.836	19.782	24.5006	24.5076	24.148	24.0403	24.2935	25.3182	23.4235	23.4173	25.4144				11	11	9	31.8	31.8	26	41.275	0	76.694	801970000	61	P63085;A0A338P736;A0A338P781	P63085	Mitogen-activated protein kinase 1	Mapk1	1061
NaN	20.2999	20.2393	NaN	22.1535	NaN	18.749	19.0787	19.5709	NaN	NaN	20.1092	19.6128	19.6824	20.1259				4	2	2	14.6	7.4	7.4	36.983	0.00076336	13.083	36616000	3	P63087;P63087-2;A0A0G2JGC1;A0A0G2JFF1	P63087;P63087-2;A0A0G2JGC1;A0A0G2JFF1	Serine/threonine-protein phosphatase PP1-gamma catalytic subunit	Ppp1cc	1062
24.3746	24.5636	24.6476	24.6047	25.3382	24.9155	23.9024	24.0958	24.6947	23.7543	24.1473	24.296	24.5286	24.9271	24.6138				11	10	10	11.3	10.3	10.3	121.5	0	70.838	1048100000	72	Q6R0H7;P63094;Q6R0H7-4;Z4YKV1;P63094-2;P63094-3;A0A571BEI3;A0A571BEM2;A0A571BE25;A0A571BEG2;A2A610;Q8CGK7;Q66L47;Q8BHK8;Q8C040;A2AE31;A0A571BGH5	Q6R0H7;P63094;Q6R0H7-4;Z4YKV1;P63094-2;P63094-3;A0A571BEI3;A0A571BEM2	Guanine nucleotide-binding protein G(s) subunit alpha isoforms XLas;Guanine nucleotide-binding protein G(s) subunit alpha isoforms short	Gnas	1063
23.7358	24.2096	24.2968	21.6996	20.4536	21.5628	24.6099	24.8634	23.7987	24.9488	24.61	25.0128	23.4142	24.6067	25.1209				10	7	7	45.3	37.6	37.6	27.771	0	59.311	914230000	44	P63101;A0A2I3BQ03;D3YXN6;D3YXF4	P63101;A0A2I3BQ03	14-3-3 protein zeta/delta	Ywhaz	1064
30.1419	30.6622	30.7841	29.1769	29.4309	29.3916	30.0846	30.387	30.5968	30.6133	30.8885	30.3365	30.2988	31.0926	31.1575				25	25	1	67.2	67.2	4.5	41.792	0	323.31	65476000000	857	P63260;B1ATY1;G3UYG0;E9Q606	P63260	Actin, cytoplasmic 2;Actin, cytoplasmic 2, N-terminally processed	Actg1	1065
22.5055	22.7776	22.4789	21.2956	21.2784	20.957	22.6243	22.2358	21.9037	NaN	22.547	22.4903	21.0989	21.0632	21.5365				3	3	3	14.5	14.5	14.5	18.916	0	29.78	171270000	20	P63325;A0A338P731;Q3UW83;A0A338P7K4;A0A3B2W864	P63325	40S ribosomal protein S10	Rps10	1066
NaN	19.494	20.25	NaN	19.7203	NaN	20.2256	20.2712	20.3061	19.9947	NaN	20.1362	20.1352	21.0135	21.4493				3	3	3	7.6	7.6	7.6	57.614	0	17.069	45030000	2	P63328-2;P63328;E9Q6P2;G3X8U7;E0CZ78;P48453-2;P48453	P63328-2;P63328	Serine/threonine-protein phosphatase 2B catalytic subunit alpha isoform	Ppp3ca	1067
22.1335	23.5025	23.1762	22.2389	22.273	22.529	21.9555	22.3804	23.3367	23.1368	22.593	22.7807	22.8725	23.2593	22.8464				8	8	8	29	29	29	29.82	0	50.207	304580000	43	P67778;Q5SQG5	P67778;Q5SQG5	Prohibitin	Phb	1068
22.6501	22.8667	22.4911	21.8992	20.6386	22.8198	22.2643	22.4828	22.824	23.0527	23.309	22.8936	20.594	21.8304	23.1623				2	2	2	18.8	18.8	18.8	14.759	0.00078186	13.383	259790000	26	P67984	P67984	60S ribosomal protein L22	Rpl22	1069
27.0232	27.6688	27.6585	25.4036	26.4965	26.9183	27.3369	27.4438	27.5409	27.7023	28.3292	28.1463	27.3992	27.3343	27.989				24	10	10	58.9	30	30	42.019	0	151.08	8422100000	174	P68033;P62737;P68134;P63268;D3YZY0;A0A494B9T3;D3Z2K3;A0A1D5RM20;A0A0U1RQ96	P68033;P62737;P68134;P63268;D3YZY0;A0A494B9T3	Actin, alpha cardiac muscle 1;Actin, aortic smooth muscle;Actin, alpha skeletal muscle;Actin, gamma-enteric smooth muscle	Actc1;Acta2;Acta1;Actg2	1070
24.2332	25.0846	25.6146	24.1971	25.0874	25.2894	25.2818	25.5255	25.2758	24.2314	24.6598	25.4509	26.0538	25.5797	24.8929				15	15	15	47.3	47.3	47.3	35.076	0	116.17	1556800000	118	P68040	P68040	Guanine nucleotide-binding protein subunit beta-2-like 1;Guanine nucleotide-binding protein subunit beta-2-like 1, N-terminally processed	Gnb2l1	1071
22.5702	22.4931	23.3159	NaN	21.6301	20.2687	23.4847	23.687	22.911	23.1286	22.9291	24.1106	24.3454	21.4909	23.9055				6	6	2	14.2	14.2	6.2	39.449	0	37.154	397400000	30	P68181-2;P68181-3;P68181;P68181-4;H6TMF5;A0A0G2JFT9	P68181-2;P68181-3;P68181;P68181-4;H6TMF5	cAMP-dependent protein kinase catalytic subunit beta	Prkacb	1072
22.2376	23.3343	23.0298	19.2746	16.6976	21.1378	23.5296	23.5937	22.234	22.741	23.1305	23.2318	22.592	23.5838	23.7064				8	5	5	34.6	23.5	23.5	27.7	0	43.821	365880000	35	P68254-2;P68254	P68254-2;P68254	14-3-3 protein theta	Ywhaq	1073
25.8715	26.2487	26.7975	25.3974	25.8973	27.2359	27.6458	27.8889	26.9155	26.7432	26.8681	26.9365	27.5277	27.4302	27.436				16	16	1	41.2	41.2	2.9	49.909	0	172.52	5754400000	194	P68373;P68369;P05214;Q9JJZ2	P68373;P68369;P05214	Tubulin alpha-1C chain;Tubulin alpha-1A chain;Tubulin alpha-3 chain	Tuba1c;Tuba1a;Tuba3a	1074
25.3571	26.4017	26.3854	23.6394	24.3805	25.9949	26.5513	26.9209	26.4818	26.5031	26.7623	26.9092	26.9827	27.1522	27.2893				17	17	3	40.7	40.7	9.9	49.83	0	220.06	4314400000	243	P68372;Q9D6F9	P68372;Q9D6F9	Tubulin beta-4B chain;Tubulin beta-4A chain	Tubb4b;Tubb4a	1075
23.0854	23.2708	22.9012	NaN	NaN	20.252	23.5968	23.7329	22.0085	22.8583	23.8934	24.1043	22.2577	24.1963	24.1704				7	5	5	26	18.7	18.7	28.211	0	41.881	417720000	24	P68510	P68510	14-3-3 protein eta	Ywhah	1076
25.6912	25.3799	25.4032	23.9952	24.6321	24.0996	26.4211	26.0977	25.5562	25.5952	26.3872	26.2388	25.7286	25.8491	26.0507				18	18	18	23.7	23.7	23.7	97.183	0	146.09	2369700000	113	P70168	P70168	Importin subunit beta-1	Kpnb1	1077
NaN	NaN	NaN	17.1231	NaN	NaN	NaN	NaN	NaN	21.4147	18.7788	18.9135	19.3082	NaN	20.6564				2	2	2	6.9	6.9	6.9	29.891	0.00067797	11.933	15920000	3	P70195	P70195	Proteasome subunit beta type-7	Psmb7	1078
22.9655	21.3843	20.5124	24.2477	24.2833	20.2773	21.162	21.9213	21.5459	21.1933	19.9254	20.2963	20.432	22.075	20.6452				12	12	12	7.4	7.4	7.4	211.1	0	70.888	237360000	17	P70206;P70208-2;P70208;Q80UG2;P70207	P70206	Plexin-A1	Plxna1	1079
22.0147	19.1574	19.0709	22.2031	23.6764	19.4957	19.0975	18.602	20.7706	18.7652	19.1673	19.0273	20.6181	18.421	19.1191				10	10	9	4.2	4.2	3.9	304.27	0	60.406	89013000	13	P70227;A0A0N4SUL2;P11881-8;P11881-7;P11881-6;P11881-5;P11881-4;P11881-2;P11881-3;P11881	P70227	Inositol 1,4,5-trisphosphate receptor type 3	Itpr3	1080
23.0851	NaN	21.3143	24.1892	24.4048	22.7748	21.4696	20.8437	22.0042	NaN	21.6393	21.6002	22.6488	23.4783	20.8493				3	3	3	15.2	15.2	15.2	26.215	0	41.351	261550000	15	P70245;A2AC29	P70245;A2AC29	3-beta-hydroxysteroid-Delta(8),Delta(7)-isomerase	Ebp	1081
21.4087	19.1858	19.2479	NaN	22.3838	19.1883	19.5548	19.1715	19.9985	20.5459	20.1195	NaN	20.197	22.2774	19.2229				3	3	3	13.6	13.6	13.6	24.967	0	20.701	63051000	6	P70280	P70280	Vesicle-associated membrane protein 7	Vamp7	1082
21.7241	21.3354	20.6594	21.6786	22.9766	20.5333	19.993	19.7736	21.3795	NaN	20.5674	20.4739	20.241	18.8977	20.0319				5	5	5	20.5	20.5	20.5	46.121	0	35.248	92858000	11	P70295;Q3U3K9;A0A0N4SVA6	P70295;Q3U3K9;A0A0N4SVA6	Ancient ubiquitous protein 1	Aup1	1083
NaN	17.9143	18.1454	NaN	NaN	NaN	19.2283	18.5859	17.8952	17.2975	17.7825	18.1531	19.6331	20.6575	19.2476				1	1	1	2.3	2.3	2.3	57.465	0.0092896	6.3537	13949000	3	P70303-3;P70303-2;P70303	P70303-3;P70303-2;P70303	CTP synthase 2	Ctps2	1084
20.1343	20.8424	21.0056	20.4604	20.4824	20.3513	19.444	19.6126	21.0912	20.1887	19.4949	19.5469	19.4952	20.2334	19.8424				2	2	2	5.5	5.5	5.5	36.169	0.00068634	12.074	51523000	6	P70372	P70372	ELAV-like protein 1	Elavl1	1085
22.4143	20.5673	20.3472	20.5372	19.4185	NaN	22.8034	21.0933	20.4784	18.9936	22.572	19.2442	21.2527	21.9088	22.4647				9	9	9	4.1	4.1	4.1	290.21	0	54.018	121650000	15	Q4FE56;P70398;E9PWA9;G3UZS3;F8VPU6	Q4FE56;P70398	Ubiquitin carboxyl-terminal hydrolase;Probable ubiquitin carboxyl-terminal hydrolase FAF-X	Usp9x	1086
19.7508	20.9584	20.9295	20.6007	20.4991	NaN	19.9752	19.3852	20.161	19.8586	20.2929	20.2388	19.6851	21.2917	19.7094				3	3	3	4.9	4.9	4.9	82.063	0	19.157	51643000	4	P70428;E9Q1M5;V9GX32;A2AIG3	P70428;E9Q1M5;V9GX32	Exostosin-2	Ext2	1087
22.1801	20.8005	18.5709	23.1307	23.431	19.6439	19.6278	19.9134	19.2765	19.3193	18.0819	18.7642	19.0124	20.2341	18.6427				4	4	4	19.1	19.1	19.1	34.165	0	26.038	97707000	16	P70452;D6RJ29	P70452	Syntaxin-4	Stx4	1088
19.6941	20.6356	20.0773	NaN	NaN	NaN	19.84	20.1593	20.493	21.8302	NaN	19.8062	21.553	19.8569	20.3221				1	1	1	6.5	6.5	6.5	23.384	0.0018738	7.9912	44564000	9	Q60817;P70670	Q60817;P70670	Nascent polypeptide-associated complex subunit alpha;Nascent polypeptide-associated complex subunit alpha, muscle-specific form	Naca	1089
21.7027	22.4901	22.9386	NaN	20.7006	20.658	23.7515	23.4934	23.4216	21.8546	22.7792	24.0904	22.5911	23.3864	23.8905				9	9	9	17.1	17.1	17.1	66.682	0	60.015	350500000	50	P70698	P70698	CTP synthase 1	Ctps1	1090
24.4013	25.101	25.3093	23.4139	23.6161	23.0156	25.3634	25.4326	25.1245	25.0329	25.1231	25.8327	25.3266	24.5036	25.5587				17	17	17	36.9	36.9	36.9	59.652	0	132.98	1411500000	102	P80313;A0A0N4SV00;A0A0N4SUI8	P80313;A0A0N4SV00	T-complex protein 1 subunit eta	Cct7	1091
22.4658	22.7435	23.1259	21.75	21.7925	22.0826	22.6228	23.1366	22.973	23.7982	22.6375	22.0939	22.2365	21.6126	23.3005				7	7	7	15.1	15.1	15.1	57.477	0	45.549	293250000	28	P80314;A0A1W2P7B7;A0A1W2P6Q3;A0A1W2P871;A0A1W2P828	P80314;A0A1W2P7B7	T-complex protein 1 subunit beta	Cct2	1092
24.0111	24.8172	24.7738	22.2815	23.791	23.6487	25.4638	25.4373	24.8163	24.6	25.0184	25.5429	24.7957	24.2857	25.1655				15	15	15	28.6	28.6	28.6	58.066	0	104.18	1265500000	95	P80315;G5E839;G3UYW5;G3UXF3;G3UXG2	P80315;G5E839	T-complex protein 1 subunit delta	Cct4	1093
21.3	22.661	22.5389	21.3582	21.1081	21.3535	22.6979	23.1636	22.3949	22.598	22.2177	22.8576	22.7273	23.2049	22.6895				6	6	6	11.8	11.8	11.8	59.623	0	42.77	235680000	16	P80316;E0CZA1	P80316	T-complex protein 1 subunit epsilon	Cct5	1094
23.159	22.79	24.0256	21.1949	22.6067	23.194	24.0906	24.2931	23.6697	24.6267	24.1618	24.7216	23.6021	24.1614	24.6875				14	14	14	26	26	26	58.004	0	89.505	651900000	62	P80317;A0A571BEL9;Q61390;B1AT05	P80317;A0A571BEL9	T-complex protein 1 subunit zeta	Cct6a	1095
22.9894	21.3244	20.9605	24.1933	24.5058	21.7958	20.9071	19.0102	22.362	20.8516	18.8073	20.806	20.8476	20.2036	20.9982				6	6	6	26	26	26	32.133	0	52.394	208210000	17	P82347;A2ACH6	P82347;A2ACH6	Delta-sarcoglycan	Sgcd	1096
19.6696	NaN	NaN	21.1477	21.8353	19.8304	18.7337	NaN	NaN	NaN	NaN	NaN	NaN	NaN	NaN				2	2	2	13.4	13.4	13.4	34.872	0	21.246	23657000	4	P82349	P82349	Beta-sarcoglycan	Sgcb	1097
21.0573	23.1401	22.2467	20.4559	22.3523	18.5365	23.498	23.8807	22.929	23.2661	24.151	21.9075	22.6743	24.2368	23.8998				7	4	3	48.9	25.6	17.8	20.529	0	34.526	380620000	23	P84084	P84084	ADP-ribosylation factor 5	Arf5	1098
25.3501	25.9198	26.1705	25.0172	25.3847	24.4355	26.2296	26.0674	25.9006	25.5667	25.7649	26.3679	26.0265	26.4475	25.7957				15	15	15	40.2	40.2	40.2	49.389	0	209.35	2559500000	120	Q3TWV4;P84091;A0A338P6T4;A0A338P798	Q3TWV4;P84091	AP-2 complex subunit mu	Ap2m1	1099
24.4269	24.7013	23.7937	23.8101	23.5485	24.0017	23.6212	23.9478	24.9068	24.389	23.5805	24.12	22.2894	23.393	24.5802				9	8	8	41.9	36.1	36.1	21.308	0	74.982	791900000	54	P84096;A0A1B0GSL4	P84096	Rho-related GTP-binding protein RhoG	Rhog	1100
23.4972	22.8515	22.5378	23.6863	23.1775	22.2837	23.6173	22.5337	23.0355	22.9522	23.531	22.6191	24.1323	23.5637	22.4843				2	2	2	16.9	16.9	16.9	14.203	0.00081169	14.486	353480000	26	P84104-2;P84104	P84104-2;P84104	Serine/arginine-rich splicing factor 3	Srsf3	1101
NaN	NaN	NaN	NaN	NaN	NaN	19.4472	NaN	NaN	NaN	NaN	NaN	19.2839	NaN	NaN				2	2	1	6.2	6.2	2.9	46.233	0.0006689	11.772	5598500	2	P97298;E9PWS2;Q5ND37;B7ZC25	P97298;E9PWS2;Q5ND37;B7ZC25	Pigment epithelium-derived factor	Serpinf1	1102
20.4794	20.7918	20.6171	NaN	NaN	NaN	20.7794	20.6938	21.0611	20.221	20.305	20.3502	20.7194	20.659	20.7459				3	3	3	3.9	3.9	3.9	102.08	0	18.363	58448000	3	P97310	P97310	DNA replication licensing factor MCM2	Mcm2	1103
21.3896	20.7744	21.3236	21.8816	21.4387	22.1598	21.1329	21.0685	21.6299	22.0218	21.3456	20.5942	21.2085	21.6331	20.3746				2	2	2	14.5	14.5	14.5	20.926	0.00073046	12.585	111690000	13	P97314;A0A1W2P780;A0A1W2P7N8;A0A1W2P6I3;A0A1W2P758;A0A1W2P845	P97314;A0A1W2P780;A0A1W2P7N8;A0A1W2P6I3;A0A1W2P758;A0A1W2P845	Cysteine and glycine-rich protein 2	Csrp2	1104
22.1511	21.5057	22.1246	22.1289	21.1854	22.3825	23.2852	23.058	21.3871	23.739	23.295	22.6102	22.7899	22.8799	22.403				4	4	4	29	29	29	20.583	0	31.494	262930000	27	P97315	P97315	Cysteine and glycine-rich protein 1	Csrp1	1105
23.065	20.6777	20.4052	23.9471	24.3099	20.6074	20.7738	NaN	20.8985	NaN	NaN	20.8727	NaN	18.4454	19.4351				6	6	6	9.3	9.3	9.3	103	0	50.155	172000000	13	P97333	P97333	Neuropilin-1	Nrp1	1106
21.7703	21.6856	21.8567	19.9221	19.9693	20.754	NaN	20.9007	21.571	22.4072	22.766	21.3266	21.357	21.1567	20.8799				3	3	3	4.7	4.7	4.7	80.895	0	37.471	105350000	10	P97350	P97350	Plakophilin-1	Pkp1	1107
23.7458	23.9992	23.6881	22.9298	22.3035	23.7879	23.5837	24.1812	23.8989	24.5018	24.5605	23.5497	22.4734	22.4507	24.1053				11	11	11	42.4	42.4	42.4	29.885	0	70.254	604640000	36	P97351	P97351	40S ribosomal protein S3a	Rps3a	1108
22.026	22.3675	21.9925	21.2756	22.7378	21.1358	22.0273	21.5532	22.5017	22.3887	22.1954	21.7792	22.1006	20.7417	21.6539				5	5	5	10.2	10.2	10.2	62.981	0	32.008	176940000	23	P97363	P97363	Serine palmitoyltransferase 2	Sptlc2	1109
21.4517	20.2729	21.0325	22.701	23.5417	22.4487	21.1159	20.9362	21.07	18.5791	18.8138	19.1102	21.8525	22.9834	20.8654				3	3	3	12.6	12.6	12.6	31.775	0	18.942	144050000	18	P97370	P97370	Sodium/potassium-transporting ATPase subunit beta-3	Atp1b3	1110
21.8654	22.8061	22.6792	21.1078	21.997	21.3572	21.9675	21.9393	22.4311	22.2048	22.6205	22.768	22.4365	23.2704	22.7268				6	6	6	21.6	21.6	21.6	35.915	0	39.253	230750000	29	P97429;A0A0N4SW89;F7ANV6;D3Z0S1;A0A0N4SV57;S4R1F2	P97429;A0A0N4SW89;F7ANV6;D3Z0S1;A0A0N4SV57;S4R1F2	Annexin A4;Annexin	Anxa4	1111
19.5312	19.3742	20.1584	19.6934	19.5064	20.4005	19.8343	NaN	19.6242	21.0499	NaN	19.1301	19.7063	21.8006	20.4581				5	5	5	6.2	6.2	6.2	109.65	0	30.235	43572000	6	P97449;A0A0U1RNS3	P97449	Aminopeptidase N	Anpep	1112
21.5199	21.9373	22.0161	21.4377	21.5907	23.5623	21.3581	21.9138	22.3929	22.7274	21.7409	20.5225	21.4184	22.3723	21.7041				5	5	5	14.3	14.3	14.3	50.052	0	36.075	161760000	22	P97807-2;P97807	P97807-2;P97807	Fumarate hydratase, mitochondrial	Fh	1113
NaN	NaN	17.7377	19.1451	21.4433	19.5707	NaN	NaN	18.2639	NaN	NaN	NaN	NaN	18.8897	NaN				1	1	1	2.7	2.7	2.7	66.602	0.0067416	6.4993	12053000	1	Q05DV2;P98192	Q05DV2;P98192	Dihydroxyacetone phosphate acyltransferase	Gnpat	1114
24.4344	25.5474	25.1999	23.4919	23.3129	25.0813	25.3806	26.0383	25.5769	25.0507	25.2417	25.3016	25.9922	26.3658	26.0478				16	3	2	36.9	9.5	6.1	49.67	0	57.781	1905400000	59	P99024;CON__ENSEMBL:ENSBTAP00000025008;A2AQ07;A0A1D5RM76	P99024	Tubulin beta-5 chain	Tubb5	1115
NaN	NaN	NaN	18.7121	NaN	NaN	NaN	NaN	NaN	21.2439	18.5897	18.4496	19.1679	NaN	NaN				1	1	1	5.7	5.7	5.7	29.116	0.0092947	6.3556	9586300	1	P99026	P99026	Proteasome subunit beta type-4	Psmb4	1116
NaN	21.198	21.068	21.3472	21.0723	21.6267	20.6539	21.3527	21.4991	21.0431	21.063	NaN	21.1555	19.7185	21.321				2	2	2	24.3	24.3	24.3	11.651	0.00081301	14.513	81948000	10	P99027;A0A5F8MPY2	P99027;A0A5F8MPY2	60S acidic ribosomal protein P2	Rplp2	1117
23.2041	22.1514	22.0701	23.1747	24.2598	23.3605	21.4031	21.5369	22.1249	22.4969	21.4812	21.0109	21.4775	22.3966	21.3902				7	7	7	10	10	10	95.371	0	47.557	262860000	25	V9GX00;Q00560;V9GXT4;V9GXA2;V9GX52	V9GX00;Q00560	Interleukin-6 receptor subunit beta	Il6st	1118
20.1473	18.2116	18.1717	20.5742	21.4654	NaN	17.6811	17.8727	17.4058	18.1139	17.8371	NaN	NaN	17.8798	18.2951				2	2	2	15.6	15.6	15.6	24.051	0.0019011	11.105	30176000	3	Q00609-2;Q00609	Q00609-2;Q00609	T-lymphocyte activation antigen CD80	Cd80	1119
18.5776	NaN	17.8208	20.8374	21.6346	19.0625	17.2565	17.6537	18.2957	NaN	NaN	NaN	NaN	18.875	18.3291				3	3	3	4.6	4.6	4.6	97.222	0	17.848	22262000	4	Q6PE80;Q00993	Q6PE80;Q00993	Receptor protein-tyrosine kinase;Tyrosine-protein kinase receptor UFO	Axl	1120
22.9022	24.1317	23.5002	22.582	22.827	23.4153	22.7343	22.9964	24.1548	24.1675	23.6635	22.8814	22.3764	23.4244	23.4692				11	11	11	13.3	13.3	13.3	129.56	0	70.171	462960000	36	Q01149;E0CXI2	Q01149	Collagen alpha-2(I) chain	Col1a2	1121
22.5615	20.237	21.2131	23.1191	24.1193	20.6145	20.3272	20.0806	20.235	NaN	NaN	19.6279	21.2147	22.763	20.2441				8	8	8	7.1	7.1	7.1	134.85	0	49.912	152500000	16	Q01279;Q9WVF5;B2KGF7;P70424;Q61527-3;Q61527-2;Q61527	Q01279;Q9WVF5	Epidermal growth factor receptor	Egfr	1122
23.4948	24.141	24.1761	23.3814	23.4998	24.4099	23.9139	24.2073	24.6641	24.9296	23.9895	24.3033	24.5942	24.3318	24.2788				19	19	19	23.2	23.2	23.2	89.321	0	152.26	772010000	90	Q01853	Q01853	Transitional endoplasmic reticulum ATPase	Vcp	1123
22.8137	21.7088	NaN	22.0775	22.8627	20.8365	21.2916	NaN	NaN	NaN	NaN	21.8705	20.6973	21.3724	NaN				3	3	3	14.5	14.5	14.5	28.793	0	39.404	97280000	8	Q02013	Q02013	Aquaporin-1	Aqp1	1124
23.6792	23.9594	24.0511	22.3575	23.1322	24.4969	24.748	24.5754	24.6762	23.2245	24.8099	25.1433	24.1243	24.6694	24.8969				17	17	17	18.1	18.1	18.1	117.81	0	136.88	902960000	88	Q02053;P31254	Q02053	Ubiquitin-like modifier-activating enzyme 1	Uba1	1125
26.2155	25.9131	25.6388	26.6847	27.1836	25.6551	25.5192	25.6279	26.1087	27.1567	26.1196	26.016	24.5765	25.0081	25.5009				18	15	15	25.9	22	22	85.47	0	117.53	3930200000	53	Q02248;E9Q6A9;D3YUH4;F7BAC9;F6QZ47;F7CRC6;D3Z7S6;D3Z5Q1;E9PW26	Q02248;E9Q6A9	Catenin beta-1	Ctnnb1	1126
24.6694	24.6583	25.2752	25.1523	24.6748	26.0445	24.227	24.5166	24.482	25.5641	25.1672	24.7406	24.9027	24.2481	24.1612				20	20	17	31.3	31.3	27.2	81.8	0	130.74	1159100000	115	Q02257	Q02257	Junction plakoglobin	Jup	1127
22.0083	20.5957	21.5493	23.7287	23.2032	20.733	20.8457	20.6435	21.9656	20.3209	19.584	19.4918	21.3184	19.2681	19.3593				7	7	6	9.7	9.7	8.6	108.85	0	42.07	134490000	13	Q03145	Q03145	Ephrin type-A receptor 2	Epha2	1128
26.0631	26.682	26.7876	26.4498	27.1299	27.1079	25.7249	26.0829	26.9025	26.8218	26.14	26.4818	26.5437	26.4024	26.2226				19	19	19	36.2	36.2	36.2	59.752	0	228.8	3934500000	185	Q03265;D3Z6F5;D6RJ16	Q03265;D3Z6F5	ATP synthase subunit alpha, mitochondrial;ATP synthase subunit alpha	Atp5a1	1129
NaN	NaN	NaN	18.5555	18.3881	20.5135	NaN	20.4229	19.5758	NaN	NaN	NaN	20.7155	20.9161	20.1678				1	1	1	2.9	2.9	2.9	42.713	0.0062147	6.544	20234000	6	Q04447	Q04447	Creatine kinase B-type	Ckb	1130
21.9218	22.5518	22.4226	20.7085	21.5085	20.909	21.6002	21.8519	22.3317	22.242	22.293	21.808	21.0801	22.5727	22.2883				6	6	6	6.6	6.6	6.6	108.49	0	40.443	174810000	29	Q04857	Q04857	Collagen alpha-1(VI) chain	Col6a1	1131
21.3276	21.7318	21.3991	NaN	21.7973	22.1351	21.2275	21.3636	21.4255	NaN	NaN	NaN	22.3944	22.5754	22.3134				6	1	1	37.5	7.3	7.3	21.441	0.0083011	6.4264	108260000	4	Q05144;A0A2R8VHH0	Q05144;A0A2R8VHH0	Ras-related C3 botulinum toxin substrate 2	Rac2	1132
22.8466	23.6909	23.6669	23.7915	24.1354	24.1707	22.9894	23.1871	23.8969	23.1436	23.396	22.7154	22.9847	22.3938	23.0828				7	7	6	15.6	15.6	14.1	69.012	0	45.852	444910000	37	Q05769	Q05769	Prostaglandin G/H synthase 2	Ptgs2	1133
19.9187	19.3104	19.4214	19.7907	NaN	24.2973	20.8472	20.7169	19.2538	22.3265	20.1207	21.247	20.4405	19.0301	20.1935				3	3	3	15.6	15.6	15.6	15.137	0	17.846	73307000	7	Q05816	Q05816	Fatty acid-binding protein, epidermal	Fabp5	1134
18.6751	19.9327	20.2294	NaN	NaN	NaN	19.6339	19.5218	19.6497	NaN	NaN	19.0437	20.4488	NaN	19.5416				1	1	1	9.3	9.3	9.3	17.988	0.0018473	7.2323	22605000	6	Q05BZ0;Q9CRA5	Q05BZ0;Q9CRA5	Golgi phosphoprotein 3	Golph3	1135
22.3591	19.2766	20.3319	23.2247	23.8676	NaN	19.2932	NaN	20.733	20.3548	19.7855	18.8021	19.7838	20.0284	20.3763				9	9	9	3.8	3.8	3.8	273.81	0	56.725	120020000	15	Q07113	Q07113	Cation-independent mannose-6-phosphate receptor	Igf2r	1136
NaN	19.8579	20.1802	NaN	19.4342	19.9452	19.5801	19.3155	19.8626	19.2694	19.7417	19.2593	NaN	20.5274	19.7397				2	2	2	6.1	6.1	6.1	44.889	0.00075415	12.903	30273000	4	Q07417	Q07417	Short-chain specific acyl-CoA dehydrogenase, mitochondrial	Acads	1137
20.614	22.4601	22.4804	21.2857	22.0504	20.4005	20.807	22.0726	22.9823	21.991	20.8688	21.4931	18.725	20.9473	21.1923				6	6	6	24.6	24.6	24.6	33.355	0	36.846	130650000	15	Q08091;A0A1L1SRV0;Q08091-2;A0A1L1SUB2	Q08091;A0A1L1SRV0;Q08091-2;A0A1L1SUB2	Calponin-1	Cnn1	1138
22.2638	23.3207	23.7781	20.653	21.7712	21.6268	23.8899	24.4876	23.4841	23.8578	23.1073	24.4324	23.5082	23.3022	23.928				7	7	6	26.6	26.6	23	33.155	0	46.94	541140000	25	Q08093;D3Z7R6	Q08093;D3Z7R6	Calponin-2;Calponin	Cnn2	1139
21.2428	19.4337	19.1035	21.0968	21.2969	19.8297	20.236	18.7804	20.0705	19.1025	19.1412	18.4002	18.2993	19.4815	19.3041				2	2	2	4.2	4.2	4.2	52.697	0.00075815	12.952	45655000	7	Q08857;A0A0G2JFB7	Q08857;A0A0G2JFB7	Platelet glycoprotein 4	Cd36	1140
22.2591	21.1153	22.0367	23.1715	23.3964	21.6506	21.9035	21.2728	21.9102	21.322	21.706	20.566	22.9293	21.8811	21.1738				4	4	4	17	17	17	29.128	0	25.655	187020000	17	Q0PD20;Q64008;B1AQD3;F7BE32;B1AQD4	Q0PD20;Q64008;B1AQD3;F7BE32;B1AQD4	Ras-related protein Rab-34	Rab34	1141
22.2112	22.4557	22.702	20.5619	21.8843	22.9106	23.5444	23.4706	23.0952	22.7002	23.229	23.7457	23.7177	24.2213	23.362				13	13	13	15.7	15.7	15.7	103.32	0	79.984	378860000	46	Q11011;F6QYF8;E9Q039;E9Q6F4;F6V7K3;F2Z3V5;F7ANF4	Q11011;F6QYF8;E9Q039;E9Q6F4	Puromycin-sensitive aminopeptidase	Npepps	1142
21.1421	19.9624	19.9887	21.5243	22.5239	20.5766	18.7565	19.1769	20.054	19.5566	19.3155	19.3792	20.1934	19.5745	18.7832				5	5	5	8.3	8.3	8.3	77.795	0	32.068	56781000	7	Q14C51;A0A0U1RQ61;A0A0U1RP36	Q14C51	Pentatricopeptide repeat domain-containing protein 3, mitochondrial	Ptcd3	1143
16.9948	21.2399	21.0689	18.5882	NaN	NaN	18.9528	20.2262	19.156	22.6668	19.0712	19.2115	20.5449	21.0089	20.5895				2	2	2	8.1	8.1	8.1	36.21	0.00080906	14.25	47939000	8	Q20BD0;Q80XR6;Q99020	Q20BD0;Q80XR6;Q99020	Heterogeneous nuclear ribonucleoprotein A/B	Hnrnpab	1144
21.6004	17.2391	NaN	19.1576	17.3312	NaN	NaN	18.3655	18.2905	18.5518	20.4645	17.3207	NaN	21.1386	NaN				2	2	2	5.9	5.9	5.9	50.656	0.0007278	12.556	28155000	5	Q31125	Q31125	Zinc transporter SLC39A7	Slc39a7	1145
NaN	NaN	NaN	17.5558	NaN	NaN	NaN	NaN	NaN	16.5081	NaN	17.1256	17.4911	19.8537	17.085				1	1	1	5.2	5.2	5.2	29.838	0.0040698	6.7201	3896600	1	Q3T9D8;Q8BMG8	Q3T9D8;Q8BMG8	Mitochondrial folate transporter/carrier	Slc25a32	1146
19.6844	NaN	17.99	18.8782	21.5021	NaN	18.7999	NaN	19.2432	NaN	NaN	NaN	18.5513	20.6229	18.9217				2	2	2	4.8	4.8	4.8	49.951	0.00073855	12.688	25190000	7	Q3TAA8;Q8K358	Q3TAA8;Q8K358	Phosphatidylinositol glycan anchor biosynthesis class U protein	Pigu	1147
22.8699	21.3932	20.9927	22.3558	23.9915	23.7236	21.6829	21.1127	22.0928	21.0098	19.7393	19.0425	20.2294	22.991	20.8533				7	7	7	27.9	27.9	27.9	38.036	0	49.118	197370000	27	Q3TBT3-3;Q3TBT3;Q3TBT3-2;A0A494BBL9	Q3TBT3-3;Q3TBT3;Q3TBT3-2	Stimulator of interferon genes protein	Tmem173	1148
21.4583	22.2296	21.9321	21.8984	20.2598	21.3174	20.2341	21.0972	22.1669	21.7326	21.8776	20.9905	20.8876	19.6647	21.4973				3	3	3	9.3	9.3	9.3	41.779	0	20.147	120710000	14	Q3TCD4;Q9WUR2-2;Q9WUR2;E9Q7A8;E9PYC6;E9Q858;E9PUY9;E9PYA9;E9PVM6;E9PY42;Q78JN3	Q3TCD4;Q9WUR2-2;Q9WUR2;E9Q7A8;E9PYC6;E9Q858;E9PUY9;E9PYA9;E9PVM6;E9PY42;Q78JN3	Enoyl-CoA delta isomerase 2, mitochondrial	Eci2;Eci3	1149
18.026	NaN	18.6427	NaN	NaN	NaN	NaN	18.4978	NaN	18.6261	18.7177	18.544	18.1638	19.478	19.8117				2	1	1	2.9	1.6	1.6	87.752	0.0098039	6.3346	11878000	1	Q3TCH7	Q3TCH7	Cullin-4A	Cul4a	1150
22.5457	21.3335	21.2949	23.0299	23.7703	21.9424	20.2892	20.2754	20.882	21.6501	20.722	20.48	21.3931	20.2991	20.5627				4	4	4	9.9	9.9	9.9	49.835	0	25.75	144900000	10	Q3TCU5;Q9R233-2;Q9R233;G3UZZ2;A0A3Q4EGL0	Q3TCU5;Q9R233-2;Q9R233;G3UZZ2;A0A3Q4EGL0	Tapasin	Tapbp	1151
23.4692	23.7449	23.1689	23.1309	23.9396	NaN	22.2479	22.6903	23.1585	23.3403	22.9767	22.6672	22.0826	21.9872	23.0347				8	8	8	28.1	28.1	28.1	52.471	0	111.69	362960000	36	Q3TDN2;Q3TDN2-2;D3Z2H4;D3YUP4;D6RE51	Q3TDN2;Q3TDN2-2;D3Z2H4	FAS-associated factor 2	Faf2	1152
NaN	19.8266	NaN	19.9133	NaN	NaN	NaN	NaN	NaN	NaN	19.2423	NaN	20.9526	19.1135	NaN				2	2	2	14.8	14.8	14.8	22.135	0.00070323	12.287	8383100	2	Q3TFP0;Q9R0U0-3;Q9R0U0-2;Q9R0U0;A3KG57	Q3TFP0;Q9R0U0-3;Q9R0U0-2;Q9R0U0;A3KG57	Serine/arginine-rich splicing factor 10	Srsf10;Srsf12	1153
20.637	21.3995	21.3703	22.3931	20.2005	20.6262	21.7091	21.3971	21.3138	20.8047	21.5381	21.7525	20.7148	21.2084	21.9435				3	3	3	9.9	9.9	9.9	28.526	0	17.703	125470000	11	Q3TG45;Q9CPS5;Q9CX56	Q3TG45;Q9CPS5;Q9CX56	26S proteasome non-ATPase regulatory subunit 8	Psmd8	1154
NaN	19.072	19.5712	NaN	18.314	18.842	19.3294	19.3411	19.4569	NaN	19.5228	19.5771	19.2468	19.0293	19.4002				2	2	2	5	5	5	40.42	0.0012953	11.387	21476000	2	Q9D8N2;Q3TH34;D3YUG1	Q9D8N2;Q3TH34;D3YUG1	Protein FAM45A	Fam45a	1155
20.6817	21.0619	21.5354	NaN	NaN	21.5733	22.1269	22.6624	21.3967	20.6886	22.1399	22.5686	22.2678	22.6527	21.779				3	3	2	18.6	18.6	12.2	19.779	0	19.936	150090000	15	Q3THE2;Q6ZWQ9;D3YV37	Q3THE2;Q6ZWQ9	Myosin regulatory light chain 12B	Myl12b;Myl12a	1156
20.8973	20.9071	20.6608	20.5798	NaN	22.1361	20.6859	20.6418	21.4345	21.0375	NaN	21.1519	21.6917	22.1303	20.6281				4	4	4	9.6	9.6	9.6	50.118	0	25.509	78581000	10	Q3TJD7;B8JJB2;B8JJB3;Q8BVJ7;Q3TJD7-3;B8JJB1;Q3TJD7-2	Q3TJD7;B8JJB2;B8JJB3;Q8BVJ7;Q3TJD7-3;B8JJB1;Q3TJD7-2	PDZ and LIM domain protein 7	Pdlim7	1157
22.3927	NaN	19.574	22.3941	23.3838	20.3198	19.8647	18.9183	20.0277	19.9132	19.7057	19.7089	20.6	19.1448	19.1687				7	7	7	8.1	8.1	8.1	107.83	0	44.163	92999000	9	Q3TL44;A0A1L1ST78;A0A1L1SQN7	Q3TL44	NLR family member X1	Nlrx1	1158
26.0752	25.9252	26.5966	25.7488	26.4361	27.161	26.2212	26.6687	26.3024	25.9424	26.1434	26.384	26.6356	26.5042	26.1096				12	12	1	30.8	30.8	3.4	48.689	0	218.72	3639300000	164	Q3TML0	Q3TML0		Pdia6	1159
19.9029	20.287	20.297	19.4157	19.2611	19.7703	19.703	20.17	21.5734	22.0195	20.0926	20.5318	19.1619	19.0304	20.013				2	2	2	15.2	15.2	15.2	19.012	0.00074571	12.788	58737000	3	Q80ZP8;Q3TMX5;F6USD5;F6T4L3;Q9CXI5	Q80ZP8;Q3TMX5;F6USD5;F6T4L3;Q9CXI5	Mesencephalic astrocyte-derived neurotrophic factor	Manf	1160
20.4948	20.2036	20.1225	20.6985	23.3651	20.4676	19.7127	19.3351	19.9848	NaN	19.9976	19.9403	20.5375	21.754	20.175				5	5	5	9.9	9.9	9.9	81.163	0	36.05	76220000	5	Q3TVI8;D3YY15;D3Z2F0;D3YUE1	Q3TVI8	Pre-B-cell leukemia transcription factor-interacting protein 1	Pbxip1	1161
20.8093	21.7455	21.8345	NaN	20.2071	21.0022	21.8665	22.3735	22.3662	21.9887	21.4883	22.7129	21.3579	20.1288	22.6401				4	4	4	9.6	9.6	9.6	51.662	0	26.199	149630000	13	Q8BPW9;Q3TVK3;Q9Z2W0;A0A087WSU0;A0A087WNX3;A0A087WSD3;A0A087WRC1;A0A087WS31;A0A087WSE6	Q8BPW9;Q3TVK3;Q9Z2W0	Aspartyl aminopeptidase	Dnpep	1162
20.0929	20.8773	20.5124	NaN	18.8151	20.0039	20.874	20.8578	21.0007	20.3404	21.4296	21.8459	21.7544	22.0682	21.5433				3	3	2	8.9	8.9	6.3	56.613	0	18.85	77668000	12	Q3TW96;Q3TW96-2	Q3TW96	UDP-N-acetylhexosamine pyrophosphorylase-like protein 1	Uap1l1	1163
24.4037	23.6465	23.5136	24.6582	24.4278	22.8766	24.2758	23.7979	24.0838	23.0796	23.8079	24.1244	23.4227	23.4225	23.9563				14	14	14	19.6	19.6	19.6	105.73	0	92.638	689870000	64	Q3TXS7;J3QN38	Q3TXS7	26S proteasome non-ATPase regulatory subunit 1	Psmd1	1164
21.9108	22.8221	23.243	20.9225	22.2425	22.6042	21.9422	22.4303	22.02	22.5406	22.6519	22.2543	22.1641	24.0492	22.1903				6	6	6	38.5	38.5	38.5	21.462	0	40.646	267650000	34	Q3TXV4;Q921E2;A2ARZ7;P35285;Q3TM43;D6RFT6	Q3TXV4;Q921E2	Ras-related protein Rab-31	Rab31	1165
21.5714	19.1464	NaN	21.3609	22.2814	NaN	NaN	NaN	NaN	19.0117	18.3162	18.568	18.5696	18.9156	18.8736				2	2	2	6.7	6.7	6.7	36.597	0.00081103	14.404	41661000	4	Q3TZM9-3;Q3TZM9-2;Q3TZM9;F6R220	Q3TZM9-3;Q3TZM9-2;Q3TZM9;F6R220	GDP-Man:Man(3)GlcNAc(2)-PP-Dol alpha-1,2-mannosyltransferase	Alg11	1166
24.9617	23.4446	23.4086	25.3234	26.2374	23.8677	23.8473	22.8249	24.1566	23.6665	23.3715	23.3992	22.5221	24.5284	23.2202				16	16	16	24	24	24	94.138	0	118.14	894650000	64	Q3TZZ7;A0A1Y7VM39;Q3TZZ7-2;A0A1Y7VNA1	Q3TZZ7	Extended synaptotagmin-2	Esyt2	1167
21.5382	23.0821	22.6984	21.2035	22.1118	22.1386	21.9798	21.9259	22.8726	22.4876	21.2818	22.1142	21.7578	22.5315	22.2561				9	9	9	16.3	16.3	16.3	65.335	0	54.273	205160000	29	Q3U186;A2AT41	Q3U186	Probable arginine--tRNA ligase, mitochondrial	Rars2	1168
21.6256	22	21.8372	21.2303	21.1386	21.6883	21.9713	22.1521	21.8112	22.3284	21.6311	21.9976	22.3393	21.6838	22.005				5	5	5	4.6	4.6	4.6	126.85	0	30.321	155150000	23	Q3U1J4;A0A494BAF6;A0A494B987	Q3U1J4	DNA damage-binding protein 1	Ddb1	1169
22.9475	23.535	23.8513	21.2126	22.2543	22.1118	24.0217	23.8793	23.8199	23.1548	23.7199	24.377	24.2489	22.4489	24.2092				14	14	13	22.1	22.1	20.4	94.208	0	91.818	506020000	55	Q3U2G2;Q61316;E0CY23;P48722-2;P48722	Q3U2G2;Q61316	Heat shock 70 kDa protein 4	Hspa4	1170
19.6132	18.8363	NaN	NaN	22.2911	NaN	19.316	19.3083	19.3237	18.4181	NaN	19.3897	19.519	19.1029	NaN				3	3	3	5.9	5.9	5.9	65.734	0	20.671	31819000	3	Z4YJR1;Q3U3R4-3;Q3U3R4-2;Q3U3R4;F6YC79	Z4YJR1;Q3U3R4-3;Q3U3R4-2;Q3U3R4;F6YC79	Lipase maturation factor;Lipase maturation factor 1	Lmf1	1171
21.0566	21.1626	20.9332	20.1233	21.2887	19.8117	20.0985	20.0655	21.1777	20.7655	21.4745	20.6542	20.3592	22.0013	20.6252				10	5	5	18.4	9.7	9.7	72.584	0	32.553	78212000	13	Q3U741;Q501J6;Q3TU25;Q501J6-2;B1ARB9	Q3U741;Q501J6;Q3TU25;Q501J6-2	Probable ATP-dependent RNA helicase DDX17	Ddx17	1172
24.7623	23.3969	23.7187	25.4889	25.1121	23.9194	23.2217	22.801	23.702	23.3943	23.042	23.0277	24.0189	24.3218	22.7358				17	17	17	17.5	17.5	17.5	121.55	0	118.21	707800000	67	Q3U7R1;Q3U7R1-2;A0A1W2P784	Q3U7R1;Q3U7R1-2;A0A1W2P784	Extended synaptotagmin-1	Esyt1	1173
24.3521	23.6325	23.2432	23.886	24.2468	21.2696	23.3225	22.318	23.1989	22.7137	22.9872	22.797	21.9749	23.6301	22.7492				7	7	7	9.7	9.7	9.7	71.439	0	51.109	448420000	37	Q3U9G9;A0A0A6YY12;A0A0A6YWS3;A0A0A6YXW3;A0A0A6YXT6;A0A0A6YW01	Q3U9G9	Lamin-B receptor	Lbr	1174
20.022	21.0062	20.9592	18.5327	NaN	NaN	21.0714	20.8993	20.7891	21.6252	20.9596	21.9005	18.5699	16.1264	18.3581				1	1	1	13	13	13	9.6957	0.0051784	6.657	65509000	9	Q3UA72;Q9CPW4	Q3UA72;Q9CPW4	Actin-related protein 2/3 complex subunit 5	Arpc5	1175
23.2691	21.4276	21.0618	22.6323	23.3174	20.8123	21.5123	20.5316	22.0163	21.2436	20.4382	21.1578	22.608	20.9594	19.9911				3	3	3	8.6	8.6	8.6	37.998	0	17.985	164130000	16	Q3UDR8;F6YIY0;D3YXM6	Q3UDR8	Protein YIPF3;Protein YIPF3, N-terminally processed	Yipf3	1176
21.3114	20.1786	19.7013	19.8261	21.287	NaN	20.2677	NaN	20.0808	18.9612	NaN	NaN	NaN	19.1705	19.9094				1	1	1	2.1	2.1	2.1	69.099	0.0023923	6.9184	39564000	4	Q3UDW8-2;Q3UDW8	Q3UDW8-2;Q3UDW8	Heparan-alpha-glucosaminide N-acetyltransferase	Hgsnat	1177
22.1038	21.7668	21.8056	22.6196	21.6148	22.203	22.0917	21.9834	22.2259	21.279	21.9155	22.2628	20.0784	18.66	22.5305				4	4	4	15.5	15.5	15.5	38.361	0	54.454	175340000	20	Q3UF75;Q9EPC1	Q3UF75;Q9EPC1	Alpha-parvin	Parva	1178
21.9939	21.3401	21.3936	22.4237	22.7737	20.9055	22.3373	21.5094	21.552	21.5297	21.3101	21.7674	21.8062	21.9128	21.6849				23	9	7	12.1	5.4	4.5	233.45	0	58.192	164320000	20	Q3UH59;Q5SV64;Q61879	Q3UH59;Q5SV64;Q61879	Myosin-10	Myh10	1179
20.995	19.6275	19.412	20.5697	21.4836	NaN	19.6961	19.0536	19.7648	19.4292	NaN	19.2931	20.4542	20.8146	19.0966				3	3	3	3.5	3.5	3.5	100.72	0	17.552	45987000	7	Q3UHN9;A0A494B9A5	Q3UHN9;A0A494B9A5	Bifunctional heparan sulfate N-deacetylase/N-sulfotransferase 1;Heparan sulfate N-deacetylase 1;Heparan sulfate N-sulfotransferase 1	Ndst1	1180
18.8734	19.1595	18.7135	NaN	18.72	19.2915	19.3935	NaN	19.2138	20.0639	18.898	19.0001	NaN	19.1178	19.1185				1	1	1	7.2	7.2	7.2	20.605	0.0040745	6.7301	19438000	1	Q3UHX2	Q3UHX2	28 kDa heat- and acid-stable phosphoprotein	Pdap1	1181
20.0474	21.1243	21.5306	19.6843	20.0947	21.0096	20.013	20.73	21.9339	21.8821	20.2066	20.6977	19.2195	22.3365	20.0591				5	5	5	13.4	13.4	13.4	52.278	0	31.23	73688000	10	Q3UJQ9;Q9D0K2	Q3UJQ9;Q9D0K2	Succinyl-CoA:3-ketoacid-coenzyme A transferase;Succinyl-CoA:3-ketoacid coenzyme A transferase 1, mitochondrial	Oxct1	1182
NaN	NaN	NaN	NaN	NaN	NaN	NaN	NaN	NaN	NaN	NaN	NaN	NaN	NaN	NaN				1	1	1	2.3	2.3	2.3	59.452	0.0077821	6.4541	0	1	Q3ULW8-2;Q3ULW8	Q3ULW8-2;Q3ULW8		Parp3	1183
20.7491	20.3759	NaN	21.1007	NaN	NaN	21.2114	NaN	21.2624	21.4677	21.9083	21.462	20.8403	19.5801	20.2618				4	4	4	3.4	3.4	3.4	136.37	0	22.915	63220000	5	Q3UMB9;A0A1W2P6V9	Q3UMB9	WASH complex subunit 7	Kiaa1033	1184
18.6798	18.9538	19.0256	NaN	NaN	NaN	NaN	NaN	NaN	NaN	NaN	NaN	19.4223	19.8012	19.0749				2	2	2	5	5	5	39.329	0.001287	11.292	9876700	1	Q3UMW8	Q3UMW8	Ceroid-lipofuscinosis neuronal protein 5 homolog	Cln5	1185
22.4782	22.9767	23.4784	20.9449	21.5193	22.2755	24.3917	23.7321	23.1805	23.5857	24.0674	24.3342	23.7657	24.8131	23.9021				14	14	14	13.3	13.3	13.3	133.57	0	90.166	549620000	55	Q3UPL0;Q3UPL0-2;S4R2A9;S4R192;S4R256;S4R1T5;S4R1Y8;Q3UPL0-3	Q3UPL0;Q3UPL0-2;S4R2A9	Protein transport protein Sec31A	Sec31a	1186
20.0678	20.4352	20.6425	NaN	19.6822	NaN	21.0693	21.4958	21.2126	20.9188	21.2268	NaN	19.9855	17.2463	21.0821	+			4	1	1	2.2	0.5	0.5	180.53	1	-2	63872000	4	Q3UQ44;Q3UQP1;F8VQ29	Q3UQ44	Ras GTPase-activating-like protein IQGAP2	Iqgap2	1187
19.2337	NaN	20.34	19.5608	21.2045	NaN	19.0958	NaN	19.7984	19.2088	19.265	NaN	19.4488	18.2303	19.4465				3	3	3	4.4	4.4	4.4	78.84	0	17.035	31164000	4	Q922A3;Q3UQ84;A0A0G2JGW2;Q3TP97;E9Q7H6;A0A0G2JFW1;A0A0G2JF63	Q922A3;Q3UQ84;A0A0G2JGW2;Q3TP97;E9Q7H6	Threonine--tRNA ligase, mitochondrial	Tars2	1188
NaN	NaN	NaN	NaN	19.3444	19.7926	21.1851	NaN	21.223	22.221	NaN	NaN	20.2053	22.1691	NaN				1	1	1	2.4	2.4	2.4	32.591	0.001875	8.0266	43850000	4	Q3URK1	Q3URK1	Coiled-coil domain-containing protein C1orf110 homolog		1189
NaN	20.8	19.9442	NaN	NaN	NaN	20.2431	19.9046	19.7102	NaN	NaN	19.6894	20.3679	21.9593	20.8234				3	3	3	8.4	8.4	8.4	49.121	0	18.867	39356000	6	Q3USK2;Q9DC28-2;Q9DC28;Q3TYE1;Q9JMK2;A8Y2Z5;A8Y2Z9;A0A2R8W6S2;F7A4U8	Q3USK2;Q9DC28-2;Q9DC28;Q3TYE1;Q9JMK2	Casein kinase I isoform delta;Casein kinase I isoform epsilon	Csnk1d;Csnk1e	1190
20.3407	21.6188	20.5238	NaN	20.1411	NaN	20.4309	20.7379	20.203	21.0712	20.6239	20.7566	20.1205	19.3575	20.4535				2	2	2	4.4	4.4	4.4	49.462	0.00067843	11.933	61556000	3	Q3USZ8	Q3USZ8	Deleted in autism protein 1 homolog		1191
22.4046	23.2208	22.8349	21.684	21.7319	20.4048	22.2939	22.0637	22.3912	22.147	22.7015	22.7313	22.312	23.7368	22.8889				10	10	10	14.6	14.6	14.6	85.655	0	59.401	255810000	35	Q3UU43;A0A0G2JFI5	Q3UU43		Chpf2	1192
26.5386	27.3405	29.0265	26.4309	23.7599	26.9329	26.6911	26.2541	23.8655	29.8113	25.1839	26.8707	25.876	27.404	26.7566				11	2	2	10.4	1.9	1.9	62.844	0.00081833	16.153	8911100000	40	Q3UV17;CON__Q7RTS7;CON__Q32MB2	Q3UV17	Keratin, type II cytoskeletal 2 oral	Krt76	1193
22.9862	21.6336	21.5071	22.5688	23.8832	21.1129	21.7603	20.1451	22.0166	20.2829	19.7533	NaN	21.5431	21.3155	21.5891				5	5	5	6	6	6	100.15	0	32.182	178190000	23	Q3UVK0;F6TQS9;G8JL46;Q3UVK0-2	Q3UVK0;F6TQS9	Endoplasmic reticulum metallopeptidase 1	Ermp1	1194
23.2281	23.4135	24.2124	22.216	23.4574	19.7275	24.0238	24.3702	24.0746	24.0362	24.6632	25.353	23.8686	24.23	24.917				14	14	14	15.2	15.2	15.2	102.65	0	88.456	777230000	59	Q3UW53;E9PYV4;D3Z233;D3YYZ9	Q3UW53;E9PYV4;D3Z233	Protein Niban	Fam129a	1195
NaN	NaN	NaN	NaN	NaN	NaN	NaN	NaN	NaN	NaN	NaN	NaN	NaN	NaN	19.0443	+			1	1	1	3	3	3	41.709	1	-2	50292000	0	Q3UXZ6	Q3UXZ6	Protein FAM81A	Fam81a	1196
21.3993	19.8655	19.9445	NaN	20.8036	20.2856	20.0454	20.106	19.896	NaN	NaN	NaN	19.8357	20.0993	19.8613				2	2	2	2.9	2.9	2.9	91.926	0.00073692	12.649	42204000	2	Q3UYV9	Q3UYV9	Nuclear cap-binding protein subunit 1	Ncbp1	1197
20.0411	21.3416	20.8154	19.5657	19.582	20.7734	19.037	19.5564	19.7529	20.9133	20.4345	19.7285	18.9302	21.3788	20.4746				3	3	3	13.7	13.7	13.7	25.262	0	17.38	52737000	6	Q3V009;Q3V009-2;A0A1L1STZ6	Q3V009;Q3V009-2;A0A1L1STZ6	Transmembrane emp24 domain-containing protein 1	Tmed1	1198
22.2492	22.8535	24.0186	22.8614	24.112	22.3995	24.4703	24.268	23.8044	19.793	23.2856	23.2611	24.1045	24.1345	23.9704				13	13	13	14.7	14.7	14.7	119.73	0	84.562	585350000	41	Q91V92;Q3V117;Q3TS02	Q91V92;Q3V117	ATP-citrate synthase	Acly	1199
24.1393	24.5777	24.5581	24.2834	24.4618	25.7683	23.6278	23.521	24.6731	24.2835	23.7198	23.494	24.1888	25.1166	23.9038				18	18	18	20.9	20.9	20.9	105.73	0	131.78	873090000	115	Q3V3R1	Q3V3R1	Monofunctional C1-tetrahydrofolate synthase, mitochondrial	Mthfd1l	1200
21.864	19.5097	18.9425	22.9845	23.428	19.5995	19.3941	18.6928	20.1711	19.0996	19.2139	19.6212	19.9163	22.4016	18.6977				6	6	6	5.2	5.2	5.2	130.81	0	37.446	100490000	10	Q3V3R4	Q3V3R4	Integrin alpha-1	Itga1	1201
21.6106	21.533	21.9847	NaN	21.2996	20.4825	22.334	22.0497	21.9537	22.1297	22.0225	22.1948	21.1772	21.224	21.8545				3	3	3	20.7	20.7	20.7	10.046	0	17.783	147070000	13	Q4FZG9	Q4FZG9	NADH dehydrogenase [ubiquinone] 1 alpha subcomplex subunit 4-like 2	Ndufa4l2	1202
21.5861	21.3174	20.8791	20.7651	22.0694	20.7366	20.5721	19.723	21.3313	NaN	20.5655	20.6244	19.4511	20.8749	20.85				4	4	4	6.6	6.6	6.6	85.462	0	25.068	81644000	18	Q4PZA2-3;Q4PZA2-2;Q4PZA2-4;Q4PZA2	Q4PZA2-3;Q4PZA2-2;Q4PZA2-4;Q4PZA2	Endothelin-converting enzyme 1	Ece1	1203
19.4672	17.8777	17.9415	20.0407	20.4927	NaN	17.667	NaN	18.4836	NaN	17.9146	NaN	NaN	17.4049	18.2582				1	1	1	2.1	2.1	2.1	47.211	0.0067039	6.4665	15431000	3	Q4VBE8	Q4VBE8	WD repeat-containing protein 18	Wdr18	1204
19.9049	18.4926	18.799	NaN	21.9436	NaN	18.6356	19.0812	18.7694	NaN	NaN	NaN	19.7154	19.9722	19.0039				2	2	2	5.8	5.8	5.8	23.987	0.00066401	11.703	27696000	3	Q5F284;Q9JIZ9	Q5F284;Q9JIZ9	Phospholipid scramblase 3	Plscr3	1205
19.2032	17.0661	17.7199	21.7794	22.1456	18.9311	17.7008	16.9523	18.3134	NaN	NaN	16.7987	NaN	18.1443	17.6153				4	4	4	3.8	3.8	3.8	153.8	0	25.506	32628000	7	Q5FWI3;A0A494BB04	Q5FWI3	Transmembrane protein 2	Tmem2	1206
NaN	20.82	18.6405	NaN	NaN	NaN	18.7346	19.5075	NaN	NaN	NaN	NaN	NaN	18.1185	18.736				1	1	1	0.9	0.9	0.9	205.97	0.00931	6.3652	13714000	1	Q5SNZ0-3;Q5SNZ0-2;Q5SNZ0	Q5SNZ0-3;Q5SNZ0-2;Q5SNZ0	Girdin	Ccdc88a	1207
21.3464	23.1573	22.6293	20.8219	19.2492	21.2739	22.6497	22.5338	21.3767	24.0839	23.2718	22.3816	22.958	23.5071	23.039				4	4	4	18.7	18.7	18.7	28.385	0	26.532	258360000	11	Q9DAY9;Q5SQB0;Q5SQB5;Q61937	Q9DAY9;Q5SQB0;Q5SQB5;Q61937	Nucleophosmin	Npm1	1208
20.1998	20.7141	20.7973	20.0817	20.7197	20.3692	20.3324	20.0991	20.2467	20.3212	20.9026	20.5473	21.2763	20.1307	20.4448				3	3	3	10.4	10.4	10.4	40.744	0	18.651	60354000	16	Q5SS80;B0QZT2;Q5SS80-2;Q5SS84	Q5SS80;B0QZT2;Q5SS80-2	Dehydrogenase/reductase SDR family member 13	Dhrs13	1209
22.0285	20.7436	21.7308	23.1775	23.7376	21.3848	21.5017	20.3247	21.8294	19.8281	21.4127	20.4987	21.273	20.7081	20.798				7	7	7	19.6	19.6	19.6	47.116	0	54.506	150880000	19	Q5SS83;Q60634-3;Q60634-2;Q60634	Q5SS83;Q60634-3;Q60634-2;Q60634	Flotillin-2	Flot2	1210
18.8981	19.067	18.6474	20.2926	NaN	NaN	18.663	NaN	19.0627	18.6055	NaN	18.4795	18.3671	NaN	NaN				1	1	1	3.2	3.2	3.2	51.45	0.0062217	6.5487	13465000	1	Q5SUF2;Q5SUF2-3;Q5SUF2-2	Q5SUF2;Q5SUF2-3;Q5SUF2-2	Luc7-like protein 3	Luc7l3	1211
NaN	NaN	18.9132	NaN	NaN	NaN	19.0133	18.6439	19.0041	18.9193	NaN	20.199	NaN	18.6231	18.7759				1	1	1	2.1	2.1	2.1	67.73	0.0077778	6.4455	14263000	1	Q5SUH7;Q5SUH6;Q99KN9-2;Q99KN9	Q5SUH7;Q5SUH6;Q99KN9-2;Q99KN9	Clathrin interactor 1	Clint1	1212
19.1725	NaN	18.689	NaN	NaN	NaN	18.6863	19.1667	19.2477	21.2094	21.0917	NaN	NaN	NaN	NaN				1	1	1	2.3	2.3	2.3	64.988	0.0088009	6.3873	20750000	3	Q5SUT0;Q5SUS9;Q61545	Q5SUT0;Q5SUS9;Q61545	RNA-binding protein EWS	Ewsr1	1213
21.9653	22.7293	22.9489	20.2464	20.7104	21.8849	22.2418	22.858	23.0474	22.8833	22.412	21.9024	20.6979	21.3615	22.3866				5	5	5	20	20	20	19.097	0	32.47	218840000	22	Q5SVW9;Q8R1V4	Q5SVW9;Q8R1V4	Transmembrane emp24 domain-containing protein 4	Tmed4	1214
19.0049	21.5611	21.0327	22.7014	20.8388	22.3554	19.9213	20.8502	21.2906	19.7072	19.8281	19.9638	19.8681	19.9918	21.2312				11	1	0	59.4	5	0	22.372	0.0040721	6.7223	89557000	3	Q5SW88;Q5SW87;Q5SW86;A0A494BA38;A0A494BBL7	Q5SW88;Q5SW87;Q5SW86		Rab1	1215
23.4751	22.5087	23.6205	20.2358	21.7296	22.6025	24.9448	24.9462	24.5035	23.3277	24.9187	25.2321	23.9259	25.2009	24.8904				29	29	23	14.7	14.7	11.2	265.25	0	187.28	850610000	111	Q5SWU9;Q5SWU9-2;V9GWS0;D3Z0B3;V9GXY1;A0A0R4J1S9	Q5SWU9;Q5SWU9-2	Acetyl-CoA carboxylase 1;Biotin carboxylase	Acaca	1216
25.1647	25.8865	25.8902	24.8954	25.0732	25.79	24.9162	25.3247	25.7757	25.7882	25.4426	25.3699	24.8269	25.214	25.4299				12	12	12	25.5	25.5	25.5	61.014	0	106.87	1912800000	105	Q5SX75;Q60716-2;Q60716;B0QZH3;B0QZH1;Q5SX76;B0QZH2;F6ULE1	Q5SX75;Q60716-2;Q60716	Prolyl 4-hydroxylase subunit alpha-2	P4ha2	1217
27.4975	26.474	26.7621	26.2427	27.1938	26.0115	27.2473	26.9542	26.7816	26.2057	26.8702	27.0136	27.3677	27.3419	26.7001				47	47	47	30.7	30.7	30.7	191.55	0	323.31	5471200000	342	Q68FD5;Q5SXR6;F6Z1R4	Q68FD5;Q5SXR6	Clathrin heavy chain 1;Clathrin heavy chain	Cltc	1218
25.788	24.0377	25.5744	23.6497	25.2231	21.4473	26.8986	26.1895	26.0178	23.1824	27.2521	26.4516	24.2274	25.3259	24.9604				5	5	5	5.5	5.5	5.5	116.08	0	31.525	2667700000	30	Q5SYD0;Q5SYD0-2	Q5SYD0;Q5SYD0-2	Unconventional myosin-Id	Myo1d	1219
21.9434	22.3244	22.8581	19.7138	19.9569	19.9046	22.8	22.9119	22.4987	21.2295	20.856	23.5136	21.5546	23.3003	22.6408				10	10	10	19.2	19.2	19.2	57.229	0	62.029	221220000	27	Q5XJY5	Q5XJY5	Coatomer subunit delta	Arcn1	1220
18.0893	17.4103	17.7817	18.8152	21.986	NaN	18.2798	19.006	17.6402	NaN	16.8095	17.5459	18.8878	21.3044	16.8228				1	1	1	6.6	6.6	6.6	21.102	0.0040674	6.7186	27425000	3	Q5XKN4	Q5XKN4	Protein jagunal homolog 1	Jagn1	1221
22.282	20.1149	20.2232	21.1631	21.663	20.3834	19.851	20.1608	20.2369	20.3237	20.4769	20.1267	NaN	20.6608	20.0742				3	3	3	11.7	11.7	11.7	42.559	0	23.4	70356000	4	Q5Y5T1-2;Q5Y5T1	Q5Y5T1-2;Q5Y5T1	Probable palmitoyltransferase ZDHHC20	Zdhhc20	1222
22.1706	20.929	22.0374	20.4507	22.3523	22.4074	21.5625	20.6518	21.215	20.3145	20.8467	21.8315	20.7664	22.3754	20.5453				5	5	5	6.8	6.8	6.8	116.03	0	31.332	116960000	11	Z4YJV4;Q60597-2;Q60597;Q60597-4;Q60597-3;Q5SVY0;B2RXT3;E9Q7L0	Z4YJV4;Q60597-2;Q60597;Q60597-4;Q60597-3	2-oxoglutarate dehydrogenase, mitochondrial	Ogdh	1223
19.9316	20.2098	NaN	NaN	20.2542	NaN	19.7453	19.8522	19.86	22.4528	NaN	NaN	18.6634	19.072	20.0797				2	2	2	4.5	4.5	4.5	57.086	0.00068966	12.13	40132000	2	Q921L6;Q60598	Q921L6;Q60598	Src substrate cortactin	Cttn	1224
NaN	20.808	20.7525	20.0748	NaN	21.6602	20.6887	20.9431	21.2067	22.2982	20.2347	21.1304	20.5481	20.7275	21.265				3	3	3	13	13	13	25.378	0	19.721	76900000	14	Q60692	Q60692	Proteasome subunit beta type-6	Psmb6	1225
24.303	24.3915	24.7569	24.0319	23.9669	24.2116	23.8276	24.1212	24.8221	25.0062	24.5014	24.4041	24.0899	24.5059	24.1762				9	9	9	20.4	20.4	20.4	60.909	0	75.048	900700000	70	Q60715;Q60715-2;E9Q7B0	Q60715;Q60715-2;E9Q7B0	Prolyl 4-hydroxylase subunit alpha-1	P4ha1	1226
17.6989	NaN	16.7124	17.3058	21.5233	18.0082	16.9968	16.5059	17.4105	NaN	NaN	NaN	17.315	NaN	NaN				1	1	1	2.6	2.6	2.6	54.716	0.0062077	6.5269	11735000	1	Q60738	Q60738	Zinc transporter 1	Slc30a1	1227
22.1047	20.0261	20.0839	21.1705	22.1293	NaN	21.066	20.7215	20.4839	20.8864	NaN	22.361	20.3018	21.8639	20.4117				5	5	5	14	14	14	44.887	0	32.311	99205000	10	Q60766-2;Q60766	Q60766-2;Q60766	Immunity-related GTPase family M protein 1	Irgm1	1228
NaN	16.941	17.1788	NaN	18.7688	NaN	16.8576	NaN	NaN	NaN	NaN	NaN	NaN	17.7803	16.7456				1	1	1	1.3	1.3	1.3	95.986	0.0051754	6.6569	3540100	1	Q60790	Q60790	Ras GTPase-activating protein 3	Rasa3	1229
NaN	NaN	19.4678	18.516	20.7018	NaN	20.2963	NaN	NaN	21.666	20.1865	21.1789	20.0531	22.2706	21.1722				3	3	3	5.9	5.9	5.9	62.581	0	18.332	52549000	8	Q60864	Q60864	Stress-induced-phosphoprotein 1	Stip1	1230
19.0475	19.191	19.6714	NaN	NaN	19.9765	NaN	19.8482	20.2134	22.0121	20.2537	19.7364	20.502	19.8652	19.6204				2	2	2	3.1	3.1	3.1	78.168	0.00079177	13.628	36282000	2	Q60865	Q60865	Caprin-1	Caprin1	1231
26.5863	26.9094	26.8866	26.7533	27.1555	28.7178	26.2769	26.1696	26.7107	26.7715	26.5787	26.5414	26.6918	26.4538	26.0062				12	12	12	49.8	49.8	49.8	31.732	0	308.01	4653500000	167	Q60930;G3UX26;A0A286YCR8;D3YZT5;D3YUN8	Q60930;G3UX26;A0A286YCR8;D3YZT5	Voltage-dependent anion-selective channel protein 2	Vdac2	1232
25.7222	25.9773	26.3734	25.9424	26.2547	27.1248	25.479	25.2438	25.8588	26.0272	25.5339	25.7183	26.3252	26.9764	25.4061				10	10	10	42	42	42	30.752	0	112.11	2645600000	116	Q60931;J3QMG3	Q60931;J3QMG3	Voltage-dependent anion-selective channel protein 3	Vdac3	1233
24.2202	25.0817	24.9947	24.7843	24.8971	26.2229	23.7957	24.2816	25.1013	25.0562	23.9689	23.1467	24.5509	24.8342	23.9282				10	10	10	42.9	42.9	42.9	32.351	0	64.13	1147500000	68	Q60932;Q60932-2;F2Z471	Q60932;Q60932-2;F2Z471	Voltage-dependent anion-selective channel protein 1	Vdac1	1234
17.3803	NaN	NaN	17.3251	20.3547	NaN	NaN	NaN	NaN	16.4529	NaN	16.5373	NaN	NaN	NaN				1	1	1	2.4	2.4	2.4	58.47	0.004065	6.7186	5855600	1	Q60991	Q60991	25-hydroxycholesterol 7-alpha-hydroxylase	Cyp7b1	1235
22.9922	22.4919	23.6562	20.0124	21.1984	20.5956	25.3941	24.1718	23.2714	23.7889	23.7083	25.3046	25.1396	25.2717	24.4221				14	14	14	26.4	26.4	26.4	64.282	0	87.026	770250000	48	Q61024;D3Z0C2;D3YYR0;D3Z028	Q61024	Asparagine synthetase [glutamine-hydrolyzing]	Asns	1236
22.6244	22.7304	22.0659	23.7021	24.5728	23.226	20.2597	20.6252	22.6445	22.0752	21.1781	21.7696	21.2765	23.412	21.3466				10	10	10	31.1	31.1	31.1	46.049	0	66.144	278200000	36	Q61029-3;Q61029;Q61029-4;Q61029-2;Q61033-2;Q61033	Q61029-3;Q61029;Q61029-4;Q61029-2;Q61033-2;Q61033	Lamina-associated polypeptide 2, isoforms beta/delta/epsilon/gamma;Lamina-associated polypeptide 2, isoforms alpha/zeta	Tmpo	1237
21.812	22.5762	22.7967	20.4321	21.5645	22.4882	22.5465	22.8997	23.0538	22.1052	22.8401	23.0809	21.8945	23.5283	23.2982				10	10	7	18.5	18.5	13	57.432	0	62.606	275050000	42	Q61035;A0A494BAV2;A0A494B9A1	Q61035	Histidine--tRNA ligase, cytoplasmic	Hars	1238
NaN	NaN	NaN	19.8788	NaN	NaN	20.1932	20.7534	20.6847	20.7176	20.389	21.2473	19.8876	21.7404	20.2757				2	2	2	7.4	7.4	7.4	44.593	0.00065317	11.494	40323000	5	Q61081;A0A1L1STC0	Q61081;A0A1L1STC0	Hsp90 co-chaperone Cdc37;Hsp90 co-chaperone Cdc37, N-terminally processed	Cdc37	1239
18.606	18.5462	NaN	NaN	21.3265	NaN	NaN	NaN	18.8926	NaN	NaN	NaN	NaN	18.8724	NaN				2	2	1	2.8	2.8	1.4	63.732	0.0012895	11.326	13448000	2	Q61090	Q61090	Frizzled-7	Fzd7	1240
19.4651	NaN	18.9705	NaN	22.4849	NaN	18.9504	NaN	19.3507	NaN	NaN	18.6481	19.4957	NaN	NaN				3	3	3	5.3	5.3	5.3	65.304	0	17.59	36714000	1	Q61093;E9Q7S3;E9Q802	Q61093	Cytochrome b-245 heavy chain	Cybb	1241
20.9531	19.7616	18.9037	20.4346	21.7609	NaN	NaN	19.0114	19.5674	19.1523	19.297	19.7097	19.8008	18.5765	19.3912				4	4	4	6.9	6.9	6.9	82.58	0	25.464	39378000	6	Q61102	Q61102	ATP-binding cassette sub-family B member 7, mitochondrial	Abcb7	1242
20.7253	NaN	NaN	21.3464	23.2888	NaN	NaN	NaN	20.3124	NaN	19.0695	19.3363	NaN	NaN	NaN				4	4	4	6.2	6.2	6.2	91.467	0	25.521	51709000	5	Q61165	Q61165	Sodium/hydrogen exchanger 1	Slc9a1	1243
NaN	19.7848	20.004	19.1497	NaN	NaN	19.7377	20.4527	19.7348	21.2754	NaN	21.32	20.7508	19.3654	20.9219				2	2	2	10.1	10.1	10.1	30.016	0.0007148	12.416	42497000	5	Q61166	Q61166	Microtubule-associated protein RP/EB family member 1	Mapre1	1244
21.6401	22.2431	22.6407	21.9169	21.7904	23.3137	22.4403	22.8018	23.278	23.6171	22.7104	22.9701	22.4052	22.0561	23.3772				3	3	3	14.6	14.6	14.6	21.778	0	20.903	265130000	23	Q61171;D3Z4A4	Q61171;D3Z4A4	Peroxiredoxin-2	Prdx2	1245
18.7252	19.2772	19.5709	NaN	18.6081	20.0015	19.4182	19.3884	19.4395	18.6083	19.0589	19.8226	20.5538	20.7171	19.9875				2	2	2	5.6	5.6	5.6	44.123	0.0007837	13.444	31894000	9	Q61187;A0A1B0GRX2;D3Z0S9;A0A1B0GS10;A0A1B0GS09	Q61187;A0A1B0GRX2;D3Z0S9;A0A1B0GS10;A0A1B0GS09	Tumor susceptibility gene 101 protein	Tsg101	1246
22.6892	23.1222	22.1579	22.1712	22.3561	22.287	22.909	22.9599	23.0792	22.6322	23.2623	24.0552	23.1026	23.15	23.5151				11	8	8	19.6	14.7	14.7	70.148	0	53.977	334810000	28	Q61233;D3YZ25;D3YVW8;D3Z7D9;D3Z311	Q61233	Plastin-2	Lcp1	1247
21.2507	19.6373	18.9992	19.8869	22.3942	18.9262	19.3937	18.2937	19.5505	19.3459	19.6666	19.391	19.4015	19.4419	19.0711				2	2	2	4.1	4.1	4.1	63.798	0.00075075	12.889	49359000	4	Q61263;A0A087WSJ5;A0A087WNN8	Q61263;A0A087WSJ5;A0A087WNN8	Sterol O-acyltransferase 1	Soat1	1248
24.7343	23.8513	22.833	24.8285	23.5828	18.7261	22.766	22.6051	23.6247	23.8689	23.1364	22.4814	21.1108	24.5785	23.1391				5	5	5	23.7	23.7	23.7	27.956	0	41.903	571870000	40	Q61335	Q61335	B-cell receptor-associated protein 31	Bcap31	1249
20.2075	19.6786	19.0037	NaN	22.0338	21.4913	19.5108	19.6313	20.5711	NaN	NaN	NaN	20.464	19.4336	20.181				6	2	1	34.4	14.3	6.3	21.298	0.00065488	11.531	41157000	5	Q61411;Q61411-2;C0H5X4	Q61411;Q61411-2	GTPase HRas;GTPase HRas, N-terminally processed	Hras	1250
22.1085	19.7356	19.3033	19.4963	21.1821	NaN	19.6919	18.7908	19.4262	18.2133	NaN	19.4382	NaN	20.1085	19.3749				2	2	2	7.4	7.4	7.4	36.453	0.0007716	13.198	44174000	3	Q61420;F6R7Y0	Q61420;F6R7Y0	CMP-sialic acid transporter	Slc35a1	1251
18.741	18.4392	20.1783	19.024	19.1831	18.6859	18.3867	18.8096	18.72	NaN	18.205	18.8491	20.9403	19.4301	18.493				2	2	2	6.7	6.7	6.7	34.463	0.00065703	11.563	22584000	2	Q61425	Q61425	Hydroxyacyl-coenzyme A dehydrogenase, mitochondrial	Hadh	1252
19.1665	NaN	NaN	NaN	22.3388	NaN	18.5587	NaN	NaN	NaN	NaN	NaN	NaN	18.1977	NaN				1	1	1	17.1	17.1	17.1	17.593	0.0018576	7.4007	21654000	1	Q61462-2;Q61462	Q61462-2;Q61462	Cytochrome b-245 light chain	Cyba	1253
22.5654	21.6924	21.814	21.4438	22.4301	NaN	21.518	21.4617	21.2189	20.3318	20.5344	NaN	19.978	22.4398	20.6584				2	2	2	9.2	9.2	9.2	31.891	0.00079745	13.745	154910000	21	Q61469;Q61469-2	Q61469;Q61469-2	Lipid phosphate phosphohydrolase 1	Ppap2a	1254
NaN	20.5209	21.5947	21.7786	NaN	NaN	NaN	20.1163	19.921	21.8118	21.2185	NaN	20.4883	20.0759	NaN				1	1	1	1.5	1.5	1.5	114.6	0.0018622	7.4937	50172000	3	Q61495;Q7TSF1	Q61495;Q7TSF1	Desmoglein-1-alpha;Desmoglein-1-beta	Dsg1a;Dsg1b	1255
19.5178	NaN	NaN	19.436	20.7976	NaN	NaN	NaN	NaN	NaN	NaN	NaN	NaN	NaN	NaN				1	1	1	2.4	2.4	2.4	102.13	0.0018349	7.1066	10431000	1	Q61549	Q61549	EGF-like module-containing mucin-like hormone receptor-like 1	Emr1	1256
21.4554	22.905	23.2006	NaN	19.846	20.5768	22.8591	23.0514	22.7715	23.4264	22.3344	23.2063	20.3546	22.7388	23.3882				6	6	6	14.2	14.2	14.2	54.507	0	39.046	274450000	30	Q61553;A0A0G2JDU7;F7BDR1	Q61553;A0A0G2JDU7	Fascin	Fscn1	1257
20.1575	19.6654	19.7128	20.2548	19.5233	NaN	19.0284	NaN	19.6959	19.3013	19.1045	19.3666	NaN	NaN	NaN				1	1	1	3.3	3.3	3.3	40.562	0.0018248	7.0326	24017000	3	Q6PKB0;Q61559	Q6PKB0;Q61559	IgG receptor FcRn large subunit p51	Fcgrt	1258
23.0241	23.655	23.4996	22.6583	23.3629	23.108	22.3064	23.1233	24.4833	24.4862	23.4145	22.5476	23.1895	23.6657	23.7459				10	10	10	20.8	20.8	20.8	64.697	0	63.759	466830000	44	Q61576;A2A4H9;F6W360	Q61576;A2A4H9	Peptidyl-prolyl cis-trans isomerase FKBP10	Fkbp10	1259
22.948	23.4686	24.4061	22.2054	22.1716	23.2028	24.3568	24.2329	24.1188	23.5092	23.4948	24.5659	25.053	23.6439	24.4429				12	12	12	35.9	35.9	35.9	46.657	0	80.592	665050000	54	Q61598-2;Q61598;A0A1Y7VL99;A0A1Y7VLG4;P50396;B7FAU8	Q61598-2;Q61598;A0A1Y7VL99	Rab GDP dissociation inhibitor beta	Gdi2	1260
22.8977	23.3316	23.7103	22.729	23.6159	23.0913	22.5084	22.7073	23.6081	22.9913	22.6756	23.3113	23.4397	23.8326	23.1983				10	10	5	17.3	17.3	8	69.289	0	64.479	389110000	50	Q61656;Q8BTS0;S4R1I6	Q61656;Q8BTS0;S4R1I6	Probable ATP-dependent RNA helicase DDX5	Ddx5	1261
22.2292	21.1861	20.7894	22.6099	23.554	21.7414	20.3479	19.0815	21.1896	NaN	20.002	20.7186	20.9625	21.5732	20.2326				5	5	5	10	10	10	63.869	0	32.161	126200000	19	Q61712;F6ZL86;F6WEH1	Q61712;F6ZL86	DnaJ homolog subfamily C member 1	Dnajc1	1262
26.3032	26.5272	26.5478	24.0757	23.477	24.5658	27.3649	27.6336	26.8502	26.8457	28.0188	27.729	26.7424	26.6736	27.2702				16	16	16	32.1	32.1	32.1	56.585	0	150.22	5275000000	141	Q61753;F6ZSB7	Q61753	D-3-phosphoglycerate dehydrogenase	Phgdh	1263
20.8541	21.0951	21.0417	18.9479	20.393	22.2603	21.8696	22.7017	21.911	22.7459	21.7986	20.8792	22.8364	20.4242	21.6965				4	4	4	16.3	16.3	16.3	29.994	0	25.826	131670000	17	Q61792;A2A6G6;A2A6G7;A2A6G8;A2A6G9;A2A6H0;A2A6G0;A2A6G4;A2A6H1;A2A6G5;E9Q0N6	Q61792;A2A6G6;A2A6G7;A2A6G8;A2A6G9;A2A6H0	LIM and SH3 domain protein 1	Lasp1	1264
26.0579	24.58	24.5318	26.1528	26.9117	24.7276	24.2447	23.7728	25.0143	24.7806	24.5751	24.5614	24.3007	24.2402	24.308				20	20	20	20.8	20.8	20.8	113.84	0	172.09	1591100000	126	Q61941;E9Q8F4;Q8C9V5;Q8BGK0	Q61941;E9Q8F4;Q8C9V5;Q8BGK0	NAD(P) transhydrogenase, mitochondrial	Nnt	1265
20.3969	19.9219	20.1121	20.3321	22.7509	19.826	20.8043	21.0897	20.1209	NaN	NaN	NaN	19.5527	22.1232	19.0598				3	3	3	12.1	12.1	12.1	39.351	0	17.798	67891000	7	Q62087;H3BL07	Q62087	Serum paraoxonase/lactonase 3	Pon3	1266
22.3676	22.0967	22.1989	22.3768	21.5109	19.8766	22.1192	21.9099	22.3487	22.5798	22.6778	22.3025	20.4201	21.4023	21.9151				2	2	2	10.9	10.9	10.9	25.476	0.00080257	13.869	183580000	16	Q62093	Q62093	Serine/arginine-rich splicing factor 2	Srsf2	1267
NaN	NaN	18.3466	NaN	NaN	NaN	19.0456	19.5093	19.4934	20.1957	19.9369	20.1181	20.0481	18.8613	20.4012				2	1	1	4.2	2.7	2.7	56.625	0.0018868	9.5338	23440000	3	Q62148	Q62148	Retinal dehydrogenase 2	Aldh1a2	1268
21.8685	21.8744	22.0335	21.0443	21.6949	22.1263	22.356	22.3032	22.7211	NaN	22.6911	22.5273	23.1256	21.4338	22.6891				9	2	2	39.9	12.4	12.4	22.006	0.00078678	13.524	192950000	13	Q62159	Q62159	Rho-related GTP-binding protein RhoC	Rhoc	1269
22.0095	20.6862	21.0016	21.9705	22.0517	21.9543	20.8564	20.4058	22.1016	NaN	NaN	NaN	21.0225	18.3805	20.4604				3	3	3	3.6	3.6	3.6	96.904	0	19.006	94067000	9	Q62165	Q62165	Dystroglycan;Alpha-dystroglycan;Beta-dystroglycan	Dag1	1270
22.5495	22.6272	22.7904	23.2004	24.0736	23.1588	22.31	22.8721	22.7618	22.3102	21.8163	22.5669	23.2943	23.9914	22.0354				5	5	5	31.2	31.2	31.2	19.007	0	36.494	315730000	28	Q9D8L3;Q62186	Q9D8L3;Q62186	Translocon-associated protein subunit delta	Ssr4	1271
23.8439	23.4331	23.0701	24.199	24.6556	20.9588	23.0953	22.281	23.6448	23.0479	23.0756	22.7353	21.8941	23.5927	23.5789				17	17	17	9.1	9.1	9.1	274.22	0	110.84	462930000	54	Q62261;A0A0A0MQG2;Q62261-2	Q62261;A0A0A0MQG2;Q62261-2	Spectrin beta chain, non-erythrocytic 1	Sptbn1	1272
20.8579	17.9446	17.7858	18.3209	20.7545	NaN	18.0943	NaN	18.15	NaN	NaN	18.4667	18.9018	18.5423	18.3659				3	3	3	5.8	5.8	5.8	64.218	0	17.993	19169000	3	Q62312-2;Q62312	Q62312-2;Q62312	TGF-beta receptor type-2	Tgfbr2	1273
22.464	22.7559	22.3233	22.9076	23.0155	23.938	22.3617	22.2475	22.8844	23.0454	22.8323	21.9066	22.6669	21.7909	21.5594				7	7	7	15.1	15.1	15.1	88.846	0	58.231	245730000	28	Q62318;Q62318-2	Q62318	Transcription intermediary factor 1-beta	Trim28	1274
20.8146	20.4904	21.2506	21.0638	20.9339	21.0274	21.2417	21.7704	20.5482	19.6717	20.0213	21.593	20.6737	20.7752	22.0852				3	3	3	15.8	15.8	15.8	26.201	0	19.132	99987000	13	Q62348	Q62348	Translin	Tsn	1275
24.7906	24.0097	23.6959	24.5891	25.5581	23.9261	23.7379	23.0698	24.2162	23.3859	23.4452	23.3863	23.7791	23.4702	23.3299				17	17	17	24	24	24	85.73	0	116.73	761130000	85	Q62351;Q8C872	Q62351;Q8C872	Transferrin receptor protein 1	Tfrc	1276
NaN	19.7856	19.053	NaN	NaN	NaN	NaN	19.234	19.3679	NaN	NaN	NaN	NaN	19.9181	NaN				1	1	1	2.9	2.9	2.9	34.554	0.001888	9.8923	10510000	4	Q62356	Q62356	Follistatin-related protein 1	Fstl1	1277
18.5137	NaN	18.7079	19.7024	20.2306	NaN	NaN	NaN	NaN	18.3639	NaN	18.7099	NaN	18.3392	18.3545				2	2	2	2.9	2.9	2.9	96.481	0.0019072	11.135	13218000	2	Q62371	Q62371	Discoidin domain-containing receptor 2	Ddr2	1278
NaN	18.9096	NaN	NaN	NaN	NaN	NaN	18.4405	NaN	NaN	NaN	NaN	NaN	NaN	19.8306				1	1	1	3.6	3.6	3.6	43.008	0.001827	7.0357	5826300	1	Q62433	Q62433	Protein NDRG1	Ndrg1	1279
17.6007	19.2269	NaN	NaN	NaN	NaN	17.2977	18.2309	NaN	20.645	19.3789	17.5819	17.7802	17.9216	18.7608				1	1	1	4.9	4.9	4.9	25.147	0.0057339	6.6333	12860000	4	Q62446	Q62446	Peptidyl-prolyl cis-trans isomerase FKBP3	Fkbp3	1280
21.7412	21.0978	21.3219	21.3577	21.6628	21.026	21.1677	21.2513	21.3657	20.753	21.3204	21.0348	21.6285	22.2629	20.8236				7	7	7	8.8	8.8	8.8	97.893	0	42.081	107090000	18	Q62448-2;Q62448;F7CBP1;G3XA17	Q62448-2;Q62448;F7CBP1;G3XA17	Eukaryotic translation initiation factor 4 gamma 2	Eif4g2	1281
24.431	24.8806	25.2653	23.9381	24.5322	25.0736	25.0746	25.483	25.414	25.2603	25.0259	25.2182	25.4055	24.8871	25.4291				10	10	10	26.6	26.6	26.6	43.096	0	86.686	1480400000	134	Q62465	Q62465	Synaptic vesicle membrane protein VAT-1 homolog	Vat1	1282
20.8684	20.6496	20.086	NaN	20.0259	21.2643	22.8976	20.8281	20.9267	20.0837	NaN	20.4811	19.6493	20.0263	20.2988	+			1	1	1	1.1	1.1	1.1	113.43	1	-2	71564000	1	Q62470-3;Q62470;Q62470-2	Q62470-3;Q62470;Q62470-2	Integrin alpha-3;Integrin alpha-3 heavy chain;Integrin alpha-3 light chain	Itga3	1283
24.1725	25.3633	24.6308	21.4489	21.7258	22.2315	25.8761	26.411	24.7894	25.2942	26.147	25.0844	24.6218	25.3597	25.2499				10	10	10	22.5	22.5	22.5	60.545	0	105.13	1663800000	77	Q62523;Q7TQE2;A0A0N4SVP4;A0A0N4SVD2;A0A0N4SUX7	Q62523;Q7TQE2	Zyxin	Zyx	1284
19.1268	18.7088	NaN	NaN	NaN	18.8817	NaN	NaN	NaN	NaN	NaN	18.3725	NaN	18.228	NaN	+			1	1	1	3.1	3.1	3.1	42.619	1	-2	5190900	1	Q64104	Q64104	Nuclear receptor subfamily 2 group E member 1	Nr2e1	1285
23.8678	23.927	24.2377	24.4286	25.1871	24.7313	23.7885	23.3298	23.9399	22.9043	23.5714	24.0313	24.7571	24.5571	23.0777				11	11	11	22.4	22.4	22.4	59.601	0	72.274	748330000	80	Q64133	Q64133	Amine oxidase [flavin-containing] A	Maoa	1286
24.8135	22.1931	22.2414	24.5289	25.9378	21.672	23.0721	22.7403	23.4035	22.9915	23.0447	23.4354	24.6588	23.1253	22.4923				3	3	3	11.5	11.5	11.5	30.381	0	19.887	678330000	18	Q64310;E0CXD9;F7CH13	Q64310;E0CXD9;F7CH13	Surfeit locus protein 4	Surf4	1287
19.3952	19.4459	NaN	20.5468	NaN	NaN	NaN	NaN	21.4727	24.504	20.1602	NaN	NaN	NaN	NaN				3	3	3	33.3	33.3	33.3	10.978	0	19.103	91676000	2	Q9JI95;Q64433	Q9JI95;Q64433	10 kDa heat shock protein, mitochondrial	Cpn10-rs1;Hspe1	1288
21.2431	19.247	19.3776	19.3163	22.461	NaN	19.2738	18.797	19.1289	18.4277	NaN	18.9884	19.7359	20.1443	18.9047				6	2	2	11.3	3.6	3.6	60.438	0.00071225	12.403	45864000	3	Q64435;K9J7B2;Q63886;G3UZC9;E9PXN7;D3YZE6;D3Z748;B2RT14;D3Z7G0;D3YZ96;Q62452;P70691;D3YWN0;D3YUP6;Q8BJL9;P17717;Q91WH2;Q8VCN3;Q3UEP4;Q8K169;D6RH94	Q64435;K9J7B2;Q63886;G3UZC9;E9PXN7;D3YZE6;D3Z748;B2RT14;D3Z7G0;D3YZ96;Q62452;P70691	UDP-glucuronosyltransferase 1-6;UDP-glucuronosyltransferase 1-1;UDP-glucuronosyltransferase 1-9;UDP-glucuronosyltransferase 1-2	Ugt1a6;Ugt1a6b;Ugt1a1;Ugt1a10;Ugt1a6a;Ugt1a8;Ugt1a5;Ugt1a7c;Ugt1a9;Ugt1a2	1289
22.7012	21.0812	21.568	24.8038	24.6903	21	21.4361	20.4539	19.159	21.993	21.4844	21.195	20.1312	21.771	20.0808				10	10	10	9.3	9.3	9.3	167.07	0	100.69	269200000	32	Q64449;A2AAA9;Q64449-2	Q64449;A2AAA9	C-type mannose receptor 2	Mrc2	1290
22.04	22.1122	22.7353	20.8444	21.0395	20.6022	22.6695	22.5895	22.7216	23.0346	22.6153	23.131	21.4882	22.0261	22.4861				8	8	8	6.6	6.6	6.6	138.46	0	47.23	226950000	22	Q64514-2;Q64514;A0A087WRC0;Q05DJ9;A0A087WP19;A0A087WQR6	Q64514-2;Q64514;A0A087WRC0	Tripeptidyl-peptidase 2	Tpp2	1291
19.1899	19.3126	19.588	NaN	NaN	NaN	19.3994	19.9039	NaN	NaN	NaN	NaN	20.4569	21.3134	20.5373				2	2	2	7.6	7.6	7.6	33.995	0.00068353	12.044	25680000	4	Q64674	Q64674	Spermidine synthase	Srm	1292
25.868	26.319	26.309	25.0631	25.0158	25.0737	26.7718	26.8683	26.3288	27.083	27.1441	27.113	26.7813	26.1853	27.0716				42	42	42	39	39	39	116.72	0	323.31	4159700000	256	Q64727;A0A286YDJ4	Q64727	Vinculin	Vcl	1293
NaN	20.2589	20.73	NaN	NaN	NaN	20.6608	20.3384	19.921	20.1107	20.1644	21.3403	20.0726	20.2821	20.5258				3	3	3	3.9	3.9	3.9	107.5	0	19.935	47910000	5	Q64737;A0A338P676;A0A338P6X4;D6RCG1;Q64737-2	Q64737;A0A338P676;A0A338P6X4;D6RCG1;Q64737-2	Trifunctional purine biosynthetic protein adenosine-3;Phosphoribosylamine--glycine ligase;Phosphoribosylformylglycinamidine cyclo-ligase;Phosphoribosylglycinamide formyltransferase	Gart	1294
17.6514	NaN	NaN	NaN	19.9904	NaN	NaN	NaN	NaN	NaN	NaN	NaN	NaN	NaN	NaN				1	1	1	1.4	1.4	1.4	86.625	0.0035503	6.8425	4103300	1	Q69ZF7	Q69ZF7	Metal transporter CNNM4	Cnnm4	1295
NaN	23.1524	22.4724	23.1685	NaN	NaN	22.5185	22.8206	NaN	NaN	NaN	23.0259	23.7122	22.8023	NaN				1	1	1	1.2	1.2	1.2	135.24	0.0051963	6.673	174460000	4	Q69ZN6-2;Q69ZN6	Q69ZN6-2;Q69ZN6	N-acetylglucosamine-1-phosphotransferase subunits alpha/beta;N-acetylglucosamine-1-phosphotransferase subunit alpha;N-acetylglucosamine-1-phosphotransferase subunit beta	Gnptab	1296
19.4117	19.5382	19.6828	19.2545	NaN	NaN	19.53	19.8219	19.9151	19.7441	20.1801	20.231	NaN	NaN	20.2602				1	1	1	1.7	1.7	1.7	68.995	0.0023895	6.9007	31102000	3	Q6A028	Q6A028	Switch-associated protein 70	Swap70	1297
18.538	18.4183	18.3934	19.7473	19.0954	18.8107	18.2833	NaN	18.6567	18.4572	18.3563	NaN	NaN	17.9432	18.4123				1	1	1	2.3	2.3	2.3	81.035	0.0051843	6.6611	13732000	1	Q6A058	Q6A058	Armadillo repeat-containing X-linked protein 2	Armcx2	1298
24.2094	23.4207	23.4317	24.0876	24.4836	21.9135	23.3533	23.2042	23.0767	23.6954	23.7146	23.3166	22.8161	22.1176	23.0711				12	12	12	14.6	14.6	14.6	121.64	0	89.277	516010000	49	Q6A0A9	Q6A0A9	Constitutive coactivator of PPAR-gamma-like protein 1	FAM120A	1299
20.6826	20.4261	20.9775	22.1186	22.052	21.1868	20.5914	20.488	21.0497	19.8101	20.4828	20.8432	21.5656	21.5908	21.1825				3	3	3	8.5	8.5	8.5	61.536	0	21.085	92638000	13	Q6A0D4;D3Z731	Q6A0D4;D3Z731	Raftlin	Rftn1	1300
NaN	19.5064	19.0666	NaN	NaN	NaN	19.7114	20.0903	NaN	NaN	NaN	NaN	21.0612	21.9955	19.8762	+			1	1	1	1.1	1.1	1.1	130.89	1	-2	23372000	1	Q6DFV1	Q6DFV1	Condensin-2 complex subunit G2	Ncapg2	1301
22.9613	21.3377	20.9187	20.8837	21.6084	NaN	22.8525	21.6263	21.5088	20.476	20.6758	21.9273	21.5216	20.9716	22.1335				8	8	8	4.9	4.9	4.9	206.78	0	49.267	156090000	14	Q6DFZ1	Q6DFZ1		Gbf1	1302
22.542	20.8761	21.2088	23.1338	23.7665	20.1413	21.6728	20.5277	21.3165	20.428	20.5557	20.3002	21.9983	23.6734	21.4005				7	7	7	10.4	10.4	10.4	62.188	0	43.233	209060000	23	Q6DID7;Q6DID7-2	Q6DID7;Q6DID7-2	Protein wntless homolog	Wls	1303
18.756	NaN	17.9665	19.3164	20.6285	NaN	NaN	NaN	18.7899	NaN	NaN	NaN	NaN	18.9489	NaN				2	2	2	5.3	5.3	5.3	57.506	0	18.899	11740000	3	Q6DVA0	Q6DVA0	LEM domain-containing protein 2	Lemd2	1304
23.6436	23.558	23.8354	23.6484	24.5262	24.7132	22.9397	22.817	23.6101	24.0949	23.3709	23.8902	23.0149	23.3204	22.912				12	12	12	12.9	12.9	12.9	133.42	0	77.644	567230000	52	Q6GQT9	Q6GQT9	Nodal modulator 1	Nomo1	1305
22.6855	23.2656	23.0109	23.4136	23.5331	23.8134	22.4258	22.1855	22.7806	NaN	21.8547	22.6942	22.8079	22.5248	22.033				4	4	4	17.8	17.8	17.8	35.955	0	27.798	293490000	33	Q6GV12	Q6GV12	3-ketodihydrosphingosine reductase	Kdsr	1306
21.3347	22.4747	22.8325	21.1963	20.4831	20.4198	21.4873	22.1131	23.3191	25.0657	22.5656	22.4951	23.105	21.7371	22.9844				8	8	8	23.4	23.4	23.4	28.467	0	73.7	288410000	18	Q6IRU2;A0A571BEU1	Q6IRU2;A0A571BEU1	Tropomyosin alpha-4 chain	Tpm4	1307
19.3176	19.1501	19.2264	19.3909	17.5932	19.3964	19.4689	19.125	19.0624	18.8735	19.07	19.2303	21.2622	19.2403	19.3874				2	2	2	4.6	4.6	4.6	55.939	0.00070671	12.311	25725000	6	Q6NSR8;F6T2H5	Q6NSR8;F6T2H5	Probable aminopeptidase NPEPL1	Npepl1	1308
20.3428	19.8904	21.6826	NaN	19.403	NaN	21.5233	21.2377	17.1217	20.537	21.4576	22.238	18.8511	23.0259	20.7831				3	3	3	8.3	8.3	8.3	43.191	0	18.795	91567000	11	Q6NTA4;Q80X95;G3UYP1	Q6NTA4;Q80X95	Ras-related GTP-binding protein B;Ras-related GTP-binding protein A	Rragb;Rraga	1309
15.7007	NaN	15.5905	NaN	19.7041	NaN	NaN	NaN	NaN	15.5496	NaN	NaN	NaN	NaN	NaN				1	1	1	2.5	2.5	2.5	57.143	0.0051694	6.6422	3303300	1	Q6NVG1	Q6NVG1	Lysophospholipid acyltransferase LPCAT4	Lpcat4	1310
21.8631	21.548	22.6151	20.444	21.1965	22.6935	23.3042	23.1726	22.6495	21.9941	22.8639	23.2933	22.204	21.9496	23.108				7	7	7	7.9	7.9	7.9	112.67	0	44.976	275320000	29	Q6NXL1	Q6NXL1		Sec24d	1311
NaN	18.7871	18.9138	NaN	NaN	NaN	19.058	19.6157	19.351	19.3313	19.417	19.8851	20.9212	NaN	19.4775				2	1	1	4.6	2.7	2.7	58.878	0.002401	6.9272	19794000	5	Q6NZD2;Q9WV80	Q6NZD2;Q9WV80	Sorting nexin-1	Snx1	1312
20.6167	NaN	18.7441	22.2247	22.9633	19.9663	18.6976	19.1608	19.0809	NaN	18.9481	18.8641	19.7715	19.3248	18.9324				7	7	7	4.2	4.2	4.2	244.54	0	42.005	59272000	9	Q6P4T2	Q6P4T2	U5 small nuclear ribonucleoprotein 200 kDa helicase	Snrnp200	1313
20.3283	NaN	19.6347	20.1711	21.7314	NaN	NaN	NaN	20.0869	NaN	20.6218	20.5332	19.7896	19.757	20.1308				3	3	3	2.3	2.3	2.3	143.13	0	17.764	41846000	3	Q6P5B0	Q6P5B0	RRP12-like protein	Rrp12	1314
24.8769	24.5502	24.8066	25.4964	25.7157	25.2572	24.176	24.2761	24.6998	24.8181	24.5441	24.6396	25.1035	24.375	23.8953				25	25	25	19.5	19.5	19.5	176.43	0	174.29	1189000000	126	Q6P5E4;G3UYG7;G3UY73;G3UZU8;G3UY35	Q6P5E4	UDP-glucose:glycoprotein glucosyltransferase 1	Uggt1	1315
20.9724	19.488	19.3446	NaN	20.7534	NaN	19.5201	NaN	19.5398	19.3561	NaN	NaN	19.7245	18.7385	19.2232				2	2	2	5.2	5.2	5.2	52.759	0.00075358	12.902	27374000	3	Q6P5F7-2;Q6P5F7	Q6P5F7-2;Q6P5F7	Protein tweety homolog 3	Ttyh3	1316
24.1592	22.2477	22.5572	22.6338	23.9801	20.844	23.9527	23.0004	23.2325	21.7351	23.1476	23.6733	23.6123	22.0751	23.1768				11	11	11	10.9	10.9	10.9	123.09	0	68.532	410880000	40	Q6P5F9;F6YA11;A2AKT6	Q6P5F9	Exportin-1	Xpo1	1317
21.6468	19.5597	19.418	20.2626	21.2446	NaN	19.6286	19.2029	19.6338	19.2553	19.086	19.3199	19.3344	19.5315	NaN				2	2	2	4.2	4.2	4.2	59.534	0.00071839	12.455	40518000	3	Q6P8H8	Q6P8H8	Probable dolichyl pyrophosphate Glc1Man9GlcNAc2 alpha-1,3-glucosyltransferase	Alg8	1318
NaN	NaN	NaN	NaN	NaN	NaN	17.9059	NaN	NaN	NaN	NaN	17.1868	18.493	19.5537	NaN				2	2	2	1.5	1.5	1.5	184.96	0.00074184	12.743	3146100	2	Q6PB44-2;Q6PB44	Q6PB44-2;Q6PB44	Tyrosine-protein phosphatase non-receptor type 23	Ptpn23	1319
24.3127	24.6123	24.3866	24.3011	24.6577	24.6097	23.5315	23.5816	24.4004	24.8022	24.668	24.0655	24.4798	24.2648	23.8271				25	25	25	19.5	19.5	19.5	156.61	0	182.82	869730000	116	Q6PB66;F6V2A3	Q6PB66	Leucine-rich PPR motif-containing protein, mitochondrial	Lrpprc	1320
24.2291	23.241	22.5291	24.0985	25.1305	22.1506	23.7904	22.4653	23.6579	22.9322	20.8868	24.0819	22.5903	23.2189	22.3492				16	16	16	34.5	34.5	34.5	60.985	0	122.73	525850000	36	Q6PB93-2;Q6PB93;O08832	Q6PB93-2;Q6PB93	Polypeptide N-acetylgalactosaminyltransferase 2;Polypeptide N-acetylgalactosaminyltransferase 2 soluble form	Galnt2	1321
20.9219	21.4752	20.9479	20.9922	21.3865	20.2185	19.4244	19.6183	21.0306	20.4425	19.915	20.8098	20.8375	18.4947	20.9197				5	5	5	9.5	9.5	9.5	61.71	0	31.282	69241000	13	Q6PD26	Q6PD26	GPI transamidase component PIG-S	Pigs	1322
21.2712	19.4834	20.0581	21.4517	21.4953	20.7729	21.7251	20.1607	19.614	NaN	20.4846	20.9423	21.2388	21.5855	20.4964				6	6	6	4.2	4.2	4.2	203.91	0	34.699	74245000	14	Q6PDI5-2;Q6PDI5;A2ALV7;A2ALV6;A2ALW1;A2ALV8;A2ALV9	Q6PDI5-2;Q6PDI5;A2ALV7;A2ALV6;A2ALW1;A2ALV8	Proteasome-associated protein ECM29 homolog	Ecm29;AI314180	1323
21.1062	20.9839	22.2766	22.0356	21.8449	21.6348	20.5693	20.7485	21.7852	21.3273	20.511	20.0328	20.5791	22.8808	20.2742				5	5	5	8.8	8.8	8.8	61.16	0	30.32	123820000	9	Q6PF96;Q921G7	Q6PF96;Q921G7	Electron transfer flavoprotein-ubiquinone oxidoreductase, mitochondrial	Etfdh	1324
20.3401	19.7637	19.9399	19.4235	19.8722	19.628	19.4519	20.0546	19.8086	NaN	NaN	NaN	18.9614	18.0765	19.4836				3	3	3	2.5	2.5	2.5	153.97	0	17.584	30269000	5	Q6PGC1	Q6PGC1	ATP-dependent RNA helicase Dhx29	Dhx29	1325
22.277	22.0349	21.1987	21.4048	21.7704	20.4691	21.3429	20.697	21.0735	21.701	20.6958	20.6464	20.6404	20.3025	20.8522				5	5	5	20.6	20.6	20.6	26.175	0	29.255	106730000	8	Q6QD59;F7C279;B8JJI4;F6WZQ6	Q6QD59;F7C279;B8JJI4	Vesicle transport protein SEC20	Bnip1	1326
NaN	NaN	NaN	NaN	NaN	NaN	23.2788	NaN	NaN	NaN	NaN	NaN	NaN	NaN	NaN	+			1	1	1	1.3	1.3	1.3	107.72	1	-2	39304000	1	Q6T264	Q6T264	Mastermind-like protein 1	Maml1	1327
19.9229	18.8489	20.3281	21.0739	22.4085	19.2295	19.2113	18.5692	20.3454	19.9429	NaN	NaN	20.1954	20.5318	17.9799				3	3	3	16.5	16.5	16.5	19.778	0	17.598	48287000	7	Q6TEK5;Q0VGU5;A0A0M3HEP8;A0A0J9YUN6	Q6TEK5;Q0VGU5;A0A0M3HEP8	Vitamin K epoxide reductase complex subunit 1-like protein 1	Vkorc1l1	1328
NaN	20.3764	NaN	NaN	NaN	NaN	NaN	NaN	NaN	NaN	NaN	NaN	NaN	NaN	NaN	+			1	1	1	2.6	2.6	2.6	39.076	1	-2	3188700	1	Q6VY05	Q6VY05	Dead end protein homolog 1	Dnd1	1329
23.3259	20.951	20.6458	22.7868	23.6577	20.5813	22.8568	20.7897	21.7164	20.5509	20.2866	20.8219	22.4067	21.6497	20.3065				12	12	12	5.7	5.7	5.7	266.8	0	74.738	187960000	17	Q6ZQ08;Q6ZQ08-4;B7ZWL1;A0A1D5RMJ8;Q6ZQ08-2;A0A1D5RMD8;Q6ZQ08-3;A0A1D5RML9;A0A1D5RM04	Q6ZQ08;Q6ZQ08-4;B7ZWL1;A0A1D5RMJ8;Q6ZQ08-2;A0A1D5RMD8	CCR4-NOT transcription complex subunit 1	Cnot1	1330
25.1739	23.8894	24.2594	23.9446	24.9349	23.9842	25.1716	24.8863	24.627	24.2954	24.4531	24.9716	25.4575	25.5735	24.9849				27	27	27	25.1	25.1	25.1	136.33	0	213.69	1291300000	118	Q6ZQ38;D3YWC5	Q6ZQ38	Cullin-associated NEDD8-dissociated protein 1	Cand1	1331
20.2335	NaN	18.8396	19.1171	21.6845	NaN	20.3265	NaN	18.863	18.4621	NaN	NaN	NaN	18.7232	18.8496				3	3	3	1.8	1.8	1.8	196.69	0	18.641	28811000	4	Q6ZQH8;F2Z4A7;J3JSA4;A2AWI5;F7BCN9	Q6ZQH8;F2Z4A7;J3JSA4;A2AWI5	Nucleoporin NUP188 homolog	Nup188	1332
24.8637	23.8368	24.0024	25.9437	26.116	24.2119	23.5904	23.2395	24.3512	23.5124	23.3811	23.8216	22.8668	23.5068	23.4354				8	8	8	30.6	30.6	30.6	32.342	0	74.544	930430000	31	Q6ZQI3	Q6ZQI3	Malectin	Mlec	1333
23.3244	22.1475	22.1779	23.5091	25.6061	21.1066	22.925	22.4285	22.4825	20.2693	20.9039	20.6038	23.0163	24.1213	21.3926				10	10	6	20.5	20.5	12.8	59.757	0	61.702	403800000	45	Q6ZQM8	Q6ZQM8	UDP-glucuronosyltransferase 1-7C	Ugt1a7c	1334
23.4011	23.6738	23.7477	21.696	23.0974	21.777	23.8379	23.4067	23.1492	23.1313	22.4641	23.518	23.9615	24.0336	23.8377				6	6	6	27.8	27.8	27.8	22.591	0	38.026	453590000	39	Q6ZWN5;F7CJS8;D3YWH9;Q9CXW7;D3Z673;D3YUV6	Q6ZWN5;F7CJS8;D3YWH9;Q9CXW7	40S ribosomal protein S9	Rps9	1335
22.8771	23.0981	23.0938	22.5523	24.3119	23.089	22.8636	22.9956	23.5517	22.791	22.4015	22.9115	22.9007	24.6629	23.0191				4	4	4	21.7	21.7	21.7	20.313	0	25.174	422210000	27	Q6ZWQ7	Q6ZWQ7		Spcs3	1336
21.2316	20.7251	21.4213	20.0354	19.5685	22.2883	21.5164	21.4229	21.7411	21.2016	21.0585	22.1362	22.3913	22.6022	22.1269				5	5	5	14.9	14.9	14.9	36.108	0	33.698	130630000	16	Q6ZWX6	Q6ZWX6	Eukaryotic translation initiation factor 2 subunit 1	Eif2s1	1337
23.7836	23.6399	23.3911	23.7745	23.3054	22.5308	23.2964	23.437	23.4156	22.9094	23.6287	23.425	24.3821	23.5787	23.706				4	4	2	39.3	39.3	14.3	9.4771	0	29.369	518780000	35	Q6ZWY3;D6RH49;D3YYB0	Q6ZWY3;D6RH49;D3YYB0	40S ribosomal protein S27-like;40S ribosomal protein S27	Rps27l	1338
20.6222	21.5929	21.2385	18.9604	19.8781	NaN	20.9163	21.2952	21.4509	20.388	20.8544	21.614	NaN	21.9089	21.3347				2	2	2	6.5	6.5	6.5	21.397	0.00075131	12.891	84717000	12	Q6ZWZ7;Q9CPR4	Q6ZWZ7;Q9CPR4	60S ribosomal protein L17	Rpl17	1339
NaN	NaN	NaN	NaN	NaN	NaN	NaN	NaN	NaN	NaN	NaN	NaN	NaN	NaN	NaN	+			1	1	1	1.1	1.1	1.1	99.907	1	-2	0	1	Q75UR0-3;Q75UR0	Q75UR0-3;Q75UR0	Anoctamin-5	Ano5	1340
22.354	22.764	22.9256	NaN	20.4389	NaN	23.0829	23.3616	22.3369	24.0528	24.149	23.4527	20.678	22.9353	23.2567				8	8	8	13.6	13.6	13.6	65.322	0	47.771	341790000	28	Q76MZ3;G3UWL2;G3UXQ1;H3BJ83;H3BIV7;H3BLQ0;Q3TTF6;H3BKU1;G3UWS4;Q7TNP2	Q76MZ3	Serine/threonine-protein phosphatase 2A 65 kDa regulatory subunit A alpha isoform	Ppp2r1a	1341
22.9792	20.9961	21.6085	23.1311	23.3688	21.5995	22.0269	21.771	21.9365	NaN	NaN	NaN	20.635	20.7145	19.8355				3	3	3	44.8	44.8	44.8	6.3814	0	23.258	159220000	15	Q78IK2	Q78IK2	Up-regulated during skeletal muscle growth protein 5	Usmg5	1342
21.3614	22.3891	21.7646	21.945	20.5475	20.972	20.9473	20.8945	21.7329	22.2328	21.7619	21.6755	20.9376	21.8878	21.3093				4	4	4	18.1	18.1	18.1	29.26	0	26.16	133280000	14	Q78IK4;B1AV14	Q78IK4;B1AV14	MICOS complex subunit Mic27	Apool	1343
23.4986	23.8945	23.6607	22.6074	23.6111	23.0153	23.5511	23.3448	22.8351	23.4482	23.044	23.5123	22.2587	21.4365	23.2578				14	14	14	19.5	19.5	19.5	102.09	0	91.761	428970000	40	Q78PY7;Q3TJ56;E9Q3E9	Q78PY7;Q3TJ56	Staphylococcal nuclease domain-containing protein 1	Snd1	1344
21.983	21.2165	20.5041	22.8155	22.2868	21.1713	20.3361	20.06	21.3535	NaN	NaN	NaN	21.2051	21.0013	20.0227				1	1	1	14.5	14.5	14.5	9.3329	0.0018727	7.979	88962000	5	Q78T54-2;Q78T54	Q78T54-2;Q78T54	Vacuolar ATPase assembly integral membrane protein Vma21	Vma21	1345
23.8354	22.2418	22.4845	23.2519	25.3857	22.3125	22.5622	21.8567	22.6638	18.8159	20.1235	20.9885	24.1679	24.0696	21.8048				2	2	2	13.4	13.4	13.4	16.815	0	34.566	402500000	24	Q78XF5	Q78XF5	Oligosaccharyltransferase complex subunit OSTC	Ostc	1346
24.7273	23.9256	23.9444	24.8407	25.7936	23.3386	23.7587	23.4124	23.8615	23.3885	22.1978	23.9605	23.4752	23.5503	23.712				8	8	8	29.4	29.4	29.4	33.499	0	58.173	779130000	58	Q791V5;A2AFW6;Q9D050	Q791V5;A2AFW6;Q9D050	Mitochondrial carrier homolog 2	Mtch2	1347
NaN	NaN	NaN	24.1369	NaN	NaN	NaN	NaN	NaN	NaN	NaN	NaN	NaN	NaN	NaN	+			1	1	1	8.2	8.2	8.2	25.992	1	-2	48844000	0	Q792Y9	Q792Y9		Gm5771	1348
22.8613	23.8323	24.0746	21.9506	23.4136	22.8042	23.8564	23.7945	24.0786	23.3467	23.5591	23.5407	24.2223	24.0671	24.2671				13	13	13	27.5	27.5	27.5	64.647	0	91.896	563660000	50	Q7M6Y3-2;Q7M6Y3-3;Q7M6Y3-5;Q7M6Y3-4;Q7M6Y3-6;Q7M6Y3;A0A140LHQ8;A0A140LHG9;A0A1L1SUR7;A0A5F8MPL3;Q3TWS4;E9QLK9;Q61548-2;A0A087WSI9;E9QQ05;E9Q9A3;Q61548-3;Q61548	Q7M6Y3-2;Q7M6Y3-3;Q7M6Y3-5;Q7M6Y3-4;Q7M6Y3-6;Q7M6Y3	Phosphatidylinositol-binding clathrin assembly protein	Picalm	1349
23.8349	23.0697	24.1977	20.1371	20.8697	20.8175	21.3365	22.3131	20.3308	19.1605	20.2336	21.0405	21.2362	19.9998	23.4278	+			1	1	1	2	2	2	104.72	1	-2	426870000	5	Q7M6Z4-2;Q7M6Z4	Q7M6Z4-2;Q7M6Z4	Kinesin-like protein KIF27	Kif27	1350
24.0196	22.8347	22.7762	23.8681	24.2466	21.6598	23.9903	22.9757	23.0373	21.5507	23.2412	23.1956	22.81	23.4812	23.4843				13	13	13	11.7	11.7	11.7	145.24	0	84.648	465610000	61	Q7TMB8;Q7TMB8-2;A0A0R4J119;A0A0U1RQ05;Q5SQX6;F6QD74;G3UZI5	Q7TMB8;Q7TMB8-2;A0A0R4J119;A0A0U1RQ05	Cytoplasmic FMR1-interacting protein 1	Cyfip1	1351
21.6336	22.2068	22.2578	NaN	20.0939	22.4984	22.6974	22.6227	22.7554	22.4554	22.5247	22.6687	22.4428	22.2826	23.544				16	4	3	36.9	10.8	8.1	49.906	0	27.131	219260000	20	Q7TMM9;Q9CWF2	Q7TMM9;Q9CWF2	Tubulin beta-2A chain;Tubulin beta-2B chain	Tubb2a;Tubb2b	1352
20.8736	20.5078	20.2582	19.5849	21.0023	20.3738	21.3138	21.2067	20.8125	19.599	19.4241	21.1395	21.0475	19.3085	21.6729				3	3	3	6.2	6.2	6.2	68.994	0	18.482	72485000	10	Q91V89;Q7TNL5;A0A1Y7VIR0;Q60996-2;Q60996-3;Q60996-4;Q60996	Q91V89;Q7TNL5		Ppp2r5d	1353
18.1257	NaN	18.1905	18.9255	20.76	NaN	NaN	NaN	NaN	17.9442	NaN	NaN	NaN	NaN	NaN				2	2	2	6.6	6.6	6.6	43.158	0.00068074	11.996	9838200	2	Q7TNV0;E9Q8Y1;D3YVJ6	Q7TNV0;E9Q8Y1;D3YVJ6	Protein DEK	Dek	1354
24.243	20.8129	21.0327	24.0304	24.918	20.3402	22.8523	19.427	21.8512	19.3247	20.1217	19.8028	20.7879	23.6601	21.0077				14	14	14	13.8	13.8	13.8	152.04	0	90.84	326730000	34	Q7TPV4	Q7TPV4	Myb-binding protein 1A	Mybbp1a	1355
26.3092	25.4615	25.7908	25.9601	26.8216	23.5369	25.895	24.5419	25.663	21.3806	20.7984	22.5153	23.3949	23.6591	26.2458				7	7	7	24.5	24.5	24.5	47.499	0	47.641	2046300000	22	Q7TQ95;A2ASL8;A2ASM0;A2ASM1	Q7TQ95;A2ASL8;A2ASM0	Protein lunapark	Lnp	1356
NaN	NaN	NaN	20.0152	20.3825	NaN	NaN	NaN	NaN	NaN	NaN	17.208	18.3679	17.888	NaN				1	1	1	6.5	6.5	6.5	16.937	0.0092694	6.3423	8121900	2	V9GXP6;Q7TQJ1	V9GXP6;Q7TQJ1	MARVEL domain-containing protein 1	Marveld1	1357
28.8679	28.9976	28.7936	28.5224	29.9278	27.985	28.6229	29.8921	28.0672	28.2243	30.2014	29.406	29.2606	27.2874	28.9587				1	1	1	1.4	1.4	1.4	73.794	0.0092998	6.3595	26328000000	131	Z4YK11;Q7TSG5;Q7TSG5-2	Z4YK11;Q7TSG5;Q7TSG5-2	SH3 domain-containing protein 21	Sh3d21	1358
21.3343	21.8197	22.5705	NaN	20.8508	21.2435	23.261	22.8849	22.4983	22.5	21.9286	23.208	22.5504	22.1013	22.8909				7	7	7	12.8	12.8	12.8	58.951	0	43.084	231300000	20	Q80SW1;H3BKT5;F8WI65;F8WGT1;Q68FL4-2;Q68FL4	Q80SW1;H3BKT5;F8WI65;F8WGT1;Q68FL4-2;Q68FL4	Putative adenosylhomocysteinase 2;Adenosylhomocysteinase;Putative adenosylhomocysteinase 3	Ahcyl1;Ahcyl2	1359
NaN	20.2928	NaN	18.9481	NaN	NaN	NaN	NaN	NaN	NaN	NaN	NaN	19.6177	19.1902	NaN				1	1	1	1	1	1	110.09	0.0083102	6.4352	6082900	1	Q80SY4	Q80SY4	E3 ubiquitin-protein ligase MIB1	Mib1	1360
20.4371	19.3263	19.4711	19.3751	19.5548	NaN	20.0219	19.6504	19.3148	NaN	18.069	19.0501	20.1927	20.4046	19.2738				2	2	2	1.6	1.6	1.6	158.42	0.00078802	13.537	33010000	9	Q80TM9-2;Q80TM9;Q80TM9-7;Q80TM9-5;Q80TM9-4;Q80TM9-6;Q80TM9-3	Q80TM9-2;Q80TM9;Q80TM9-7;Q80TM9-5;Q80TM9-4;Q80TM9-6;Q80TM9-3	Nischarin	Nisch	1361
21.3828	20.32	21.4494	22.3778	22.6749	21.5644	20.2043	20.2363	21.1704	20.6453	20.8602	20.9808	22.6862	22.2652	20.9703				5	5	5	8	8	8	91.83	0	31.076	122020000	14	Q80UM7	Q80UM7	Mannosyl-oligosaccharide glucosidase	Mogs	1362
25.4729	25.5126	25.4607	24.9987	24.717	24.5385	24.9907	25.0263	25.1665	25.5356	25.3719	25.4473	25.3169	24.4861	24.8756				8	7	7	39.2	35	35	23.334	0	144.26	1571300000	95	Q80UU9	Q80UU9	Membrane-associated progesterone receptor component 2	Pgrmc2	1363
21.3851	22.0161	21.7907	22.1984	21.9681	22.2341	21.4536	21.0405	21.9333	21.3486	21.2589	21.0643	22.9899	22.7278	21.745				3	3	3	10.4	10.4	10.4	38.616	0	21.857	144720000	21	Q80V26	Q80V26	Inositol monophosphatase 3	Impad1	1364
21.0255	21.5746	21.2205	21.2222	21.3961	20.5578	20.772	20.4135	21.0309	20.4486	20.3728	21.1044	20.4215	20.3209	20.7515				3	3	3	4.4	4.4	4.4	75.499	0	18.093	80732000	12	Q80VA0-2;Q80VA0	Q80VA0-2;Q80VA0	N-acetylgalactosaminyltransferase 7	Galnt7	1365
21.9431	20.1824	20.0175	21.8376	23.0805	20.2048	20.0942	20.4506	20.1738	19.7869	19.5982	21.4526	20.3691	21.246	20.2634				5	5	5	11.8	11.8	11.8	52.292	0	29.633	97836000	10	Q80VQ0;J3QMK6;E9Q3E1	Q80VQ0	Aldehyde dehydrogenase family 3 member B1	Aldh3b1	1366
24.7814	23.1152	22.798	23.4895	25.8872	22.6041	23.0957	22.1255	23.1723	23.5209	22.7106	22.0647	23.968	22.6991	22.3328				9	9	9	17.5	17.5	17.5	54.734	0	78.077	583870000	24	Q80W54;I7HIP5	Q80W54	CAAX prenyl protease 1 homolog	Zmpste24	1367
19.4953	19.5122	18.6759	21.6967	21.3422	19.6443	19.2829	NaN	19.0003	NaN	19.5512	20.0984	20.994	21.1389	NaN				3	3	3	5.1	5.1	5.1	94.118	0	17.429	46250000	4	Q80WG5	Q80WG5	Volume-regulated anion channel subunit LRRC8A	Lrrc8a	1368
23.2936	22.0582	22.0801	24.387	24.5978	23.1309	22.279	NaN	22.7903	22.7622	NaN	22.7522	22.1689	22.5223	21.9652				10	10	10	21.8	21.8	21.8	63.845	0	80.041	339500000	32	Q80WJ7;E9PUX0;F6ZSG0;F6QHD1;F6ZQL0;F6QFT1	Q80WJ7;E9PUX0;F6ZSG0;F6QHD1	Protein LYRIC	Mtdh	1369
18.7005	NaN	18.0844	19.958	NaN	NaN	NaN	NaN	NaN	18.403	NaN	18.4541	18.9076	NaN	18.2671				1	1	1	4.4	4.4	4.4	27.801	0.0093458	6.3712	8564200	1	Q80WR1	Q80WR1	Tetraspanin-18	Tspan18	1370
18.9577	18.1299	18.1512	20.199	22.0768	NaN	18.6751	17.9976	NaN	NaN	NaN	NaN	NaN	19.4104	NaN				4	4	4	10.1	10.1	10.1	57.142	0	27.113	25128000	6	Q80WT4	Q80WT4	Probable G-protein coupled receptor 176	Gpr176	1371
20.6299	NaN	17.9899	23.3269	23.9251	19.4376	18.4446	NaN	18.8702	18.4915	NaN	18.7562	19.1065	19.9304	18.0596				6	6	6	8.5	8.5	8.5	142.62	0	41.54	93751000	10	Q80X82;D3Z2M2;S4R2Q3	Q80X82	Symplekin	Sympk	1372
27.6935	27.4028	27.4548	27.9778	27.9273	26.8528	27.3365	27.1058	27.5422	26.4671	26.8097	27.4459	27.0169	27.109	27.4042				82	76	73	38.8	37.1	35.4	277.82	0	323.31	7390500000	545	Q80X90	Q80X90	Filamin-B	Flnb	1373
19.2229	NaN	18.9796	21.1108	21.4874	20.3782	19.1523	NaN	19.5815	18.2997	NaN	19.1463	19.4658	19.7463	NaN				3	3	3	5.3	5.3	5.3	87.004	0	17.978	31376000	3	Q80YD1;M0QWM4	Q80YD1	ATP-dependent RNA helicase SUPV3L1, mitochondrial	Supv3l1	1374
21.2968	22.4293	22.1718	21.144	22.0897	21.5144	21.2625	21.4453	21.8642	21.853	21.4458	21.7162	20.6381	22.1951	21.9435				6	6	6	14.6	14.6	14.6	49.508	0	38.815	143010000	30	Q8BFR5;Q8BFR5-2;A0A0U1RPC4;A0A0U1RNQ6	Q8BFR5;Q8BFR5-2	Elongation factor Tu, mitochondrial	Tufm	1375
20.3631	21.0619	21.3764	19.914	20.0696	22.4857	22.8042	22.7929	22.6762	22.4815	23.0046	22.7585	21.7695	21.0935	20.5384				7	7	7	28.3	28.3	28.3	39.834	0	58.133	170310000	25	Q8BFW7-5;Q8BFW7;Q8BFW7-4;Q8BFW7-3;Q8BFW7-2	Q8BFW7-5;Q8BFW7;Q8BFW7-4	Lipoma-preferred partner homolog	Lpp	1376
23.7136	22.5582	22.7666	22.5904	23.2845	22.994	23.9035	23.8455	23.378	22.0662	23.6987	23.9368	24.4826	23.5778	23.453				12	12	12	14.7	14.7	14.7	101.31	0	75.534	493770000	50	Q8BFY9-2;Q8BFY9;Q3TKD0;J3QMX2;Q99LG2;E9PV58;A0A1B0GT37	Q8BFY9-2;Q8BFY9;Q3TKD0	Transportin-1	Tnpo1	1377
NaN	NaN	NaN	NaN	27.1539	NaN	NaN	27.3028	NaN	NaN	NaN	NaN	NaN	NaN	NaN	+			8	1	1	25.8	4.8	4.8	42.004	1	-2	1126500000	2	Q8BFZ3	Q8BFZ3	Beta-actin-like protein 2	Actbl2	1378
18.9067	19.0297	19.5755	NaN	19.5646	19.4756	19.0497	NaN	18.9146	18.4817	18.602	18.6851	18.9811	19.9448	18.1999				2	2	2	5.5	5.5	5.5	57.584	0.00073421	12.633	17919000	4	Q8BG30	Q8BG30	Negative elongation factor A	Nelfa	1379
22.5593	23.0074	23.1444	21.7504	22.2137	23.0245	23.0451	23.3418	23.3224	22.8222	22.6836	23.1669	24.1828	23.4874	23.6926				10	10	10	23.9	23.9	23.9	47.436	0	62.876	382200000	45	Q8BG32;G3UXL5;G3UYH2;G3UWW7;G3UZ28;G3UYI4;G3UZ33;G3UYL3;G3UYL8;G3UX15	Q8BG32;G3UXL5;G3UYH2;G3UWW7	26S proteasome non-ATPase regulatory subunit 11	Psmd11	1380
21.5209	21.1017	21.5623	22.0931	22.5416	21.3505	20.7006	20.4997	20.7054	21.029	20.5002	21.1803	21.6612	21.9377	21.054				4	4	3	5.9	5.9	4.1	72.241	0	24.732	136850000	24	Q8BG51;Q8BG51-2;Q8BG51-3;Q8BG51-4;F7ASU3	Q8BG51;Q8BG51-2;Q8BG51-3;Q8BG51-4	Mitochondrial Rho GTPase 1	Rhot1	1381
23.5742	23.8246	22.7492	22.0855	16.6104	22.3683	23.3288	23.1561	23.1998	19.476	NaN	22.1704	22.8408	23.713	23.0773				2	2	2	3.4	3.4	3.4	63.485	0.00065445	11.516	319290000	3	Q8BG54	Q8BG54	Serine palmitoyltransferase 3	Sptlc3	1382
15.9476	NaN	NaN	NaN	18.2485	NaN	15.6472	NaN	NaN	NaN	NaN	NaN	NaN	16.2393	NaN				1	1	1	3.1	3.1	3.1	49.908	0.0029815	6.8895	1562400	1	Q8BGA7	Q8BGA7	Uncharacterized protein C7orf26 homolog		1383
22.3342	20.2474	19.8827	20.5326	20.3031	NaN	19.8732	19.6537	20.3985	19.4414	19.9464	19.6794	20.0281	19.9887	19.9696				2	2	2	4.4	4.4	4.4	48.219	0.00069013	12.132	57191000	2	Q8BGA9;A0A2I3BQ74	Q8BGA9;A0A2I3BQ74	Mitochondrial inner membrane protein OXA1L	Oxa1l	1384
19.4056	19.6386	20.6906	20.7146	20.5556	22.4407	19.5312	19.6316	20.4467	19.5595	19.0991	18.7682	20.2513	20.0768	19.6701				2	2	2	8	8	8	40.528	0.00079618	13.691	54806000	7	Q8BGC4	Q8BGC4	Zinc-binding alcohol dehydrogenase domain-containing protein 2	Zadh2	1385
20.2739	NaN	NaN	NaN	22.7401	NaN	NaN	NaN	NaN	NaN	19.8069	NaN	NaN	NaN	NaN				2	2	2	2.8	2.8	2.8	90.029	0.00070373	12.294	30421000	3	Q8BGD5;A0A1D5RLH1	Q8BGD5;A0A1D5RLH1	Carnitine O-palmitoyltransferase 1, brain isoform	Cpt1c	1386
20.3167	21.3616	21.415	20.9743	21.5849	20.7654	20.2378	20.0402	19.2398	18.2834	20.5277	20.6064	21.0913	20.7245	19.565				3	3	3	6.2	6.2	6.2	51.863	0	17.802	65515000	6	Q8BGH2	Q8BGH2	Sorting and assembly machinery component 50 homolog	Samm50	1387
23.9831	25.1409	24.9494	24.8851	24.6164	24.0146	23.8834	23.6976	24.0958	24.7015	24.1317	24.3528	24.158	24.8472	24.6368				12	12	10	32.9	32.9	30.1	56.891	0	82.521	931100000	73	Q8BGJ5;Q922I7;Q8CB58;P17225;E9QMW9;F7AXP1;F7DCW4;E9Q0W3;E9Q279;F7C521	Q8BGJ5;Q922I7;Q8CB58;P17225;E9QMW9	Polypyrimidine tract-binding protein 1	Ptbp1	1388
NaN	NaN	NaN	22.4969	22.6455	21.9157	NaN	NaN	20.87	20.8472	NaN	NaN	21.7084	NaN	NaN				2	1	1	4.9	3.5	3.5	56.77	0.0018634	7.5807	56438000	3	Q8BGK6;A0A1D5RMA4;A0A1D5RMI7;A0A1D5RM43;Q8BGK6-2	Q8BGK6;A0A1D5RMA4;A0A1D5RMI7;A0A1D5RM43;Q8BGK6-2	Y+L amino acid transporter 2	Slc7a6	1389
18.3397	19.3368	19.1364	18.1847	19.0698	NaN	19.0097	19.1579	18.7309	18.1832	NaN	18.992	19.1114	18.7563	18.705				2	2	2	5.9	5.9	5.9	37.963	0.00066269	11.697	17949000	4	Q8BGP6;A0A0G2JDU9;A0A0G2JF69;Q8BGP6-2	Q8BGP6;A0A0G2JDU9;A0A0G2JF69;Q8BGP6-2	Solute carrier family 25 member 40	Slc25a40	1390
22.8115	23.1702	23.3359	19.7092	19.2412	20.2182	23.7817	23.954	23.5409	23.2129	24.1767	24.1269	22.0874	22.4355	24.2996				11	11	11	13.5	13.5	13.5	106.91	0	73.896	456140000	62	Q8BGQ7	Q8BGQ7	Alanine--tRNA ligase, cytoplasmic	Aars	1391
18.6054	NaN	18.022	18.7799	21.0828	19.1135	NaN	NaN	18.4634	NaN	NaN	NaN	18.1452	18.6519	17.7425				2	2	2	2.4	2.4	2.4	98.112	0.0012878	11.3	13985000	2	Q8BGR2	Q8BGR2	Volume-regulated anion channel subunit LRRC8D	Lrrc8d	1392
20.1029	19.9197	19.2555	20.7884	21.1269	20.8619	19.4079	19.2987	20.1233	NaN	19.5871	19.7545	19.5987	19.4568	19.8764				2	2	2	10.3	10.3	10.3	22.905	0.0007657	13.112	40980000	9	Q8BGR6;B7ZN40	Q8BGR6;B7ZN40	ADP-ribosylation factor-like protein 15	Arl15	1393
17.7586	19.5416	19.575	NaN	20.8976	18.9818	19.5344	21.2521	18.6602	NaN	18.9207	NaN	21.5336	22.3185	19.4904				1	1	1	1.9	1.9	1.9	57.136	0.0056689	6.5633	41272000	4	Q8BGX0-3;Q8BGX0-2;Q8BGX0	Q8BGX0-3;Q8BGX0-2;Q8BGX0	E3 ubiquitin-protein ligase TRIM23	Trim23	1394
24.4446	22.584	22.9111	23.5449	23.6513	22.2019	22.4735	21.3504	22.7016	21.1381	22.8121	22.1622	23.6472	23.072	22.4835				7	7	7	11.2	11.2	11.2	74.692	0	46.605	367430000	29	Q8BH24	Q8BH24	Transmembrane 9 superfamily member 4	Tm9sf4	1395
23.8986	23.2883	22.6861	24.129	23.9591	22.7702	23.135	22.2755	23.3232	22.3017	22.9079	22.9007	22.8419	22.2647	22.9865				6	6	6	28.4	28.4	28.4	29.736	0	74.374	399680000	27	Q8BH40;O70439	Q8BH40;O70439	Syntaxin-7	Stx7	1396
24.5028	25.4523	25.2964	24.7217	25.3678	24.7349	24.6436	24.5774	24.8302	25.1503	24.9063	24.9821	24.9515	25.4027	24.6747				17	17	14	27.5	27.5	23.2	74.569	0	121.21	1366000000	112	Q8BH59;V9GXX9	Q8BH59	Calcium-binding mitochondrial carrier protein Aralar1	Slc25a12	1397
23.4229	23.3896	23.9864	23.3927	23.6233	22.8212	24.0038	23.9771	23.7342	22.8591	23.5572	24.4031	24.1699	24.4232	24.308				10	10	9	19.3	19.3	17.7	61.174	0	63.73	618230000	64	Q8BH64;D3Z7U7	Q8BH64	EH domain-containing protein 2	Ehd2	1398
22.9699	20.7101	20.6919	23.7894	24.5345	21.593	21.8832	20.2938	21.6669	19.0214	20.0376	20.2209	21.512	22.8348	20.305				8	8	8	14.3	14.3	14.3	76.187	0	48.29	214470000	19	Q8BH79;Q8BH79-2;Q8BH79-4;A0A1L1SS60;Q8BH79-3;A0A1L1SR14;A0A1L1SV36	Q8BH79;Q8BH79-2;Q8BH79-4;A0A1L1SS60;Q8BH79-3;A0A1L1SR14	Anoctamin-10	Ano10	1399
25.0806	25.3036	25.0943	25.265	25.3636	24.6315	24.2313	24.3514	24.552	25.1599	25.0223	25.4081	23.8574	24.2431	24.9518				10	9	9	42.8	42.8	42.8	26.918	0	68.856	1312100000	82	Q8BH80;Q9QY76	Q8BH80;Q9QY76	Vesicle-associated membrane protein-associated protein B	Vapb	1400
21.035	21.9205	22.4443	21.5523	21.5659	20.5516	21.4959	22.969	21.3931	23.0471	22.4329	21.5074	22.5891	23.9262	21.2978				5	5	5	19.5	19.5	19.5	26.476	0	30.033	204100000	16	Q8BHC4;B0QZX9	Q8BHC4;B0QZX9	Dephospho-CoA kinase domain-containing protein	Dcakd	1401
NaN	NaN	NaN	21.7861	22.3102	21.304	NaN	NaN	NaN	NaN	NaN	NaN	NaN	NaN	NaN				1	1	1	5.4	5.4	5.4	35.776	0	30.088	28603000	3	Q8BHC7	Q8BHC7	Rhomboid-related protein 4	Rhbdd1	1402
19.9546	21.6312	21.0553	20.0164	19.953	NaN	20.0759	20.269	20.726	21.5073	20.5014	20.9503	20.5343	19.8741	NaN				3	3	3	5.4	5.4	5.4	62.488	0	18.81	60140000	8	Q8BHF7;F2Z427;F8WI04	Q8BHF7	CDP-diacylglycerol--glycerol-3-phosphate 3-phosphatidyltransferase, mitochondrial	Pgs1	1403
19.3516	18.9025	18.866	18.7107	21.5706	NaN	NaN	NaN	18.799	NaN	NaN	18.5261	19.5134	18.1952	NaN				2	2	2	12	12	12	35.332	0	17.417	20477000	2	Q8BHI7;D3Z136	Q8BHI7;D3Z136	Elongation of very long chain fatty acids protein 5;Elongation of very long chain fatty acids protein	Elovl5	1404
23.5199	23.9678	24.3054	24.1074	24.4082	23.663	23.3699	23.9444	23.891	24.0988	23.805	24.0213	24.1	23.9461	23.7039				19	19	19	21.6	21.6	21.6	109.4	0	127.47	671570000	93	Q8BHN3-2;Q8BHN3;Q8BHN3-3	Q8BHN3-2;Q8BHN3;Q8BHN3-3	Neutral alpha-glucosidase AB	Ganab	1405
19.8701	20.1685	19.6407	20.4154	20.1646	21.3557	19.8041	20.0821	20.0339	19.7728	NaN	NaN	19.8142	20.0421	19.6945				3	3	3	10.6	10.6	10.6	42.619	0	17.939	40936000	3	Q8BHS6	Q8BHS6	Armadillo repeat-containing X-linked protein 3	Armcx3	1406
22.4908	22.3203	21.7828	23.0981	23.0833	21.8439	20.7434	20.6484	21.8667	21.8298	21.8514	20.7555	20.9459	22.8992	21.2203				6	6	6	3.6	3.6	3.6	213.67	0	40.462	168010000	23	Q8BI84;J3KMH5;J3KMG3;A0A0R4J2D3;Q8BI84-3;Q8BI84-2	Q8BI84;J3KMH5;J3KMG3;A0A0R4J2D3;Q8BI84-3;Q8BI84-2	Melanoma inhibitory activity protein 3	Mia3	1407
21.99	19.6543	19.7857	22.3661	22.0474	19.8632	20.0245	21.1867	21.0366	19.453	19.9924	19.7044	20.6215	19.9583	19.9024				5	5	5	7.7	7.7	7.7	93.28	0	31.174	79959000	8	Q8BJ71;A0A1D5RLQ0;Q8BJ71-2	Q8BJ71;A0A1D5RLQ0;Q8BJ71-2	Nuclear pore complex protein Nup93	Nup93	1408
21.2122	19.5351	19.3472	22.7591	22.7876	20.5592	18.9328	19.8123	19.7936	20.1604	18.6796	19.2095	19.9823	19.264	19.4031				4	4	4	7.3	7.3	7.3	78.178	0	25.072	72145000	7	Q8BJS4-3;Q8BJS4-2;Q8BJS4	Q8BJS4-3;Q8BJS4-2;Q8BJS4	SUN domain-containing protein 2	Sun2	1409
19.3516	NaN	19.4621	18.9584	NaN	NaN	NaN	NaN	NaN	20.2633	19.4509	19.1869	19.625	19.5869	19.9501				2	2	2	4.1	4.1	4.1	64.403	0.0019182	11.213	18353000	4	Q8BJW6;D6RFN2;D6RGA6;Q8BJW6-2	Q8BJW6;D6RFN2;D6RGA6;Q8BJW6-2	Eukaryotic translation initiation factor 2A;Eukaryotic translation initiation factor 2A, N-terminally processed	Eif2a	1410
19.7646	19.8821	19.7741	19.1572	18.6479	NaN	20.204	20.2532	20.356	19.6141	20.2829	21.0097	21.0012	21.5017	20.55				2	2	2	3.6	3.6	3.6	55.971	0.0006993	12.223	51107000	5	Q8BJY1	Q8BJY1	26S proteasome non-ATPase regulatory subunit 5	Psmd5	1411
24.7396	24.0926	23.7864	23.6111	24.2081	22.6237	25.0902	25.2542	24.2453	23.9066	24.8969	24.8622	24.6944	24.7855	24.3844				19	19	19	18.8	18.8	18.8	123.59	0	153.49	993680000	104	Q8BKC5;Q8BKC5-2;Q8BIV3	Q8BKC5;Q8BKC5-2	Importin-5	Ipo5	1412
25.2383	24.2973	23.9169	25.456	26.359	24.4139	23.9985	23.5613	24.3795	23.7306	23.764	24.4103	24.4583	24.5489	23.8172				16	16	16	40.9	40.9	40.9	52.149	0	175.33	1143100000	86	Q8BKE6	Q8BKE6	Cytochrome P450 20A1	Cyp20a1	1413
24.5139	23.0741	23.0609	25.3949	26.2201	24.4903	23.4104	22.8022	23.5279	22.9813	22.6529	23.1198	22.9705	22.4361	22.7557				19	19	19	24.7	24.7	24.7	117.53	0	133.18	735630000	55	Q8BKG3	Q8BKG3	Inactive tyrosine-protein kinase 7	Ptk7	1414
22.9075	23.1297	22.8292	23.2174	23.5487	22.5349	22.1608	23.7911	23.0089	22.4254	22.5884	22.9373	21.7574	20.4101	22.4034				3	3	3	9.3	9.3	9.3	45.739	0	23.463	357950000	19	Q8BLF1;Q8BYQ0	Q8BLF1	Neutral cholesterol ester hydrolase 1	Nceh1	1415
22.3073	22.0958	20.6131	22.8645	23.1297	21.9602	20.8994	20.3333	22.7812	20.5654	20.8594	20.9946	21.0439	20.5107	20.4404				6	6	6	10	10	10	83.14	0	37.635	138200000	11	Q8BLN5	Q8BLN5	Lanosterol synthase	Lss	1416
21.8543	20.1473	20.9317	21.9369	22.7639	20.2475	19.9123	20.8703	20.6347	19.7623	19.5897	NaN	20.8892	19.0085	21.0942				4	4	4	6.4	6.4	6.4	73.947	0	23.869	88781000	7	Q8BLU0	Q8BLU0		Flrt2	1417
24.1052	22.9819	22.9038	24.8551	25.6081	22.8041	23.4408	22.3928	23.4147	22.3683	22.3615	22.6956	22.3784	23.535	22.4943				11	11	11	19.7	19.7	19.7	76.429	0	72.342	555530000	45	Q8BM55;D3Z6S1;Q8BM55-3;Q8BM55-2	Q8BM55;D3Z6S1	Transmembrane protein 214	Tmem214	1418
24.1244	24.8373	24.6995	23.5992	23.8389	23.0739	23.5811	23.5318	24.2959	24.2614	25.1875	24.6014	23.3074	24.4286	24.4668				9	9	9	18.3	18.3	18.3	52.901	0	56.682	849480000	54	Q8BMD8;A0A0G2JFB9	Q8BMD8	Calcium-binding mitochondrial carrier protein SCaMC-1	Slc25a24	1419
22.5894	22.8517	23.0216	21.9784	21.8226	21.0259	23.9072	24.259	23.3268	20.5471	23.2258	23.572	23.9763	22.2227	23.3716				12	12	12	12.2	12.2	12.2	134.19	0	75.367	383740000	34	Q8BMJ2;A0A494BA98;A0A494BA30;A0A494BBF9	Q8BMJ2	Leucine--tRNA ligase, cytoplasmic	Lars	1420
26.6165	26.7588	26.7061	26.7547	27.2384	27.2843	25.8637	25.9021	26.6181	25.9494	26.3187	26.601	26.731	26.5842	26.4296				31	31	31	51	51	51	63.691	0	323.31	4245500000	221	Q8BMK4	Q8BMK4	Cytoskeleton-associated protein 4	Ckap4	1421
22.0443	19.2763	19.2996	21.5409	23.5262	NaN	19.3944	17.9453	19.9292	18.5039	19.6564	NaN	19.3844	19.8067	19.1753				6	6	6	9	9	9	93.33	0	39.454	78552000	9	Q8BML1-3;Q8BML1;Q8BML1-2	Q8BML1-3;Q8BML1;Q8BML1-2	Protein-methionine sulfoxide oxidase MICAL2	Mical2	1422
23.4328	23.6999	23.5892	23.0131	23.7006	23.3279	22.9643	22.889	23.9859	23.1581	23.4022	23.2757	23.4183	23.6784	23.6023				9	9	9	13.6	13.6	13.6	82.669	0	78.046	468980000	58	Q8BMS1	Q8BMS1	Trifunctional enzyme subunit alpha, mitochondrial;Long-chain enoyl-CoA hydratase;Long chain 3-hydroxyacyl-CoA dehydrogenase	Hadha	1423
23.0566	22.6622	22.5957	22.4996	23.3019	22.2792	22.5611	22.8165	22.9518	22.222	22.5533	22.7019	23.4816	24.0455	22.7247				5	5	5	30.6	30.6	30.6	17.779	0	32.175	330450000	34	Q8BP67	Q8BP67	60S ribosomal protein L24	Rpl24	1424
20.4784	19.8	19.0797	NaN	NaN	NaN	20.2775	20.2724	19.8531	NaN	NaN	19.3891	20.1154	NaN	19.0753				2	2	2	3.8	3.8	3.8	74.305	0.00065232	11.487	28171000	4	Q8BQM4;E9PWH6	Q8BQM4;E9PWH6	HEAT repeat-containing protein 3	Heatr3	1425
20.0774	20.6965	20.3074	19.6943	19.3679	21.0479	20.296	20.106	20.081	20.9952	22.8606	20.7689	22.4121	19.961	19.7778				2	2	2	10.1	10.1	10.1	23.578	0.00074794	12.841	73996000	11	Q8BR63	Q8BR63	Protein FAM177A1	Fam177a1	1426
20.2572	20.2288	20.8113	21.064	21.6339	20.7915	20.9444	20.056	20.1806	21.3766	21.539	21.0609	20.9772	21.1502	20.3973				5	5	5	11.7	11.7	11.7	67.406	0	30.747	73923000	9	Q8BRF7-3;Q8BRF7;A0A1W2P6R7;Q8BRF7-2	Q8BRF7-3;Q8BRF7;A0A1W2P6R7	Sec1 family domain-containing protein 1	Scfd1	1427
NaN	19.032	19.7381	NaN	NaN	NaN	18.3998	20.3255	16.8681	NaN	NaN	19.4479	15.7373	NaN	20.1508	+			7	1	1	47.5	5.5	5.5	20.746	1	-2	17451000	4	Q8BSL7;A2A6T9	Q8BSL7	ADP-ribosylation factor 2	Arf2	1428
17.8637	20.0324	19.8668	NaN	20.78	18.3211	19.2614	20.4194	19.0689	NaN	NaN	20.1055	19.2462	20.5019	18.7008				2	2	2	3.4	3.4	3.4	59.584	0.00069735	12.212	30377000	7	Q8BT60;V9GX86;B7ZCP7;A0A0R4J0J1;A0A0R4J1D0;B7ZCP8;B7ZCP4;Q9D6C8;E9Q806;B7ZCP5;B7ZCP6;V9GWY2;A3KGK7;Q3UYN2;Q9Z140;Q9DC53;Q0VE82;Q8BLR2;Q8C166;Q1RLL3;P59108;Q8JZW4	Q8BT60;V9GX86;B7ZCP7;A0A0R4J0J1;A0A0R4J1D0;B7ZCP8;B7ZCP4;Q9D6C8;E9Q806;B7ZCP5;B7ZCP6;V9GWY2;A3KGK7;Q3UYN2;Q9Z140;Q9DC53;Q0VE82;Q8BLR2;Q8C166;Q1RLL3;P59108;Q8JZW4	Copine-3;Copine-6;Copine-8;Copine-7;Copine-4;Copine-1;Copine-9;Copine-2;Copine-5	Cpne3;Cpne1;Cpne4;Cpne6;Cpne8;Cpne7;Cpne9;Cpne2;Cpne5	1429
20.1477	NaN	19.8808	22.9738	23.1033	NaN	NaN	NaN	20.0812	NaN	NaN	NaN	NaN	20.5666	NaN				7	7	7	4.1	4.1	4.1	285.15	0	46.729	63816000	9	Q8BTI8-3;Q8BTI8-2;Q8BTI8	Q8BTI8-3;Q8BTI8-2;Q8BTI8	Serine/arginine repetitive matrix protein 2	Srrm2	1430
19.5501	21.0006	20.9557	NaN	20.0259	NaN	21.2313	21.3497	22.0051	NaN	20.4972	20.9529	21.1146	19.9292	21.2221				3	3	3	16.1	16.1	16.1	22.748	0	18.549	71746000	5	Q8BTU1;Q8BTU1-2	Q8BTU1	Cilia- and flagella-associated protein 20	Cfap20	1431
20.3082	20.1529	19.8725	21.8042	21.1556	NaN	19.3362	19.5648	20.5117	20.4332	20.2398	19.7775	20.8586	19.9499	19.723				3	3	3	6.9	6.9	6.9	52.029	0	18.633	56920000	9	Q8BTY8-3;Q8BTY8-2;Q8BTY8;Q8BTY8-4	Q8BTY8-3;Q8BTY8-2;Q8BTY8;Q8BTY8-4	Sec1 family domain-containing protein 2	Scfd2	1432
25.1904	24.0691	23.1422	23.2347	24.1264	21.8075	24.0045	22.5254	24.0001	21.4021	22.5594	23.2005	21.977	22.4732	22.6655				6	6	6	12.3	12.3	12.3	45.58	0	36.486	524620000	22	Q8BU14	Q8BU14	Translocation protein SEC62	Sec62	1433
25.1831	23.745	24.0594	23.4311	24.0347	22.748	25.2699	24.7012	24.342	21.7469	23.8338	24.9705	25.7025	25.238	24.8048				21	21	21	17.1	17.1	17.1	144.27	0	128.91	1044800000	94	Q8BU30;F6Q6R1;E9Q866	Q8BU30	Isoleucine--tRNA ligase, cytoplasmic	Iars	1434
20.4842	21.274	20.191	21.0821	21.3851	21.4058	20.2002	20.4666	20.8324	21.3692	20.6686	20.2823	21.3724	20.807	20.7254				5	2	2	25.7	13.7	13.7	20.745	0.00066711	11.754	81957000	7	Q8BU31	Q8BU31	Ras-related protein Rap-2c	Rap2c	1435
22.3213	20.4459	21.4166	22.9156	23.7435	21.301	20.2929	20.1066	20.2441	NaN	NaN	19.727	21.1637	23.2713	20.9531				7	7	7	19	19	19	68.155	0	52.196	153130000	16	Q8BU33;A0A1W2P727;A0A1W2P8E1;Q8BU33-3;Q8BU33-2;A0A1W2P8D6	Q8BU33;A0A1W2P727;A0A1W2P8E1;Q8BU33-3;Q8BU33-2;A0A1W2P8D6	Acetolactate synthase-like protein	Ilvbl	1436
NaN	20.3057	20.2461	NaN	NaN	NaN	19.0681	19.9273	20.1016	19.9548	19.4607	20.4784	19.96	17.7954	19.9774				1	1	1	2.4	2.4	2.4	40.634	0.0067492	6.5004	30217000	5	Q8BUE4;Q8BUE4-2	Q8BUE4;Q8BUE4-2	Apoptosis-inducing factor 2	Aifm2	1437
21.4583	21.3994	21.2932	NaN	20.5181	21.5148	22.1704	22.4216	21.5345	20.7252	22.5769	22.3408	21.9067	21.0637	21.5967				5	5	5	9.3	9.3	9.3	83.217	0	32.611	143480000	21	Q8BUK6	Q8BUK6	Protein Hook homolog 3	Hook3	1438
20.4898	NaN	17.9371	19.0932	20.571	NaN	NaN	17.944	18.2503	17.0969	NaN	NaN	NaN	NaN	17.7929				2	2	2	2.2	2.2	2.2	62.055	0.001906	11.125	14906000	3	Q8BUV8	Q8BUV8	Protein GPR107	Gpr107	1439
22.6385	20.5154	20.2313	20.7043	23.7407	19.4962	21.3825	20.1014	21.5651	NaN	20.3865	19.9833	19.7854	20.4779	20.2901				6	6	6	15.3	15.3	15.3	55.76	0	39.705	113950000	10	Q8BWB6;D3YUM6;D3Z1C4	Q8BWB6;D3YUM6;D3Z1C4	Metalloreductase STEAP2	Steap2	1440
19.4151	20.2947	20.4629	20.4583	NaN	23.1365	18.7913	19.0825	19.0483	18.6756	NaN	18.0501	18.316	21.6248	18.3918				3	3	3	9.6	9.6	9.6	41.829	0	19.657	44551000	8	Q8BWT1	Q8BWT1	3-ketoacyl-CoA thiolase, mitochondrial	Acaa2	1441
19.0981	19.0785	20.3582	NaN	19.375	19.2424	20.7102	20.4769	20.0278	20.218	20.0297	21.0094	21.264	22.2002	20.8811				4	4	4	10.5	10.5	10.5	49.03	0	25.32	58129000	13	Q8BWY3	Q8BWY3	Eukaryotic peptide chain release factor subunit 1	Etf1	1442
20.4268	19.4003	19.6773	NaN	20.9587	NaN	19.7197	20.3325	20.2607	18.6825	NaN	19.527	19.8314	19.1763	20.5185				4	4	4	3.9	3.9	3.9	107.52	0	24.041	36286000	10	Q8BWZ3-2;Q8BWZ3	Q8BWZ3-2;Q8BWZ3	N-alpha-acetyltransferase 25, NatB auxiliary subunit	Naa25	1443
21.3296	20.008	21.536	21.4648	21.4513	NaN	20.2094	20.0834	19.4227	18.8856	22.2189	NaN	19.4599	19.3065	19.9618				6	6	6	2.2	2.2	2.2	405.82	0	36.241	64457000	9	Q8BX70-2;Q8BX70-3;Q8BX70;A0A1L1SUY8	Q8BX70-2;Q8BX70-3;Q8BX70	Vacuolar protein sorting-associated protein 13C	Vps13c	1444
22.8916	19.6955	20.8336	23.1814	23.8871	19.6154	21.1614	20.2228	21.6523	20.9057	21.2148	20.4884	19.7137	NaN	19.2871				3	3	3	6.7	6.7	6.7	62.183	0	22.849	153350000	14	Q8BXA5	Q8BXA5	Cleft lip and palate transmembrane protein 1-like protein	Clptm1l	1445
22.3923	22.9616	22.8054	22.3719	22.6512	21.2524	22.2795	22.3217	22.7844	22.8937	NaN	21.4638	21.614	21.1154	22.0627				5	5	5	6.7	6.7	6.7	65.704	0	28.766	211180000	15	Q8BXQ2;B7ZC19;F6U4X6	Q8BXQ2;B7ZC19	GPI transamidase component PIG-T	Pigt	1446
24.0971	22.3786	21.7244	22.1919	22.9097	NaN	20.6406	21.5324	22.4366	22.1191	22.2857	22.1582	21.9375	21.9371	21.732				4	4	4	19.4	19.4	19.4	28.263	0	27.659	210470000	6	Q8BXV2;A0A0G2JGE0	Q8BXV2	BRI3-binding protein	Bri3bp	1447
22.5903	23.1696	22.9129	24.8252	24.1472	24.0469	22.2958	22.8273	23.3856	22.0818	22.6238	22.4386	22.285	23.5118	22.9863				8	8	8	21.5	21.5	21.5	51.847	0	71.76	400840000	29	Q8BXZ1;A0A494BB11;A0A494B9J5;A0A494B9P2	Q8BXZ1;A0A494BB11	Protein disulfide-isomerase TMX3	Tmx3	1448
24.4631	23.0589	23.1525	23.9956	25.6754	21.5307	23.6162	21.6888	23.1923	21.6413	21.4187	22.2324	22.4076	22.7764	23.0472				11	11	11	13.9	13.9	13.9	80.109	0	73.021	526290000	38	Q8BY89;Q8BY89-2;A0A1L1SVG6	Q8BY89;Q8BY89-2;A0A1L1SVG6	Choline transporter-like protein 2	Slc44a2	1449
21.3235	20.1186	20.4018	20.4064	20.3236	NaN	21.8806	20.916	20.5813	20.138	20.6118	20.8577	20.729	21.145	21.4576				5	5	5	4.8	4.8	4.8	133.32	0	31.685	84433000	12	Q8BYA0	Q8BYA0	Tubulin-specific chaperone D	Tbcd	1450
22.3281	23.2317	23.1556	22.4345	21.6039	21.9101	22.1606	21.9606	23.4376	23.1518	22.779	22.7253	21.6281	22.5089	23.2397				5	5	5	9.2	9.2	9.2	46.379	0	30.348	281110000	26	Q8BYB9	Q8BYB9	Protein O-glucosyltransferase 1	Poglut1	1451
22.3778	19.566	19.8138	21.8265	22.6501	18.8419	20.4308	18.9865	19.8533	19.4993	19.7567	19.0362	19.2489	19.5723	19.5014				4	4	4	9.2	9.2	9.2	60.253	0	24.527	84250000	8	Q8BYI6;Q8BYI6-2;Q8BYI6-3	Q8BYI6;Q8BYI6-2;Q8BYI6-3	Lysophosphatidylcholine acyltransferase 2	Lpcat2	1452
21.9016	23.4039	22.8696	21.2296	21.7134	22.5503	22.4475	22.195	23.1899	23.2277	22.7662	22.8214	22.3426	22.6478	22.2851				8	8	8	20.1	20.1	20.1	52.597	0	50.515	248780000	32	Q8BYL4;E9PX65;F7BWC1	Q8BYL4;E9PX65	Tyrosine--tRNA ligase, mitochondrial;Tyrosine--tRNA ligase	Yars2	1453
20.1663	20.4077	21.0892	NaN	20.3105	20.2	21.0254	20.4994	20.1309	21.274	NaN	NaN	20.7771	20.1566	19.7684				3	3	3	5.7	5.7	5.7	61.445	0	17.761	54809000	4	Q8BYW9;D3Z5Q3;A0A0N4SVY8;D3YWW8;D3Z459	Q8BYW9	EGF domain-specific O-linked N-acetylglucosamine transferase	Eogt	1454
18.4566	NaN	NaN	19.0084	21.2168	NaN	NaN	NaN	NaN	NaN	NaN	NaN	NaN	NaN	NaN				1	1	1	3.7	3.7	3.7	72.132	0.0018762	8.109	10435000	1	Q8BZ00	Q8BZ00	Sodium/hydrogen exchanger 9	Slc9a9	1455
NaN	NaN	NaN	NaN	NaN	NaN	NaN	NaN	NaN	NaN	NaN	NaN	NaN	18.5949	NaN	+			1	1	1	1.9	1.9	1.9	74.621	1	-2	37252000	0	Q8BZ33	Q8BZ33	Tensin-4	Tns4	1456
21.1279	19.132	19.1494	20.5254	21.3575	NaN	18.9066	18.326	19.1766	19.0515	18.9165	NaN	NaN	18.164	18.7887				1	1	1	1.6	1.6	1.6	83.441	0.0029674	6.8774	33584000	3	Q8BZ36-2;Q8BZ36	Q8BZ36-2;Q8BZ36	RAD50-interacting protein 1	Rint1	1457
18.624	18.9798	18.9542	NaN	NaN	NaN	19.0228	19.1915	18.9546	NaN	NaN	NaN	19.2642	18.7464	19.783				1	1	1	6.3	6.3	6.3	29.19	0.0093049	6.363	14913000	1	Q8BZA9	Q8BZA9	Fructose-2,6-bisphosphatase TIGAR	Tigar	1458
20.8423	19.3188	19.4989	19.3755	19.968	NaN	19.2923	19.0153	20.1544	19.5889	19.5875	19.4758	19.1001	NaN	19.6609				2	2	2	2.8	2.8	2.8	81.617	0.00070771	12.32	33703000	3	Q8C079-4;Q8C079-3;Q8C079;E9QN41;Q8C079-2;Q8C9H6-4;Q8C9H6-3;Q8C9H6	Q8C079-4;Q8C079-3;Q8C079;E9QN41;Q8C079-2;Q8C9H6-4;Q8C9H6-3;Q8C9H6	Striatin-interacting protein 1;Striatin-interacting proteins 2	Strip1;Strip2	1459
22.101	21.1806	20.6708	22.7808	22.873	21.1014	20.76	19.9022	21.4169	21.3609	20.9622	20.3169	20.1588	20.1172	21.1628				2	2	2	9	9	9	37.131	0.00081235	14.491	118200000	15	Q8C0L0;A2ARI0	Q8C0L0;A2ARI0	Thioredoxin-related transmembrane protein 4	Tmx4	1460
NaN	23.4882	NaN	NaN	NaN	NaN	24.11	NaN	NaN	NaN	NaN	NaN	NaN	NaN	23.1218	+			1	1	1	1.2	1.2	1.2	110.65	1	-2	131270000	3	Q8C0S1-2;Q8C0S1	Q8C0S1-2;Q8C0S1	DIS3-like exonuclease 1	Dis3l	1461
23.7475	22.6127	22.6801	23.5885	24.3067	23.5975	22.6057	22.0823	22.8626	22.6312	22.4561	22.6735	23.5341	23.4472	21.9684				11	11	11	13.9	13.9	13.9	117.3	0	72.502	394270000	49	Q8C129	Q8C129	Leucyl-cystinyl aminopeptidase	Lnpep	1462
21.4712	18.7577	19.303	18.684	21.5373	NaN	18.3719	18.4229	18.5711	NaN	NaN	NaN	18.886	18.3948	17.9305				3	3	3	6.1	6.1	6.1	40.751	0	18.672	30340000	4	Q8C1E7;D3Z0U3	Q8C1E7;D3Z0U3	Transmembrane protein 120A	Tmem120a	1463
21.358	19.9128	19.8162	19.4593	20.5546	20.5296	21.3267	20.3122	20.2034	NaN	NaN	21.5961	20.7328	19.6816	20.7397				4	4	4	4.1	4.1	4.1	134.11	0	24.551	60008000	7	Q8C2E7;Q8C2E7-2	Q8C2E7;Q8C2E7-2	WASH complex subunit strumpellin	Kiaa0196	1464
22.5967	19.2742	19.9363	22.4008	23.0806	19.9216	21.971	19.1506	19.9549	19.6182	21.823	20.7095	20.4424	22.3685	21.2617				3	3	3	4.7	4.7	4.7	79.996	0	79.253	139580000	18	Q8C3X8	Q8C3X8	Lipase maturation factor 2	Lmf2	1465
20.8586	19.9593	19.9436	20.8332	22.5933	21.4538	20.1312	19.6659	21.064	NaN	NaN	NaN	20.5798	21.2363	19.8183				3	3	3	13.4	13.4	13.4	27.283	0	17.729	61575000	4	Q8C407;Q8C407-2	Q8C407;Q8C407-2	Protein YIPF4	Yipf4	1466
19.8443	19.877	20.1214	20.5139	20.7092	20.3891	19.5351	19.6075	20.3905	19.3639	NaN	19.6758	20.3071	20.8266	19.4797				3	3	3	9.3	9.3	9.3	42.432	0	18.826	43467000	7	Q8C4C9;Q9QYI4	Q8C4C9;Q9QYI4	DnaJ homolog subfamily B member 12	Dnajb12	1467
21.9945	20.5312	20.3916	22.8681	22.8752	NaN	21.3752	19.3736	19.9683	19.3308	19.3179	20.0356	20.6877	19.4745	19.9316				2	2	2	5.4	5.4	5.4	55.262	0	18.803	99731000	6	Q8C522	Q8C522	Endonuclease domain-containing 1 protein	Endod1	1468
18.2404	18.1498	18.339	NaN	NaN	19.2121	18.892	19.1053	18.8291	18.6781	18.2718	18.804	20.6416	19.5755	18.4529	+			3	1	1	5	1.4	1.4	85.454	1	-2	29077000	4	Q9WUA3;Q8C605;F6YL81	Q9WUA3;Q8C605	ATP-dependent 6-phosphofructokinase, platelet type;ATP-dependent 6-phosphofructokinase	Pfkp	1469
20.2193	20.259	20.6465	NaN	19.6665	NaN	20.2406	19.909	20.6797	NaN	21.2107	NaN	20.2155	19.4257	20.6439				1	1	1	1.9	1.9	1.9	60.501	0.0051933	6.6713	43162000	3	Q8C636-2;Q8C636	Q8C636-2;Q8C636	Spermatogenesis-associated protein 16	Spata16	1470
23.0947	24.4555	24.113	22.5328	22.4905	22.0876	22.8431	23.3696	23.8163	23.0452	23.3659	23.7654	23.1027	23.7088	23.7356				7	7	7	30.2	30.2	30.2	36.127	0	48.573	482970000	36	Q8C7E7;A0A0J9YUR6	Q8C7E7	Starch-binding domain-containing protein 1	Stbd1	1471
24.9141	25.0391	25.0335	25.3354	25.907	24.6065	24.4089	24.0741	24.6797	24.2782	24.1825	24.8074	25.2538	24.9041	24.2902				20	20	20	24.1	24.1	24.1	111.56	0	131.21	1271400000	110	Z4YJW0;Q8C7X2-2;Q8C7X2;Q8C7X2-3;A0A1Y7VP81	Z4YJW0;Q8C7X2-2;Q8C7X2	ER membrane protein complex subunit 1	Emc1	1472
23.27	23.2265	23.5831	20.4373	NaN	NaN	23.013	23.4025	NaN	NaN	NaN	NaN	22.6303	NaN	23.4854	+			1	1	1	1.8	1.8	1.8	74.679	1	-2	242690000	1	Q8CB62-2;Q8CB62	Q8CB62-2;Q8CB62	Centrobin	Cntrob	1473
21.1544	21.4311	21.091	20.5565	21.5483	21.7395	20.8757	20.3659	21.1872	20.6525	22.084	21.0395	21.8871	21.5539	20.7127				3	3	3	3.8	3.8	3.8	89.519	0	18.153	110800000	11	Q8CCJ3;Q8CCJ3-1;Q8CCJ3-2	Q8CCJ3;Q8CCJ3-1	E3 UFM1-protein ligase 1	Ufl1	1474
NaN	NaN	NaN	21.8963	22.6288	NaN	NaN	NaN	NaN	17.5168	NaN	NaN	NaN	17.232	NaN				1	1	1	4.2	4.2	4.2	55.503	0.0018337	7.0871	32103000	2	Q8CFE6	Q8CFE6	Sodium-coupled neutral amino acid transporter 2	Slc38a2	1475
20.2201	21.0485	21.8197	19.6837	21.0769	19.9411	21.6966	21.4734	21.0173	20.8028	20.9109	21.5305	21.659	22.1096	22.6303				7	7	7	6	6	6	134.24	0	42.391	114580000	9	Q8CG48;B1AWH6	Q8CG48	Structural maintenance of chromosomes protein 2	Smc2	1476
25.2401	25.3174	25.1408	22.5826	23.474	23.1436	25.8189	25.7472	25.3365	25.6848	26.3959	25.9018	25.3076	25.4928	25.8165				28	28	28	23.5	23.5	23.5	170.08	0	196.08	1920000000	155	Q8CGC7	Q8CGC7	Bifunctional glutamate/proline--tRNA ligase;Glutamate--tRNA ligase;Proline--tRNA ligase	Eprs	1477
22.1009	21.9785	22.4231	22.1116	21.5794	23.9699	21.3844	21.5527	22.0091	21.6103	21.7411	20.258	21.5469	22.5015	20.8593				7	7	7	8.3	8.3	8.3	105.84	0	42.854	172290000	15	Q8CGK3	Q8CGK3	Lon protease homolog, mitochondrial	Lonp1	1478
18.1057	17.8728	17.8473	NaN	20.87	18.6348	NaN	NaN	17.9387	NaN	NaN	NaN	NaN	18.8465	17.526				2	2	2	1.6	1.6	1.6	132.06	0.0019096	11.15	10789000	2	Q8CH18;Q8CH18-3;Q8CH18-2	Q8CH18;Q8CH18-3;Q8CH18-2	Cell division cycle and apoptosis regulator protein 1	Ccar1	1479
NaN	21.3354	21.5523	NaN	NaN	20.5322	NaN	20.6789	21.721	NaN	NaN	NaN	NaN	20.4712	20.5449				2	2	2	4.6	4.6	4.6	61.84	0.00065963	11.606	55229000	2	Q8CHT0	Q8CHT0	Delta-1-pyrroline-5-carboxylate dehydrogenase, mitochondrial	Aldh4a1	1480
20.8493	20.4971	NaN	NaN	NaN	NaN	20.3033	21.0973	NaN	19.7662	20.643	20.6892	21.0192	20.52	21.2934				2	2	2	3.5	3.5	3.5	80.085	0.00075529	12.93	46031000	6	Q8CHW4;A0A338P6D9	Q8CHW4;A0A338P6D9	Translation initiation factor eIF-2B subunit epsilon	Eif2b5	1481
22.0476	22.56	22.8416	NaN	21.545	22.0026	23.5434	24.0165	23.3218	22.7733	23.3565	23.9712	23.1928	22.8331	23.1879				7	7	7	15.7	15.7	15.7	63.299	0	49.612	371730000	34	Q8CI51;D9J2Z9;D9J300;D9J301;D9J302;A0A0G2JEJ0;Q8CI51-2;Q9CRA2;D9J303;F8WJI6;E9Q8P5;Q8CI51-3;A0A0G2JGZ5	Q8CI51;D9J2Z9;D9J300;D9J301;D9J302;A0A0G2JEJ0;Q8CI51-2	PDZ and LIM domain protein 5	Pdlim5	1482
19.7602	20.5442	21.5326	NaN	19.5908	20.3005	21.7411	21.6857	21.1364	NaN	20.5776	21.2677	22.1187	22.7055	21.8588				4	4	1	4.7	4.7	1.4	96.729	0	24.779	94973000	8	Q8CI94	Q8CI94	Glycogen phosphorylase, brain form	Pygb	1483
21.075	22.3374	21.969	21.0337	21.6232	NaN	22.9618	22.6937	22.8452	22.8728	22.5123	23.1516	21.6777	22.7669	23.1107				7	7	7	11	11	11	77.8	0	45.232	241330000	21	Q8CIB5;A6X941;A6X940	Q8CIB5;A6X941	Fermitin family homolog 2	Fermt2	1484
25.849	26.0394	26.3651	24.6698	25.3823	24.3867	27.3848	26.7532	26.2969	25.9117	26.5476	26.9193	27.1397	26.3975	26.5629				34	34	34	28.7	28.7	28.7	138.43	0	275.39	3667900000	241	Q8CIE6;F8WHL2;F6XJN3	Q8CIE6;F8WHL2	Coatomer subunit alpha;Xenin;Proxenin;Coatomer subunit alpha	Copa	1485
18.626	18.7309	18.7256	NaN	18.1737	NaN	18.6921	18.7654	19.7235	20.8259	19.375	20.1996	18.8146	19.0715	19.5294				2	2	2	5.7	5.7	5.7	57.93	0.00066534	11.718	23696000	3	Q8CIN4	Q8CIN4	Serine/threonine-protein kinase PAK 2;PAK-2p27;PAK-2p34	Pak2	1486
21.2236	20.1454	19.9448	22.4439	23.1973	20.3935	19.3742	NaN	19.645	19.8134	19.8176	19.7011	20.9756	19.7653	19.7657				4	4	4	12.5	12.5	12.5	65.719	0	30.61	80175000	5	Q8CIV2-2;Q8CIV2;F6RN19	Q8CIV2-2;Q8CIV2;F6RN19	Membralin	Tmem259	1487
18.7432	NaN	19.2124	NaN	NaN	NaN	20.5592	20.3662	20.7875	19.5385	21.2421	21.2281	21.0051	19.6812	20.9495				3	3	3	6.7	6.7	6.7	57.568	0	17.837	48338000	8	Q8JZK9	Q8JZK9	Hydroxymethylglutaryl-CoA synthase, cytoplasmic	Hmgcs1	1488
23.3097	22.5185	22.973	23.4345	24.0472	23.9272	22.3765	22.18	23.2271	21.4968	22.7868	22.2041	23.989	21.5551	22.2775				10	10	10	22.6	22.6	22.6	68.721	0	79.335	360390000	42	Q8JZN5;A0A0G2JDY4;A0A0G2JF25	Q8JZN5	Acyl-CoA dehydrogenase family member 9, mitochondrial	Acad9	1489
19.3763	NaN	NaN	18.978	19.9321	NaN	NaN	NaN	NaN	18.3951	18.0754	18.4855	NaN	NaN	NaN				2	1	1	3.5	1.8	1.8	69.07	0.0092845	6.3534	9723500	2	Q8JZN7;H3BKL2	Q8JZN7;H3BKL2	Mitochondrial Rho GTPase 2	Rhot2	1490
22.0873	21.1994	22.0278	22.7197	22.6739	21.0244	19.67	20.0401	21.6726	20.1741	19.8999	19.9906	21.211	20.8137	20.2599				5	5	5	7.6	7.6	7.6	89.518	0	31.096	109970000	17	Q8JZQ2	Q8JZQ2	AFG3-like protein 2	Afg3l2	1491
19.4472	19.3215	21.0551	NaN	20.2964	20.9858	20.2804	20.8826	20.8496	20.1212	19.1058	21.1615	21.0349	21.34	20.6847				4	4	4	6.7	6.7	6.7	91.369	0	24.257	60316000	15	Q8JZQ9	Q8JZQ9	Eukaryotic translation initiation factor 3 subunit B	Eif3b	1492
23.5381	23.1769	23.4495	24.2003	24.6613	22.3329	22.7157	22.2335	23.6018	20.3267	22.0791	22.1749	23.4697	21.5109	22.3479				10	8	8	16.5	13.6	13.6	76.205	0	51.379	291930000	25	Q8JZR0;A0A286YD68;A0A286YCG4	Q8JZR0	Long-chain-fatty-acid--CoA ligase 5	Acsl5	1493
24.2267	24.5956	24.3498	23.7203	25.2234	24.4822	24.1612	23.858	24.4118	24.2431	23.9522	24.428	24.9501	25.121	24.2118				6	6	6	19	19	19	33.931	0	36.991	959070000	34	Q8JZU2;F6VVY4	Q8JZU2;F6VVY4	Tricarboxylate transport protein, mitochondrial	Slc25a1	1494
24.2633	24.398	24.5661	25.0418	25.0393	26.0614	23.8138	23.3802	24.2586	24.4294	23.7809	24.3524	24.642	24.0255	23.9426				23	23	23	29.1	29.1	29.1	101.59	0	151.3	1004400000	103	Q8K009;D3Z6B9;A0A0N4SW56;Q8R0Y6	Q8K009;D3Z6B9	Mitochondrial 10-formyltetrahydrofolate dehydrogenase	Aldh1l2	1495
23.0038	20.6374	20.4498	23.0906	23.8824	20.81	19.0981	NaN	21.9863	20.5106	20.3652	20.9347	20.9967	21.514	20.9128				4	4	4	18.6	18.6	18.6	38.028	0	34.35	144070000	12	Q8K021;Q3TSA8;D3YTP4	Q8K021;Q3TSA8	Secretory carrier-associated membrane protein 1	Scamp1	1496
21.6953	21.5748	20.5784	21.0179	21.6063	19.9906	21.184	20.3141	21.817	21.2181	20.7729	21.1149	NaN	20.4972	21.441				2	2	2	6.9	6.9	6.9	44.667	0.00073529	12.64	87440000	12	Q8K094	Q8K094		Pvr	1497
18.2801	NaN	NaN	19.3917	21.4907	20.4549	18.9043	18.2301	NaN	NaN	NaN	NaN	NaN	NaN	NaN				1	1	1	3.9	3.9	3.9	53.44	0.0035315	6.8034	12340000	1	Q8K0B2-3;Q8K0B2-2;Q8K0B2	Q8K0B2-3;Q8K0B2-2;Q8K0B2	Probable lysosomal cobalamin transporter	Lmbrd1	1498
24.4089	24.1444	24.3958	24.9653	25.398	23.5725	24.2005	23.9781	24.1406	24.1406	23.8973	23.9583	23.6801	24.3054	23.8253				11	11	11	24.3	24.3	24.3	56.775	0	88.767	867760000	78	Q8K0C4	Q8K0C4	Lanosterol 14-alpha demethylase	Cyp51a1	1499
NaN	NaN	20.4433	NaN	NaN	NaN	NaN	NaN	NaN	NaN	NaN	NaN	NaN	NaN	NaN				1	1	1	0.7	0.7	0.7	249.84	0.0092744	6.3471	7619600	0	Q8K0T7	Q8K0T7	Protein unc-13 homolog C	Unc13c	1500
NaN	NaN	NaN	20.608	22.2253	18.2538	NaN	NaN	NaN	NaN	NaN	NaN	NaN	18.1061	NaN				1	1	1	18.3	18.3	18.3	14.677	0.0007446	12.779	20673000	2	Q8K273	Q8K273	Membrane magnesium transporter 1	Mmgt1	1501
21.593	21.8231	22.3518	22.8375	22.4935	22.4395	21.6002	21.1744	22.094	21.3724	21.8603	22.1166	21.2653	21.8016	20.9734				5	5	5	9.2	9.2	9.2	71.06	0	31.826	163120000	27	Q8K297	Q8K297	Procollagen galactosyltransferase 1	Colgalt1	1502
19.4102	19.7864	19.8121	NaN	NaN	NaN	NaN	19.4819	19.1473	19.8095	19.5703	19.523	NaN	NaN	NaN				2	2	2	4.3	4.3	4.3	51.131	0.001912	11.163	18924000	2	Q8K2B0	Q8K2B0	Synaptonemal complex protein SC65	Leprel4	1503
23.087	24.3217	24.0208	23.7217	21.7171	22.525	23.4234	22.9899	22.6843	24.9243	21.644	22.6565	20.6436	24.2404	22.4961				10	10	10	17	17	17	72.585	0	62.345	484510000	19	Q8K2B3;A0A1Y7VJ55	Q8K2B3	Succinate dehydrogenase [ubiquinone] flavoprotein subunit, mitochondrial	Sdha	1504
20.8347	19.0046	19.4091	NaN	20.5721	NaN	18.3694	NaN	18.4867	NaN	NaN	NaN	18.2244	18.7448	19.1425				2	2	2	6.4	6.4	6.4	43.131	0.00078064	13.355	21269000	3	Q8K2C9	Q8K2C9	Very-long-chain (3R)-3-hydroxyacyl-CoA dehydratase 3	Hacd3	1505
20.4042	21.6211	22.8016	NaN	20.7859	20.5311	23.0479	22.9899	21.3213	22.6098	21.4131	23.0209	21.4209	19.8661	23.4769				4	4	4	8.5	8.5	8.5	46.201	0	24.176	214770000	13	Q8K2Q7	Q8K2Q7	BRO1 domain-containing protein BROX	Brox	1506
NaN	NaN	NaN	20.8982	20.4627	NaN	NaN	NaN	NaN	NaN	NaN	NaN	NaN	NaN	NaN				1	1	1	13.4	13.4	13.4	18.291	0.0024024	6.9288	9864800	1	Q8K2Y3	Q8K2Y3	Protein eva-1 homolog B	Eva1b	1507
20.1179	18.4189	18.8607	NaN	NaN	NaN	NaN	18.0602	NaN	NaN	NaN	NaN	18.0106	NaN	NaN	+			1	1	1	2.6	2.6	2.6	42.935	1	-2	8233700	1	Q8K2Z8	Q8K2Z8	Ubiquitin-conjugating enzyme E2 Q2	Ube2q2	1508
17.8061	18.4758	18.4706	NaN	NaN	NaN	18.5134	NaN	18.0182	NaN	18.8108	20.4134	18.9164	18.0506	20.1024				3	2	2	10.1	7.2	7.2	30.953	0.0012987	11.415	16424000	3	Q8K354;A0A338P797	Q8K354;A0A338P797	Carbonyl reductase [NADPH] 3	Cbr3	1509
22.0131	21.6781	21.7372	19.5628	21.8969	20.6002	21.2161	20.8843	21.8173	22.6249	22.2424	NaN	21.2533	21.32	21.3268				5	5	5	6.9	6.9	6.9	112.84	0	32.61	116480000	23	Q8K411-3;Q8K411-2;Q8K411	Q8K411-3;Q8K411-2;Q8K411	Presequence protease, mitochondrial	Pitrm1	1510
21.8487	21.2599	20.0825	22.6744	22.2659	23.3449	20.3581	19.839	20.9444	21.2928	21.2773	20.477	20.4913	21.6123	NaN				7	7	7	11.6	11.6	11.6	81.303	0	44.143	126080000	17	Q8K4Q8;A0A452J8C7	Q8K4Q8;A0A452J8C7	Collectin-12	Colec12	1511
22.2409	20.1954	20.1735	21.6946	23.5127	19.7788	19.7949	NaN	20.1512	18.3982	19.6595	19.1628	20.3939	18.1697	18.7058				4	4	4	13.2	13.2	13.2	43.81	0	25.403	85728000	9	Q8K4X7	Q8K4X7	1-acyl-sn-glycerol-3-phosphate acyltransferase delta	Agpat4	1512
22.0305	22.8131	22.641	22.1438	21.6272	24.0041	21.1579	21.8207	22.9406	23.0687	22.5663	21.8163	21.8614	22.3341	22.2811				4	4	4	13.4	13.4	13.4	44.816	0	32.952	237520000	21	Q8QZT1	Q8QZT1	Acetyl-CoA acetyltransferase, mitochondrial	Acat1	1513
23.6489	23.0792	22.958	24.4187	23.6375	24.3713	23.3514	23.2	23.5024	22.7909	23.2184	23.3785	23.783	23.8394	23.3112				13	13	13	25.4	25.4	25.4	66.612	0	127.13	515960000	65	Q8QZY1;A0A2R8VH97	Q8QZY1	Eukaryotic translation initiation factor 3 subunit L	Eif3l	1514
21.2951	22.0416	22.5302	NaN	NaN	NaN	22.1523	22.3114	22.3188	NaN	20.4682	22.3469	23.1392	19.6008	22.6312				2	2	2	10.6	10.6	10.6	35.377	0	21.18	157560000	9	Q8R010;Q8R3V2	Q8R010;Q8R3V2	Aminoacyl tRNA synthase complex-interacting multifunctional protein 2	Aimp2	1515
19.7446	19.4167	19.778	20.3554	20.1842	22.3429	20.1688	20.0961	20.183	21.0971	20.081	21.5844	20.3999	21.4039	19.5425				3	3	3	5.7	5.7	5.7	52.511	0	16.915	45840000	3	Q8R016;E9PY26	Q8R016;E9PY26	Bleomycin hydrolase	Blmh	1516
NaN	NaN	19.832	NaN	NaN	NaN	20.1895	20.0334	19.8884	NaN	NaN	20.2637	21.1988	NaN	NaN				2	2	2	3.3	3.3	3.3	68.526	0.00067659	11.919	29421000	2	Q8R050-2;Q8R050;F7CE88;Q149F3	Q8R050-2;Q8R050;F7CE88;Q149F3	Eukaryotic peptide chain release factor GTP-binding subunit ERF3A;Eukaryotic peptide chain release factor GTP-binding subunit ERF3B	Gspt1;Gspt2	1517
21.6145	21.1809	19.9464	20.967	18.4243	NaN	20.4637	NaN	21.1959	20.0725	19.9235	19.6434	18.1905	21.5993	NaN				2	2	2	8.1	8.1	8.1	26.438	0.00068871	12.119	53324000	6	Q8R0J2;Q9R0Q9;E9PVP3;Q5F2B1;F6XX36	Q8R0J2;Q9R0Q9;E9PVP3;Q5F2B1;F6XX36	Mannose-P-dolichol utilization defect 1 protein	Mpdu1	1518
24.0378	22.7917	23.8293	25.2517	25.4007	23.2978	23.7478	22.7039	22.587	22.9444	23.0638	21.3822	21.116	23.3828	22.5807				14	14	14	29.4	29.4	29.4	63.676	0	91.318	625420000	31	Q8R0X7;D6REF7;D3YZT4;D3YY13;D3Z1Z3	Q8R0X7;D6REF7	Sphingosine-1-phosphate lyase 1	Sgpl1	1519
20.6688	19.5615	NaN	22.3043	22.1918	NaN	20.0092	18.9319	20.1124	19.083	18.8409	18.9586	20.0328	18.9668	NaN				3	3	3	7.5	7.5	7.5	47.129	0	18.305	52423000	7	Q8R127;J3QNN5	Q8R127;J3QNN5	Saccharopine dehydrogenase-like oxidoreductase	Sccpdh	1520
19.5285	19.1542	NaN	20.6675	18.6219	NaN	19.3434	19.2125	18.9985	NaN	NaN	19.1866	19.2832	21.1018	19.1074				2	2	2	8.9	8.9	8.9	29.4	0.00065062	11.451	26400000	2	Q8R138	Q8R138	Transmembrane protein 119	Tmem119	1521
24.3146	24.4611	24.935	23.2866	23.7242	22.929	24.0994	24.5407	24.9437	24.8236	24.7299	24.8565	24.7204	24.7715	24.2643				10	10	9	21.1	21.1	18.8	54.084	0	235.27	1017700000	48	Q8R180;A0A2I3BPM1	Q8R180	ERO1-like protein alpha	Ero1l	1522
24.1708	23.3022	23.4798	23.6849	23.885	22.134	23.7743	23.3055	23.5211	22.4516	23.1313	23.7375	23.3373	22.8261	23.5959				12	12	12	14.1	14.1	14.1	105.53	0	83.381	514530000	73	Q8R1B4;M0QWV3	Q8R1B4	Eukaryotic translation initiation factor 3 subunit C	Eif3c	1523
24.6523	25.2995	25.9217	23.0922	23.5813	23.0391	25.2327	25.4256	25.536	25.6822	25.867	26.4707	25.5251	25.0545	26.4837				19	19	19	25.4	25.4	25.4	84.818	0	120.99	2005100000	98	Q8R1F1;A2ARS6	Q8R1F1	Niban-like protein 1	Fam129b	1524
21.6601	19.7937	19.3983	21.3124	22.0949	NaN	NaN	NaN	19.9171	20.2732	20.1456	19.7692	18.8008	NaN	19.3217				4	4	4	15.1	15.1	15.1	39.056	0	25.419	52271000	6	Q8R1K1	Q8R1K1	Ubiquitin-associated domain-containing protein 2	Ubac2	1525
19.8407	20.078	20.1982	NaN	NaN	19.6493	19.7374	20.4402	20.5113	20.9049	20.6705	20.8956	19.9482	NaN	20.9604				2	2	2	3.6	3.6	3.6	56.614	0.00075019	12.888	49536000	9	Q8R1Q8	Q8R1Q8	Cytoplasmic dynein 1 light intermediate chain 1	Dync1li1	1526
18.6914	19.6261	19.7541	20.4486	21.5363	NaN	18.8668	18.9092	18.6066	NaN	NaN	18.3942	19.6574	19.1778	18.1156				3	3	3	11.4	11.4	11.4	32.788	0	17.35	26466000	3	Q8R2Y0-2;Q8R2Y0	Q8R2Y0-2;Q8R2Y0	Monoacylglycerol lipase ABHD6	Abhd6	1527
18.8777	22.484	22.478	19.2073	19.7939	21.017	20.7748	20.5219	21.1241	21.8053	20.0451	17.9689	19.3507	21.907	22.1966				4	4	4	13.2	13.2	13.2	40.526	0	28.706	95993000	17	Q8R323	Q8R323	Replication factor C subunit 3	Rfc3	1528
NaN	NaN	NaN	NaN	20.2425	20.0186	NaN	NaN	NaN	NaN	NaN	NaN	NaN	NaN	NaN				2	2	2	10.5	10.5	10.5	41.214	0.00070572	12.308	6308900	2	Q8R373	Q8R373	CXADR-like membrane protein	Clmp	1529
[truncated: 413 more rows]
