# Supplementary material for: Repurposing the antipsychotic drug amisulpride for targeting synovial fibroblast activation in arthritis
Source: JCI Insight. 2023 May 8;8(9):e165024. doi: 10.1172/jci.insight.165024 (PMC10243819; doi:10.1172/jci.insight.165024)
Supplement: Supplemental data set 6 [file jciinsight-8-165024-s085.xlsx]

## Sheet: PhosphoData_Heatmap-clusters_WT
WT2_TNF15_GLK1h_Phos500ug_17	WT3_TNF15_GLK1h_Phos500ug_18	WT1_TNF15_GLK1h_Phos500ug_16	WT2_TNF30_GLK1h_Phos500ug_20	WT3_TNF30_GLK1h_Phos500ug_21	WT1_TNF30_GLK1h_Phos500ug_19	WT3_TNF5_GLK1h_Phos500ug_15	WT2_TNF5_GLK1h_Phos500ug_14	WT1_TNF5_GLK1h_Phos500ug_13	WT2_GLK1h_Phos500ug_23	WT3_GLK1h_Phos500ug_24	WT1_GLK1h_Phos500ug_22	WT1_TNF30_Phos500ug_10	WT3_TNF30_Phos500ug_12	WT2_TNF30_Phos500ug_11	WT3_TNF15_Phos500ug_09	WT2_TNF15_Phos500ug_08	WT1_TNF15_Phos500ug_07	WT1_TNF5_Phos500ug_04	WT2_TNF5_Phos500ug_05	WT3_TNF5_Phos500ug_06	WT3_Phos500ug_03	WT2_Phos500ug_02	WT1_Phos500ug_01	Motifs	PhosphoSitePlus kinase	Regulatory site	Regulatory site function	Regulatory site process	Regulatory site protInteract	Regulatory site otherInteract	Regulatory site notes	GOMF name	GOBP slim name	GOCC slim name	KEGG name	Pfam	GSEA	Keywords	Corum	Student's T-test Significant untreated_GLK1	Student's T-test significant	Cluster	-Log Student's T-test p-value untreated_GLK1	Student's T-test q-value untreated_GLK1	Student's T-test Difference untreated_GLK1	Student's T-test Test statistic untreated_GLK1	PTM_collapse_key	PTM_localization	R_Condition
-0.0577059	1.86625	2.18599	2.49347	0.155535	-0.340803	0.980522	0.969785	0.435248	-0.110835	-0.0969672	0.0969672	-0.155535	-1.00658	0.389608	0.0577059	-0.200952	-0.580383	-0.435248	-0.886405	-0.771486	0.396923	0.681623	-0.41558	14-3-3 domain binding motif;Casein kinase II substrate motif;ERK1,2 kinase substrate motif;GSK-3, ERK1, ERK2, CDK5 substrate motif;WW domain binding motif									biological regulation;homeostatic process	cell part;extracellular region		SH3_2	chr14q13;CTTTAAR_UNKNOWN;GSE13306_LAMINA_PROPRIA_VS_SPLEEN_TREG_DN;GSE13306_RA_VS_UNTREATED_TREG_DN;GSE17721_CTRL_VS_PAM3CSK4_0.5H_BMDM_DN;GSE17721_POLYIC_VS_PAM3CSK4_0.5H_BMDM_UP;GSE18148_CBFB_KO_VS_WT_TREG_UP;GSE22886_NAIVE_CD8_TCELL_VS_NKCELL_DN;GSE32423_IL7_VS_IL7_IL4_NAIVE_CD8_TCELL_UP;GSE32423_MEMORY_VS_NAIVE_CD8_TCELL_IL7_IL4_UP;GSE3982_CENT_MEMORY_CD4_TCELL_VS_TH1_UP;GSE3982_MAC_VS_CENT_M…	Completeproteome;Glycoprotein;Referenceproteome;Secreted;SH3domain;Signal		+	untreated_GLK1	Cluster -1656	1.86325	0.0247988	-0.958647	-1.52838	Mia2_S1131_M2	1	Not Defined
-0.0577059	1.86625	2.18599	2.49347	0.155535	-0.340803	0.980522	0.969785	0.435248	-0.110835	-0.0969672	0.0969672	-0.155535	-1.00658	0.389608	0.0577059	-0.200952	-0.580383	-0.435248	-0.886405	-0.771486	0.396923	0.681623	-0.41558	ERK1,2 kinase substrate motif;G protein-coupled receptor kinase 1 substrate motif;GSK-3, ERK1, ERK2, CDK5 substrate motif;PKA kinase substrate motif;PKC kinase substrate motif;WW domain binding motif									biological regulation;homeostatic process	cell part;extracellular region		SH3_2	chr14q13;CTTTAAR_UNKNOWN;GSE13306_LAMINA_PROPRIA_VS_SPLEEN_TREG_DN;GSE13306_RA_VS_UNTREATED_TREG_DN;GSE17721_CTRL_VS_PAM3CSK4_0.5H_BMDM_DN;GSE17721_POLYIC_VS_PAM3CSK4_0.5H_BMDM_UP;GSE18148_CBFB_KO_VS_WT_TREG_UP;GSE22886_NAIVE_CD8_TCELL_VS_NKCELL_DN;GSE32423_IL7_VS_IL7_IL4_NAIVE_CD8_TCELL_UP;GSE32423_MEMORY_VS_NAIVE_CD8_TCELL_IL7_IL4_UP;GSE3982_CENT_MEMORY_CD4_TCELL_VS_TH1_UP;GSE3982_MAC_VS_CENT_M…	Completeproteome;Glycoprotein;Referenceproteome;Secreted;SH3domain;Signal		+	untreated_GLK1	Cluster -1656	1.86325	0.0247799	-0.958647	-1.52838	Mia2_S1143_M2	1	Not Defined
3.32844	3.19525	3.28661	3.35957	3.31464	3.31859	3.31078	3.29384	3.28461	-1.48768	-1.09899	-1.2522	-3.31464	-3.51025	-3.42143	-3.19525	-3.50932	-3.24993	-3.28461	-3.86742	-3.33589	1.09899	5.59209	4.43263	G protein-coupled receptor kinase 1 substrate motif;GSK3 kinase substrate motif								binding;cation binding;enzyme binding;ion binding;kinase binding;metal ion binding;protein binding;protein kinase binding;transition metal ion binding;zinc ion binding	cell division;cellular component organization;cellular metabolic process;cellular process;macromolecule metabolic process;macromolecule modification;metabolic process;mitosis;nuclear division;organelle fission;organelle organization;primary metabolic process;protein metabolic process;protein modification by small protein conjugation or removal;protein modification process	cell part;intracellular membrane-bounded organelle;intracellular organelle;membrane;nucleus;organelle		Rsm1;zf-C3HC	AACTTT_UNKNOWN;AAGWWRNYGGC_UNKNOWN;ACEVEDO_FGFR1_TARGETS_IN_PROSTATE_CANCER_MODEL_DN;AKT_UP_MTOR_DN.V1_DN;BENPORATH_CYCLING_GENES;BRUINS_UVC_RESPONSE_EARLY_LATE;CCAWNWWNNNGGC_UNKNOWN;chr7q32;ENZYME_BINDING;FIRESTEIN_PROLIFERATION;GCCATNTTG_V$YY1_Q6;GOERING_BLOOD_HDL_CHOLESTEROL_QTL_TRANS;GSE14000_4H_VS_16H_LPS_DC_DN;GSE14000_TRANSLATED_RNA_VS_MRNA_4H_LPS_DC_UP;GSE14000_TRANSLATED_RNA_VS_MRNA_DC_U…	Acetylation;Alternativesplicing;Cellcycle;Celldivision;Completeproteome;Metal-binding;Mitosis;Nucleus;Phosphoprotein;Referenceproteome;Ublconjugationpathway;Zinc;Zinc-finger		+	untreated_GLK1	Cluster -1656	1.47428	0.0095914	-3.78487	-2.03586	Zc3hc1_S58_M1	0.999998	Not Defined
4.59535	4.59371	4.57875	4.57943	4.49096	4.45936	3.96297	4.01506	3.91609	-0.278789	0.109898	-0.0433087	-4.45936	-4.65497	-4.56615	-4.57875	-4.89282	-4.63343	-3.91609	-4.49891	-3.96737	-0.174825	0.167513	0.0433087	G protein-coupled receptor kinase 1 substrate motif;MDC1 BRCT domain binding motif;Plk1 PBD domain binding motif								beta-tubulin binding;binding;channel activity;cytoskeletal protein binding;gap junction channel activity;ion transmembrane transporter activity;molecular transducer activity;passive transmembrane transporter activity;protein binding;receptor binding;scaffold protein binding;signal transducer activity;substrate-specific transmembrane transporter activity;substrate-specific transporter activity;tra…	anatomical structure development;anatomical structure morphogenesis;biological regulation;cell communication;cell death;cell differentiation;cell junction organization;cell maturation;cell morphogenesis;cell motility;cell-cell signaling;cellular component assembly;cellular component morphogenesis;cellular component movement;cellular component organization;cellular homeostasis;cellular ion homeost…	cell part;cytoplasm;cytosol;endosome;extracellular organelle;Golgi apparatus;intracellular membrane-bounded organelle;intracellular non-membrane-bounded organelle;intracellular organelle;lysosome;macromolecular complex;membrane;organelle;plasma membrane;protein complex;vacuole;vesicle	Arrhythmogenic right ventricular cardiomyopathy (ARVC);Gap junction	Connexin;Connexin_CCC;Connexin43	AAAGACA,MIR-511;AACATTC,MIR-409-3P;AACTTT_UNKNOWN;AAGCACA,MIR-218;AATGTGA,MIR-23A,MIR-23B;ACATTCC,MIR-1,MIR-206;BAELDE_DIABETIC_NEPHROPATHY_DN;BECKER_TAMOXIFEN_RESISTANCE_DN;BENPORATH_ES_1;BENPORATH_NANOG_TARGETS;BENPORATH_NOS_TARGETS;BENPORATH_OCT4_TARGETS;BENPORATH_SOX2_TARGETS;BERENJENO_TRANSFORMED_BY_RHOA_FOREVER_DN;BERENJENO_TRANSFORMED_BY_RHOA_UP;BHATTACHARYA_EMBRYONIC_STEM_CELL;BIOCARTA_GS…	Celljunction;Cellmembrane;Completeproteome;Disulfidebond;Gapjunction;Isopeptidebond;Membrane;Phosphoprotein;Referenceproteome;S-nitrosylation;Transmembrane;Transmembranehelix;Ublconjugation		+	untreated_GLK1	Cluster -1656	3.81125	9.7561e-05	-6.59261	-4.47865	Gja1_T326_M2	0.997752	Not Defined
3.29392	3.12281	3.12948	0.00832605	-0.00832605	-0.0325208	3.12024	3.15046	3.13524	-0.278789	0.109898	-0.0433087	0.185761	-0.00984526	0.0789723	-3.12281	-3.43688	-3.17748	-3.12024	-3.70306	-3.17153	-0.174825	0.167513	0.0433087	Casein kinase II substrate motif;ERK1,2 kinase substrate motif;Growth associated histone HI kinase substrate motif;GSK-3, ERK1, ERK2, CDK5 substrate motif;MAPKAPK2 kinase substrate motif;WW domain binding motif								binding;enzyme binding;enzyme inhibitor activity;enzyme regulator activity;identical protein binding;kinase binding;kinase inhibitor activity;kinase regulator activity;protein binding;protein kinase binding;protein kinase C binding;protein kinase C inhibitor activity;protein kinase inhibitor activity;protein kinase regulator activity;protein serine/threonine kinase inhibitor activity;small conjug…	biological adhesion;biological regulation;cell adhesion;cellular process;homeostatic process;multi-organism process;regulation of protein modification process;response to biotic stimulus;response to chemical stimulus;response to stimulus;response to stress;signal transduction	cell part;cytoplasm;extracellular organelle;extracellular space;intracellular;intracellular membrane-bounded organelle;intracellular non-membrane-bounded organelle;intracellular organelle;macromolecular complex;membrane;nucleus;organelle;plasma membrane;proteasome complex;protein complex;vesicle	Amoebiasis;MAPK signaling pathway;VEGF signaling pathway	HSP20	AACTTT_UNKNOWN;ACEVEDO_LIVER_CANCER_UP;AIYAR_COBRA1_TARGETS_DN;ALONSO_METASTASIS_UP;AMBROSINI_FLAVOPIRIDOL_TREATMENT_TP53;ANTI_APOPTOSIS;APOPTOSIS_GO;BIOCARTA_HSP27_PATHWAY;BIOCARTA_MTA3_PATHWAY;BIOCARTA_P38MAPK_PATHWAY;BIOSYNTHETIC_PROCESS;BLUM_RESPONSE_TO_SALIRASIB_DN;BOYLAN_MULTIPLE_MYELOMA_D_UP;CAIRO_HEPATOBLASTOMA_UP;CELL_DEVELOPMENT;CELL_SURFACE;CELLULAR_BIOSYNTHETIC_PROCESS;CELLULAR_COMPON…	Acetylation;Alternativesplicing;Chaperone;Completeproteome;Cytoplasm;Cytoskeleton;Directproteinsequencing;Nucleus;Phosphoprotein;Referenceproteome;Stressresponse	Hsp110-Hsc70-Hsp25 complex	+	untreated_GLK1	Cluster -1656	2.08664	0.00282278	-3.17905	-2.46827	Hspb1_S13_M1	0.948599	Not Defined
3.20264	3.19112	3.09283	-0.758789	-0.0626431	0.377476	2.88817	2.79761	2.84954	-0.278789	0.109898	-0.0433087	-0.125578	0.0951805	0.0626431	-3.09283	-3.4069	-3.14751	-2.79761	-3.38042	-2.84889	-0.174825	0.167513	0.0433087	14-3-3 domain binding motif;Calmodulin-dependent protein kinase II substrate motif;ERK1,2 kinase substrate motif;GSK-3, ERK1, ERK2, CDK5 substrate motif;PKA kinase substrate motif;PKC kinase substrate motif;WW domain binding motif									biological regulation;homeostatic process	cell part;extracellular region		SH3_2	chr14q13;CTTTAAR_UNKNOWN;GSE13306_LAMINA_PROPRIA_VS_SPLEEN_TREG_DN;GSE13306_RA_VS_UNTREATED_TREG_DN;GSE17721_CTRL_VS_PAM3CSK4_0.5H_BMDM_DN;GSE17721_POLYIC_VS_PAM3CSK4_0.5H_BMDM_UP;GSE18148_CBFB_KO_VS_WT_TREG_UP;GSE22886_NAIVE_CD8_TCELL_VS_NKCELL_DN;GSE32423_IL7_VS_IL7_IL4_NAIVE_CD8_TCELL_UP;GSE32423_MEMORY_VS_NAIVE_CD8_TCELL_IL7_IL4_UP;GSE3982_CENT_MEMORY_CD4_TCELL_VS_TH1_UP;GSE3982_MAC_VS_CENT_M…	Completeproteome;Glycoprotein;Referenceproteome;Secreted;SH3domain;Signal		+	untreated_GLK1	Cluster -1656	2.04491	0.00369405	-2.99764	-2.40296	Mia2_S1190_M2	0.999994	Not Defined
3.20264	3.19112	3.09283	-0.758789	-0.0626431	0.377476	2.88817	2.79761	2.84954	-0.278789	0.109898	-0.0433087	-0.125578	0.0951805	0.0626431	-3.09283	-3.4069	-3.14751	-2.79761	-3.38042	-2.84889	-0.174825	0.167513	0.0433087	Casein kinase II substrate motif;G protein-coupled receptor kinase 1 substrate motif									biological regulation;homeostatic process	cell part;extracellular region		SH3_2	chr14q13;CTTTAAR_UNKNOWN;GSE13306_LAMINA_PROPRIA_VS_SPLEEN_TREG_DN;GSE13306_RA_VS_UNTREATED_TREG_DN;GSE17721_CTRL_VS_PAM3CSK4_0.5H_BMDM_DN;GSE17721_POLYIC_VS_PAM3CSK4_0.5H_BMDM_UP;GSE18148_CBFB_KO_VS_WT_TREG_UP;GSE22886_NAIVE_CD8_TCELL_VS_NKCELL_DN;GSE32423_IL7_VS_IL7_IL4_NAIVE_CD8_TCELL_UP;GSE32423_MEMORY_VS_NAIVE_CD8_TCELL_IL7_IL4_UP;GSE3982_CENT_MEMORY_CD4_TCELL_VS_TH1_UP;GSE3982_MAC_VS_CENT_M…	Completeproteome;Glycoprotein;Referenceproteome;Secreted;SH3domain;Signal		+	untreated_GLK1	Cluster -1656	2.04491	0.00370455	-2.99764	-2.40296	Mia2_S1188_M2	0.999994	Not Defined
4.74196	2.5934	4.56784	0.209373	-0.65608	2.30557	3.17456	3.30467	3.3336	-0.278789	0.109898	-0.0433087	0.15362	-0.15362	-0.264622	-2.5934	-2.90747	-2.64808	-3.17456	-3.75738	-3.22584	-0.174825	0.167513	0.0433087	ERK1,2 kinase substrate motif;G protein-coupled receptor kinase 1 substrate motif;GSK3 kinase substrate motif;GSK-3, ERK1, ERK2, CDK5 substrate motif;WW domain binding motif									biological regulation	cell part;cytoplasm;cytoskeleton;cytosol;extracellular organelle;intracellular non-membrane-bounded organelle;intracellular organelle;membrane;nucleolus;nucleoplasm;organelle;plasma membrane;vesicle			ACTTTAT,MIR-142-5P;CHANGOLKAR_H2AFY_TARGETS_UP;CHEN_METABOLIC_SYNDROM_NETWORK;chr9q34;CTCAGGG,MIR-125B,MIR-125A;DODD_NASOPHARYNGEAL_CARCINOMA_UP;GSE11864_CSF1_IFNG_VS_CSF1_IFNG_PAM3CYS_IN_MAC_DN;GSE13229_IMM_VS_MATURE_NKCELL_DN;GSE17580_TREG_VS_TEFF_S_MANSONI_INF_UP;GSE17580_UNINFECTED_VS_S_MANSONI_INF_TREG_DN;GSE17721_12H_VS_24H_GARDIQUIMOD_BMDM_UP;GSE17721_12H_VS_24H_LPS_BMDM_UP;GSE17721_LPS_VS…	Celljunction;Completeproteome;Cytoplasm;Phosphoprotein;Referenceproteome		+	untreated_GLK1	Cluster -1656	2.31976	0.00102128	-3.4915	-2.70326	Fam129b_S695_M1	1	Not Defined
3.05609	3.52292	3.3708	0.00449944	-0.140739	-0.00449944	3.58742	3.56576	3.6026	-0.278789	0.109898	-0.0433087	0.272976	-0.290534	0.064661	-3.05609	-3.37015	-3.11076	-3.56576	-4.14857	-3.61704	-0.174825	0.167513	0.0433087	MAPKAPK2 kinase substrate motif;PKA kinase substrate motif;PKC kinase substrate motif								binding;catalytic activity;DNA binding;enzyme activator activity;enzyme regulator activity;nucleic acid binding;phosphatase activator activity;phosphatase regulator activity;protein binding;transcription factor binding	biological regulation;biosynthetic process;cellular metabolic process;cellular nitrogen compound metabolic process;cellular process;macromolecule metabolic process;metabolic process;multi-organism process;nitrogen compound metabolic process;nucleobase-containing compound metabolic process;primary metabolic process;response to biotic stimulus;response to stimulus;RNA metabolic process;transcriptio…	cell part;intracellular membrane-bounded organelle;intracellular organelle;nucleus;organelle	Basal transcription factors	TFIIF_alpha	ACOSTA_PROLIFERATION_INDEPENDENT_MYC_TARGETS_DN;BANDRES_RESPONSE_TO_CARMUSTIN_MGMT_24HR_DN;BANDRES_RESPONSE_TO_CARMUSTIN_MGMT_48HR_DN;BANDRES_RESPONSE_TO_CARMUSTIN_WITHOUT_MGMT_24HR_DN;BANDRES_RESPONSE_TO_CARMUSTIN_WITHOUT_MGMT_48HR_DN;BIDUS_METASTASIS_DN;BIOCARTA_CARM_ER_PATHWAY;BIOCARTA_RARRXR_PATHWAY;BIOPOLYMER_METABOLIC_PROCESS;BRUINS_UVC_RESPONSE_VIA_TP53_GROUP_A;CAIRO_HEPATOBLASTOMA_CLASSES…	Acetylation;Completeproteome;DNA-binding;Nucleus;Phosphoprotein;Referenceproteome;Transcription;Transcriptionregulation	HPFH(-198) complex	+	untreated_GLK1	Cluster -1656	2.09557	0.00227425	-3.42816	-2.5178	Gtf2f1_T384_M2	0.978288	Not Defined
2.55881	2.81707	2.20797	-0.788622	-0.805274	-0.829469	1.82637	3.18572	3.61804	-0.278789	0.109898	-0.0433087	1.27286	0.788622	1.09719	-2.20797	-2.52203	-2.26264	-1.82637	-2.40919	-1.87766	-0.174825	0.167513	0.0433087	G protein-coupled receptor kinase 1 substrate motif;GSK3 kinase substrate motif								adenyl nucleotide binding;adenyl ribonucleotide binding;ATP binding;ATPase activity;binding;catalytic activity;cytoskeletal protein binding;hydrolase activity;hydrolase activity, acting on acid anhydrides;hydrolase activity, acting on acid anhydrides, in phosphorus-containing anhydrides;myosin binding;nucleoside-triphosphatase activity;nucleotide binding;protein binding;purine nucleotide binding;…	anatomical structure formation involved in morphogenesis;anatomical structure morphogenesis;biological regulation;cellular component assembly;cellular component movement;cellular component organization;cellular process;circulatory system process;cytoskeleton organization;developmental process;metabolic process;multicellular organismal process;muscle contraction;organelle organization;response to …	cell part;cytoplasm;extracellular organelle;extracellular space;macromolecular complex;membrane;organelle;protein complex;vesicle	Cardiac muscle contraction;Dilated cardiomyopathy;Hypertrophic cardiomyopathy (HCM)	Actin	ACTIN_CYTOSKELETON;ACTIN_FILAMENT;AFFAR_YY1_TARGETS_UP;AMIT_EGF_RESPONSE_480_HELA;APRELIKOVA_BRCA1_TARGETS;BANDRES_RESPONSE_TO_CARMUSTIN_WITHOUT_MGMT_48HR_DN;BENPORATH_ES_1;BERENJENO_ROCK_SIGNALING_NOT_VIA_RHOA_DN;BHATTACHARYA_EMBRYONIC_STEM_CELL;BOQUEST_STEM_CELL_CULTURED_VS_FRESH_UP;CAGCTG_V$AP4_Q5;CCAWWNAAGG_V$SRF_Q4;chr15q11;CYCLIN_D1_KE_.V1_DN;CYTOSKELETAL_PART;CYTOSKELETON;DAIRKEE_CANCER_PR…	ATP-binding;Completeproteome;Cytoplasm;Cytoskeleton;Directproteinsequencing;Methylation;Muscleprotein;Nucleotide-binding;Oxidation;Referenceproteome		+	untreated_GLK1	Cluster -1656	1.25416	0.0188374	-1.95747	-1.61093	Actc1_S346_M1	0.995087	Not Defined
2.3041	2.50095	1.90051	-0.554339	-0.839363	-1.07442	2.39929	2.34769	2.2179	-0.278789	0.109898	-0.0433087	0.554339	0.735944	0.649312	-1.90051	-2.21457	-1.95518	-2.2179	-2.80072	-2.26918	-0.174825	0.167513	0.0433087	Casein kinase II substrate motif;MDC1 BRCT domain binding motif;Plk1 PBD domain binding motif								binding;cadherin binding;cell adhesion molecule binding;enzyme binding;phosphatase binding;protein binding;protein domain specific binding;protein phosphatase binding;receptor binding	anatomical structure morphogenesis;biological adhesion;biological regulation;biosynthetic process;cell adhesion;cell differentiation;cellular metabolic process;cellular nitrogen compound metabolic process;cellular process;developmental process;macromolecule metabolic process;metabolic process;nitrogen compound metabolic process;nucleobase-containing compound metabolic process;primary metabolic pr…	cell part;cell projection;cytoplasm;cytosol;extracellular organelle;intracellular membrane-bounded organelle;intracellular organelle;membrane;midbody;nucleus;organelle;plasma membrane;vesicle	Adherens junction;Leukocyte transendothelial migration	Arm	AACATTC,MIR-409-3P;AACTGGA,MIR-145;AACTTT_UNKNOWN;ALCALAY_AML_BY_NPM1_LOCALIZATION_UP;ALFANO_MYC_TARGETS;ATGTACA,MIR-493;BENPORATH_CYCLING_GENES;BERENJENO_TRANSFORMED_BY_RHOA_DN;BURTON_ADIPOGENESIS_9;BYSTRYKH_HEMATOPOIESIS_STEM_CELL_QTL_TRANS;CAGGTG_V$E12_Q6;CCAWYNNGAAR_UNKNOWN;CCTGTGA,MIR-513;CHIARETTI_ACUTE_LYMPHOBLASTIC_LEUKEMIA_ZAP70;chr11q12;COULOUARN_TEMPORAL_TGFB1_SIGNATURE_DN;CREIGHTON_EN…	Acetylation;Alternativesplicing;Celladhesion;Cellmembrane;Coiledcoil;Completeproteome;Cytoplasm;Membrane;Nucleus;Phosphoprotein;Referenceproteome;Repeat;Transcription;Transcriptionregulation;Wntsignalingpathway	Kif3-cadherin-catenin complex;Nephrin-cadherin complex (Nphs1, Ctnnd1, Cdh3, Cd2ap);Nephrin-cadherin complex (Nphs1, Ctnnd1, ZO-1, Cd2ap);Xin-Cdh2-Ctnnb1-Ctnnd1 complex	+	untreated_GLK1	Cluster -1656	1.36578	0.0165189	-1.86438	-1.67128	Ctnnd1_S862_M1	0.959853	Not Defined
1.72509	-0.00841427	1.29453	-0.376938	1.42723	0.023694	2.87076	2.98304	2.7799	-0.278789	0.109898	-0.0433087	0.404723	-0.160265	-0.023694	-0.713875	-0.220954	0.00841427	-2.7799	-3.36271	-2.83118	-0.174825	0.167513	0.0433087	b-Adrenergic Receptor kinase substrate motif;Casein kinase I substrate motif;Casein kinase II substrate motif;G protein-coupled receptor kinase 1 substrate motif;Pyruvate dehydrogenase kinase substrate motif								binding;protein binding;R-SMAD binding;SMAD binding	establishment of localization;protein transport;transport	cell part;cytoplasm;intracellular membrane-bounded organelle;intracellular organelle;nucleoplasm;nucleus;organelle		Ran_BP1	AMIT_EGF_RESPONSE_60_MCF10A;BENPORATH_MYC_MAX_TARGETS;BLALOCK_ALZHEIMERS_DISEASE_UP;BONOME_OVARIAN_CANCER_SURVIVAL_SUBOPTIMAL_DEBULKING;chr19p13;DANG_BOUND_BY_MYC;DOANE_RESPONSE_TO_ANDROGEN_DN;EBAUER_TARGETS_OF_PAX3_FOXO1_FUSION_UP;ENZYME_BINDING;GGCACAT,MIR-455;GINESTIER_BREAST_CANCER_ZNF217_AMPLIFIED_DN;GSE12845_IGD_POS_BLOOD_VS_NAIVE_TONSIL_BCELL_UP;GSE14000_4H_VS_16H_LPS_DC_TRANSLATED_RNA_DN;…	Acetylation;Completeproteome;Cytoplasm;Nucleus;Phosphoprotein;Proteintransport;Referenceproteome;Transport		+	untreated_GLK1	Cluster -1656	1.53191	0.0135463	-1.84584	-1.77889	Ranbp3_S463_M1	1	Not Defined
0.11225	-0.11225	0.160235	-0.224168	-0.384767	0.111481	2.81924	2.44421	3.01637	-0.278789	0.109898	-0.0433087	0.156434	-0.0236659	0.0236659	-1.10121	-2.73017	0.647164	-2.44421	-3.02703	-2.4955	-0.174825	0.167513	0.0433087	b-Adrenergic Receptor kinase substrate motif;Casein kinase II substrate motif;ERK1,2 kinase substrate motif;GSK-3, ERK1, ERK2, CDK5 substrate motif;WW domain binding motif								catalytic activity;histone methyltransferase activity;histone-lysine N-methyltransferase activity;lysine N-methyltransferase activity;methyltransferase activity;N-methyltransferase activity;protein methyltransferase activity;protein-lysine N-methyltransferase activity;S-adenosylmethionine-dependent methyltransferase activity;transferase activity;transferase activity, transferring one-carbon groups	anatomical structure development;anatomical structure formation involved in morphogenesis;anatomical structure morphogenesis;biological regulation;biosynthetic process;cell development;cell differentiation;cell motility;cellular component movement;cellular component organization;cellular metabolic process;cellular nitrogen compound metabolic process;cellular process;chromatin modification;chromat…	cell part;chromosome;intracellular membrane-bounded organelle;intracellular non-membrane-bounded organelle;intracellular organelle;nucleus;organelle	Lysine degradation	SET;SRI;WW	AACTGGA,MIR-145;AACTTT_UNKNOWN;AATGTGA,MIR-23A,MIR-23B;ACTTTAT,MIR-142-5P;AGGAGTG,MIR-483;AGGGCAG,MIR-18A;ATGCTGG,MIR-338;BLALOCK_ALZHEIMERS_DISEASE_UP;BONOME_OVARIAN_CANCER_SURVIVAL_SUBOPTIMAL_DEBULKING;BROWNE_HCMV_INFECTION_16HR_UP;BUYTAERT_PHOTODYNAMIC_THERAPY_STRESS_UP;CAGCCTC,MIR-485-5P;CATGTAA,MIR-496;CATRRAGC_UNKNOWN;CCAGGTT,MIR-490;chr3p21;CORRADETTI_MTOR_PATHWAY_REGULATORS_DN;CTTTGA_V$LE…	Activator;Alternativesplicing;Chromatinregulator;Chromosome;Coiledcoil;Completeproteome;Methyltransferase;Nucleus;Phosphoprotein;Referenceproteome;S-adenosyl-L-methionine;Transcription;Transcriptionregulation;Transferase		+	untreated_GLK1	Cluster -1656	1.26945	0.0249811	-1.55741	-1.52499	Setd2_S624_M2	0.995417	Not Defined
-0.00114059	0.129384	0.00114059	-0.0404172	0.105668	0.0404172	2.29818	2.35949	2.1462	-0.278789	0.109898	-0.0433087	0.0680547	-0.051621	-0.0870519	-0.117698	-0.290372	0.0512791	-2.1462	-4.30625	-3.43551	-0.174825	0.167513	0.0433087	b-Adrenergic Receptor kinase substrate motif;Casein kinase I substrate motif;G protein-coupled receptor kinase 1 substrate motif								enzyme activator activity;enzyme regulator activity;GTPase activator activity;GTPase regulator activity;nucleoside-triphosphatase regulator activity	biological regulation;cellular component movement;cellular component organization;cellular localization;cellular process;cytoskeleton-dependent intracellular transport;establishment of localization;Golgi organization;localization;organelle localization;organelle organization;regulation of transport;response to stimulus;signal transduction;transport	cell part;cytoskeleton;Golgi apparatus;intracellular membrane-bounded organelle;intracellular non-membrane-bounded organelle;intracellular organelle;membrane;organelle;plasma membrane		PDZ;RhoGAP	AACTTT_UNKNOWN;ACACTGG,MIR-199A,MIR-199B;BOYLAN_MULTIPLE_MYELOMA_D_CLUSTER_DN;BOYLAN_MULTIPLE_MYELOMA_D_DN;BOYLAN_MULTIPLE_MYELOMA_PCA3_DN;CACTGTG,MIR-128A,MIR-128B;CHARAFE_BREAST_CANCER_LUMINAL_VS_MESENCHYMAL_DN;chr10p12;CTACTGT,MIR-199A;CTGTTAC,MIR-194;FONTAINE_FOLLICULAR_THYROID_ADENOMA_UP;GABRIELY_MIR21_TARGETS;GCM_AQP4;GCM_DLG1;GCM_MAP4K4;GCM_MAPK10;GCM_PTK2;GOLDRATH_ANTIGEN_RESPONSE;GOLDRAT…	Celljunction;Completeproteome;Cytoplasm;Cytoplasmicvesicle;Cytoskeleton;Directproteinsequencing;Golgiapparatus;GTPaseactivation;Isopeptidebond;Membrane;Phosphoprotein;Referenceproteome;Ublconjugation		+	untreated_GLK1	Cluster -1656	1.10006	0.0442802	-1.42551	-1.37389	Arhgap21_S855_M1	0.998577	Not Defined
0.0171738	-0.252249	0.106968	-0.0631514	-0.160171	0.578563	3.46633	2.65303	2.94005	-0.278789	0.109898	-0.0433087	0.0631514	-0.605956	0.424384	-0.0171738	-0.730787	0.031723	-2.65303	-3.23585	-2.70431	-0.174825	0.167513	0.0433087	Casein kinase II substrate motif;ERK1,2 kinase substrate motif;Growth associated histone HI kinase substrate motif;GSK-3, ERK1, ERK2, CDK5 substrate motif;MAPKAPK2 kinase substrate motif;WW domain binding motif								binding;nucleic acid binding;nucleotide binding;RNA binding;translation factor activity, nucleic acid binding;translation initiation factor activity	biological regulation;cellular component assembly;cellular component organization;cellular macromolecular complex assembly;cellular process;macromolecular complex assembly;regulation of translation;ribonucleoprotein complex assembly;translational initiation	cell part;cytoplasm;extracellular organelle;macromolecular complex;nucleoplasm;organelle;protein complex;ribonucleoprotein complex;vesicle	RNA transport	eIF2A;RRM_1	BERENJENO_TRANSFORMED_BY_RHOA_UP;BHAT_ESR1_TARGETS_VIA_AKT1_UP;BIOSYNTHETIC_PROCESS;BLALOCK_ALZHEIMERS_DISEASE_UP;BOYAULT_LIVER_CANCER_SUBCLASS_G3_UP;BYSTRYKH_HEMATOPOIESIS_STEM_CELL_QTL_TRANS;CACGTG_V$MYC_Q2;CAFFAREL_RESPONSE_TO_THC_8HR_3_DN;CAIRO_HEPATOBLASTOMA_CLASSES_UP;CASORELLI_ACUTE_PROMYELOCYTIC_LEUKEMIA_DN;CELLULAR_BIOSYNTHETIC_PROCESS;CELLULAR_COMPONENT_ASSEMBLY;CELLULAR_MACROMOLECULE_M…	Acetylation;Completeproteome;Cytoplasm;Initiationfactor;Phosphoprotein;Proteinbiosynthesis;Referenceproteome;Repeat;RNA-binding;WDrepeat		+	untreated_GLK1	Cluster -1656	1.15873	0.0342072	-1.53885	-1.44505	Eif3b_S88_M3	0.99998	Not Defined
2.6281	2.46193	2.51009	0.118537	0.184737	0.0460896	2.66608	2.41014	3.07864	-0.278789	0.109898	-0.0433087	-0.188673	-0.0460896	-0.0498385	-2.46193	-2.776	-2.51661	-2.41014	-2.99296	-2.46142	-0.174825	0.167513	0.0433087	DNA dependent Protein kinase substrate motif;PKA kinase substrate motif								actin binding;actin filament binding;binding;cytoskeletal protein binding;protein binding	anatomical structure development;biological regulation;cellular component organization;cellular process;cytoskeleton organization;developmental process;organelle organization	cell part;cell projection;cytoplasm;cytoskeleton;intracellular membrane-bounded organelle;intracellular non-membrane-bounded organelle;intracellular organelle;macromolecular complex;membrane;midbody;nucleus;organelle;plasma membrane;protein complex		Gelsolin;VHP	ACTIN_BINDING;ACTIN_FILAMENT_BINDING;ALFANO_MYC_TARGETS;ANATOMICAL_STRUCTURE_DEVELOPMENT;ATGTACA,MIR-493;BHAT_ESR1_TARGETS_NOT_VIA_AKT1_UP;BHAT_ESR1_TARGETS_VIA_AKT1_UP;BROWNE_HCMV_INFECTION_16HR_DN;BROWNE_HCMV_INFECTION_20HR_DN;CAGCTG_V$AP4_Q5;CCAWWNAAGG_V$SRF_Q4;CHANG_CORE_SERUM_RESPONSE_DN;CHARAFE_BREAST_CANCER_LUMINAL_VS_BASAL_DN;chr10p11;COLDREN_GEFITINIB_RESISTANCE_DN;CONTRACTILE_FIBER;CONT…	Actin-binding;Alternativesplicing;Calcium;Celljunction;Cellmembrane;Cellprojection;Completeproteome;Cytoplasm;Cytoskeleton;Membrane;Phosphoprotein;Referenceproteome;Repeat		+	untreated_GLK1	Cluster -1656	2.2155	0.00303951	-2.64665	-2.44636	Svil_S233_M2	0.983726	Not Defined
2.86326	2.89579	2.54166	0.0941758	-0.152431	-0.0820689	2.66969	2.7931	2.5233	-0.278789	0.109898	-0.0433087	0.272692	0.0527234	-0.0527234	-2.54166	-2.85572	-2.59633	-2.5233	-3.10612	-2.57459	-0.174825	0.167513	0.0433087	Casein kinase II substrate motif;ERK1,2 kinase substrate motif;G protein-coupled receptor kinase 1 substrate motif;Growth associated histone HI kinase substrate motif;GSK3 kinase substrate motif;GSK-3, ERK1, ERK2, CDK5 substrate motif;MAPKAPK2 kinase substrate motif;WW domain binding motif								binding;cytoskeletal protein binding;cytoskeletal regulatory protein binding;protein binding	anatomical structure development;anatomical structure morphogenesis;biological regulation;cell growth;cellular component morphogenesis;cellular component movement;cellular component organization;cellular process;cytoskeleton organization;cytoskeleton-dependent intracellular transport;developmental process;establishment of localization;establishment or maintenance of cell polarity;growth;organelle…	cell part;cell projection;cilium;cytoplasm;cytosol;macromolecular complex;membrane;neuron projection;plasma membrane;protein complex		MAP1B_neuraxin	AACTGAC,MIR-223;AACTTT_UNKNOWN;ACCAAAG,MIR-9;ALFANO_MYC_TARGETS;ATF2_S_UP.V1_UP;ATGTACA,MIR-493;AZARE_NEOPLASTIC_TRANSFORMATION_BY_STAT3_DN;BASAKI_YBX1_TARGETS_UP;BASSO_B_LYMPHOCYTE_NETWORK;BROCKE_APOPTOSIS_REVERSED_BY_IL6;BROWNE_HCMV_INFECTION_48HR_DN;CARD_MIR302A_TARGETS;CATTGTYY_V$SOX9_B1;CERVERA_SDHB_TARGETS_1_UP;CHARAFE_BREAST_CANCER_BASAL_VS_MESENCHYMAL_DN;CHARAFE_BREAST_CANCER_LUMINAL_VS_M…	Acetylation;Celljunction;Cellprojection;Completeproteome;Cytoplasm;Cytoskeleton;Microtubule;Phosphoprotein;Referenceproteome;Repeat;S-nitrosylation;Synapse		+	untreated_GLK1	Cluster -1656	2.04777	0.00505051	-2.65194	-2.33192	Map1b_S1251_M2	0.971536	Not Defined
2.76518	2.653	2.69312	-0.458778	-0.199202	-0.307449	2.92953	3.01734	2.85083	-0.0329151	0.0329151	-0.184874	0.470666	0.199202	0.203075	-2.653	-2.96706	-2.70767	-2.85083	-3.43364	-2.90211	-0.0753317	0.402046	1.00133	Casein kinase II substrate motif;G protein-coupled receptor kinase 1 substrate motif;PKA kinase substrate motif;PKC kinase substrate motif								acid-amino acid ligase activity;binding;catalytic activity;hormone receptor binding;ligase activity;ligase activity, forming carbon-nitrogen bonds;nuclear hormone receptor binding;protein binding;receptor binding;small conjugating protein ligase activity;thyroid hormone receptor binding;transcription factor binding;ubiquitin-protein ligase activity	biological regulation;cellular metabolic process;cellular nitrogen compound metabolic process;cellular process;developmental process;DNA metabolic process;DNA repair;embryo development;macromolecule metabolic process;macromolecule modification;metabolic process;nitrogen compound metabolic process;nucleobase-containing compound metabolic process;primary metabolic process;protein metabolic process;…	cell part;cytoplasm;intracellular membrane-bounded organelle;intracellular organelle;nucleoplasm;nucleus;organelle	Ubiquitin mediated proteolysis	HECT;WWE	AAAGGGA,MIR-204,MIR-211;AAGGGAT,MIR-188;ACEVEDO_LIVER_CANCER_UP;ACEVEDO_NORMAL_TISSUE_ADJACENT_TO_LIVER_TUMOR_UP;ATCATGA,MIR-433;BYSTRYKH_HEMATOPOIESIS_STEM_CELL_AND_BRAIN_QTL_TRANS;CCTGAGT,MIR-510;chr2q;CTGTTAC,MIR-194;DACOSTA_UV_RESPONSE_VIA_ERCC3_COMMON_DN;DACOSTA_UV_RESPONSE_VIA_ERCC3_DN;DAIRKEE_CANCER_PRONE_RESPONSE_BPA;DANG_REGULATED_BY_MYC_DN;DIAZ_CHRONIC_MEYLOGENOUS_LEUKEMIA_UP;ENK_UV_RES…	Acetylation;Completeproteome;DNAdamage;DNArepair;Ligase;Nucleus;Phosphoprotein;Referenceproteome;Ublconjugationpathway		+	untreated_GLK1	Cluster -1656	1.6913	0.00913376	-2.58933	-2.06139	Trip12_S310_M1	0.989641	Not Defined
2.77122	2.63239	2.42296	-0.227722	-0.274817	-0.11567	2.70075	2.75194	2.69693	-0.00487661	-0.00245523	0.00245523	0.71047	0.11567	0.176224	-2.42296	-2.73702	-2.47763	-2.69693	-3.27974	-2.74821	0.502938	0.783162	-0.464593	14-3-3 domain binding motif;Calmodulin-dependent protein kinase II substrate motif;ERK1,2 kinase substrate motif;GSK-3, ERK1, ERK2, CDK5 substrate motif;PKA kinase substrate motif;PKC kinase substrate motif;WW domain binding motif								actin binding;binding;cytoskeletal protein binding;protein binding	biological regulation;cellular component organization;cellular process;cytoskeleton organization;organelle organization;regulation of organelle organization	cell part;cell projection;cytoplasm;cytoskeleton;intracellular non-membrane-bounded organelle;intracellular organelle;membrane;neuron projection;organelle			ACTIN_BINDING;ACTIN_CYTOSKELETON;BAELDE_DIABETIC_NEPHROPATHY_DN;BERENJENO_TRANSFORMED_BY_RHOA_DN;BOQUEST_STEM_CELL_CULTURED_VS_FRESH_UP;BURTON_ADIPOGENESIS_7;BUYTAERT_PHOTODYNAMIC_THERAPY_STRESS_DN;CAIRO_HEPATOBLASTOMA_CLASSES_DN;CELL_PROJECTION;CELL_PROJECTION_PART;CHEN_METABOLIC_SYNDROM_NETWORK;CHIARADONNA_NEOPLASTIC_TRANSFORMATION_CDC25_UP;CHICAS_RB1_TARGETS_CONFLUENT;chr5q33;CUI_TCF21_TARGETS…	Actin-binding;Alternativesplicing;Celljunction;Cellmembrane;Cellprojection;Completeproteome;Cytoplasm;Cytoskeleton;Directproteinsequencing;Glycoprotein;Membrane;Phosphoprotein;Postsynapticcellmembrane;Referenceproteome;Synapse;Tightjunction	Cd2ap-Synpo complex	+	untreated_GLK1	Cluster -1656	1.78114	0.00848731	-2.49098	-2.10722	Synpo_S202_M2	0.990102	Not Defined
3.09737	3.09021	2.94865	0.25442	-0.177016	0.528094	2.46906	2.48586	2.42669	-0.278789	0.109898	-0.0433087	0.177016	-0.201877	-0.318523	-2.94865	-3.26271	-3.00332	-2.42669	-3.00951	-2.47797	-0.174825	0.167513	0.0433087	G protein-coupled receptor kinase 1 substrate motif;GSK3 kinase substrate motif;MAPKAPK2 kinase substrate motif								ankyrin binding;binding;cytoskeletal protein binding;protein binding;structural constituent of muscle;structural molecule activity	cell junction organization;cellular component assembly;cellular component organization;cellular process	brush border;cell part;cell projection;cytoplasm;cytoskeleton;extracellular organelle;intracellular non-membrane-bounded organelle;intracellular organelle;membrane;organelle;plasma membrane;vesicle		CH;Plectin;S10_plectin	AAAYRNCTG_UNKNOWN;AAGCAAT,MIR-137;ALFANO_MYC_TARGETS;AMIT_EGF_RESPONSE_480_HELA;ARGGGTTAA_UNKNOWN;BENPORATH_EED_TARGETS;BENPORATH_ES_WITH_H3K27ME3;BENPORATH_PRC2_TARGETS;BENPORATH_SUZ12_TARGETS;BILD_MYC_ONCOGENIC_SIGNATURE;BLALOCK_ALZHEIMERS_DISEASE_UP;BROWNE_HCMV_INFECTION_14HR_DN;BROWNE_HCMV_INFECTION_16HR_DN;BROWNE_HCMV_INFECTION_4HR_DN;BRUINS_UVC_RESPONSE_VIA_TP53_GROUP_A;CAGCCTC,MIR-485-5P;C…	3D-structure;Acetylation;Actin-binding;Alternativesplicing;Celljunction;Coiledcoil;Completeproteome;Cytoplasm;Cytoskeleton;Directproteinsequencing;Phosphoprotein;Referenceproteome;Repeat		+	untreated_GLK1	Cluster -1656	2.23471	0.00239735	-2.86228	-2.51216	Plec_S4629_M2	0.999432	Not Defined
2.40961	2.35065	2.36762	-0.0165	0.010571	-0.010571	2.27814	2.32409	2.28875	-0.330696	-0.319436	-0.5085	0.419897	0.0217671	-0.111505	-2.35065	-2.66472	-2.40533	-2.27814	-2.86096	-2.32942	0.319436	0.664482	0.386739	Casein kinase II substrate motif;MAPKAPK2 kinase substrate motif;MDC1 BRCT domain binding motif;PKA kinase substrate motif;PKC kinase substrate motif;Plk1 PBD domain binding motif;Pyruvate dehydrogenase kinase substrate motif									anatomical structure morphogenesis;biological adhesion;biological regulation;cell adhesion;cell differentiation;cell morphogenesis;cell motility;cellular component morphogenesis;cellular component movement;cellular component organization;cellular process;developmental process;locomotion	cell part;endoplasmic reticulum;intracellular membrane-bounded organelle;intracellular organelle;organelle		fn3	AACTGGA,MIR-145;AAGTCCA,MIR-422B,MIR-422A;ACATTCC,MIR-1,MIR-206;ACCAAAG,MIR-9;ACEVEDO_LIVER_CANCER_UP;ACTTTAT,MIR-142-5P;AGCACTT,MIR-93,MIR-302A,MIR-302B,MIR-302C,MIR-302D,MIR-372,MIR-373,MIR-520E,MIR-520A,MIR-526B,MIR-520B,MIR-520C,MIR-520D;AGGTGCA,MIR-500;ATGCAGT,MIR-217;ATTCTTT,MIR-186;BOYLAN_MULTIPLE_MYELOMA_C_D_DN;CAGCACT,MIR-512-3P;CAGTATT,MIR-200B,MIR-200C,MIR-429;CASORELLI_ACUTE_PROMYELOC…	Completeproteome;Membrane;Phosphoprotein;Referenceproteome;Repeat;Transmembrane;Transmembranehelix		+	untreated_GLK1	Cluster -1656	1.68111	0.0106926	-2.16935	-1.96333	Fndc3b_S261_M1	0.940252	Not Defined
2.89776	2.86001	2.84337	-0.0671058	-0.0271258	-0.126281	3.4944	2.65413	2.5466	-0.278789	0.109898	-0.0433087	0.450621	0.0556178	0.0271258	-2.84337	-3.15743	-2.89804	-2.5466	-3.12941	-2.59788	-0.174825	0.167513	0.0433087	14-3-3 domain binding motif;Calmodulin-dependent protein kinase II substrate motif;Casein kinase II substrate motif;ERK1,2 kinase substrate motif;G protein-coupled receptor kinase 1 substrate motif;Growth associated histone HI kinase substrate motif;GSK-3, ERK1, ERK2, CDK5 substrate motif;PKA kinase substrate motif;PKC kinase substrate motif;WW domain binding motif;ZIP kinase substrate motif								adenyl nucleotide binding;adenyl ribonucleotide binding;ATP binding;binding;catalytic activity;kinase activity;nucleotide binding;phosphotransferase activity, alcohol group as acceptor;protein kinase activity;protein serine/threonine kinase activity;purine nucleotide binding;purine ribonucleoside triphosphate binding;purine ribonucleotide binding;ribonucleotide binding;transferase activity;transf…	anatomical structure development;anatomical structure morphogenesis;biological regulation;cell growth;cell motility;cellular component morphogenesis;cellular component movement;cellular component organization;cellular process;developmental process;growth;locomotion;multi-organism process;response to biotic stimulus;response to stimulus;signal transduction			DCX;Pkinase	AMIT_EGF_RESPONSE_480_HELA;ANATOMICAL_STRUCTURE_DEVELOPMENT;BENPORATH_EED_TARGETS;BENPORATH_ES_1;BENPORATH_ES_WITH_H3K27ME3;BIOPOLYMER_METABOLIC_PROCESS;BIOPOLYMER_MODIFICATION;BOQUEST_STEM_CELL_CULTURED_VS_FRESH_UP;BOQUEST_STEM_CELL_UP;BROWNE_HCMV_INFECTION_16HR_DN;CAGGTA_V$AREB6_01;CELLULAR_MACROMOLECULE_METABOLIC_PROCESS;CELLULAR_PROTEIN_METABOLIC_PROCESS;CENTRAL_NERVOUS_SYSTEM_DEVELOPMENT;chr…	Alternativesplicing;ATP-binding;Completeproteome;Developmentalprotein;Differentiation;Kinase;Neurogenesis;Nucleotide-binding;Phosphoprotein;Referenceproteome;Repeat;Serine/threonine-proteinkinase;Transferase		+	untreated_GLK1	Cluster -1656	2.00537	0.00506329	-2.78891	-2.33193	Dclk1_S307_M2	1	Not Defined
2.05401	1.78184	1.86062	1.51993	1.62566	0.390105	3.61657	3.66053	3.5969	-0.278789	0.109898	-0.0433087	-0.547133	-0.390105	-0.484613	-1.78184	-2.09591	-1.83652	-3.5969	-4.17972	-3.64818	-0.174825	0.167513	0.0433087	Casein kinase II substrate motif;MAPKAPK2 kinase substrate motif;Pyruvate dehydrogenase kinase substrate motif									biological regulation;cellular component assembly;cellular component organization;macromolecular complex assembly;protein complex assembly	cell part;cytoplasm;cytoskeleton;cytosol;extracellular organelle;intracellular membrane-bounded organelle;intracellular non-membrane-bounded organelle;intracellular organelle;membrane;nucleus;organelle;plasma membrane;vesicle		PDZ	ABBUD_LIF_SIGNALING_1_DN;BASSO_B_LYMPHOCYTE_NETWORK;BERTUCCI_MEDULLARY_VS_DUCTAL_BREAST_CANCER_DN;BILD_MYC_ONCOGENIC_SIGNATURE;BOYAULT_LIVER_CANCER_SUBCLASS_G1_UP;BOYLAN_MULTIPLE_MYELOMA_D_DN;BRUINS_UVC_RESPONSE_EARLY_LATE;BRUINS_UVC_RESPONSE_LATE;BRUINS_UVC_RESPONSE_VIA_TP53_GROUP_B;CAMPS_COLON_CANCER_COPY_NUMBER_DN;CHIARETTI_T_ALL_RELAPSE_PROGNOSIS;CHICAS_RB1_TARGETS_CONFLUENT;chr11q12;CROONQUI…	Completeproteome;Proteomicsidentification;Referenceproteome		+	untreated_GLK1	Cluster -1656	2.49911	0.000880734	-3.20157	-2.77899	Ahnak_S5512_M2	1	Not Defined
2.89776	2.86001	2.84337	-0.0671058	-0.0271258	-0.126281	3.4944	2.65413	2.5466	-0.278789	0.109898	-0.0433087	0.450621	0.0556178	0.0271258	-2.84337	-3.15743	-2.89804	-2.5466	-3.12941	-2.59788	-0.174825	0.167513	0.0433087	Casein kinase II substrate motif;G protein-coupled receptor kinase 1 substrate motif;PKA kinase substrate motif;PKC kinase substrate motif								adenyl nucleotide binding;adenyl ribonucleotide binding;ATP binding;binding;catalytic activity;kinase activity;nucleotide binding;phosphotransferase activity, alcohol group as acceptor;protein kinase activity;protein serine/threonine kinase activity;purine nucleotide binding;purine ribonucleoside triphosphate binding;purine ribonucleotide binding;ribonucleotide binding;transferase activity;transf…	anatomical structure development;anatomical structure morphogenesis;biological regulation;cell growth;cell motility;cellular component morphogenesis;cellular component movement;cellular component organization;cellular process;developmental process;growth;locomotion;multi-organism process;response to biotic stimulus;response to stimulus;signal transduction			DCX;Pkinase	AMIT_EGF_RESPONSE_480_HELA;ANATOMICAL_STRUCTURE_DEVELOPMENT;BENPORATH_EED_TARGETS;BENPORATH_ES_1;BENPORATH_ES_WITH_H3K27ME3;BIOPOLYMER_METABOLIC_PROCESS;BIOPOLYMER_MODIFICATION;BOQUEST_STEM_CELL_CULTURED_VS_FRESH_UP;BOQUEST_STEM_CELL_UP;BROWNE_HCMV_INFECTION_16HR_DN;CAGGTA_V$AREB6_01;CELLULAR_MACROMOLECULE_METABOLIC_PROCESS;CELLULAR_PROTEIN_METABOLIC_PROCESS;CENTRAL_NERVOUS_SYSTEM_DEVELOPMENT;chr…	Alternativesplicing;ATP-binding;Completeproteome;Developmentalprotein;Differentiation;Kinase;Neurogenesis;Nucleotide-binding;Phosphoprotein;Referenceproteome;Repeat;Serine/threonine-proteinkinase;Transferase		+	untreated_GLK1	Cluster -1656	2.00537	0.00507614	-2.78891	-2.33193	Dclk1_S305_M2	1	Not Defined
1.73462	1.66925	1.89988	0.00832605	-0.00832605	-0.0325208	1.8094	2.07178	1.69145	-0.278789	0.109898	-0.0433087	0.185761	-0.00984526	0.0789723	-1.66925	-1.98331	-1.72392	-1.69145	-2.27426	-1.74273	-0.174825	0.167513	0.0433087	Casein kinase I substrate motif;G protein-coupled receptor kinase 1 substrate motif;MDC1 BRCT domain binding motif;Plk1 PBD domain binding motif								active transmembrane transporter activity;anion transmembrane transporter activity;anion:anion antiporter activity;anion:cation symporter activity;antiporter activity;bicarbonate transmembrane transporter activity;cation transmembrane transporter activity;inorganic anion exchanger activity;inorganic anion transmembrane transporter activity;inorganic cation transmembrane transporter activity;ion t…	anatomical structure development;anatomical structure morphogenesis;biological regulation;cell death;cell development;cell differentiation;cellular homeostasis;cellular ion homeostasis;cellular process;death;developmental process;establishment of localization;homeostatic process;ion transport;multicellular organismal process;neurological system process;transmembrane transport;transport	cell part;cell projection;cytoplasm;membrane;microvillus;plasma membrane		Band_3_cyto;HCO3_cotransp	AACTTT_UNKNOWN;ABE_VEGFA_TARGETS;ACEVEDO_FGFR1_TARGETS_IN_PROSTATE_CANCER_MODEL_UP;AGGTGCA,MIR-500;AZARE_NEOPLASTIC_TRANSFORMATION_BY_STAT3_DN;BALDWIN_PRKCI_TARGETS_UP;BLALOCK_ALZHEIMERS_DISEASE_UP;BRUINS_UVC_RESPONSE_LATE;BUYTAERT_PHOTODYNAMIC_THERAPY_STRESS_UP;CHEN_METABOLIC_SYNDROM_NETWORK;chr3p22;DACOSTA_UV_RESPONSE_VIA_ERCC3_COMMON_DN;DACOSTA_UV_RESPONSE_VIA_ERCC3_DN;DAUER_STAT3_TARGETS_UP;D…	Alternativesplicing;Cellmembrane;Cellprojection;Completeproteome;Glycoprotein;Iontransport;Membrane;Phosphoprotein;Referenceproteome;Sodium;Sodiumtransport;Symport;Transmembrane;Transmembranehelix;Transport		+	untreated_GLK1	Cluster -1656	2.0136	0.00932707	-1.78547	-2.04838	Slc4a7_T276_M1	0.968776	Not Defined
2.29299	2.11835	2.07511	-0.00432682	-0.0205021	0.266143	2.1394	1.34556	1.70405	-0.278789	0.109898	-0.0433087	0.210267	-0.0223713	0.00432682	-2.07511	-2.38917	-2.12978	-1.34556	-1.92837	-1.39684	-0.174825	0.167513	0.0433087	b-Adrenergic Receptor kinase substrate motif;Casein kinase II substrate motif;ERK1,2 kinase substrate motif;GSK-3, ERK1, ERK2, CDK5 substrate motif;WW domain binding motif								binding;cytoskeletal protein binding;filamin binding;protein binding	anatomical structure morphogenesis;biological regulation;cell morphogenesis;cellular component morphogenesis;cellular component organization;cellular process;cytoskeleton organization;developmental process;organelle organization	cell part;cytoplasm;cytoskeleton;intracellular non-membrane-bounded organelle;intracellular organelle;organelle		FAM101	ATACCTC,MIR-202;BASAKI_YBX1_TARGETS_UP;BERENJENO_TRANSFORMED_BY_RHOA_UP;BERTUCCI_MEDULLARY_VS_DUCTAL_BREAST_CANCER_DN;BOSCO_ALLERGEN_INDUCED_TH2_ASSOCIATED_MODULE;BRUINS_UVC_RESPONSE_VIA_TP53_GROUP_A;CCCAGAG,MIR-326;CHARAFE_BREAST_CANCER_LUMINAL_VS_BASAL_DN;CHARAFE_BREAST_CANCER_LUMINAL_VS_MESENCHYMAL_DN;CHIARADONNA_NEOPLASTIC_TRANSFORMATION_CDC25_DN;CHIARADONNA_NEOPLASTIC_TRANSFORMATION_KRAS_DN;…	Completeproteome;Cytoplasm;Cytoskeleton;Referenceproteome		+	untreated_GLK1	Cluster -1656	2.05673	0.00834188	-1.8951	-2.11479	Rflnb_S26_M2	0.997761	Not Defined
1.87377	2.111	1.98584	-0.0692101	0.396982	1.03403	1.27986	1.60919	1.43761	-0.278789	0.109898	-0.0433087	0.0216703	-0.123895	-0.0216703	-1.87377	-2.18784	-1.92845	-1.27986	-1.86268	-1.33114	-0.174825	0.167513	0.0433087	DNA dependent Protein kinase substrate motif								adenyl nucleotide binding;adenyl ribonucleotide binding;ATP binding;binding;catalytic activity;hydrolase activity;hydrolase activity, acting on acid anhydrides;hydrolase activity, acting on acid anhydrides, in phosphorus-containing anhydrides;microtubule motor activity;motor activity;nucleoside-triphosphatase activity;nucleotide binding;purine nucleotide binding;purine ribonucleoside triphosphate…	biological regulation;cell division;cellular component movement;cellular component organization;cellular process;establishment of localization;metabolic process;mitosis;nuclear division;organelle fission;organelle organization;regulation of cell cycle;regulation of mitotic cell cycle;transport	cell part;centrosome;cytoplasm;intracellular non-membrane-bounded organelle;intracellular organelle;kinetochore;macromolecular complex;membrane;microtubule organizing center;organelle;plasma membrane;protein complex	Phagosome;Vasopressin-regulated water reabsorption	DLIC	AAGCACA,MIR-218;AMIT_EGF_RESPONSE_120_MCF10A;BENPORATH_MYC_MAX_TARGETS;BLALOCK_ALZHEIMERS_DISEASE_DN;BUYTAERT_PHOTODYNAMIC_THERAPY_STRESS_UP;CASORELLI_ACUTE_PROMYELOCYTIC_LEUKEMIA_DN;chr3p23;CTTTGT_V$LEF1_Q2;DAIRKEE_TERT_TARGETS_UP;DANG_BOUND_BY_MYC;DIAZ_CHRONIC_MEYLOGENOUS_LEUKEMIA_UP;FIGUEROA_AML_METHYLATION_CLUSTER_3_UP;FIGUEROA_AML_METHYLATION_CLUSTER_6_UP;FIGUEROA_AML_METHYLATION_CLUSTER_7_U…	ATP-binding;Cellcycle;Celldivision;Centromere;Chromosome;Completeproteome;Cytoplasm;Cytoskeleton;Directproteinsequencing;Dynein;Kinetochore;Microtubule;Mitosis;Motorprotein;Nucleotide-binding;Phosphoprotein;Referenceproteome;Transport		+	untreated_GLK1	Cluster -1656	2.34137	0.0061097	-1.83321	-2.24526	Dync1li1_T515_M2	0.998807	Not Defined
1.87377	2.111	1.98584	-0.0692101	0.396982	1.03403	1.27986	1.60919	1.43761	-0.278789	0.109898	-0.0433087	0.0216703	-0.123895	-0.0216703	-1.87377	-2.18784	-1.92845	-1.27986	-1.86268	-1.33114	-0.174825	0.167513	0.0433087	Casein kinase II substrate motif;ERK1,2 kinase substrate motif;G protein-coupled receptor kinase 1 substrate motif;GSK3, Erk1, Erk2 and CDK5 kinase motif;GSK-3, ERK1, ERK2, CDK5 substrate motif;WW domain binding motif								adenyl nucleotide binding;adenyl ribonucleotide binding;ATP binding;binding;catalytic activity;hydrolase activity;hydrolase activity, acting on acid anhydrides;hydrolase activity, acting on acid anhydrides, in phosphorus-containing anhydrides;microtubule motor activity;motor activity;nucleoside-triphosphatase activity;nucleotide binding;purine nucleotide binding;purine ribonucleoside triphosphate…	biological regulation;cell division;cellular component movement;cellular component organization;cellular process;establishment of localization;metabolic process;mitosis;nuclear division;organelle fission;organelle organization;regulation of cell cycle;regulation of mitotic cell cycle;transport	cell part;centrosome;cytoplasm;intracellular non-membrane-bounded organelle;intracellular organelle;kinetochore;macromolecular complex;membrane;microtubule organizing center;organelle;plasma membrane;protein complex	Phagosome;Vasopressin-regulated water reabsorption	DLIC	AAGCACA,MIR-218;AMIT_EGF_RESPONSE_120_MCF10A;BENPORATH_MYC_MAX_TARGETS;BLALOCK_ALZHEIMERS_DISEASE_DN;BUYTAERT_PHOTODYNAMIC_THERAPY_STRESS_UP;CASORELLI_ACUTE_PROMYELOCYTIC_LEUKEMIA_DN;chr3p23;CTTTGT_V$LEF1_Q2;DAIRKEE_TERT_TARGETS_UP;DANG_BOUND_BY_MYC;DIAZ_CHRONIC_MEYLOGENOUS_LEUKEMIA_UP;FIGUEROA_AML_METHYLATION_CLUSTER_3_UP;FIGUEROA_AML_METHYLATION_CLUSTER_6_UP;FIGUEROA_AML_METHYLATION_CLUSTER_7_U…	ATP-binding;Cellcycle;Celldivision;Centromere;Chromosome;Completeproteome;Cytoplasm;Cytoskeleton;Directproteinsequencing;Dynein;Kinetochore;Microtubule;Mitosis;Motorprotein;Nucleotide-binding;Phosphoprotein;Referenceproteome;Transport		+	untreated_GLK1	Cluster -1656	2.34137	0.00612262	-1.83321	-2.24526	Dync1li1_T513_M2	0.998807	Not Defined
2.30151	1.94897	2.09177	0.00832605	-0.00832605	-0.0325208	1.86832	2.27921	2.06041	-0.278789	0.109898	-0.0433087	0.185761	-0.00984526	0.0789723	-1.94897	-2.26303	-2.00364	-1.86832	-2.45114	-1.91961	-0.174825	0.167513	0.0433087	Casein kinase II substrate motif;DNA dependent Protein kinase substrate motif;G protein-coupled receptor kinase 1 substrate motif;GSK3 kinase substrate motif								structural molecule activity		brush border;cell cortex;cell part;cell projection;chromosome;cytoplasm;cytoskeleton;intracellular non-membrane-bounded organelle;intracellular organelle;membrane;nuclear chromosome;nucleoplasm;organelle;plasma membrane		Aldolase_II	AAAYRNCTG_UNKNOWN;AACTGGA,MIR-145;AACTTT_UNKNOWN;ALFANO_MYC_TARGETS;AMBROSINI_FLAVOPIRIDOL_TREATMENT_TP53;ATGTTAA,MIR-302C;BAELDE_DIABETIC_NEPHROPATHY_DN;BENPORATH_NANOG_TARGETS;BENPORATH_NOS_TARGETS;BENPORATH_OCT4_TARGETS;BENPORATH_SOX2_TARGETS;BERNARD_PPAPDC1B_TARGETS_DN;BLALOCK_ALZHEIMERS_DISEASE_INCIPIENT_UP;BLALOCK_ALZHEIMERS_DISEASE_UP;BROWNE_HCMV_INFECTION_14HR_DN;BROWNE_HCMV_INFECTION_18H…	Acetylation;Actin-binding;Alternativesplicing;Calmodulin-binding;Cellmembrane;Completeproteome;Cytoplasm;Cytoskeleton;Membrane;Phosphoprotein;Referenceproteome;Ublconjugation		+	untreated_GLK1	Cluster -1656	2.0322	0.00769343	-2.03911	-2.15124	Add3_S679_M1	0.934813	Not Defined
2.47522	2.03424	2.11872	0.0182009	0.0903025	-0.0182009	3.13095	1.26242	0.910183	-0.278789	0.109898	-0.0433087	0.318659	-0.0560322	-0.151588	-2.03424	-2.3483	-2.08891	-0.910183	-1.493	-0.961466	-0.174825	0.167513	0.0433087	Casein kinase II substrate motif;DNA dependent Protein kinase substrate motif;G protein-coupled receptor kinase 1 substrate motif								binding;cation binding;ion binding;metal ion binding;transition metal ion binding;zinc ion binding	biological regulation;cellular component organization;cellular process;cytoskeleton organization;organelle organization	cell part;intracellular membrane-bounded organelle;intracellular organelle;nucleus;organelle		DUF3504;zf-FCS	ACTGCCT,MIR-34B;BUYTAERT_PHOTODYNAMIC_THERAPY_STRESS_DN;chrxq13;DNA_BINDING;ESC_V6.5_UP_LATE.V1_DN;GGGACCA,MIR-133A,MIR-133B;GGGYGTGNY_UNKNOWN;GRAESSMANN_APOPTOSIS_BY_DOXORUBICIN_DN;GSE10239_NAIVE_VS_KLRG1INT_EFF_CD8_TCELL_DN;GSE10325_BCELL_VS_LUPUS_BCELL_UP;GSE12845_IGD_POS_BLOOD_VS_PRE_GC_TONSIL_BCELL_UP;GSE13484_UNSTIM_VS_3H_YF17D_VACCINE_STIM_PBMC_UP;GSE14000_UNSTIM_VS_16H_LPS_DC_UP;GSE14308_…	Completeproteome;Metal-binding;Nucleus;Phosphoprotein;Referenceproteome;Repeat;Zinc;Zinc-finger		+	untreated_GLK1	Cluster -1656	1.91706	0.0101556	-1.79158	-1.99637	Zmym3_S194_M3	1	Not Defined
2.71763	2.64837	1.30755	0.484519	0.30496	0.450399	1.76755	1.85585	1.757	-0.278789	0.109898	-0.0433087	-0.402496	-0.406032	-0.30496	-1.30755	-1.62162	-1.36223	-1.757	-2.33982	-1.80828	-0.174825	0.167513	0.0433087	Casein kinase II substrate motif;G protein-coupled receptor kinase 1 substrate motif;MAPKAPK2 kinase substrate motif												WD40	CAMP_UP.V1_UP;chr16p13;DAIRKEE_TERT_TARGETS_UP;GSE2706_UNSTIM_VS_2H_LPS_DC_UP;GSE2706_UNSTIM_VS_2H_R848_DC_UP;GSE31082_CD4_VS_CD8_SP_THYMOCYTE_DN;GSE9037_CTRL_VS_LPS_1H_STIM_IRAK4_KO_BMDM_UP;GSE9037_WT_VS_IRAK4_KO_BMDM_DN;MIKKELSEN_ES_ICP_WITH_H3K4ME3;MIKKELSEN_NPC_ICP_WITH_H3K4ME3;NIKOLSKY_BREAST_CANCER_16P13_AMPLICON	Completeproteome;Phosphoprotein;Referenceproteome;Repeat;WDrepeat		+	untreated_GLK1	Cluster -1656	2.55424	0.00302115	-2.02963	-2.44583	Wdr24_S598_M2	1	Not Defined
2.71763	2.64837	1.30755	0.484519	0.30496	0.450399	1.76755	1.85585	1.757	-0.278789	0.109898	-0.0433087	-0.402496	-0.406032	-0.30496	-1.30755	-1.62162	-1.36223	-1.757	-2.33982	-1.80828	-0.174825	0.167513	0.0433087	b-Adrenergic Receptor kinase substrate motif;ERK1,2 kinase substrate motif;G protein-coupled receptor kinase 1 substrate motif;GSK3 kinase substrate motif;GSK-3, ERK1, ERK2, CDK5 substrate motif;PKA kinase substrate motif;PKC kinase substrate motif;WW domain binding motif												WD40	CAMP_UP.V1_UP;chr16p13;DAIRKEE_TERT_TARGETS_UP;GSE2706_UNSTIM_VS_2H_LPS_DC_UP;GSE2706_UNSTIM_VS_2H_R848_DC_UP;GSE31082_CD4_VS_CD8_SP_THYMOCYTE_DN;GSE9037_CTRL_VS_LPS_1H_STIM_IRAK4_KO_BMDM_UP;GSE9037_WT_VS_IRAK4_KO_BMDM_DN;MIKKELSEN_ES_ICP_WITH_H3K4ME3;MIKKELSEN_NPC_ICP_WITH_H3K4ME3;NIKOLSKY_BREAST_CANCER_16P13_AMPLICON	Completeproteome;Phosphoprotein;Referenceproteome;Repeat;WDrepeat		+	untreated_GLK1	Cluster -1656	2.55424	0.0030303	-2.02963	-2.44583	Wdr24_S594_M2	1	Not Defined
2.34844	2.28143	2.36012	0.0479288	-0.0479288	0.650287	1.93388	2.08901	1.6025	-0.278789	0.109898	-0.0433087	0.169336	-0.181982	-0.20691	-2.28143	-2.5955	-2.33611	-1.6025	-2.18532	-1.65379	-0.174825	0.167513	0.0433087	Casein kinase II substrate motif;G protein-coupled receptor kinase 1 substrate motif;GSK3 kinase substrate motif;MAPKAPK2 kinase substrate motif								ankyrin binding;binding;cytoskeletal protein binding;protein binding;structural constituent of muscle;structural molecule activity	cell junction organization;cellular component assembly;cellular component organization;cellular process	brush border;cell part;cell projection;cytoplasm;cytoskeleton;extracellular organelle;intracellular non-membrane-bounded organelle;intracellular organelle;membrane;organelle;plasma membrane;vesicle		CH;Plectin;S10_plectin	AAAYRNCTG_UNKNOWN;AAGCAAT,MIR-137;ALFANO_MYC_TARGETS;AMIT_EGF_RESPONSE_480_HELA;ARGGGTTAA_UNKNOWN;BENPORATH_EED_TARGETS;BENPORATH_ES_WITH_H3K27ME3;BENPORATH_PRC2_TARGETS;BENPORATH_SUZ12_TARGETS;BILD_MYC_ONCOGENIC_SIGNATURE;BLALOCK_ALZHEIMERS_DISEASE_UP;BROWNE_HCMV_INFECTION_14HR_DN;BROWNE_HCMV_INFECTION_16HR_DN;BROWNE_HCMV_INFECTION_4HR_DN;BRUINS_UVC_RESPONSE_VIA_TP53_GROUP_A;CAGCCTC,MIR-485-5P;C…	3D-structure;Acetylation;Actin-binding;Alternativesplicing;Celljunction;Coiledcoil;Completeproteome;Cytoplasm;Cytoskeleton;Directproteinsequencing;Phosphoprotein;Referenceproteome;Repeat		+	untreated_GLK1	Cluster -1656	2.21947	0.00543925	-2.15764	-2.30409	Plec_S4633_M2	0.999432	Not Defined
2.96303	2.86476	2.83248	-0.376036	-0.0430365	0.318119	1.73759	1.76474	1.75957	-0.278789	0.109898	-0.0433087	0.642735	-0.160626	0.0430365	-2.83248	-3.14654	-2.88715	-1.73759	-2.3204	-1.78887	-0.174825	0.167513	0.0433087	Casein kinase II substrate motif;ERK1,2 kinase substrate motif;G protein-coupled receptor kinase 1 substrate motif;GSK-3, ERK1, ERK2, CDK5 substrate motif;MAPKAPK2 kinase substrate motif;MDC1 BRCT domain binding motif;Plk1 PBD domain binding motif;WW domain binding motif								binding;chromatin binding	anatomical structure development;biological regulation;developmental maturation;developmental process;immune system process;multi-organism process;regulation of cell cycle;regulation of DNA metabolic process;response to biotic stimulus;response to stimulus;response to stress	cell part;cytoplasm;intracellular membrane-bounded organelle;intracellular organelle;membrane;nucleus;organelle		Ank;Ank_2;KH_1	AACTGAC,MIR-223;ATGTACA,MIR-493;BYSTRYKH_HEMATOPOIESIS_STEM_CELL_QTL_TRANS;CACGTG_V$MYC_Q2;chr4q21;CROONQUIST_STROMAL_STIMULATION_DN;DACOSTA_UV_RESPONSE_VIA_ERCC3_COMMON_DN;DACOSTA_UV_RESPONSE_VIA_ERCC3_DN;DAVICIONI_MOLECULAR_ARMS_VS_ERMS_UP;GAVIN_FOXP3_TARGETS_CLUSTER_T4;GCANCTGNY_V$MYOD_Q6;GCM_CALM1;GCM_CRKL;GCM_CSNK1A1;GCM_DFFA;GCM_FANCL;GCM_MAP4K4;GCM_MYST2;GCM_NCAM1;GCM_PTK2;GCM_PTPRD;GCM_RA…	Acetylation;Alternativesplicing;ANKrepeat;Coiledcoil;Completeproteome;Cytoplasm;Immunity;Innateimmunity;Nucleus;Phosphoprotein;Referenceproteome;Repeat;RNA-binding		+	untreated_GLK1	Cluster -1656	1.89283	0.00775758	-2.31341	-2.14296	Ankrd17_S2041_M2	0.966964	Not Defined
2.18942	1.85129	1.94381	0.110843	-0.0947623	0.776055	1.5745	1.56654	1.19588	-0.278789	0.109898	-0.0433087	-0.0678887	0.0567088	-0.0567088	-1.85129	-2.16535	-1.90596	-1.19588	-1.7787	-1.24716	-0.174825	0.167513	0.0433087	Casein kinase II substrate motif								14-3-3 protein binding;adenyl nucleotide binding;adenyl ribonucleotide binding;ATP binding;binding;catalytic activity;enzyme binding;enzyme regulator activity;identical protein binding;kinase activity;kinase binding;lipid binding;nitric-oxide synthase regulator activity;nucleotide binding;phosphatidylinositol binding;phosphatidylinositol-3,4,5-trisphosphate binding;phosphatidylinositol-3,4-bispho…	aging;alcohol metabolic process;amine metabolic process;anatomical structure development;biological regulation;biosynthetic process;carbohydrate metabolic process;carbohydrate transport;catabolic process;cell death;cell development;cell differentiation;cellular component organization;cellular membrane organization;cellular metabolic process;cellular process;cytoskeleton organization;death;develop…	cell part;cytoplasm;cytoskeleton;cytosol;intracellular membrane-bounded organelle;intracellular non-membrane-bounded organelle;intracellular organelle;macromolecular complex;membrane;mitochondrion;nucleoplasm;nucleus;organelle;plasma membrane;protein complex	Acute myeloid leukemia;Adipocytokine signaling pathway;Apoptosis;B cell receptor signaling pathway;Carbohydrate digestion and absorption;Chagas disease (American trypanosomiasis);Chemokine signaling pathway;Chronic myeloid leukemia;Colorectal cancer;Endometrial cancer;ErbB signaling pathway;Fc epsilon RI signaling pathway;Fc gamma R-mediated phagocytosis;Focal adhesion;Glioma;Hepatitis C;Insulin …	PH;Pkinase;Pkinase_C	APOPTOSIS_GO;BILD_E2F3_ONCOGENIC_SIGNATURE;BIOCARTA_ACH_PATHWAY;BIOCARTA_AKT_PATHWAY;BIOCARTA_BAD_PATHWAY;BIOCARTA_BCELLSURVIVAL_PATHWAY;BIOCARTA_CHEMICAL_PATHWAY;BIOCARTA_CREB_PATHWAY;BIOCARTA_EDG1_PATHWAY;BIOCARTA_EIF4_PATHWAY;BIOCARTA_ERK5_PATHWAY;BIOCARTA_GCR_PATHWAY;BIOCARTA_GLEEVEC_PATHWAY;BIOCARTA_GSK3_PATHWAY;BIOCARTA_HCMV_PATHWAY;BIOCARTA_HDAC_PATHWAY;BIOCARTA_IGF1MTOR_PATHWAY;BIOCARTA_I…	Acetylation;Apoptosis;ATP-binding;Carbohydratemetabolism;Cellmembrane;Completeproteome;Cytoplasm;Developmentalprotein;Disulfidebond;Glucosemetabolism;Glycogenbiosynthesis;Glycogenmetabolism;Glycoprotein;Isopeptidebond;Kinase;Membrane;Neurogenesis;Nucleotide-binding;Nucleus;Phosphoprotein;Referenceproteome;Serine/threonine-proteinkinase;Sugartransport;Transferase;Translationregulation;Transport;Ub…	Ternary complex (CCD1, Dvl, Rac)	+	untreated_GLK1	Cluster -1656	2.18478	0.00808377	-1.75647	-2.12881	Akt1_S129_M2	0.998579	Not Defined
2.82042	2.82314	2.64102	0.182308	0.149944	0.189452	2.01346	1.42788	1.52227	-1.1345	-1.12631	-0.627379	-0.149944	-0.485959	-0.438645	-2.64102	-2.95508	-2.69569	-1.97495	-1.42788	-1.6086	0.627379	1.90219	0.791219	Casein kinase II substrate motif;MAPKAPK2 kinase substrate motif;Pyruvate dehydrogenase kinase substrate motif									biological regulation;cellular component assembly;cellular component organization;macromolecular complex assembly;protein complex assembly	cell part;cytoplasm;cytoskeleton;cytosol;extracellular organelle;intracellular membrane-bounded organelle;intracellular non-membrane-bounded organelle;intracellular organelle;membrane;nucleus;organelle;plasma membrane;vesicle		PDZ	ABBUD_LIF_SIGNALING_1_DN;BASSO_B_LYMPHOCYTE_NETWORK;BERTUCCI_MEDULLARY_VS_DUCTAL_BREAST_CANCER_DN;BILD_MYC_ONCOGENIC_SIGNATURE;BOYAULT_LIVER_CANCER_SUBCLASS_G1_UP;BOYLAN_MULTIPLE_MYELOMA_D_DN;BRUINS_UVC_RESPONSE_EARLY_LATE;BRUINS_UVC_RESPONSE_LATE;BRUINS_UVC_RESPONSE_VIA_TP53_GROUP_B;CAMPS_COLON_CANCER_COPY_NUMBER_DN;CHIARETTI_T_ALL_RELAPSE_PROGNOSIS;CHICAS_RB1_TARGETS_CONFLUENT;chr11q12;CROONQUI…	Completeproteome;Proteomicsidentification;Referenceproteome		+	untreated_GLK1	Cluster -1656	1.2227	0.0219383	-1.82822	-1.5603	Ahnak_S5512_M1	0.999985	Not Defined
2.18942	1.85129	1.94381	0.110843	-0.0947623	0.776055	1.5745	1.56654	1.19588	-0.278789	0.109898	-0.0433087	-0.0678887	0.0567088	-0.0567088	-1.85129	-2.16535	-1.90596	-1.19588	-1.7787	-1.24716	-0.174825	0.167513	0.0433087	14-3-3 domain binding motif;Calmodulin-dependent protein kinase II substrate motif;Casein kinase II substrate motif;ERK1,2 kinase substrate motif;GSK-3, ERK1, ERK2, CDK5 substrate motif;MAPKAPK2 kinase substrate motif;PKA kinase substrate motif;PKC kinase substrate motif;Pyruvate dehydrogenase kinase substrate motif;WW domain binding motif								14-3-3 protein binding;adenyl nucleotide binding;adenyl ribonucleotide binding;ATP binding;binding;catalytic activity;enzyme binding;enzyme regulator activity;identical protein binding;kinase activity;kinase binding;lipid binding;nitric-oxide synthase regulator activity;nucleotide binding;phosphatidylinositol binding;phosphatidylinositol-3,4,5-trisphosphate binding;phosphatidylinositol-3,4-bispho…	aging;alcohol metabolic process;amine metabolic process;anatomical structure development;biological regulation;biosynthetic process;carbohydrate metabolic process;carbohydrate transport;catabolic process;cell death;cell development;cell differentiation;cellular component organization;cellular membrane organization;cellular metabolic process;cellular process;cytoskeleton organization;death;develop…	cell part;cytoplasm;cytoskeleton;cytosol;intracellular membrane-bounded organelle;intracellular non-membrane-bounded organelle;intracellular organelle;macromolecular complex;membrane;mitochondrion;nucleoplasm;nucleus;organelle;plasma membrane;protein complex	Acute myeloid leukemia;Adipocytokine signaling pathway;Apoptosis;B cell receptor signaling pathway;Carbohydrate digestion and absorption;Chagas disease (American trypanosomiasis);Chemokine signaling pathway;Chronic myeloid leukemia;Colorectal cancer;Endometrial cancer;ErbB signaling pathway;Fc epsilon RI signaling pathway;Fc gamma R-mediated phagocytosis;Focal adhesion;Glioma;Hepatitis C;Insulin …	PH;Pkinase;Pkinase_C	APOPTOSIS_GO;BILD_E2F3_ONCOGENIC_SIGNATURE;BIOCARTA_ACH_PATHWAY;BIOCARTA_AKT_PATHWAY;BIOCARTA_BAD_PATHWAY;BIOCARTA_BCELLSURVIVAL_PATHWAY;BIOCARTA_CHEMICAL_PATHWAY;BIOCARTA_CREB_PATHWAY;BIOCARTA_EDG1_PATHWAY;BIOCARTA_EIF4_PATHWAY;BIOCARTA_ERK5_PATHWAY;BIOCARTA_GCR_PATHWAY;BIOCARTA_GLEEVEC_PATHWAY;BIOCARTA_GSK3_PATHWAY;BIOCARTA_HCMV_PATHWAY;BIOCARTA_HDAC_PATHWAY;BIOCARTA_IGF1MTOR_PATHWAY;BIOCARTA_I…	Acetylation;Apoptosis;ATP-binding;Carbohydratemetabolism;Cellmembrane;Completeproteome;Cytoplasm;Developmentalprotein;Disulfidebond;Glucosemetabolism;Glycogenbiosynthesis;Glycogenmetabolism;Glycoprotein;Isopeptidebond;Kinase;Membrane;Neurogenesis;Nucleotide-binding;Nucleus;Phosphoprotein;Referenceproteome;Serine/threonine-proteinkinase;Sugartransport;Transferase;Translationregulation;Transport;Ub…	Ternary complex (CCD1, Dvl, Rac)	+	untreated_GLK1	Cluster -1656	2.18478	0.0080979	-1.75647	-2.12881	Akt1_S124_M2	0.998579	Not Defined
1.15639	0.93113	1.14209	0.00832605	-0.00832605	-0.0325208	1.39139	1.2466	0.795524	-0.278789	0.109898	-0.0433087	0.185761	-0.00984526	0.0789723	-0.93113	-1.24519	-0.985804	-0.795524	-1.37834	-0.846807	-0.174825	0.167513	0.0433087	ERK1,2 kinase substrate motif;GSK-3, ERK1, ERK2, CDK5 substrate motif;PKA kinase substrate motif;WW domain binding motif								active transmembrane transporter activity;carboxylic acid transmembrane transporter activity;lactate transmembrane transporter activity;monocarboxylic acid transmembrane transporter activity;organic acid transmembrane transporter activity;secondary active monocarboxylate transmembrane transporter activity;secondary active transmembrane transporter activity;substrate-specific transmembrane transpo…	biological regulation;cellular component organization;cellular process;establishment of localization;homeostatic process;ion transport;lipid metabolic process;metabolic process;microtubule organizing center organization;organelle organization;organic acid transport;primary metabolic process;regulation of transport;response to chemical stimulus;response to external stimulus;response to extracellul…	cell part;centrosome;extracellular organelle;intracellular membrane-bounded organelle;intracellular non-membrane-bounded organelle;intracellular organelle;membrane;microtubule organizing center;mitochondrion;organelle;plasma membrane;vesicle		MFS_1	ALFANO_MYC_TARGETS;BENPORATH_ES_1;BHATTACHARYA_EMBRYONIC_STEM_CELL;BOYAULT_LIVER_CANCER_SUBCLASS_G1_DN;BOYLAN_MULTIPLE_MYELOMA_C_D_UP;BROWN_MYELOID_CELL_DEVELOPMENT_DN;BROWNE_HCMV_INFECTION_16HR_UP;BURTON_ADIPOGENESIS_PEAK_AT_8HR;CARBOXYLIC_ACID_TRANSMEMBRANE_TRANSPORTER_ACTIVITY;CARBOXYLIC_ACID_TRANSPORT;CELL_FRACTION;CHANDRAN_METASTASIS_UP;CHANG_CORE_SERUM_RESPONSE_UP;CHARAFE_BREAST_CANCER_LUMI…	Cellmembrane;Completeproteome;Membrane;Phosphoprotein;Referenceproteome;Symport;Transmembrane;Transmembranehelix;Transport		+	untreated_GLK1	Cluster -1656	1.88316	0.0201989	-1.02586	-1.58523	Slc16a1_S477_M1	0.999543	Not Defined
1.04557	1.20591	1.26503	0.0385904	-0.218732	0.250846	0.8764	0.959558	1.13276	-0.278789	0.109898	-0.0433087	0.553916	-0.351001	-0.0385904	-1.04557	-1.35964	-1.10025	-0.8764	-1.45922	-0.927683	-0.174825	0.167513	0.0433087	Casein kinase II substrate motif;G protein-coupled receptor kinase 1 substrate motif									anatomical structure development;anatomical structure morphogenesis;biological regulation;cell morphogenesis;cell motility;cell recognition;cellular component morphogenesis;cellular component movement;cellular component organization;cellular process;developmental process;endoplasmic reticulum organization;locomotion;organelle organization	cell part;cell projection;endoplasmic reticulum;extracellular organelle;intracellular;intracellular membrane-bounded organelle;intracellular organelle;nuclear envelope;organelle;vesicle		Reticulon	AAGCACA,MIR-218;ADDYA_ERYTHROID_DIFFERENTIATION_BY_HEMIN;ANATOMICAL_STRUCTURE_DEVELOPMENT;ANATOMICAL_STRUCTURE_MORPHOGENESIS;ANTI_APOPTOSIS;APOPTOSIS_GO;AXONOGENESIS;BERTUCCI_MEDULLARY_VS_DUCTAL_BREAST_CANCER_DN;BLALOCK_ALZHEIMERS_DISEASE_DN;CACGTG_V$MYC_Q2;CAGGTG_V$E12_Q6;CELL_DEVELOPMENT;CELL_MIGRATION;CELLULAR_MORPHOGENESIS_DURING_DIFFERENTIATION;CHARAFE_BREAST_CANCER_LUMINAL_VS_MESENCHYMAL_DN…	3D-structure;Acetylation;Alternativesplicing;Completeproteome;Directproteinsequencing;Endoplasmicreticulum;Membrane;Neurogenesis;Phosphoprotein;Referenceproteome;Transmembrane;Transmembranehelix		+	untreated_GLK1	Cluster -1656	1.98077	0.0169856	-1.07601	-1.65734	Rtn4_S167_M2	0.999537	Not Defined
1.04557	1.20591	1.26503	0.0385904	-0.218732	0.250846	0.8764	0.959558	1.13276	-0.278789	0.109898	-0.0433087	0.553916	-0.351001	-0.0385904	-1.04557	-1.35964	-1.10025	-0.8764	-1.45922	-0.927683	-0.174825	0.167513	0.0433087	14-3-3 domain binding motif;Calmodulin-dependent protein kinase II substrate motif;Casein kinase II substrate motif;PAK2 kinase substrate motif;Pim1 kinase substrate sequence;PKA kinase substrate motif;PKC epsilon kinase substrate motif;PKC kinase substrate motif									anatomical structure development;anatomical structure morphogenesis;biological regulation;cell morphogenesis;cell motility;cell recognition;cellular component morphogenesis;cellular component movement;cellular component organization;cellular process;developmental process;endoplasmic reticulum organization;locomotion;organelle organization	cell part;cell projection;endoplasmic reticulum;extracellular organelle;intracellular;intracellular membrane-bounded organelle;intracellular organelle;nuclear envelope;organelle;vesicle		Reticulon	AAGCACA,MIR-218;ADDYA_ERYTHROID_DIFFERENTIATION_BY_HEMIN;ANATOMICAL_STRUCTURE_DEVELOPMENT;ANATOMICAL_STRUCTURE_MORPHOGENESIS;ANTI_APOPTOSIS;APOPTOSIS_GO;AXONOGENESIS;BERTUCCI_MEDULLARY_VS_DUCTAL_BREAST_CANCER_DN;BLALOCK_ALZHEIMERS_DISEASE_DN;CACGTG_V$MYC_Q2;CAGGTG_V$E12_Q6;CELL_DEVELOPMENT;CELL_MIGRATION;CELLULAR_MORPHOGENESIS_DURING_DIFFERENTIATION;CHARAFE_BREAST_CANCER_LUMINAL_VS_MESENCHYMAL_DN…	3D-structure;Acetylation;Alternativesplicing;Completeproteome;Directproteinsequencing;Endoplasmicreticulum;Membrane;Neurogenesis;Phosphoprotein;Referenceproteome;Transmembrane;Transmembranehelix		+	untreated_GLK1	Cluster -1656	1.98077	0.0170009	-1.07601	-1.65734	Rtn4_S165_M2	0.999537	Not Defined
1.16968	0.829432	0.827672	0.520575	0.0293765	0.335858	1.0267	1.47248	1.12997	-0.278789	0.109898	-0.0433087	-0.0293765	-0.132651	-0.138432	-0.827672	-1.14174	-0.882347	-1.0267	-1.60952	-1.07799	-0.174825	0.167513	0.0433087	ATM kinase substrate motif;DNA dependent Protein kinase substrate motif;MDC1 BRCT domain binding motif;Plk1 PBD domain binding motif										cell part;cytoplasm;intracellular membrane-bounded organelle;intracellular organelle;macromolecular complex;nucleus;organelle;protein complex			AACTTT_UNKNOWN;AACWWCAANK_UNKNOWN;BLALOCK_ALZHEIMERS_DISEASE_UP;BRUINS_UVC_RESPONSE_VIA_TP53_GROUP_B;CAGCTG_V$AP4_Q5;CAGGTG_V$E12_Q6;CHANDRAN_METASTASIS_TOP50_DN;CHANG_CORE_SERUM_RESPONSE_DN;chr1q22;CYCLIN_D1_UP.V1_DN;DELASERNA_MYOD_TARGETS_UP;DOUGLAS_BMI1_TARGETS_DN;DURAND_STROMA_MAX_UP;EBAUER_TARGETS_OF_PAX3_FOXO1_FUSION_UP;ENK_UV_RESPONSE_EPIDERMIS_DN;FONTAINE_FOLLICULAR_THYROID_ADENOMA_UP;FON…	Coiledcoil;Completeproteome;Cytoplasm;Cytoskeleton;Microtubule;Nucleus;Phosphoprotein;Referenceproteome		+	untreated_GLK1	Cluster -1656	2.33617	0.0123262	-1.16333	-1.85132	Pbxip1_S166_M1	0.999577	Not Defined
1.20846	1.2679	1.15638	0.170247	0.0475202	-0.0475202	1.2885	1.05756	1.62428	-0.278789	0.109898	-0.0433087	-0.72024	0.476071	-0.118525	-1.15638	-1.47044	-1.21105	-1.05756	-1.64038	-1.10884	-0.174825	0.167513	0.0433087	G protein-coupled receptor kinase 1 substrate motif;GSK-3, ERK1, ERK2, CDK5 substrate motif;MAPKAPK2 kinase substrate motif;RAF1 kinase substrate motif;WW domain binding motif								binding;catalytic activity;cation binding;DNA binding;histone methyltransferase activity;histone-lysine N-methyltransferase activity;ion binding;lysine N-methyltransferase activity;metal ion binding;methyltransferase activity;N-methyltransferase activity;nucleic acid binding;protein methyltransferase activity;protein-lysine N-methyltransferase activity;regulatory region DNA binding;regulatory reg…	biological regulation;biosynthetic process;cell growth;cellular component organization;cellular metabolic process;cellular nitrogen compound metabolic process;cellular process;chromatin modification;chromatin organization;chromosome organization;developmental process;embryo development;gene silencing;growth;histone modification;macromolecule metabolic process;macromolecule modification;metabolic …	cell part;histone methyltransferase complex;macromolecular complex;protein complex		FYRC;FYRN;PHD;SET		Acetylation;Chromatinregulator;Coiledcoil;Completeproteome;Metal-binding;Methyltransferase;Nucleus;Phosphoprotein;Referenceproteome;Repeat;S-adenosyl-L-methionine;Transcription;Transcriptionregulation;Transferase;Zinc;Zinc-finger		+	untreated_GLK1	Cluster -1656	2.18382	0.0117811	-1.29437	-1.88383	Kmt2d_T4388_M2	0.996568	Not Defined
1.20846	1.2679	1.15638	0.170247	0.0475202	-0.0475202	1.2885	1.05756	1.62428	-0.278789	0.109898	-0.0433087	-0.72024	0.476071	-0.118525	-1.15638	-1.47044	-1.21105	-1.05756	-1.64038	-1.10884	-0.174825	0.167513	0.0433087	Casein kinase II substrate motif;DNA dependent Protein kinase substrate motif;ERK1,2 kinase substrate motif;GSK-3, ERK1, ERK2, CDK5 substrate motif;MAPKAPK2 kinase substrate motif;WW domain binding motif								binding;catalytic activity;cation binding;DNA binding;histone methyltransferase activity;histone-lysine N-methyltransferase activity;ion binding;lysine N-methyltransferase activity;metal ion binding;methyltransferase activity;N-methyltransferase activity;nucleic acid binding;protein methyltransferase activity;protein-lysine N-methyltransferase activity;regulatory region DNA binding;regulatory reg…	biological regulation;biosynthetic process;cell growth;cellular component organization;cellular metabolic process;cellular nitrogen compound metabolic process;cellular process;chromatin modification;chromatin organization;chromosome organization;developmental process;embryo development;gene silencing;growth;histone modification;macromolecule metabolic process;macromolecule modification;metabolic …	cell part;histone methyltransferase complex;macromolecular complex;protein complex		FYRC;FYRN;PHD;SET		Acetylation;Chromatinregulator;Coiledcoil;Completeproteome;Metal-binding;Methyltransferase;Nucleus;Phosphoprotein;Referenceproteome;Repeat;S-adenosyl-L-methionine;Transcription;Transcriptionregulation;Transferase;Zinc;Zinc-finger		+	untreated_GLK1	Cluster -1656	2.18382	0.0117958	-1.29437	-1.88383	Kmt2d_S4382_M2	0.996568	Not Defined
0.490808	1.02129	1.51411	0.00832605	-0.00832605	-0.0325208	0.955707	0.929203	1.00095	-0.278789	0.109898	-0.0433087	0.185761	-0.00984526	0.0789723	-0.490808	-0.804873	-0.545482	-0.929203	-1.51202	-0.980486	-0.174825	0.167513	0.0433087	Casein kinase II substrate motif								adrenergic receptor activity;alcohol binding;alpha2-adrenergic receptor activity;alpha-adrenergic receptor activity;amine binding;binding;epinephrine binding;G-protein coupled amine receptor activity;G-protein coupled receptor activity;molecular transducer activity;norepinephrine binding;receptor activity;signal transducer activity;signaling receptor activity;transmembrane signaling receptor acti…	biological regulation;biosynthetic process;cell activation;cellular metabolic process;cellular nitrogen compound metabolic process;cellular process;DNA metabolic process;DNA replication;homeostatic process;macromolecule metabolic process;macromolecule modification;metabolic process;multicellular organismal process;multi-organism process;neurological system process;nitrogen compound metabolic proc…	cell part;cytoplasm;macromolecular complex;protein complex;receptor complex;synapse		7tm_1	ACTIN_CYTOSKELETON_ORGANIZATION_AND_BIOGENESIS;ACTIN_FILAMENT_BASED_PROCESS;ACTIVATION_OF_MAPK_ACTIVITY;AMINE_RECEPTOR_ACTIVITY;AUXILIARY_TRANSPORT_PROTEIN_ACTIVITY;BENPORATH_EED_TARGETS;BENPORATH_ES_WITH_H3K27ME3;BENPORATH_PRC2_TARGETS;BENPORATH_SUZ12_TARGETS;BOYLAN_MULTIPLE_MYELOMA_C_CLUSTER_UP;CAMP_MEDIATED_SIGNALING;CELL_PROLIFERATION_GO_0008283;CELL_SURFACE_RECEPTOR_LINKED_SIGNAL_TRANSDUCTIO…	Cellmembrane;Completeproteome;Disulfidebond;Glycoprotein;G-proteincoupledreceptor;Lipoprotein;Membrane;Palmitate;Receptor;Referenceproteome;Transducer;Transmembrane;Transmembranehelix		+	untreated_GLK1	Cluster -1656	1.8213	0.0325798	-0.886611	-1.45746	Adra2a_S345_M1	1	Not Defined
1.4443	1.56575	1.20096	0.273368	0.287872	0.163419	1.1693	1.19668	1.42096	-0.278789	0.109898	-0.0433087	-0.163419	-0.165651	-0.200907	-1.20096	-1.51503	-1.25564	-1.1693	-1.75212	-1.22059	-0.174825	0.167513	0.0433087	ATM kinase substrate motif;b-Adrenergic Receptor kinase substrate motif;Casein kinase II substrate motif;DNA dependent Protein kinase substrate motif;MAPKAPK2 kinase substrate motif								active transmembrane transporter activity;amine transmembrane transporter activity;amino acid transmembrane transporter activity;antiporter activity;arginine transmembrane transporter activity;basic amino acid transmembrane transporter activity;carboxylic acid transmembrane transporter activity;L-amino acid transmembrane transporter activity;L-lysine transmembrane transporter activity;L-ornithine…	amine transport;amino acid transport;establishment of localization;organic acid transport;transport	cell part;membrane		AA_permease_2;AA_permease_C	AATGTGA,MIR-23A,MIR-23B;AGGAAGC,MIR-516-3P;BENPORATH_MYC_MAX_TARGETS;BERTUCCI_MEDULLARY_VS_DUCTAL_BREAST_CANCER_UP;BIOCARTA_NO1_PATHWAY;BOQUEST_STEM_CELL_CULTURED_VS_FRESH_UP;BOYAULT_LIVER_CANCER_SUBCLASS_G3_UP;BROWNE_HCMV_INFECTION_16HR_UP;BROWNE_HCMV_INFECTION_48HR_DN;BROWNE_HCMV_INFECTION_4HR_DN;CHEMNITZ_RESPONSE_TO_PROSTAGLANDIN_E2_UP;CHICAS_RB1_TARGETS_CONFLUENT;CHICAS_RB1_TARGETS_SENESCENT;…	Amino-acidtransport;Cellmembrane;Completeproteome;Glycoprotein;Membrane;Receptor;Referenceproteome;Transmembrane;Transmembranehelix;Transport		+	untreated_GLK1	Cluster -1656	2.43113	0.00908738	-1.4265	-2.07053	Slc7a1_S457_M1	0.973162	Not Defined
1.11298	1.40996	1.46989	0.623356	0.0251842	0.61177	1.03621	1.27545	1.1188	-0.278789	0.109898	-0.0433087	-0.0251842	-0.458901	-0.140762	-1.11298	-1.42704	-1.16765	-1.03621	-1.61902	-1.08749	-0.174825	0.167513	0.0433087	Casein kinase II substrate motif;ERK1,2 kinase substrate motif;GSK-3, ERK1, ERK2, CDK5 substrate motif;MAPKAPK2 kinase substrate motif;WW domain binding motif								binding;catalytic activity;cation binding;ion binding;ligase activity;metal ion binding;transition metal ion binding;zinc ion binding	biological regulation;cellular metabolic process;cellular process;macromolecule metabolic process;macromolecule modification;metabolic process;primary metabolic process;protein metabolic process;protein modification by small protein conjugation or removal;protein modification process	cell part;cell projection;cytosol;Golgi apparatus;intracellular membrane-bounded organelle;intracellular organelle;organelle		SH3_9;zf-C3HC4	ACTGTGA,MIR-27A,MIR-27B;ATTCTTT,MIR-186;BREDEMEYER_RAG_SIGNALING_NOT_VIA_ATM_UP;BYSTRYKH_HEMATOPOIESIS_STEM_CELL_FGF3;BYSTRYKH_HEMATOPOIESIS_STEM_CELL_QTL_TRANS;CACTGTG,MIR-128A,MIR-128B;CAGCTTT,MIR-320;CAGGTG_V$E12_Q6;CCAWYNNGAAR_UNKNOWN;chr4q32;CREIGHTON_ENDOCRINE_THERAPY_RESISTANCE_3;ESC_V6.5_UP_EARLY.V1_UP;ESC_V6.5_UP_LATE.V1_UP;FUJII_YBX1_TARGETS_DN;GGATTA_V$PITX2_Q2;GGGYGTGNY_UNKNOWN;GRAESS…	Alternativesplicing;Cellprojection;Completeproteome;Cytoplasm;Golgiapparatus;Ligase;Metal-binding;Phosphoprotein;Referenceproteome;Repeat;SH3domain;Ublconjugation;Ublconjugationpathway;Zinc;Zinc-finger		+	untreated_GLK1	Cluster -1656	2.63568	0.00831196	-1.37589	-2.1192	Sh3rf1_S745_M2	0.995082	Not Defined
1.11298	1.40996	1.46989	0.623356	0.0251842	0.61177	1.03621	1.27545	1.1188	-0.278789	0.109898	-0.0433087	-0.0251842	-0.458901	-0.140762	-1.11298	-1.42704	-1.16765	-1.03621	-1.61902	-1.08749	-0.174825	0.167513	0.0433087	ERK1,2 kinase substrate motif;G protein-coupled receptor kinase 1 substrate motif;GSK3 kinase substrate motif;GSK-3, ERK1, ERK2, CDK5 substrate motif;PKA kinase substrate motif;PKC kinase substrate motif;WW domain binding motif								binding;catalytic activity;cation binding;ion binding;ligase activity;metal ion binding;transition metal ion binding;zinc ion binding	biological regulation;cellular metabolic process;cellular process;macromolecule metabolic process;macromolecule modification;metabolic process;primary metabolic process;protein metabolic process;protein modification by small protein conjugation or removal;protein modification process	cell part;cell projection;cytosol;Golgi apparatus;intracellular membrane-bounded organelle;intracellular organelle;organelle		SH3_9;zf-C3HC4	ACTGTGA,MIR-27A,MIR-27B;ATTCTTT,MIR-186;BREDEMEYER_RAG_SIGNALING_NOT_VIA_ATM_UP;BYSTRYKH_HEMATOPOIESIS_STEM_CELL_FGF3;BYSTRYKH_HEMATOPOIESIS_STEM_CELL_QTL_TRANS;CACTGTG,MIR-128A,MIR-128B;CAGCTTT,MIR-320;CAGGTG_V$E12_Q6;CCAWYNNGAAR_UNKNOWN;chr4q32;CREIGHTON_ENDOCRINE_THERAPY_RESISTANCE_3;ESC_V6.5_UP_EARLY.V1_UP;ESC_V6.5_UP_LATE.V1_UP;FUJII_YBX1_TARGETS_DN;GGATTA_V$PITX2_Q2;GGGYGTGNY_UNKNOWN;GRAESS…	Alternativesplicing;Cellprojection;Completeproteome;Cytoplasm;Golgiapparatus;Ligase;Metal-binding;Phosphoprotein;Referenceproteome;Repeat;SH3domain;Ublconjugation;Ublconjugationpathway;Zinc;Zinc-finger		+	untreated_GLK1	Cluster -1656	2.63568	0.00832639	-1.37589	-2.1192	Sh3rf1_S741_M2	0.995082	Not Defined
0.823306	0.943364	0.903355	0.443016	0.230433	0.0939837	0.83948	0.858854	0.753188	0.253727	-0.0793386	0.145989	-0.16428	-0.242246	-0.0939837	-0.823306	-1.13737	-0.87798	-0.753188	-1.336	-0.804471	-0.987469	-0.42177	0.0793386	Casein kinase II substrate motif;ERK1,2 kinase substrate motif;G protein-coupled receptor kinase 1 substrate motif;Growth associated histone HI kinase substrate motif;GSK3 kinase substrate motif;GSK-3, ERK1, ERK2, CDK5 substrate motif;PKA kinase substrate motif;PKC kinase substrate motif;Pyruvate dehydrogenase kinase substrate motif;WW domain binding motif								binding;enzyme binding;kinase binding;mitogen-activated protein kinase kinase kinase binding;protein binding;protein complex scaffold;protein C-terminus binding;protein kinase binding;structural molecule activity	biological regulation;cellular metabolic process;cellular process;macromolecule metabolic process;macromolecule modification;metabolic process;primary metabolic process;protein metabolic process;protein modification by small protein conjugation or removal;protein modification process;regulation of protein modification process	cell part;macromolecular complex;membrane;protein complex		SAM_1;SAM_2;SH3_2;SLY	AAGCACA,MIR-218;ACEVEDO_LIVER_TUMOR_VS_NORMAL_ADJACENT_TISSUE_UP;AKT_UP.V1_DN;AKT_UP_MTOR_DN.V1_DN;BENPORATH_NANOG_TARGETS;BENPORATH_SOX2_TARGETS;BHAT_ESR1_TARGETS_NOT_VIA_AKT1_DN;BHAT_ESR1_TARGETS_VIA_AKT1_DN;BURTON_ADIPOGENESIS_2;CACTGTG,MIR-128A,MIR-128B;CAGGTG_V$E12_Q6;CARD_MIR302A_TARGETS;chr6q24;COLINA_TARGETS_OF_4EBP1_AND_4EBP2;CREIGHTON_ENDOCRINE_THERAPY_RESISTANCE_3;CREIGHTON_ENDOCRINE_T…	Completeproteome;Phosphoprotein;Referenceproteome;Repeat;SH3domain;Tumorsuppressor		+	untreated_GLK1	Cluster -1656	3.65727	0.00628216	-1.14767	-2.23741	Sash1_S714_M1	0.999993	Not Defined
0.881227	0.500707	0.814587	-0.888984	0.275183	0.470296	1.25737	1.23426	1.15459	-0.175232	-0.0561042	0.444927	0.108055	-0.455256	-0.108055	-0.500707	-0.560055	-0.648753	-1.15459	-1.73741	-1.20588	-0.16203	0.180309	0.0561042	ERK1,2 kinase substrate motif;G protein-coupled receptor kinase 1 substrate motif;Growth associated histone HI kinase substrate motif;GSK3 kinase substrate motif;GSK-3, ERK1, ERK2, CDK5 substrate motif;WW domain binding motif								adenyl nucleotide binding;adenyl ribonucleotide binding;ATP binding;binding;catalytic activity;kinase activity;nucleotide binding;phosphotransferase activity, alcohol group as acceptor;protein kinase activity;protein serine/threonine kinase activity;purine nucleotide binding;purine ribonucleoside triphosphate binding;purine ribonucleotide binding;ribonucleotide binding;transferase activity;transf…			Ribosome biogenesis in eukaryotes	RIO1;Rio2_N	ACEVEDO_LIVER_TUMOR_VS_NORMAL_ADJACENT_TISSUE_UP;chr5q14;ESC_J1_UP_EARLY.V1_DN;ESC_J1_UP_LATE.V1_DN;ESC_V6.5_UP_LATE.V1_DN;GRAESSMANN_APOPTOSIS_BY_SERUM_DEPRIVATION_UP;GSE10239_NAIVE_VS_KLRG1HIGH_EFF_CD8_TCELL_UP;GSE10239_NAIVE_VS_KLRG1INT_EFF_CD8_TCELL_UP;GSE12845_IGD_POS_BLOOD_VS_NAIVE_TONSIL_BCELL_DN;GSE14000_TRANSLATED_RNA_VS_MRNA_4H_LPS_DC_UP;GSE1460_CD4_THYMOCYTE_VS_NAIVE_CD4_TCELL_CORD_BLO…	ATP-binding;Completeproteome;Kinase;Nucleotide-binding;Phosphoprotein;Referenceproteome;Serine/threonine-proteinkinase;Transferase		+	untreated_GLK1	Cluster -1656	1.92596	0.0200589	-1.00842	-1.5881	Riok2_S433_M2	1	Not Defined
0.881227	0.500707	0.814587	-0.888984	0.275183	0.470296	1.25737	1.23426	1.15459	-0.175232	-0.0561042	0.444927	0.108055	-0.455256	-0.108055	-0.500707	-0.560055	-0.648753	-1.15459	-1.73741	-1.20588	-0.16203	0.180309	0.0561042	G protein-coupled receptor kinase 1 substrate motif;MAPKAPK2 kinase substrate motif								adenyl nucleotide binding;adenyl ribonucleotide binding;ATP binding;binding;catalytic activity;kinase activity;nucleotide binding;phosphotransferase activity, alcohol group as acceptor;protein kinase activity;protein serine/threonine kinase activity;purine nucleotide binding;purine ribonucleoside triphosphate binding;purine ribonucleotide binding;ribonucleotide binding;transferase activity;transf…			Ribosome biogenesis in eukaryotes	RIO1;Rio2_N	ACEVEDO_LIVER_TUMOR_VS_NORMAL_ADJACENT_TISSUE_UP;chr5q14;ESC_J1_UP_EARLY.V1_DN;ESC_J1_UP_LATE.V1_DN;ESC_V6.5_UP_LATE.V1_DN;GRAESSMANN_APOPTOSIS_BY_SERUM_DEPRIVATION_UP;GSE10239_NAIVE_VS_KLRG1HIGH_EFF_CD8_TCELL_UP;GSE10239_NAIVE_VS_KLRG1INT_EFF_CD8_TCELL_UP;GSE12845_IGD_POS_BLOOD_VS_NAIVE_TONSIL_BCELL_DN;GSE14000_TRANSLATED_RNA_VS_MRNA_4H_LPS_DC_UP;GSE1460_CD4_THYMOCYTE_VS_NAIVE_CD4_TCELL_CORD_BLO…	ATP-binding;Completeproteome;Kinase;Nucleotide-binding;Phosphoprotein;Referenceproteome;Serine/threonine-proteinkinase;Transferase		+	untreated_GLK1	Cluster -1656	1.92596	0.0200425	-1.00842	-1.5881	Riok2_S437_M2	1	Not Defined
3.23411	3.19239	3.22113	-0.728497	0.77224	1.29805	1.22852	1.25001	1.08551	-0.278789	0.109898	-0.0433087	0.16646	-0.16646	-0.286443	-3.19239	-3.50645	-3.24706	-1.08551	-1.66833	-1.1368	-0.174825	0.167513	0.0433087	14-3-3 domain binding motif;Akt kinase substrate motif;Calmodulin-dependent protein kinase II substrate motif;Casein kinase II substrate motif;MAPKAPK1 kinase substrate motif;p70 Ribosomal S6 kinase substrate motif;Phosphorylase kinase substrate motif;PKA kinase substrate motif;PKC epsilon kinase substrate motif;PKC kinase substrate motif								binding;DNA binding;nucleic acid binding;nucleic acid binding transcription factor activity;sequence-specific DNA binding transcription factor activity	anatomical structure development;biological regulation;biosynthetic process;cellular component assembly;cellular component organization;cellular macromolecular complex assembly;cellular metabolic process;cellular nitrogen compound metabolic process;cellular process;cytokinesis;developmental process;establishment of localization;macromolecular complex assembly;macromolecule metabolic process;metab…	cell part;cytoplasm;extracellular organelle;intracellular membrane-bounded organelle;intracellular non-membrane-bounded organelle;intracellular organelle;kinetochore;macromolecular complex;membrane;nucleoplasm;nucleus;organelle;protein complex;vesicle		ELYS	ACEVEDO_LIVER_CANCER_UP;ACEVEDO_NORMAL_TISSUE_ADJACENT_TO_LIVER_TUMOR_UP;ACTAYRNNNCCCR_UNKNOWN;BHAT_ESR1_TARGETS_NOT_VIA_AKT1_UP;BLALOCK_ALZHEIMERS_DISEASE_UP;BROWNE_HCMV_INFECTION_12HR_UP;BROWNE_HCMV_INFECTION_20HR_UP;CACTTTG,MIR-520G,MIR-520H;CAGGTA_V$AREB6_01;CCAGGTT,MIR-490;chr1q44;CTACCTC,LET-7A,LET-7B,LET-7C,LET-7D,LET-7E,LET-7F,MIR-98,LET-7G,LET-7I;DACOSTA_UV_RESPONSE_VIA_ERCC3_DN;DELACROI…	3D-structure;Acetylation;Cellcycle;Celldivision;Centromere;Chromosome;Completeproteome;Cytoplasm;Developmentalprotein;DNA-binding;Kinetochore;Mitosis;mRNAtransport;Nuclearporecomplex;Nucleus;Phosphoprotein;Proteintransport;Referenceproteome;Transcription;Translocation;Transport		+	untreated_GLK1	Cluster -1656	1.9201	0.00720149	-2.36902	-2.17553	Ahctf1_S1928_M2	0.95554	Not Defined
2.37463	2.94778	2.5344	0.00832605	-0.00832605	-0.0325208	0.802924	0.825291	0.509982	-0.278789	0.109898	-0.0433087	0.185761	-0.00984526	0.0789723	-2.37463	-2.68869	-2.4293	-1.21409	-0.732876	-0.509982	-0.174825	0.167513	0.0433087	ERK1,2 kinase substrate motif;G protein-coupled receptor kinase 1 substrate motif;GSK3 kinase substrate motif;GSK-3, ERK1, ERK2, CDK5 substrate motif;MDC1 BRCT domain binding motif;Plk1 PBD domain binding motif;WW domain binding motif									cell recognition;cellular process	cell part;macromolecular complex;PcG protein complex;protein complex		DUF3697	BORCZUK_MALIGNANT_MESOTHELIOMA_UP;BOYAULT_LIVER_CANCER_SUBCLASS_G123_UP;BYSTRYKH_HEMATOPOIESIS_STEM_CELL_QTL_CIS;CAIRO_HEPATOBLASTOMA_UP;chr1q21;CTTTGA_V$LEF1_Q2;DEBIASI_APOPTOSIS_BY_REOVIRUS_INFECTION_DN;DEURIG_T_CELL_PROLYMPHOCYTIC_LEUKEMIA_UP;DODD_NASOPHARYNGEAL_CARCINOMA_DN;GARY_CD5_TARGETS_DN;GCM_BECN1;GGATTA_V$PITX2_Q2;GINESTIER_BREAST_CANCER_ZNF217_AMPLIFIED_DN;GRAESSMANN_APOPTOSIS_BY_DOXO…	3D-structure;Acetylation;Alternativesplicing;Completeproteome;Phosphoprotein;Polymorphism;Referenceproteome		+	untreated_GLK1	Cluster -1656	1.54021	0.0152854	-1.61741	-1.7141	Ubap2l_S474_M1	0.997367	Not Defined
2.60384	2.68613	2.75651	0.00832605	-0.00832605	-0.0325208	0.701027	0.659095	0.84369	-0.278789	0.109898	-0.0433087	0.185761	-0.00984526	0.0789723	-2.60384	-2.9179	-2.65851	-0.659095	-1.24191	-0.710378	-0.174825	0.167513	0.0433087	b-Adrenergic Receptor kinase substrate motif;Casein kinase II substrate motif								ATPase activity;ATPase activity, coupled;ATPase activity, coupled to movement of substances;binding;catalytic activity;enzyme activator activity;enzyme binding;enzyme regulator activity;GTPase activator activity;GTPase binding;GTPase regulator activity;hydrolase activity;hydrolase activity, acting on acid anhydrides;hydrolase activity, acting on acid anhydrides, in phosphorus-containing anhydride…	biological regulation;cellular process;establishment of localization;metabolic process;response to stimulus;signal transduction;transport	cell part;intracellular;membrane	Pancreatic cancer;Pathways in cancer	RhoGAP	AACTTT_UNKNOWN;AAGCCAT,MIR-135A,MIR-135B;ACTAYRNNNCCCR_UNKNOWN;ATPASE_ACTIVITY;ATPASE_ACTIVITY_COUPLED;ATPASE_ACTIVITY_COUPLED_TO_MOVEMENT_OF_SUBSTANCES;BEHAVIOR;BIOCARTA_RAC1_PATHWAY;BIOCARTA_RAS_PATHWAY;BLALOCK_ALZHEIMERS_DISEASE_UP;CDC42_PROTEIN_SIGNAL_TRANSDUCTION;CHARAFE_BREAST_CANCER_LUMINAL_VS_BASAL_DN;CHARAFE_BREAST_CANCER_LUMINAL_VS_MESENCHYMAL_DN;CHENG_IMPRINTED_BY_ESTRADIOL;CHEOK_RESPO…	Acetylation;Completeproteome;GTPaseactivation;Membrane;Phosphoprotein;Referenceproteome;Transport	Caspase-2-TRAF2-RIP1 complex	+	untreated_GLK1	Cluster -1656	1.5414	0.0142442	-1.70886	-1.74452	Ralbp1_T60_M2	0.876738	Not Defined
2.73489	2.70556	3.1351	-0.741634	0.2244	0.426396	0.834182	1.08598	0.988831	-0.278789	0.109898	-0.0433087	0.311965	-0.351426	-0.2244	-2.70556	-3.01962	-2.76023	-1.44475	-0.834182	-0.863071	-0.174825	0.167513	0.0433087	Casein kinase II substrate motif;G protein-coupled receptor kinase 1 substrate motif								aspartic-type endopeptidase activity;aspartic-type peptidase activity;beta-catenin binding;binding;cadherin binding;calcium channel activity;catalytic activity;cation channel activity;cation transmembrane transporter activity;cell adhesion molecule binding;channel activity;endopeptidase activity;hydrolase activity;ion channel activity;ion transmembrane transporter activity;passive transmembrane t…	amine transport;amino acid transport;anatomical structure development;anatomical structure formation involved in morphogenesis;anatomical structure morphogenesis;autophagy;behavior;biological adhesion;biological regulation;carbohydrate metabolic process;catabolic process;cell activation;cell adhesion;cell death;cell development;cell differentiation;cell motility;cell proliferation;cellular compon…	cell body;cell cortex;cell part;cell projection;cell surface;centrosome;endoplasmic reticulum;Golgi apparatus;intracellular;intracellular membrane-bounded organelle;intracellular non-membrane-bounded organelle;intracellular organelle;kinetochore;macromolecular complex;membrane;microtubule organizing center;mitochondrion;neuron projection;neuronal cell body;nucleus;organelle;plasma membrane;protei…	Alzheimer's disease;Neurotrophin signaling pathway;Notch signaling pathway;Wnt signaling pathway	Presenilin	ABRAHAM_ALPC_VS_MULTIPLE_MYELOMA_DN;AFFAR_YY1_TARGETS_DN;ALCALAY_AML_BY_NPM1_LOCALIZATION_UP;AMYLOID_PRECURSOR_PROTEIN_METABOLIC_PROCESS;ANTI_APOPTOSIS;APOPTOSIS_GO;ASTON_MAJOR_DEPRESSIVE_DISORDER_DN;BENPORATH_CYCLING_GENES;BIOCARTA_HIVNEF_PATHWAY;BIOCARTA_PS1_PATHWAY;BIOPOLYMER_METABOLIC_PROCESS;BIOPOLYMER_MODIFICATION;BLUM_RESPONSE_TO_SALIRASIB_UP;BUYTAERT_PHOTODYNAMIC_THERAPY_STRESS_UP;CAGTGTT…	Alternativesplicing;Apoptosis;Celladhesion;Completeproteome;Endoplasmicreticulum;Golgiapparatus;Hydrolase;Membrane;Notchsignalingpathway;Phosphoprotein;Protease;Referenceproteome;Transmembrane;Transmembranehelix	Aph1a-Psen1-Ncstn complex;Gamma-secretase complex (Aph1a, Ncstn, Psen1, Psenen, Tmp21);Gamma-secretase complex (Aph1a, Psen1, Psenen, Ncstn);Ncstn-Psen1 complex;PS1-E-cadherin-catenin complex, brain;PS1-E-cadherin-catenin complex, epithelial	+	untreated_GLK1	Cluster -1656	1.6915	0.0115141	-1.91973	-1.903	Psen1_T370_M2	0.999988	Not Defined
2.65173	2.54945	2.49661	-0.428444	-0.660261	0.0848827	0.819992	0.804646	0.745328	-0.278789	0.109898	-0.0433087	0.300299	-0.0309582	0.0309582	-2.49661	-2.81068	-2.55129	-1.22567	-0.90965	-0.745328	-0.174825	0.167513	0.0433087	Casein kinase II substrate motif;G protein-coupled receptor kinase 1 substrate motif									establishment of localization;nucleobase-containing compound transport;protein transport;transport	cell part;macromolecular complex;membrane;nuclear pore;protein complex	RNA transport		AATGTGA,MIR-23A,MIR-23B;ACTGTGA,MIR-27A,MIR-27B;BENPORATH_CYCLING_GENES;BROWNE_HCMV_INFECTION_10HR_UP;CEBALLOS_TARGETS_OF_TP53_AND_MYC_DN;CHANG_POU5F1_TARGETS_DN;CHEMNITZ_RESPONSE_TO_PROSTAGLANDIN_E2_DN;chr7q11;CSR_EARLY_UP.V1_UP;CTAGGAA,MIR-384;DANG_REGULATED_BY_MYC_DN;DIRMEIER_LMP1_RESPONSE_LATE_UP;GACTGTT,MIR-212,MIR-132;GENTILE_RESPONSE_CLUSTER_D3;GENTILE_UV_HIGH_DOSE_DN;GGCGGCA,MIR-371;GRAES…	Completeproteome;Endoplasmicreticulum;Membrane;mRNAtransport;Nuclearporecomplex;Nucleus;Phosphoprotein;Proteintransport;Referenceproteome;Repeat;Translocation;Transmembrane;Transmembranehelix;Transport		+	untreated_GLK1	Cluster -1656	1.4361	0.0173828	-1.60456	-1.64608	Pom121_S322_M2	0.999758	Not Defined
2.65173	2.54945	2.49661	-0.428444	-0.660261	0.0848827	0.819992	0.804646	0.745328	-0.278789	0.109898	-0.0433087	0.300299	-0.0309582	0.0309582	-2.49661	-2.81068	-2.55129	-1.22567	-0.90965	-0.745328	-0.174825	0.167513	0.0433087	14-3-3 domain binding motif;Akt kinase substrate motif;b-Adrenergic Receptor kinase substrate motif;Calmodulin-dependent protein kinase II substrate motif;Casein kinase II substrate motif;MAPKAPK1 kinase substrate motif;PKA kinase substrate motif;PKC kinase substrate motif;ZIP kinase substrate motif									establishment of localization;nucleobase-containing compound transport;protein transport;transport	cell part;macromolecular complex;membrane;nuclear pore;protein complex	RNA transport		AATGTGA,MIR-23A,MIR-23B;ACTGTGA,MIR-27A,MIR-27B;BENPORATH_CYCLING_GENES;BROWNE_HCMV_INFECTION_10HR_UP;CEBALLOS_TARGETS_OF_TP53_AND_MYC_DN;CHANG_POU5F1_TARGETS_DN;CHEMNITZ_RESPONSE_TO_PROSTAGLANDIN_E2_DN;chr7q11;CSR_EARLY_UP.V1_UP;CTAGGAA,MIR-384;DANG_REGULATED_BY_MYC_DN;DIRMEIER_LMP1_RESPONSE_LATE_UP;GACTGTT,MIR-212,MIR-132;GENTILE_RESPONSE_CLUSTER_D3;GENTILE_UV_HIGH_DOSE_DN;GGCGGCA,MIR-371;GRAES…	Completeproteome;Endoplasmicreticulum;Membrane;mRNAtransport;Nuclearporecomplex;Nucleus;Phosphoprotein;Proteintransport;Referenceproteome;Repeat;Translocation;Transmembrane;Transmembranehelix;Transport		+	untreated_GLK1	Cluster -1656	1.4361	0.0173982	-1.60456	-1.64608	Pom121_S319_M2	0.999758	Not Defined
3.08842	3.09605	3.03752	0.150137	0.00182438	0.0146456	0.12717	-0.107891	-0.225945	-0.278789	0.109898	-0.0433087	-0.13144	-0.00182438	-0.0708342	-3.03752	-3.35159	-3.0922	0.159174	-0.423643	0.107891	-0.174825	0.167513	0.0433087	b-Adrenergic Receptor kinase substrate motif;Casein kinase I substrate motif;Casein kinase II substrate motif;G protein-coupled receptor kinase 1 substrate motif;MAPKAPK2 kinase substrate motif								binding;nucleotide binding	biological regulation;biosynthetic process;cellular metabolic process;cellular nitrogen compound metabolic process;cellular process;DNA metabolic process;DNA replication;macromolecule metabolic process;metabolic process;nitrogen compound metabolic process;nucleobase-containing compound metabolic process;primary metabolic process;RNA metabolic process;RNA processing;rRNA processing	cell part;cytoplasm;intracellular membrane-bounded organelle;intracellular non-membrane-bounded organelle;intracellular organelle;nucleolus;nucleus;organelle			BIOPOLYMER_METABOLIC_PROCESS;CACGTG_V$MYC_Q2;CHANDRAN_METASTASIS_TOP50_UP;CHANDRAN_METASTASIS_UP;chr9q22;COLDREN_GEFITINIB_RESISTANCE_UP;DCA_UP.V1_DN;DNA_METABOLIC_PROCESS;DNA_REPLICATION;DODD_NASOPHARYNGEAL_CARCINOMA_DN;ERB2_UP.V1_DN;GINESTIER_BREAST_CANCER_ZNF217_AMPLIFIED_DN;GNF2_RBBP6;GRADE_COLON_AND_RECTAL_CANCER_UP;GROWTH;GSE17974_0.5H_VS_72H_IL4_AND_ANTI_IL12_ACT_CD4_TCELL_UP;GSE2706_UNSTI…	Alternativesplicing;Coiledcoil;Completeproteome;Nucleus;Phosphoprotein;Referenceproteome;RNA-binding;rRNAprocessing		+	untreated_GLK1	Cluster -1656	1.08879	0.0400986	-1.56464	-1.40199	Nol8_S787_M2	0.999992	Not Defined
2.74479	3.25537	2.90519	-0.103654	0.103654	0.131887	0.233705	0.44616	0.336492	0.207949	0.399007	0.301709	-0.599371	-0.565875	0.142053	-2.74479	-3.05886	-2.79947	-0.360499	-0.274042	-0.233705	-0.424186	-0.207949	-0.405745	b-Adrenergic Receptor kinase substrate motif;ERK1,2 kinase substrate motif;G protein-coupled receptor kinase 1 substrate motif;GSK3 kinase substrate motif;GSK-3, ERK1, ERK2, CDK5 substrate motif;WW domain binding motif								binding;catalytic activity;cis-trans isomerase activity;isomerase activity;peptide binding;peptidyl-prolyl cis-trans isomerase activity	cellular metabolic process;cellular process;macromolecule metabolic process;macromolecule modification;metabolic process;peptidyl-amino acid modification;primary metabolic process;protein folding;protein metabolic process;protein modification process			Pro_isomerase	AMIT_EGF_RESPONSE_60_HELA;AMUNDSON_RESPONSE_TO_ARSENITE;ATGCTGC,MIR-103,MIR-107;BASAKI_YBX1_TARGETS_DN;BENPORATH_CYCLING_GENES;BENPORATH_NANOG_TARGETS;BENPORATH_SOX2_TARGETS;BLALOCK_ALZHEIMERS_DISEASE_INCIPIENT_UP;BLALOCK_ALZHEIMERS_DISEASE_UP;BOGNI_TREATMENT_RELATED_MYELOID_LEUKEMIA_DN;BORCZUK_MALIGNANT_MESOTHELIOMA_DN;BROWNE_HCMV_INFECTION_48HR_DN;BRUINS_UVC_RESPONSE_VIA_TP53_GROUP_D;CHANDRAN_M…	Completeproteome;Cyclosporin;Directproteinsequencing;Isomerase;Isopeptidebond;Phosphoprotein;Referenceproteome;Repeat;Rotamase;Ublconjugation		+	untreated_GLK1	Cluster -1656	1.68412	0.0117706	-1.87456	-1.88483	Nktr_S611_M1	0.999485	Not Defined
3.08842	3.09605	3.03752	0.150137	0.00182438	0.0146456	0.12717	-0.107891	-0.225945	-0.278789	0.109898	-0.0433087	-0.13144	-0.00182438	-0.0708342	-3.03752	-3.35159	-3.0922	0.159174	-0.423643	0.107891	-0.174825	0.167513	0.0433087	Casein kinase II substrate motif;G protein-coupled receptor kinase 1 substrate motif;GSK3 kinase substrate motif								binding;nucleotide binding	biological regulation;biosynthetic process;cellular metabolic process;cellular nitrogen compound metabolic process;cellular process;DNA metabolic process;DNA replication;macromolecule metabolic process;metabolic process;nitrogen compound metabolic process;nucleobase-containing compound metabolic process;primary metabolic process;RNA metabolic process;RNA processing;rRNA processing	cell part;cytoplasm;intracellular membrane-bounded organelle;intracellular non-membrane-bounded organelle;intracellular organelle;nucleolus;nucleus;organelle			BIOPOLYMER_METABOLIC_PROCESS;CACGTG_V$MYC_Q2;CHANDRAN_METASTASIS_TOP50_UP;CHANDRAN_METASTASIS_UP;chr9q22;COLDREN_GEFITINIB_RESISTANCE_UP;DCA_UP.V1_DN;DNA_METABOLIC_PROCESS;DNA_REPLICATION;DODD_NASOPHARYNGEAL_CARCINOMA_DN;ERB2_UP.V1_DN;GINESTIER_BREAST_CANCER_ZNF217_AMPLIFIED_DN;GNF2_RBBP6;GRADE_COLON_AND_RECTAL_CANCER_UP;GROWTH;GSE17974_0.5H_VS_72H_IL4_AND_ANTI_IL12_ACT_CD4_TCELL_UP;GSE2706_UNSTI…	Alternativesplicing;Coiledcoil;Completeproteome;Nucleus;Phosphoprotein;Referenceproteome;RNA-binding;rRNAprocessing		+	untreated_GLK1	Cluster -1656	1.08879	0.0401246	-1.56464	-1.40199	Nol8_S783_M2	0.999992	Not Defined
1.68023	1.56201	1.24655	0.0735378	-0.328627	-0.114759	1.35173	1.97583	1.61352	0.0191264	0.190629	-0.0191264	0.497494	-0.0735378	0.0930681	-1.24655	-1.56062	-1.30122	-1.35173	-1.93455	-1.40301	-0.239601	0.0480819	-0.865283	Casein kinase II substrate motif								binding;cation binding;ion binding;metal ion binding;transition metal ion binding;zinc ion binding	biological adhesion;biological regulation;cell adhesion;cellular process	cell part	Adherens junction	CH;LIM;PDZ	AAAYRNCTG_UNKNOWN;BARIS_THYROID_CANCER_DN;BERENJENO_TRANSFORMED_BY_RHOA_DN;BOQUEST_STEM_CELL_CULTURED_VS_FRESH_UP;BOSCO_EPITHELIAL_DIFFERENTIATION_MODULE;BROWNE_HCMV_INFECTION_30MIN_DN;BROWNE_HCMV_INFECTION_48HR_DN;BURTON_ADIPOGENESIS_11;CAGTATT,MIR-200B,MIR-200C,MIR-429;CHEMNITZ_RESPONSE_TO_PROSTAGLANDIN_E2_DN;CHIANG_LIVER_CANCER_SUBCLASS_UNANNOTATED_UP;CHIARADONNA_NEOPLASTIC_TRANSFORMATION_CDC2…	Completeproteome;LIMdomain;Metal-binding;Proteomicsidentification;Referenceproteome;Zinc		+	untreated_GLK1	Cluster -1656	2.14923	0.00992285	-1.54901	-2.01286	Lmo7_S811_M1	0.99883	Not Defined
4.8087	1.4306	4.97033	0.00832605	-0.00832605	-0.0325208	0.887951	1.40229	1.13213	-0.278789	0.109898	-0.0433087	0.185761	-0.00984526	0.0789723	-1.4306	-1.74466	-1.48527	-0.887951	-1.47077	-0.939234	-0.174825	0.167513	0.0433087	DNA dependent Protein kinase substrate motif;ERK1,2 kinase substrate motif;GSK-3, ERK1, ERK2, CDK5 substrate motif;WW domain binding motif								ATPase activity;ATPase activity, coupled;ATPase activity, coupled to movement of substances;binding;catalytic activity;enzyme activator activity;enzyme binding;enzyme regulator activity;GTPase activator activity;GTPase binding;GTPase regulator activity;hydrolase activity;hydrolase activity, acting on acid anhydrides;hydrolase activity, acting on acid anhydrides, in phosphorus-containing anhydride…	biological regulation;cellular process;establishment of localization;metabolic process;response to stimulus;signal transduction;transport	cell part;intracellular;membrane	Pancreatic cancer;Pathways in cancer	RhoGAP	AACTTT_UNKNOWN;AAGCCAT,MIR-135A,MIR-135B;ACTAYRNNNCCCR_UNKNOWN;ATPASE_ACTIVITY;ATPASE_ACTIVITY_COUPLED;ATPASE_ACTIVITY_COUPLED_TO_MOVEMENT_OF_SUBSTANCES;BEHAVIOR;BIOCARTA_RAC1_PATHWAY;BIOCARTA_RAS_PATHWAY;BLALOCK_ALZHEIMERS_DISEASE_UP;CDC42_PROTEIN_SIGNAL_TRANSDUCTION;CHARAFE_BREAST_CANCER_LUMINAL_VS_BASAL_DN;CHARAFE_BREAST_CANCER_LUMINAL_VS_MESENCHYMAL_DN;CHENG_IMPRINTED_BY_ESTRADIOL;CHEOK_RESPO…	Acetylation;Completeproteome;GTPaseactivation;Membrane;Phosphoprotein;Referenceproteome;Transport	Caspase-2-TRAF2-RIP1 complex	+	untreated_GLK1	Cluster -1656	1.57281	0.0130543	-1.83791	-1.80319	Ralbp1_S48_M2	0.973716	Not Defined
1.54321	1.05216	1.36785	0.00832605	-0.00832605	-0.0325208	1.31908	1.50576	1.36478	-0.278789	0.109898	-0.0433087	0.185761	-0.00984526	0.0789723	-1.05216	-1.36623	-1.10684	-1.31908	-1.90189	-1.37036	-0.174825	0.167513	0.0433087	Casein kinase I substrate motif;Casein kinase II substrate motif;Pyruvate dehydrogenase kinase substrate motif								adenyl nucleotide binding;adenyl ribonucleotide binding;ATP binding;binding;catalytic activity;kinase activity;lipid binding;nucleotide binding;phosphatidylinositol binding;phospholipid binding;phosphotransferase activity, alcohol group as acceptor;protein kinase activity;protein serine/threonine kinase activity;purine nucleotide binding;purine ribonucleoside triphosphate binding;purine ribonucle…	biological regulation;cellular process;response to stimulus;signal transduction	cell part;cytoplasm;intracellular membrane-bounded organelle;intracellular organelle;membrane;organelle		MIT;Pkinase;PX	AAAGGGA,MIR-204,MIR-211;ALCALAY_AML_BY_NPM1_LOCALIZATION_UP;AMUNDSON_RESPONSE_TO_ARSENITE;BOYAULT_LIVER_CANCER_SUBCLASS_G12_UP;BUYTAERT_PHOTODYNAMIC_THERAPY_STRESS_UP;CAIRO_HEPATOBLASTOMA_UP;CHEN_LIVER_METABOLISM_QTL_CIS;CHEN_METABOLIC_SYNDROM_NETWORK;chr1q41;COULOUARN_TEMPORAL_TGFB1_SIGNATURE_UP;DIAZ_CHRONIC_MEYLOGENOUS_LEUKEMIA_UP;DUTERTRE_ESTRADIOL_RESPONSE_24HR_DN;GCM_NF2;GROSS_HIF1A_TARGETS_…	Alternativesplicing;ATP-binding;Completeproteome;Cytoplasm;Kinase;Membrane;Nucleotide-binding;Phosphoprotein;Referenceproteome;Repeat;Serine/threonine-proteinkinase;Transferase		+	untreated_GLK1	Cluster -1656	1.93839	0.0133665	-1.31115	-1.78815	Rps6kc1_S778_M1	0.955899	Not Defined
1.10648	1.50562	1.37604	-0.118537	-0.110817	-0.39379	1.12449	1.26547	1.08203	-0.369462	0.0192246	-0.133982	0.529909	0.328131	0.110817	-1.10648	-1.42054	-1.16115	-1.08203	-1.66485	-1.13332	-0.0192246	0.0445724	0.306385	G protein-coupled receptor kinase 1 substrate motif;GSK3 kinase substrate motif;PKA kinase substrate motif;PKC kinase substrate motif									biological regulation;regulation of organelle organization	cell part;cytoplasm		SAM_1;SAM_2	ACACTAC,MIR-142-3P;BLALOCK_ALZHEIMERS_DISEASE_UP;BROWNE_HCMV_INFECTION_14HR_UP;BROWNE_HCMV_INFECTION_16HR_UP;BROWNE_HCMV_INFECTION_18HR_UP;BROWNE_HCMV_INFECTION_8HR_UP;CACTGCC,MIR-34A,MIR-34C,MIR-449;CELL_MATRIX_ADHESION;CELL_SUBSTRATE_ADHESION;chr11q13;CROMER_TUMORIGENESIS_UP;CYTOPLASM;DACOSTA_UV_RESPONSE_VIA_ERCC3_COMMON_DN;DACOSTA_UV_RESPONSE_VIA_ERCC3_DN;DANG_BOUND_BY_MYC;DING_LUNG_CANCER_EXP…	Completeproteome;Proteomicsidentification;Referenceproteome		+	untreated_GLK1	Cluster -1656	1.42265	0.0391009	-1.05171	-1.41062	Ppfia1_S238_M1	0.937334	Not Defined
1.49086	1.3047	1.32414	0.0294166	-0.321309	-0.192698	1.40244	1.3504	1.51093	0.029881	-0.029881	-0.172169	0.516235	0.184395	-0.0294166	-1.3047	-1.61876	-1.35937	-1.3504	-1.93322	-1.40168	-0.34043	0.544803	0.685657	ERK1,2 kinase substrate motif;GSK-3, ERK1, ERK2, CDK5 substrate motif;PKA kinase substrate motif;PKC kinase substrate motif;WW domain binding motif								binding;DNA binding;nucleic acid binding					ATGTACA,MIR-493;BROWNE_HCMV_INFECTION_4HR_DN;BROWNE_HCMV_INFECTION_8HR_DN;chr1p36;DACOSTA_UV_RESPONSE_VIA_ERCC3_DN;DACOSTA_UV_RESPONSE_VIA_ERCC3_TTD_DN;DACOSTA_UV_RESPONSE_VIA_ERCC3_XPCS_DN;DAZARD_RESPONSE_TO_UV_NHEK_DN;DIRMEIER_LMP1_RESPONSE_LATE_UP;GAZDA_DIAMOND_BLACKFAN_ANEMIA_ERYTHROID_DN;GCM_MYST2;GCM_NCAM1;GCM_UBE2N;GENTILE_UV_HIGH_DOSE_DN;GENTILE_UV_RESPONSE_CLUSTER_D6;GRAESSMANN_APOPTOSIS…	Acetylation;Completeproteome;DNA-binding;Phosphoprotein;Referenceproteome;Repeat		+	untreated_GLK1	Cluster -1656	1.53889	0.0209376	-1.26113	-1.57217	Ahdc1_S892_M1	0.99999	Not Defined
1.15785	1.05678	1.20532	-0.15426	0.101737	-0.288421	1.21493	1.4674	1.3122	-0.258382	0.0222759	-0.188007	0.613869	0.0923324	-0.0923324	-1.05678	-1.37085	-1.11145	-1.21493	-1.79775	-1.26621	0.266608	0.523514	-0.0222759	14-3-3 domain binding motif;Calmodulin-dependent protein kinase II substrate motif;Casein kinase II substrate motif;DNA dependent Protein kinase substrate motif;PKA kinase substrate motif;PKC kinase substrate motif								binding;cation binding;DNA binding;ion binding;metal ion binding;nucleic acid binding;nucleic acid binding transcription factor activity;regulatory region DNA binding;regulatory region nucleic acid binding;sequence-specific DNA binding transcription factor activity;transcription regulatory region DNA binding;transition metal ion binding;zinc ion binding	biological regulation;biosynthetic process;cellular metabolic process;cellular nitrogen compound metabolic process;cellular process;macromolecule metabolic process;metabolic process;nitrogen compound metabolic process;nucleobase-containing compound metabolic process;primary metabolic process;RNA metabolic process	cell part;intracellular membrane-bounded organelle;intracellular organelle;nucleoplasm;nucleus;organelle			AAGCACA,MIR-218;ATTCTTT,MIR-186;BENPORATH_ES_CORE_NINE_CORRELATED;BENPORATH_NANOG_TARGETS;BENPORATH_NOS_TARGETS;BENPORATH_OCT4_TARGETS;BENPORATH_SOX2_TARGETS;BLALOCK_ALZHEIMERS_DISEASE_UP;BUYTAERT_PHOTODYNAMIC_THERAPY_STRESS_UP;CACTGTG,MIR-128A,MIR-128B;CHIARETTI_ACUTE_LYMPHOBLASTIC_LEUKEMIA_ZAP70;chr22q13;DEURIG_T_CELL_PROLYMPHOCYTIC_LEUKEMIA_UP;GAGACTG,MIR-452;GCM_FANCC;GCM_SMARCD1;GRADE_COLON_…	Acetylation;Activator;Alternativesplicing;Completeproteome;DNA-binding;Metal-binding;Nucleus;Phosphoprotein;Referenceproteome;Transcription;Transcriptionregulation;Zinc;Zinc-finger		+	untreated_GLK1	Cluster -1656	1.47271	0.0328743	-1.09047	-1.45479	Tcf20_S669_M1	0.981815	Not Defined
1.47796	1.17723	1.57038	-0.109632	-0.0164108	0.0164108	1.56693	1.89221	1.49165	-0.278789	0.109898	-0.0433087	0.337946	0.137718	-0.0530949	-1.17723	-1.49129	-1.2319	-1.49165	-2.07446	-1.54293	-0.174825	0.167513	0.0433087	b-Adrenergic Receptor kinase substrate motif;Casein kinase II substrate motif;ERK1,2 kinase substrate motif;GSK-3, ERK1, ERK2, CDK5 substrate motif;WW domain binding motif								binding;cytoskeletal protein binding;filamin binding;protein binding	anatomical structure morphogenesis;biological regulation;cell morphogenesis;cellular component morphogenesis;cellular component organization;cellular process;cytoskeleton organization;developmental process;organelle organization	cell part;cytoplasm;cytoskeleton;intracellular non-membrane-bounded organelle;intracellular organelle;organelle		FAM101	ATACCTC,MIR-202;BASAKI_YBX1_TARGETS_UP;BERENJENO_TRANSFORMED_BY_RHOA_UP;BERTUCCI_MEDULLARY_VS_DUCTAL_BREAST_CANCER_DN;BOSCO_ALLERGEN_INDUCED_TH2_ASSOCIATED_MODULE;BRUINS_UVC_RESPONSE_VIA_TP53_GROUP_A;CCCAGAG,MIR-326;CHARAFE_BREAST_CANCER_LUMINAL_VS_BASAL_DN;CHARAFE_BREAST_CANCER_LUMINAL_VS_MESENCHYMAL_DN;CHIARADONNA_NEOPLASTIC_TRANSFORMATION_CDC25_DN;CHIARADONNA_NEOPLASTIC_TRANSFORMATION_KRAS_DN;…	Completeproteome;Cytoplasm;Cytoskeleton;Referenceproteome		+	untreated_GLK1	Cluster -1656	1.88705	0.0125993	-1.45045	-1.83606	Rflnb_S26_M1	0.97834	Not Defined
1.51145	1.54522	1.43681	0.307226	0.0658278	-0.0658278	1.86759	1.54191	1.43782	-0.278789	0.109898	-0.0433087	0.16833	-0.313973	-0.419347	-1.43681	-1.75088	-1.49149	-1.43782	-2.02063	-1.4891	-0.174825	0.167513	0.0433087	b-Adrenergic Receptor kinase substrate motif;Casein kinase II substrate motif;GSK-3, ERK1, ERK2, CDK5 substrate motif;MAPKAPK2 kinase substrate motif;WW domain binding motif										cell part;intracellular membrane-bounded organelle;intracellular organelle;membrane;nucleus;organelle		SAP;SPRY	BYSTRYKH_HEMATOPOIESIS_STEM_CELL_QTL_TRANS;CASORELLI_ACUTE_PROMYELOCYTIC_LEUKEMIA_DN;chr11q12;GSE17721_CPG_VS_GARDIQUIMOD_1H_BMDM_DN;GSE17721_CTRL_VS_LPS_4H_BMDM_UP;GSE17721_LPS_VS_GARDIQUIMOD_2H_BMDM_DN;GSE17721_LPS_VS_GARDIQUIMOD_8H_BMDM_DN;GSE17721_LPS_VS_PAM3CSK4_6H_BMDM_DN;GSE17721_LPS_VS_POLYIC_8H_BMDM_DN;GSE17721_PAM3CSK4_VS_GADIQUIMOD_1H_BMDM_DN;GSE17974_0H_VS_72H_IN_VITRO_ACT_CD4_TCELL_D…	Completeproteome;Nucleus;Phosphoprotein;Referenceproteome		+	untreated_GLK1	Cluster -1656	2.27402	0.00835052	-1.63263	-2.11568	Hnrnpul2_T163_M1	0.999994	Not Defined
0.653979	0.506909	0.510228	-1.03468	-0.0581665	0.390748	2.12446	2.15637	1.85639	-0.278789	0.109898	-0.0433087	0.243174	-0.0267353	0.0267353	-1.39296	-2.62982	-0.506909	-1.85639	-2.43921	-1.90768	-0.174825	0.167513	0.0433087	14-3-3 domain binding motif;Calmodulin-dependent protein kinase II substrate motif;Casein kinase II substrate motif;ERK1,2 kinase substrate motif;G protein-coupled receptor kinase 1 substrate motif;GSK3 kinase substrate motif;GSK-3, ERK1, ERK2, CDK5 substrate motif;PKA kinase substrate motif;PKC epsilon kinase substrate motif;PKC kinase substrate motif;WW domain binding motif												CH;LRR_8	CAGCTG_V$AP4_Q5;CCANNAGRKGGC_UNKNOWN;chr13q14;CUI_TCF21_TARGETS_2_DN;FOSTER_TOLERANT_MACROPHAGE_DN;GAUSSMANN_MLL_AF4_FUSION_TARGETS_C_UP;GOZGIT_ESR1_TARGETS_DN;GSE14308_TH1_VS_TH17_DN;GSE14769_UNSTIM_VS_240MIN_LPS_BMDM_DN;GSE15750_WT_VS_TRAF6KO_DAY6_EFF_CD8_TCELL_UP;GSE16522_MEMORY_VS_NAIVE_CD8_TCELL_DN;GSE17974_IL4_AND_ANTI_IL12_VS_UNTREATED_6H_ACT_CD4_TCELL_DN;GSE20366_EX_VIVO_VS_DEC205_CONVERS…	Completeproteome;Leucine-richrepeat;Phosphoprotein;Referenceproteome;Repeat		+	untreated_GLK1	Cluster -1656	1.55668	0.0168732	-1.44565	-1.6609	Lrch1_S518_M2	0.990875	Not Defined
0.0859823	-0.0859823	0.305717	-0.0030961	0.0030961	0.895785	2.1611	2.28191	2.04817	-0.278789	0.109898	-0.0433087	-2.24587	-1.31514	0.111981	-2.12822	-2.96223	0.389705	-2.04817	-2.63099	-2.09945	-0.174825	0.167513	0.0433087	Cdc2 kinase substrate motif;CDK1,2,4,6 kinase substrate motif;Growth associated histone HI kinase substrate motif;GSK-3, ERK1, ERK2, CDK5 substrate motif;WW domain binding motif									cellular metabolic process;cellular nitrogen compound metabolic process;cellular process;macromolecule metabolic process;metabolic process;mRNA metabolic process;mRNA processing;nitrogen compound metabolic process;nucleobase-containing compound metabolic process;primary metabolic process;RNA metabolic process;RNA processing;RNA splicing	cell part;macromolecular complex;ribonucleoprotein complex;spliceosomal complex		cwf21	AGUIRRE_PANCREATIC_CANCER_COPY_NUMBER_DN;BENPORATH_EED_TARGETS;BILD_HRAS_ONCOGENIC_SIGNATURE;BLALOCK_ALZHEIMERS_DISEASE_UP;BRUINS_UVC_RESPONSE_EARLY_LATE;CAFFAREL_RESPONSE_TO_THC_8HR_5_UP;CCTGTGA,MIR-513;CHARAFE_BREAST_CANCER_LUMINAL_VS_BASAL_UP;CHICAS_RB1_TARGETS_SENESCENT;chr16p13;DAIRKEE_TERT_TARGETS_UP;DANG_BOUND_BY_MYC;GAUSSMANN_MLL_AF4_FUSION_TARGETS_A_UP;GCM_CSNK1D;GCM_RAB10;GCNP_SHH_UP_EA…	Acetylation;Alternativesplicing;Coiledcoil;Completeproteome;Directproteinsequencing;mRNAprocessing;mRNAsplicing;Nucleus;Phosphoprotein;Referenceproteome;Spliceosome		+	untreated_GLK1	Cluster -1656	2.13213	0.00771377	-1.86441	-2.14549	Srrm2_T1370_M3	0.999505	Not Defined
0.0859823	-0.0859823	0.305717	-0.0030961	0.0030961	0.895785	2.1611	2.28191	2.04817	-0.278789	0.109898	-0.0433087	-2.24587	-1.31514	0.111981	-2.12822	-2.96223	0.389705	-2.04817	-2.63099	-2.09945	-0.174825	0.167513	0.0433087	14-3-3 domain binding motif;Calmodulin-dependent protein kinase II substrate motif;Casein kinase II substrate motif;CLK1 kinase substrate motif;DNA dependent Protein kinase substrate motif;G protein-coupled receptor kinase 1 substrate motif;GSK3 kinase substrate motif;PKA kinase substrate motif;PKC kinase substrate motif									cellular metabolic process;cellular nitrogen compound metabolic process;cellular process;macromolecule metabolic process;metabolic process;mRNA metabolic process;mRNA processing;nitrogen compound metabolic process;nucleobase-containing compound metabolic process;primary metabolic process;RNA metabolic process;RNA processing;RNA splicing	cell part;macromolecular complex;ribonucleoprotein complex;spliceosomal complex		cwf21	AGUIRRE_PANCREATIC_CANCER_COPY_NUMBER_DN;BENPORATH_EED_TARGETS;BILD_HRAS_ONCOGENIC_SIGNATURE;BLALOCK_ALZHEIMERS_DISEASE_UP;BRUINS_UVC_RESPONSE_EARLY_LATE;CAFFAREL_RESPONSE_TO_THC_8HR_5_UP;CCTGTGA,MIR-513;CHARAFE_BREAST_CANCER_LUMINAL_VS_BASAL_UP;CHICAS_RB1_TARGETS_SENESCENT;chr16p13;DAIRKEE_TERT_TARGETS_UP;DANG_BOUND_BY_MYC;GAUSSMANN_MLL_AF4_FUSION_TARGETS_A_UP;GCM_CSNK1D;GCM_RAB10;GCNP_SHH_UP_EA…	Acetylation;Alternativesplicing;Coiledcoil;Completeproteome;Directproteinsequencing;mRNAprocessing;mRNAsplicing;Nucleus;Phosphoprotein;Referenceproteome;Spliceosome		+	untreated_GLK1	Cluster -1656	2.13213	0.0077276	-1.86441	-2.14549	Srrm2_S1372_M3	0.999505	Not Defined
0.0859823	-0.0859823	0.305717	-0.0030961	0.0030961	0.895785	2.1611	2.28191	2.04817	-0.278789	0.109898	-0.0433087	-2.24587	-1.31514	0.111981	-2.12822	-2.96223	0.389705	-2.04817	-2.63099	-2.09945	-0.174825	0.167513	0.0433087	ERK1,2 kinase substrate motif;GSK-3, ERK1, ERK2, CDK5 substrate motif;MDC1 BRCT domain binding motif;PKA kinase substrate motif;PKC kinase substrate motif;Plk1 PBD domain binding motif;WW domain binding motif									cellular metabolic process;cellular nitrogen compound metabolic process;cellular process;macromolecule metabolic process;metabolic process;mRNA metabolic process;mRNA processing;nitrogen compound metabolic process;nucleobase-containing compound metabolic process;primary metabolic process;RNA metabolic process;RNA processing;RNA splicing	cell part;macromolecular complex;ribonucleoprotein complex;spliceosomal complex		cwf21	AGUIRRE_PANCREATIC_CANCER_COPY_NUMBER_DN;BENPORATH_EED_TARGETS;BILD_HRAS_ONCOGENIC_SIGNATURE;BLALOCK_ALZHEIMERS_DISEASE_UP;BRUINS_UVC_RESPONSE_EARLY_LATE;CAFFAREL_RESPONSE_TO_THC_8HR_5_UP;CCTGTGA,MIR-513;CHARAFE_BREAST_CANCER_LUMINAL_VS_BASAL_UP;CHICAS_RB1_TARGETS_SENESCENT;chr16p13;DAIRKEE_TERT_TARGETS_UP;DANG_BOUND_BY_MYC;GAUSSMANN_MLL_AF4_FUSION_TARGETS_A_UP;GCM_CSNK1D;GCM_RAB10;GCNP_SHH_UP_EA…	Acetylation;Alternativesplicing;Coiledcoil;Completeproteome;Directproteinsequencing;mRNAprocessing;mRNAsplicing;Nucleus;Phosphoprotein;Referenceproteome;Spliceosome		+	untreated_GLK1	Cluster -1656	2.13213	0.00774147	-1.86441	-2.14549	Srrm2_S1360_M3	0.999505	Not Defined
-0.156758	0.363196	0.775524	0.131074	0.683426	-0.409172	0.075963	1.55806	1.5789	0.724576	0.319789	0.101743	0.225885	-0.223229	-0.131074	-0.675371	-2.08797	0.156758	-0.075963	-1.40983	-1.52169	-0.444082	-0.101743	-0.225948	b-Adrenergic Receptor kinase substrate motif								catalytic activity;oxidoreductase activity;oxidoreductase activity, acting on CH-OH group of donors;oxidoreductase activity, acting on the CH-OH group of donors, NAD or NADP as acceptor;retinol dehydrogenase activity	biological regulation;cellular lipid metabolic process;cellular metabolic process;cellular process;hormone metabolic process;lipid metabolic process;metabolic process;multicellular organismal process;neurological system process;primary metabolic process;response to stimulus;small molecule metabolic process;vitamin metabolic process	cell part;intracellular	Retinol metabolism	adh_short	ACTAYRNNNCCCR_UNKNOWN;CELLULAR_HOMEOSTASIS;CELLULAR_LIPID_METABOLIC_PROCESS;CHEN_METABOLIC_SYNDROM_NETWORK;CHIANG_LIVER_CANCER_SUBCLASS_CTNNB1_DN;chr14q23;CRX_DN.V1_UP;CRX_NRL_DN.V1_UP;GGAMTNNNNNTCCY_UNKNOWN;GSE13306_LAMINA_PROPRIA_VS_SPLEEN_TREG_DN;GSE17721_12H_VS_24H_CPG_BMDM_DN;GSE17721_ALL_VS_24H_PAM3CSK4_BMDM_DN;GSE17721_PAM3CSK4_VS_GADIQUIMOD_4H_BMDM_UP;GSE17721_POLYIC_VS_PAM3CSK4_16H_BMDM_…	Completeproteome;NADP;Oxidoreductase;Referenceproteome;Sensorytransduction;Vision		+	untreated_GLK1	Cluster -1656	2.54795	0.0130849	-1.02171	-1.80101	Rdh12_T102_M3	1	Not Defined
-0.156758	0.363196	0.775524	0.131074	0.683426	-0.409172	0.075963	1.55806	1.5789	0.724576	0.319789	0.101743	0.225885	-0.223229	-0.131074	-0.675371	-2.08797	0.156758	-0.075963	-1.40983	-1.52169	-0.444082	-0.101743	-0.225948	Casein kinase I substrate motif;MAPKAPK2 kinase substrate motif;PKA kinase substrate motif;PKC kinase substrate motif								catalytic activity;oxidoreductase activity;oxidoreductase activity, acting on CH-OH group of donors;oxidoreductase activity, acting on the CH-OH group of donors, NAD or NADP as acceptor;retinol dehydrogenase activity	biological regulation;cellular lipid metabolic process;cellular metabolic process;cellular process;hormone metabolic process;lipid metabolic process;metabolic process;multicellular organismal process;neurological system process;primary metabolic process;response to stimulus;small molecule metabolic process;vitamin metabolic process	cell part;intracellular	Retinol metabolism	adh_short	ACTAYRNNNCCCR_UNKNOWN;CELLULAR_HOMEOSTASIS;CELLULAR_LIPID_METABOLIC_PROCESS;CHEN_METABOLIC_SYNDROM_NETWORK;CHIANG_LIVER_CANCER_SUBCLASS_CTNNB1_DN;chr14q23;CRX_DN.V1_UP;CRX_NRL_DN.V1_UP;GGAMTNNNNNTCCY_UNKNOWN;GSE13306_LAMINA_PROPRIA_VS_SPLEEN_TREG_DN;GSE17721_12H_VS_24H_CPG_BMDM_DN;GSE17721_ALL_VS_24H_PAM3CSK4_BMDM_DN;GSE17721_PAM3CSK4_VS_GADIQUIMOD_4H_BMDM_UP;GSE17721_POLYIC_VS_PAM3CSK4_16H_BMDM_…	Completeproteome;NADP;Oxidoreductase;Referenceproteome;Sensorytransduction;Vision		+	untreated_GLK1	Cluster -1656	2.54795	0.0130993	-1.02171	-1.80101	Rdh12_S104_M3	1	Not Defined
-0.0540681	0.243586	0.0540681	-0.0902271	0.248332	0.413573	0.830566	2.38522	1.41162	-0.278789	0.109898	-0.0433087	-0.448908	-0.377061	0.0902271	-1.45579	-3.17618	0.103595	-1.41349	-1.14345	-0.830566	-0.174825	0.167513	0.0433087	14-3-3 domain binding motif;Calmodulin-dependent protein kinase II substrate motif;Casein kinase II substrate motif;ERK1,2 kinase substrate motif;G protein-coupled receptor kinase 1 substrate motif;GSK3 kinase substrate motif;GSK-3, ERK1, ERK2, CDK5 substrate motif;MDC1 BRCT domain binding motif;PKA kinase substrate motif;PKC epsilon kinase substrate motif;PKC kinase substrate motif;Plk1 PBD doma…								binding;cytoskeletal protein binding;cytoskeletal regulatory protein binding;protein binding	anatomical structure development;anatomical structure morphogenesis;biological regulation;cell growth;cellular component morphogenesis;cellular component movement;cellular component organization;cellular process;cytoskeleton organization;cytoskeleton-dependent intracellular transport;developmental process;establishment of localization;establishment or maintenance of cell polarity;growth;organelle…	cell part;cell projection;cilium;cytoplasm;cytosol;macromolecular complex;membrane;neuron projection;plasma membrane;protein complex		MAP1B_neuraxin	AACTGAC,MIR-223;AACTTT_UNKNOWN;ACCAAAG,MIR-9;ALFANO_MYC_TARGETS;ATF2_S_UP.V1_UP;ATGTACA,MIR-493;AZARE_NEOPLASTIC_TRANSFORMATION_BY_STAT3_DN;BASAKI_YBX1_TARGETS_UP;BASSO_B_LYMPHOCYTE_NETWORK;BROCKE_APOPTOSIS_REVERSED_BY_IL6;BROWNE_HCMV_INFECTION_48HR_DN;CARD_MIR302A_TARGETS;CATTGTYY_V$SOX9_B1;CERVERA_SDHB_TARGETS_1_UP;CHARAFE_BREAST_CANCER_BASAL_VS_MESENCHYMAL_DN;CHARAFE_BREAST_CANCER_LUMINAL_VS_M…	Acetylation;Celljunction;Cellprojection;Completeproteome;Cytoplasm;Cytoskeleton;Microtubule;Phosphoprotein;Referenceproteome;Repeat;S-nitrosylation;Synapse		+	untreated_GLK1	Cluster -1656	1.81835	0.017419	-1.15384	-1.64415	Map1b_S1789_M2	0.999768	Not Defined
-0.156758	0.363196	0.775524	0.131074	0.683426	-0.409172	0.075963	1.55806	1.5789	0.724576	0.319789	0.101743	0.225885	-0.223229	-0.131074	-0.675371	-2.08797	0.156758	-0.075963	-1.40983	-1.52169	-0.444082	-0.101743	-0.225948	Casein kinase II substrate motif;G protein-coupled receptor kinase 1 substrate motif;GSK3 kinase substrate motif;PKA kinase substrate motif								catalytic activity;oxidoreductase activity;oxidoreductase activity, acting on CH-OH group of donors;oxidoreductase activity, acting on the CH-OH group of donors, NAD or NADP as acceptor;retinol dehydrogenase activity	biological regulation;cellular lipid metabolic process;cellular metabolic process;cellular process;hormone metabolic process;lipid metabolic process;metabolic process;multicellular organismal process;neurological system process;primary metabolic process;response to stimulus;small molecule metabolic process;vitamin metabolic process	cell part;intracellular	Retinol metabolism	adh_short	ACTAYRNNNCCCR_UNKNOWN;CELLULAR_HOMEOSTASIS;CELLULAR_LIPID_METABOLIC_PROCESS;CHEN_METABOLIC_SYNDROM_NETWORK;CHIANG_LIVER_CANCER_SUBCLASS_CTNNB1_DN;chr14q23;CRX_DN.V1_UP;CRX_NRL_DN.V1_UP;GGAMTNNNNNTCCY_UNKNOWN;GSE13306_LAMINA_PROPRIA_VS_SPLEEN_TREG_DN;GSE17721_12H_VS_24H_CPG_BMDM_DN;GSE17721_ALL_VS_24H_PAM3CSK4_BMDM_DN;GSE17721_PAM3CSK4_VS_GADIQUIMOD_4H_BMDM_UP;GSE17721_POLYIC_VS_PAM3CSK4_16H_BMDM_…	Completeproteome;NADP;Oxidoreductase;Referenceproteome;Sensorytransduction;Vision		+	untreated_GLK1	Cluster -1656	2.54795	0.0131138	-1.02171	-1.80101	Rdh12_S100_M3	1	Not Defined
1.01274	-0.21387	0.838811	-1.08644	-0.12431	0.524302	4.14379	-0.055541	2.00978	-0.278789	0.109898	-0.0433087	0.679624	0.0061512	-0.0061512	-4.85179	-3.44117	0.21387	0.055541	-0.756884	-1.01051	-0.174825	0.167513	0.0433087	Casein kinase II substrate motif;G protein-coupled receptor kinase 1 substrate motif												THUMP	BAKKER_FOXO3_TARGETS_DN;BROWNE_HCMV_INFECTION_14HR_UP;BYSTRYKH_HEMATOPOIESIS_STEM_CELL_AND_BRAIN_QTL_CIS;BYSTRYKH_HEMATOPOIESIS_STEM_CELL_QTL_CIS;CHARAFE_BREAST_CANCER_LUMINAL_VS_BASAL_UP;CHESLER_BRAIN_HIGHEST_GENETIC_VARIANCE;CHESLER_BRAIN_QTL_CIS;chr16p13;DAVICIONI_MOLECULAR_ARMS_VS_ERMS_UP;DEBIASI_APOPTOSIS_BY_REOVIRUS_INFECTION_UP;DEURIG_T_CELL_PROLYMPHOCYTIC_LEUKEMIA_DN;DING_LUNG_CANCER_EXPR…	Acetylation;Completeproteome;Phosphoprotein;Referenceproteome		+	untreated_GLK1	Cluster -1656	1.21908	0.0376389	-1.32603	-1.42016	Thumpd1_S88_M2	1	Not Defined
1.01274	-0.21387	0.838811	-1.08644	-0.12431	0.524302	4.14379	-0.055541	2.00978	-0.278789	0.109898	-0.0433087	0.679624	0.0061512	-0.0061512	-4.85179	-3.44117	0.21387	0.055541	-0.756884	-1.01051	-0.174825	0.167513	0.0433087	Casein kinase II substrate motif;DNA dependent Protein kinase substrate motif												THUMP	BAKKER_FOXO3_TARGETS_DN;BROWNE_HCMV_INFECTION_14HR_UP;BYSTRYKH_HEMATOPOIESIS_STEM_CELL_AND_BRAIN_QTL_CIS;BYSTRYKH_HEMATOPOIESIS_STEM_CELL_QTL_CIS;CHARAFE_BREAST_CANCER_LUMINAL_VS_BASAL_UP;CHESLER_BRAIN_HIGHEST_GENETIC_VARIANCE;CHESLER_BRAIN_QTL_CIS;chr16p13;DAVICIONI_MOLECULAR_ARMS_VS_ERMS_UP;DEBIASI_APOPTOSIS_BY_REOVIRUS_INFECTION_UP;DEURIG_T_CELL_PROLYMPHOCYTIC_LEUKEMIA_DN;DING_LUNG_CANCER_EXPR…	Acetylation;Completeproteome;Phosphoprotein;Referenceproteome		+	untreated_GLK1	Cluster -1656	1.21908	0.037664	-1.32603	-1.42016	Thumpd1_S86_M2	1	Not Defined
0.320928	-0.195089	0.195089	-0.563704	0.563704	1.45449	2.9277	1.46603	-0.0923791	-0.727264	0.13877	-1.18205	-1.04295	-2.7015	1.22154	-3.51123	-3.96103	0.617242	-1.53509	-0.0378366	0.0378366	-0.109067	0.233272	0.109067	b-Adrenergic Receptor kinase substrate motif;Casein kinase II substrate motif;G protein-coupled receptor kinase 1 substrate motif;Pyruvate dehydrogenase kinase substrate motif								binding;DNA binding;nucleic acid binding	cellular metabolic process;cellular nitrogen compound metabolic process;cellular process;macromolecule metabolic process;metabolic process;mRNA metabolic process;mRNA processing;nitrogen compound metabolic process;nucleobase-containing compound metabolic process;primary metabolic process;RNA metabolic process;RNA processing;RNA splicing	cell part;macromolecular complex;ribonucleoprotein complex;spliceosomal complex	mRNA surveillance pathway;RNA transport	PWI	AGUIRRE_PANCREATIC_CANCER_COPY_NUMBER_DN;BIOPOLYMER_METABOLIC_PROCESS;BYSTRYKH_HEMATOPOIESIS_STEM_CELL_QTL_TRANS;CAMP_UP.V1_DN;chr1p36;CTTGTAT,MIR-381;DIAZ_CHRONIC_MEYLOGENOUS_LEUKEMIA_UP;FEVR_CTNNB1_TARGETS_DN;FLECHNER_BIOPSY_KIDNEY_TRANSPLANT_OK_VS_DONOR_UP;FLECHNER_BIOPSY_KIDNEY_TRANSPLANT_REJECTED_VS_OK_DN;FLECHNER_PBL_KIDNEY_TRANSPLANT_OK_VS_DONOR_UP;FOURNIER_ACINAR_DEVELOPMENT_LATE_2;GARCIA…	Acetylation;Alternativesplicing;Citrullination;Completeproteome;DNA-binding;mRNAprocessing;mRNAsplicing;Nucleus;Phosphoprotein;Referenceproteome;RNA-binding;Spliceosome		+	untreated_GLK1	Cluster -1656	1.2325	0.040282	-1.24883	-1.40038	Srrm1_S463_M2	1	Not Defined
0.320928	-0.195089	0.195089	-0.563704	0.563704	1.45449	2.9277	1.46603	-0.0923791	-0.727264	0.13877	-1.18205	-1.04295	-2.7015	1.22154	-3.51123	-3.94596	0.617242	-1.53509	-0.0378366	0.0378366	-0.109067	0.233272	0.109067	Casein kinase II substrate motif;G protein-coupled receptor kinase 1 substrate motif;PKA kinase substrate motif								binding;DNA binding;nucleic acid binding	cellular metabolic process;cellular nitrogen compound metabolic process;cellular process;macromolecule metabolic process;metabolic process;mRNA metabolic process;mRNA processing;nitrogen compound metabolic process;nucleobase-containing compound metabolic process;primary metabolic process;RNA metabolic process;RNA processing;RNA splicing	cell part;macromolecular complex;ribonucleoprotein complex;spliceosomal complex	mRNA surveillance pathway;RNA transport	PWI	AGUIRRE_PANCREATIC_CANCER_COPY_NUMBER_DN;BIOPOLYMER_METABOLIC_PROCESS;BYSTRYKH_HEMATOPOIESIS_STEM_CELL_QTL_TRANS;CAMP_UP.V1_DN;chr1p36;CTTGTAT,MIR-381;DIAZ_CHRONIC_MEYLOGENOUS_LEUKEMIA_UP;FEVR_CTNNB1_TARGETS_DN;FLECHNER_BIOPSY_KIDNEY_TRANSPLANT_OK_VS_DONOR_UP;FLECHNER_BIOPSY_KIDNEY_TRANSPLANT_REJECTED_VS_OK_DN;FLECHNER_PBL_KIDNEY_TRANSPLANT_OK_VS_DONOR_UP;FOURNIER_ACINAR_DEVELOPMENT_LATE_2;GARCIA…	Acetylation;Alternativesplicing;Citrullination;Completeproteome;DNA-binding;mRNAprocessing;mRNAsplicing;Nucleus;Phosphoprotein;Referenceproteome;RNA-binding;Spliceosome		+	untreated_GLK1	Cluster -1656	1.23247	0.0403387	-1.24757	-1.39989	Srrm1_S461_M2	1	Not Defined
0.520536	-0.267386	0.582315	-0.53078	0.66181	0.604812	4.10967	0.891686	0.19514	-0.278789	0.109898	-0.0433087	-1.71303	-2.38981	0.53078	-2.62275	-2.91481	0.267386	-0.19514	-0.777957	-0.246423	-0.174825	0.167513	0.0433087	Casein kinase II substrate motif;MAPKAPK2 kinase substrate motif								binding;cation binding;ion binding;metal ion binding;transition metal ion binding;zinc ion binding	biosynthetic process;cellular metabolic process;cellular nitrogen compound metabolic process;cellular process;macromolecule metabolic process;metabolic process;nitrogen compound metabolic process;nucleobase-containing compound metabolic process;primary metabolic process;RNA metabolic process	cell part;cytoplasm;intracellular membrane-bounded organelle;intracellular non-membrane-bounded organelle;intracellular organelle;nucleoplasm;nucleus;organelle		PHD;SPOC;TFIIS_M	AAAYRNCTG_UNKNOWN;AGCYRWTTC_UNKNOWN;BENPORATH_ES_1;BENPORATH_NANOG_TARGETS;BENPORATH_SOX2_TARGETS;CCCAGAG,MIR-326;CERIBELLI_PROMOTERS_INACTIVE_AND_BOUND_BY_NFY;chr20q13;CREIGHTON_ENDOCRINE_THERAPY_RESISTANCE_5;CTTTAAR_UNKNOWN;DAZARD_RESPONSE_TO_UV_NHEK_DN;DODD_NASOPHARYNGEAL_CARCINOMA_UP;DOUGLAS_BMI1_TARGETS_DN;DOUGLAS_BMI1_TARGETS_UP;ESC_J1_UP_EARLY.V1_UP;GARGALOVIC_RESPONSE_TO_OXIDIZED_PHOSPHOL…	3D-structure;Acetylation;Alternativesplicing;Apoptosis;Completeproteome;Cytoplasm;Cytoskeleton;Directproteinsequencing;Metal-binding;Nucleus;Phosphoprotein;Referenceproteome;Zinc;Zinc-finger		+	untreated_GLK1	Cluster -1656	1.74901	0.0145563	-1.38178	-1.73461	Dido1_S806_M2	1	Not Defined
0.525726	-0.276234	0.580935	-0.510084	0.643149	0.605022	4.22472	0.94714	0.273689	-0.278789	0.109898	-0.0433087	-1.34137	-2.38902	0.510084	-2.64678	-2.79096	0.276234	-0.273689	-0.856506	-0.324972	-0.174825	0.167513	0.0433087	b-Adrenergic Receptor kinase substrate motif;ERK1,2 kinase substrate motif;G protein-coupled receptor kinase 1 substrate motif;GSK3 kinase substrate motif;GSK-3, ERK1, ERK2, CDK5 substrate motif;WW domain binding motif								binding;cation binding;ion binding;metal ion binding;transition metal ion binding;zinc ion binding	biosynthetic process;cellular metabolic process;cellular nitrogen compound metabolic process;cellular process;macromolecule metabolic process;metabolic process;nitrogen compound metabolic process;nucleobase-containing compound metabolic process;primary metabolic process;RNA metabolic process	cell part;cytoplasm;intracellular membrane-bounded organelle;intracellular non-membrane-bounded organelle;intracellular organelle;nucleoplasm;nucleus;organelle		PHD;SPOC;TFIIS_M	AAAYRNCTG_UNKNOWN;AGCYRWTTC_UNKNOWN;BENPORATH_ES_1;BENPORATH_NANOG_TARGETS;BENPORATH_SOX2_TARGETS;CCCAGAG,MIR-326;CERIBELLI_PROMOTERS_INACTIVE_AND_BOUND_BY_NFY;chr20q13;CREIGHTON_ENDOCRINE_THERAPY_RESISTANCE_5;CTTTAAR_UNKNOWN;DAZARD_RESPONSE_TO_UV_NHEK_DN;DODD_NASOPHARYNGEAL_CARCINOMA_UP;DOUGLAS_BMI1_TARGETS_DN;DOUGLAS_BMI1_TARGETS_UP;ESC_J1_UP_EARLY.V1_UP;GARGALOVIC_RESPONSE_TO_OXIDIZED_PHOSPHOL…	3D-structure;Acetylation;Alternativesplicing;Apoptosis;Completeproteome;Cytoplasm;Cytoskeleton;Directproteinsequencing;Metal-binding;Nucleus;Phosphoprotein;Referenceproteome;Zinc;Zinc-finger		+	untreated_GLK1	Cluster -1656	1.76006	0.0142995	-1.38357	-1.74098	Dido1_S802_M2	1	Not Defined
-0.0566578	-0.259203	0.0784187	-0.922552	-0.122309	0.344212	0.414212	0.584938	0.439778	0.913	0.884056	0.697664	0.288901	-4.27367	0.122309	-5.38993	0.0566578	0.503686	-1.27603	-0.414212	-0.826918	-1.04	-0.697664	-0.821869	Casein kinase I substrate motif;DNA dependent Protein kinase substrate motif;ERK1,2 kinase substrate motif;G protein-coupled receptor kinase 1 substrate motif;GSK3 kinase substrate motif;GSK-3, ERK1, ERK2, CDK5 substrate motif;WW domain binding motif								adenyl nucleotide binding;adenyl ribonucleotide binding;ATP binding;ATPase activity;ATPase activity, coupled;ATP-dependent helicase activity;binding;catalytic activity;cation binding;DNA binding;helicase activity;hydrolase activity;hydrolase activity, acting on acid anhydrides;hydrolase activity, acting on acid anhydrides, in phosphorus-containing anhydrides;ion binding;metal ion binding;nucleic …	biological regulation;cellular component organization;cellular process;chromatin organization;chromosome organization;cytoskeleton organization;microtubule organizing center organization;organelle organization	cell part;centrosome;chromatin remodeling complex;cytoplasm;cytoskeleton;intracellular membrane-bounded organelle;intracellular non-membrane-bounded organelle;intracellular organelle;macromolecular complex;microtubule organizing center;nucleolus;nucleus;organelle;protein complex;transcriptional repressor complex		CHDCT2;CHDNT;Chromo;DUF1086;DUF1087;Helicase_C;PHD;SNF2_N	ASGHARZADEH_NEUROBLASTOMA_POOR_SURVIVAL_DN;ATP_DEPENDENT_DNA_HELICASE_ACTIVITY;ATP_DEPENDENT_HELICASE_ACTIVITY;ATPASE_ACTIVITY;ATPASE_ACTIVITY_COUPLED;BAELDE_DIABETIC_NEPHROPATHY_DN;BIOPOLYMER_METABOLIC_PROCESS;CAGGGTC,MIR-504;chr17p13;DNA_BINDING;DNA_DEPENDENT_ATPASE_ACTIVITY;DNA_HELICASE_ACTIVITY;DOUGLAS_BMI1_TARGETS_UP;FLECHNER_PBL_KIDNEY_TRANSPLANT_OK_VS_DONOR_UP;GOBERT_OLIGODENDROCYTE_DIFFER…	Completeproteome;Metal-binding;Nucleus;Proteomicsidentification;Referenceproteome;Zinc;Zinc-finger		+	untreated_GLK1	Cluster -1656	1.67976	0.0154885	-1.39703	-1.7064	Chd3_S1653_M2	1	Not Defined
-0.0589404	-0.261486	0.0761361	-0.922552	-0.122309	0.344212	0.414212	0.584938	0.439778	0.913	0.884056	0.697664	0.30173	-4.27367	0.122309	-5.39222	0.0589404	0.501403	-1.27603	-0.414212	-0.826918	-1.04	-0.697664	-0.821869	Casein kinase II substrate motif;DNA dependent Protein kinase substrate motif;MAPKAPK2 kinase substrate motif								adenyl nucleotide binding;adenyl ribonucleotide binding;ATP binding;ATPase activity;ATPase activity, coupled;ATP-dependent helicase activity;binding;catalytic activity;cation binding;DNA binding;helicase activity;hydrolase activity;hydrolase activity, acting on acid anhydrides;hydrolase activity, acting on acid anhydrides, in phosphorus-containing anhydrides;ion binding;metal ion binding;nucleic …	biological regulation;cellular component organization;cellular process;chromatin organization;chromosome organization;cytoskeleton organization;microtubule organizing center organization;organelle organization	cell part;centrosome;chromatin remodeling complex;cytoplasm;cytoskeleton;intracellular membrane-bounded organelle;intracellular non-membrane-bounded organelle;intracellular organelle;macromolecular complex;microtubule organizing center;nucleolus;nucleus;organelle;protein complex;transcriptional repressor complex		CHDCT2;CHDNT;Chromo;DUF1086;DUF1087;Helicase_C;PHD;SNF2_N	ASGHARZADEH_NEUROBLASTOMA_POOR_SURVIVAL_DN;ATP_DEPENDENT_DNA_HELICASE_ACTIVITY;ATP_DEPENDENT_HELICASE_ACTIVITY;ATPASE_ACTIVITY;ATPASE_ACTIVITY_COUPLED;BAELDE_DIABETIC_NEPHROPATHY_DN;BIOPOLYMER_METABOLIC_PROCESS;CAGGGTC,MIR-504;chr17p13;DNA_BINDING;DNA_DEPENDENT_ATPASE_ACTIVITY;DNA_HELICASE_ACTIVITY;DOUGLAS_BMI1_TARGETS_UP;FLECHNER_PBL_KIDNEY_TRANSPLANT_OK_VS_DONOR_UP;GOBERT_OLIGODENDROCYTE_DIFFER…	Completeproteome;Metal-binding;Nucleus;Proteomicsidentification;Referenceproteome;Zinc;Zinc-finger		+	untreated_GLK1	Cluster -1656	1.67617	0.0154947	-1.39558	-1.70389	Chd3_S1657_M2	1	Not Defined
0.627387	-0.429655	0.397626	0.339571	1.64344	0.215241	-0.153745	0.549911	0.186385	0.714913	0.0362768	-0.41398	-1.06312	-1.81724	-0.215241	-1.69937	-0.198736	0.198736	-0.0467153	-1.72375	0.0467153	-0.565402	-0.0362768	0.206372	Casein kinase II substrate motif;GSK-3, ERK1, ERK2, CDK5 substrate motif;RAF1 kinase substrate motif;WW domain binding motif	ERK1;ERK2							adenyl nucleotide binding;adenyl ribonucleotide binding;ATP binding;binding;calcium-dependent protein kinase activity;calcium-dependent protein kinase C activity;calcium-dependent protein serine/threonine kinase activity;catalytic activity;cation binding;enzyme binding;histone kinase activity;histone kinase activity (H3-T6 specific);histone threonine kinase activity;ion binding;kinase activity;me…	anatomical structure formation involved in morphogenesis;biological adhesion;biological regulation;cell adhesion;cell differentiation;cell junction organization;cell motility;cellular component assembly;cellular component movement;cellular component organization;cellular homeostasis;cellular ion homeostasis;cellular metabolic process;cellular process;chromatin modification;chromatin organization;…	apical part of cell;cell body;cell part;cell projection;cilium;cytoplasm;cytosol;endoplasmic reticulum;extracellular organelle;intracellular membrane-bounded organelle;intracellular organelle;membrane;mitochondrion;neuron projection;neuronal cell body;nucleus;organelle;plasma membrane;vesicle	African trypanosomiasis;Aldosterone-regulated sodium reabsorption;Amoebiasis;Calcium signaling pathway;Endocrine and other factor-regulated calcium reabsorption;ErbB signaling pathway;Fc gamma R-mediated phagocytosis;Focal adhesion;Gap junction;Gastric acid secretion;Glioma;Leukocyte transendothelial migration;Long-term depression;Long-term potentiation;MAPK signaling pathway;MAPK signaling pathw…	C1_1;C2;Pkinase;Pkinase_C	ALONSO_METASTASIS_EMT_UP;ALONSO_METASTASIS_UP;AMUNDSON_RESPONSE_TO_ARSENITE;APOPTOSIS_GO;BAE_BRCA1_TARGETS_UP;BIOCARTA_AGPCR_PATHWAY;BIOCARTA_ARENRF2_PATHWAY;BIOCARTA_AT1R_PATHWAY;BIOCARTA_BCR_PATHWAY;BIOCARTA_BIOPEPTIDES_PATHWAY;BIOCARTA_CALCINEURIN_PATHWAY;BIOCARTA_CARDIACEGF_PATHWAY;BIOCARTA_CBL_PATHWAY;BIOCARTA_CCR3_PATHWAY;BIOCARTA_CCR5_PATHWAY;BIOCARTA_CDMAC_PATHWAY;BIOCARTA_CHEMICAL_PATHWA…	Acetylation;Angiogenesis;Apoptosis;ATP-binding;Calcium;Celladhesion;Cellmembrane;Completeproteome;Cytoplasm;Kinase;Membrane;Metal-binding;Mitochondrion;Nucleotide-binding;Nucleus;Phosphoprotein;Polymorphism;Referenceproteome;Repeat;Serine/threonine-proteinkinase;Transferase;Zinc;Zinc-finger		+	untreated_GLK1	Cluster -1656	1.74545	0.0362207	-0.885617	-1.43118	Prkca_T638_M1	1	Not Defined
-0.0767097	0.0767097	0.192844	0.782908	0.799809	0.934854	0.52047	1.0336	0.380549	-0.0984569	0.234617	-0.218971	-0.782908	-0.978515	-0.889697	-1.04423	-1.24473	0.497024	-0.380549	-1.6262	-1.48183	-0.119677	0.222661	0.0984569	ERK1,2 kinase substrate motif;GSK-3, ERK1, ERK2, CDK5 substrate motif;WW domain binding motif										extracellular organelle;organelle;vesicle		UPF0560	ACTGCCT,MIR-34B;ATGCTGC,MIR-103,MIR-107;BERENJENO_TRANSFORMED_BY_RHOA_UP;BILD_E2F3_ONCOGENIC_SIGNATURE;CASORELLI_ACUTE_PROMYELOCYTIC_LEUKEMIA_DN;CHARAFE_BREAST_CANCER_BASAL_VS_MESENCHYMAL_DN;CHARAFE_BREAST_CANCER_LUMINAL_VS_BASAL_DN;CHARAFE_BREAST_CANCER_LUMINAL_VS_MESENCHYMAL_DN;CHIANG_LIVER_CANCER_SUBCLASS_POLYSOMY7_DN;chr10p13;CREIGHTON_ENDOCRINE_THERAPY_RESISTANCE_3;CTATGCA,MIR-153;CTCCAAG,MI…	Completeproteome;Proteomicsidentification;Referenceproteome		+	untreated_GLK1	Cluster -1656	2.33765	0.0144048	-1.02437	-1.73918	Fam171a1_S849_M2	0.996537	Not Defined
-0.312268	0.312268	0.322143	1.06018	0.620706	1.73438	0.655783	0.724116	0.498572	-0.800694	-0.246098	-0.026957	-0.620706	-0.816312	-0.727494	-1.49982	-1.89838	0.329371	-0.498572	-1.56347	-1.29745	0.026957	0.369296	0.245091	Casein kinase II substrate motif;Cdc2 kinase substrate motif;CDK kinase substrate motif;CDK1,2,4,6 kinase substrate motif;ERK1,2 kinase substrate motif;Growth associated histone HI kinase substrate motif;GSK-3, ERK1, ERK2, CDK5 substrate motif;MAPKAPK2 kinase substrate motif;WW domain binding motif								structural molecule activity		brush border;cell cortex;cell part;cell projection;chromosome;cytoplasm;cytoskeleton;intracellular non-membrane-bounded organelle;intracellular organelle;membrane;nuclear chromosome;nucleoplasm;organelle;plasma membrane		Aldolase_II	AAAYRNCTG_UNKNOWN;AACTGGA,MIR-145;AACTTT_UNKNOWN;ALFANO_MYC_TARGETS;AMBROSINI_FLAVOPIRIDOL_TREATMENT_TP53;ATGTTAA,MIR-302C;BAELDE_DIABETIC_NEPHROPATHY_DN;BENPORATH_NANOG_TARGETS;BENPORATH_NOS_TARGETS;BENPORATH_OCT4_TARGETS;BENPORATH_SOX2_TARGETS;BERNARD_PPAPDC1B_TARGETS_DN;BLALOCK_ALZHEIMERS_DISEASE_INCIPIENT_UP;BLALOCK_ALZHEIMERS_DISEASE_UP;BROWNE_HCMV_INFECTION_14HR_DN;BROWNE_HCMV_INFECTION_18H…	Acetylation;Actin-binding;Alternativesplicing;Calmodulin-binding;Cellmembrane;Completeproteome;Cytoplasm;Cytoskeleton;Membrane;Phosphoprotein;Referenceproteome;Ublconjugation		+	untreated_GLK1	Cluster -1656	1.974	0.0178799	-1.04113	-1.62962	Add3_S681_M2	0.997613	Not Defined
-0.0767097	0.0767097	0.192844	0.782908	0.799809	0.934854	0.52047	1.0336	0.380549	-0.0984569	0.234617	-0.218971	-0.782908	-0.978515	-0.889697	-1.04423	-1.24473	0.497024	-0.380549	-1.6262	-1.48183	-0.119677	0.222661	0.0984569	PAK2 kinase substrate motif;PKA kinase substrate motif;PKC kinase substrate motif										extracellular organelle;organelle;vesicle		UPF0560	ACTGCCT,MIR-34B;ATGCTGC,MIR-103,MIR-107;BERENJENO_TRANSFORMED_BY_RHOA_UP;BILD_E2F3_ONCOGENIC_SIGNATURE;CASORELLI_ACUTE_PROMYELOCYTIC_LEUKEMIA_DN;CHARAFE_BREAST_CANCER_BASAL_VS_MESENCHYMAL_DN;CHARAFE_BREAST_CANCER_LUMINAL_VS_BASAL_DN;CHARAFE_BREAST_CANCER_LUMINAL_VS_MESENCHYMAL_DN;CHIANG_LIVER_CANCER_SUBCLASS_POLYSOMY7_DN;chr10p13;CREIGHTON_ENDOCRINE_THERAPY_RESISTANCE_3;CTATGCA,MIR-153;CTCCAAG,MI…	Completeproteome;Proteomicsidentification;Referenceproteome		+	untreated_GLK1	Cluster -1656	2.33765	0.0144193	-1.02437	-1.73918	Fam171a1_S840_M2	0.996537	Not Defined
0.895261	0.828246	0.692232	0.648301	0.431215	0.27418	0.389605	0.938326	0.581106	0.0642729	0.219314	0.109599	-0.27418	-1.71798	-1.53539	-1.07924	-0.692232	-1.44654	-0.389605	-0.972422	-0.440888	-0.406611	-0.0642729	-0.188478	Casein kinase II substrate motif;Pyruvate dehydrogenase kinase substrate motif									biological regulation;biosynthetic process;cellular metabolic process;cellular nitrogen compound metabolic process;cellular process;macromolecule metabolic process;metabolic process;nitrogen compound metabolic process;nucleobase-containing compound metabolic process;primary metabolic process;RNA metabolic process	cell part;intracellular membrane-bounded organelle;intracellular non-membrane-bounded organelle;intracellular organelle;nucleolus;nucleus;organelle		Fcf2	AMUNDSON_RESPONSE_TO_ARSENITE;CACGTG_V$MYC_Q2;chr1p22;CSR_EARLY_UP.V1_UP;DE_YY1_TARGETS_DN;ENK_UV_RESPONSE_EPIDERMIS_DN;FERREIRA_EWINGS_SARCOMA_UNSTABLE_VS_STABLE_UP;GARY_CD5_TARGETS_DN;GCM_DDX5;GCM_SMARCC1;GSE11864_UNTREATED_VS_CSF1_IFNG_IN_MAC_UP;GSE12845_NAIVE_VS_PRE_GC_TONSIL_BCELL_UP;GSE1460_CD4_THYMOCYTE_VS_NAIVE_CD4_TCELL_CORD_BLOOD_UP;GSE1460_CORD_VS_ADULT_BLOOD_NAIVE_CD4_TCELL_DN;GSE1772…	Coiledcoil;Completeproteome;Nucleus;Phosphoprotein;Referenceproteome;Transcription;Transcriptionregulation		+	untreated_GLK1	Cluster -1656	3.81596	0.00333138	-1.27329	-2.42039	Dnttip2_S255_M2	0.999552	Not Defined
0.895261	0.828246	0.692232	0.648301	0.431215	0.27418	0.389605	0.938326	0.581106	0.0642729	0.219314	0.109599	-0.27418	-1.71798	-1.53539	-1.07924	-0.692232	-1.44654	-0.389605	-0.972422	-0.440888	-0.406611	-0.0642729	-0.188478	SHP1 phosphatase substrate motif									biological regulation;biosynthetic process;cellular metabolic process;cellular nitrogen compound metabolic process;cellular process;macromolecule metabolic process;metabolic process;nitrogen compound metabolic process;nucleobase-containing compound metabolic process;primary metabolic process;RNA metabolic process	cell part;intracellular membrane-bounded organelle;intracellular non-membrane-bounded organelle;intracellular organelle;nucleolus;nucleus;organelle		Fcf2	AMUNDSON_RESPONSE_TO_ARSENITE;CACGTG_V$MYC_Q2;chr1p22;CSR_EARLY_UP.V1_UP;DE_YY1_TARGETS_DN;ENK_UV_RESPONSE_EPIDERMIS_DN;FERREIRA_EWINGS_SARCOMA_UNSTABLE_VS_STABLE_UP;GARY_CD5_TARGETS_DN;GCM_DDX5;GCM_SMARCC1;GSE11864_UNTREATED_VS_CSF1_IFNG_IN_MAC_UP;GSE12845_NAIVE_VS_PRE_GC_TONSIL_BCELL_UP;GSE1460_CD4_THYMOCYTE_VS_NAIVE_CD4_TCELL_CORD_BLOOD_UP;GSE1460_CORD_VS_ADULT_BLOOD_NAIVE_CD4_TCELL_DN;GSE1772…	Coiledcoil;Completeproteome;Nucleus;Phosphoprotein;Referenceproteome;Transcription;Transcriptionregulation		+	untreated_GLK1	Cluster -1656	3.81596	0.00332164	-1.27329	-2.42039	Dnttip2_Y253_M2	0.999552	Not Defined
0.00891352	0.136132	0.00768328	1.00108	0.716835	0.682981	0.893491	0.860038	0.589913	0.293823	0.44465	0.241468	-0.682981	-0.878587	-0.78977	-0.523416	-0.00768328	-0.761125	-0.589913	-1.17273	-0.641196	-0.30991	-0.241468	-0.484046	Casein kinase II substrate motif;G protein-coupled receptor kinase 1 substrate motif								binding;lipid binding;phosphatidylinositol binding;phosphatidylinositol-3,4,5-trisphosphate binding;phosphatidylinositol-3,4-bisphosphate binding;phosphatidylinositol-3,5-bisphosphate binding;phosphatidylinositol-3-phosphate binding;phosphatidylinositol-4,5-bisphosphate binding;phosphatidylinositol-4-phosphate binding;phosphatidylinositol-5-phosphate binding;phospholipid binding	cellular process;endosome transport;establishment of localization;protein transport;transport;vesicle-mediated transport	cell part;endosome;intracellular membrane-bounded organelle;intracellular organelle;macromolecular complex;membrane;organelle;plasma membrane;protein complex		CAP-ZIP_m		Alternativesplicing;Cellmembrane;Completeproteome;Endosome;Membrane;Phosphoprotein;Proteintransport;Referenceproteome;Transport		+	untreated_GLK1	Cluster -1656	4.21867	0.00547651	-1.07999	-2.28759	Washc2_S768_M1	0.996168	Not Defined
0.61219	0.627574	0.359023	0.86216	2.24327	-0.387114	1.0338	1.24989	1.09329	-0.278789	0.109898	-0.0433087	0.117789	-0.174091	-0.117789	-0.359023	-0.59951	-0.521973	-1.0338	-1.61661	-1.08508	-0.174825	0.167513	0.0433087	b-Adrenergic Receptor kinase substrate motif;Casein kinase II substrate motif;G protein-coupled receptor kinase 1 substrate motif;Pyruvate dehydrogenase kinase substrate motif									cellular process;establishment of localization;protein transport;secretion;transport;vesicle-mediated transport	cell part		DUF846		Acetylation;Completeproteome;Membrane;Referenceproteome;Transmembrane;Transmembranehelix		+	untreated_GLK1	Cluster -1656	2.13228	0.0154374	-1.06966	-1.70757	Tvp23b_S6_M1	0.999626	Not Defined
0.613668	0.509858	0.798317	0.62091	0.85072	0.821211	0.784316	0.465739	0.803381	-0.278789	0.109898	-0.0433087	-0.62091	-0.816516	-0.727699	-0.509858	-0.823923	-0.564532	-0.465739	-1.04856	-0.517022	-0.174825	0.167513	0.0433087	Casein kinase II substrate motif;DNA dependent Protein kinase substrate motif									cell cycle;cell division;cellular process	cell part;endomembrane system;membrane		DUF3534;PDZ	ACTGCAG,MIR-17-3P;BENPORATH_ES_WITH_H3K27ME3;CAGGTG_V$E12_Q6;chr2q33;CHYLA_CBFA2T3_TARGETS_UP;CTCTATG,MIR-368;CUI_TCF21_TARGETS_2_DN;GAGCTGG,MIR-337;GCANCTGNY_V$MYOD_Q6;GSE13493_CD4INTCD8POS_VS_CD8POS_THYMOCYTE_DN;GSE17721_0.5H_VS_24H_LPS_BMDM_DN;GSE17721_CTRL_VS_LPS_12H_BMDM_DN;GSE17721_CTRL_VS_POLYIC_8H_BMDM_DN;GSE17721_LPS_VS_POLYIC_1H_BMDM_UP;GSE17721_LPS_VS_POLYIC_8H_BMDM_UP;GSE24142_ADULT_V…	3D-structure;Alternativesplicing;Cellcycle;Celldivision;Celljunction;Completeproteome;Membrane;Phosphoprotein;Referenceproteome;Repeat;Tightjunction		+	untreated_GLK1	Cluster -1656	3.42248	0.00980952	-1.00956	-2.01785	Pard3b_S366_M2	0.900161	Not Defined
0.613668	0.509858	0.798317	0.62091	0.85072	0.821211	0.784316	0.465739	0.803381	-0.278789	0.109898	-0.0433087	-0.62091	-0.816516	-0.727699	-0.509858	-0.823923	-0.564532	-0.465739	-1.04856	-0.517022	-0.174825	0.167513	0.0433087	Casein kinase II substrate motif;ERK1,2 kinase substrate motif;G protein-coupled receptor kinase 1 substrate motif;GSK3 kinase substrate motif;GSK-3, ERK1, ERK2, CDK5 substrate motif;MDC1 BRCT domain binding motif;PKA kinase substrate motif;PKC kinase substrate motif;Plk1 PBD domain binding motif;WW domain binding motif									cell cycle;cell division;cellular process	cell part;endomembrane system;membrane		DUF3534;PDZ	ACTGCAG,MIR-17-3P;BENPORATH_ES_WITH_H3K27ME3;CAGGTG_V$E12_Q6;chr2q33;CHYLA_CBFA2T3_TARGETS_UP;CTCTATG,MIR-368;CUI_TCF21_TARGETS_2_DN;GAGCTGG,MIR-337;GCANCTGNY_V$MYOD_Q6;GSE13493_CD4INTCD8POS_VS_CD8POS_THYMOCYTE_DN;GSE17721_0.5H_VS_24H_LPS_BMDM_DN;GSE17721_CTRL_VS_LPS_12H_BMDM_DN;GSE17721_CTRL_VS_POLYIC_8H_BMDM_DN;GSE17721_LPS_VS_POLYIC_1H_BMDM_UP;GSE17721_LPS_VS_POLYIC_8H_BMDM_UP;GSE24142_ADULT_V…	3D-structure;Alternativesplicing;Cellcycle;Celldivision;Celljunction;Completeproteome;Membrane;Phosphoprotein;Referenceproteome;Repeat;Tightjunction		+	untreated_GLK1	Cluster -1656	3.42248	0.00982414	-1.00956	-2.01785	Pard3b_S364_M2	0.900161	Not Defined
0.87911	1.38338	0.526546	0.667838	1.24107	1.58368	1.19117	1.36784	1.26368	-0.278789	0.109898	-0.0433087	-0.667838	-0.863444	-0.774627	-0.526546	-1.22836	-0.902346	-1.19117	-1.77399	-1.24245	-0.174825	0.167513	0.0433087	Casein kinase II substrate motif;ERK1,2 kinase substrate motif;GSK-3, ERK1, ERK2, CDK5 substrate motif;MAPKAPK2 kinase substrate motif;WW domain binding motif								14-3-3 protein binding;5S rDNA binding;binding;DNA binding;enzyme binding;kinase binding;nucleic acid binding;protein binding;protein complex binding;protein kinase binding;rDNA binding;regulatory region DNA binding;regulatory region nucleic acid binding;RNA polymerase III regulatory region DNA binding;RNA polymerase III transcription factor binding;RNA polymerase III type 1 promoter DNA binding;…	biological regulation;cell communication;cell growth;cellular component organization;cellular process;growth;regulation of protein modification process;regulation of transport;response to chemical stimulus;response to endogenous stimulus;response to external stimulus;response to extracellular stimulus;response to stimulus;signal transduction	cell part;cytoplasm;intracellular membrane-bounded organelle;intracellular organelle;lysosome;macromolecular complex;membrane;nucleoplasm;organelle;protein complex;vacuole		Raptor_N;WD40	ACEVEDO_METHYLATED_IN_LIVER_CANCER_DN;chr17q25;CORRADETTI_MTOR_PATHWAY_REGULATORS_DN;GSE10094_LCMV_VS_LISTERIA_IND_EFF_CD4_TCELL_DN;GSE11924_TFH_VS_TH2_CD4_TCELL_UP;GSE14308_TH17_VS_INDUCED_TREG_DN;GSE14308_TH17_VS_NATURAL_TREG_DN;GSE20366_CD103_POS_VS_NEG_TREG_KLRG1NEG_UP;GSE27786_CD4_TCELL_VS_NKTCELL_DN;GSE27786_LIN_NEG_VS_NKTCELL_DN;GSE27786_NKTCELL_VS_NEUTROPHIL_UP;GSE28237_EARLY_VS_LATE_GC_B…	Alternativesplicing;Completeproteome;Cytoplasm;Lysosome;Phosphoprotein;Referenceproteome;Repeat;WDrepeat		+	untreated_GLK1	Cluster -1656	3.34769	0.00178092	-1.58557	-2.55095	Rptor_S863_M2	0.999974	Not Defined
0.87911	1.38338	0.526546	0.667838	1.24107	1.58368	1.19117	1.36784	1.26368	-0.278789	0.109898	-0.0433087	-0.667838	-0.863444	-0.774627	-0.526546	-1.22836	-0.902346	-1.19117	-1.77399	-1.24245	-0.174825	0.167513	0.0433087	G protein-coupled receptor kinase 1 substrate motif;GSK3 kinase substrate motif;MAPKAPK2 kinase substrate motif								14-3-3 protein binding;5S rDNA binding;binding;DNA binding;enzyme binding;kinase binding;nucleic acid binding;protein binding;protein complex binding;protein kinase binding;rDNA binding;regulatory region DNA binding;regulatory region nucleic acid binding;RNA polymerase III regulatory region DNA binding;RNA polymerase III transcription factor binding;RNA polymerase III type 1 promoter DNA binding;…	biological regulation;cell communication;cell growth;cellular component organization;cellular process;growth;regulation of protein modification process;regulation of transport;response to chemical stimulus;response to endogenous stimulus;response to external stimulus;response to extracellular stimulus;response to stimulus;signal transduction	cell part;cytoplasm;intracellular membrane-bounded organelle;intracellular organelle;lysosome;macromolecular complex;membrane;nucleoplasm;organelle;protein complex;vacuole		Raptor_N;WD40	ACEVEDO_METHYLATED_IN_LIVER_CANCER_DN;chr17q25;CORRADETTI_MTOR_PATHWAY_REGULATORS_DN;GSE10094_LCMV_VS_LISTERIA_IND_EFF_CD4_TCELL_DN;GSE11924_TFH_VS_TH2_CD4_TCELL_UP;GSE14308_TH17_VS_INDUCED_TREG_DN;GSE14308_TH17_VS_NATURAL_TREG_DN;GSE20366_CD103_POS_VS_NEG_TREG_KLRG1NEG_UP;GSE27786_CD4_TCELL_VS_NKTCELL_DN;GSE27786_LIN_NEG_VS_NKTCELL_DN;GSE27786_NKTCELL_VS_NEUTROPHIL_UP;GSE28237_EARLY_VS_LATE_GC_B…	Alternativesplicing;Completeproteome;Cytoplasm;Lysosome;Phosphoprotein;Referenceproteome;Repeat;WDrepeat		+	untreated_GLK1	Cluster -1656	3.34769	0.00178723	-1.58557	-2.55095	Rptor_S859_M2	0.999974	Not Defined
0.345142	0.150846	0.312898	0.161165	0.339788	0.992124	0.749705	0.729806	0.28583	-0.278789	0.109898	-0.0433087	-0.411814	-1.17021	-0.161165	-0.150846	-0.276236	-0.565289	-0.28583	-0.868648	-0.337113	-0.174825	0.167513	0.0433087	Casein kinase II substrate motif;G protein-coupled receptor kinase 1 substrate motif;GSK-3, ERK1, ERK2, CDK5 substrate motif;MAPKAPK2 kinase substrate motif;WW domain binding motif								14-3-3 protein binding;binding;enzyme binding;enzyme inhibitor activity;enzyme regulator activity;kinase binding;phosphatase regulator activity;protein binding;protein kinase binding	biological regulation;cellular component organization;cellular metabolic process;cellular process;macromolecule metabolic process;macromolecule modification;metabolic process;microtubule organizing center organization;mitosis;nuclear division;organelle fission;organelle organization;phosphorus metabolic process;primary metabolic process;protein dephosphorylation;protein metabolic process;protein …	cell part;centrosome;cytoplasm;cytoskeleton;intracellular non-membrane-bounded organelle;intracellular organelle;kinetochore;macromolecular complex;microtubule organizing center;organelle;protein complex;protein serine/threonine phosphatase complex	Focal adhesion;Long-term potentiation;Regulation of actin cytoskeleton;Vascular smooth muscle contraction	Ank_2	AACTTT_UNKNOWN;AATGTGA,MIR-23A,MIR-23B;AGUIRRE_PANCREATIC_CANCER_COPY_NUMBER_DN;ATGTTAA,MIR-302C;BENPORATH_MYC_MAX_TARGETS;BLALOCK_ALZHEIMERS_DISEASE_DN;BRUINS_UVC_RESPONSE_LATE;CAGTCAC,MIR-134;CATTTCA,MIR-203;CCAWWNAAGG_V$SRF_Q4;CHEN_HOXA5_TARGETS_9HR_UP;chr12q15;CTACTGT,MIR-199A;CTTTGT_V$LEF1_Q2;DACOSTA_UV_RESPONSE_VIA_ERCC3_COMMON_DN;DACOSTA_UV_RESPONSE_VIA_ERCC3_DN;DANG_BOUND_BY_MYC;DAZARD_RE…	Alternativesplicing;ANKrepeat;Completeproteome;Cytoplasm;Hydroxylation;Phosphoprotein;Referenceproteome;Repeat		+	untreated_GLK1	Cluster -1656	2.38596	0.0433375	-0.670522	-1.38012	Ppp1r12a_T406_M2	0.988919	Not Defined
0.345142	0.150846	0.312898	0.161165	0.339788	0.992124	0.749705	0.729806	0.28583	-0.278789	0.109898	-0.0433087	-0.411814	-1.17021	-0.161165	-0.150846	-0.276236	-0.565289	-0.28583	-0.868648	-0.337113	-0.174825	0.167513	0.0433087	Cdc2 kinase substrate motif;CDK kinase substrate motif;CDK1,2,4,6 kinase substrate motif;ERK1,2 kinase substrate motif;Growth associated histone HI kinase substrate motif;GSK-3, ERK1, ERK2, CDK5 substrate motif;WW domain binding motif								14-3-3 protein binding;binding;enzyme binding;enzyme inhibitor activity;enzyme regulator activity;kinase binding;phosphatase regulator activity;protein binding;protein kinase binding	biological regulation;cellular component organization;cellular metabolic process;cellular process;macromolecule metabolic process;macromolecule modification;metabolic process;microtubule organizing center organization;mitosis;nuclear division;organelle fission;organelle organization;phosphorus metabolic process;primary metabolic process;protein dephosphorylation;protein metabolic process;protein …	cell part;centrosome;cytoplasm;cytoskeleton;intracellular non-membrane-bounded organelle;intracellular organelle;kinetochore;macromolecular complex;microtubule organizing center;organelle;protein complex;protein serine/threonine phosphatase complex	Focal adhesion;Long-term potentiation;Regulation of actin cytoskeleton;Vascular smooth muscle contraction	Ank_2	AACTTT_UNKNOWN;AATGTGA,MIR-23A,MIR-23B;AGUIRRE_PANCREATIC_CANCER_COPY_NUMBER_DN;ATGTTAA,MIR-302C;BENPORATH_MYC_MAX_TARGETS;BLALOCK_ALZHEIMERS_DISEASE_DN;BRUINS_UVC_RESPONSE_LATE;CAGTCAC,MIR-134;CATTTCA,MIR-203;CCAWWNAAGG_V$SRF_Q4;CHEN_HOXA5_TARGETS_9HR_UP;chr12q15;CTACTGT,MIR-199A;CTTTGT_V$LEF1_Q2;DACOSTA_UV_RESPONSE_VIA_ERCC3_COMMON_DN;DACOSTA_UV_RESPONSE_VIA_ERCC3_DN;DANG_BOUND_BY_MYC;DAZARD_RE…	Alternativesplicing;ANKrepeat;Completeproteome;Cytoplasm;Hydroxylation;Phosphoprotein;Referenceproteome;Repeat		+	untreated_GLK1	Cluster -1656	2.38596	0.0433648	-0.670522	-1.38012	Ppp1r12a_S409_M2	0.988919	Not Defined
0.692636	0.607084	0.51313	0.482234	0.923823	1.24148	0.860901	1.14017	0.630471	-0.0935216	0.00363016	0.320498	-0.482234	-0.67784	-0.589023	-0.51313	-0.827195	-0.567804	-0.630471	-1.21329	-0.681754	-0.221764	0.120574	-0.00363016	Casein kinase II substrate motif;G protein-coupled receptor kinase 1 substrate motif;GSK3 kinase substrate motif								ankyrin binding;binding;cytoskeletal protein binding;protein binding;structural constituent of muscle;structural molecule activity	cell junction organization;cellular component assembly;cellular component organization;cellular process	brush border;cell part;cell projection;cytoplasm;cytoskeleton;extracellular organelle;intracellular non-membrane-bounded organelle;intracellular organelle;membrane;organelle;plasma membrane;vesicle		CH;Plectin;S10_plectin	AAAYRNCTG_UNKNOWN;AAGCAAT,MIR-137;ALFANO_MYC_TARGETS;AMIT_EGF_RESPONSE_480_HELA;ARGGGTTAA_UNKNOWN;BENPORATH_EED_TARGETS;BENPORATH_ES_WITH_H3K27ME3;BENPORATH_PRC2_TARGETS;BENPORATH_SUZ12_TARGETS;BILD_MYC_ONCOGENIC_SIGNATURE;BLALOCK_ALZHEIMERS_DISEASE_UP;BROWNE_HCMV_INFECTION_14HR_DN;BROWNE_HCMV_INFECTION_16HR_DN;BROWNE_HCMV_INFECTION_4HR_DN;BRUINS_UVC_RESPONSE_VIA_TP53_GROUP_A;CAGCCTC,MIR-485-5P;C…	3D-structure;Acetylation;Actin-binding;Alternativesplicing;Celljunction;Coiledcoil;Completeproteome;Cytoplasm;Cytoskeleton;Directproteinsequencing;Phosphoprotein;Referenceproteome;Repeat		+	untreated_GLK1	Cluster -1656	3.70511	0.00631753	-1.13417	-2.23419	Plec_S4625_M2	0.999999	Not Defined
2.40038	1.11241	0.714355	0.827014	0.822439	1.2197	0.598989	0.800347	0.870667	-0.278789	0.109898	-0.0433087	-0.822439	-1.01805	-0.929228	-0.714355	-1.02842	-0.76903	-0.598989	-1.18181	-0.650271	-0.174825	0.167513	0.0433087	Casein kinase II substrate motif;G protein-coupled receptor kinase 1 substrate motif;MAPKAPK2 kinase substrate motif;Pyruvate dehydrogenase kinase substrate motif								actin binding;actin filament binding;actin-dependent ATPase activity;adenyl nucleotide binding;adenyl ribonucleotide binding;ADP binding;ATP binding;ATPase activity;ATPase activity, coupled;binding;catalytic activity;cytoskeletal protein binding;hydrolase activity;hydrolase activity, acting on acid anhydrides;hydrolase activity, acting on acid anhydrides, in phosphorus-containing anhydrides;micro…	anatomical structure development;anatomical structure formation involved in morphogenesis;anatomical structure morphogenesis;biological adhesion;biological regulation;cell adhesion;cell development;cell motility;cell proliferation;cellular component assembly;cellular component morphogenesis;cellular component movement;cellular component organization;cellular membrane organization;cellular process…	brush border;cell body;cell cortex;cell part;cell projection;cytoplasm;cytoskeleton;cytosol;extracellular organelle;intracellular membrane-bounded organelle;intracellular non-membrane-bounded organelle;intracellular organelle;macromolecular complex;midbody;mitochondrion;neuron projection;neuronal cell body;nucleus;organelle;protein complex;site of polarized growth;vesicle	Tight junction;Viral myocarditis	IQ;Myosin_head;Myosin_N;Myosin_tail_1	AAAYRNCTG_UNKNOWN;AACTTT_UNKNOWN;ACAWYAAAG_UNKNOWN;ACCATTT,MIR-522;ACTIN_BINDING;ACTIN_CYTOSKELETON;ACTIN_FILAMENT_BASED_MOVEMENT;ACTIN_FILAMENT_BASED_PROCESS;ACTIN_FILAMENT_BINDING;ADENYL_NUCLEOTIDE_BINDING;ADENYL_RIBONUCLEOTIDE_BINDING;ADP_BINDING;ATPASE_ACTIVITY;ATPASE_ACTIVITY_COUPLED;BERTUCCI_MEDULLARY_VS_DUCTAL_BREAST_CANCER_DN;BRUINS_UVC_RESPONSE_LATE;CAGGTG_V$E12_Q6;CAGTGTT,MIR-141,MIR-20…	Acetylation;Actin-binding;ATP-binding;Calmodulin-binding;Celladhesion;Cellprojection;Cellshape;Coiledcoil;Completeproteome;Motorprotein;Myosin;Nucleotide-binding;Phosphoprotein;Referenceproteome		+	untreated_GLK1	Cluster -1656	3.11692	0.00528155	-1.40256	-2.31884	Myh10_S1956_M2	1	Not Defined
2.40038	1.11241	0.714355	0.827014	0.822439	1.2197	0.598989	0.800347	0.870667	-0.278789	0.109898	-0.0433087	-0.822439	-1.01805	-0.929228	-0.714355	-1.02842	-0.76903	-0.598989	-1.18181	-0.650271	-0.174825	0.167513	0.0433087	Casein kinase I substrate motif;Casein kinase II substrate motif;G protein-coupled receptor kinase 1 substrate motif;GSK3 kinase substrate motif								actin binding;actin filament binding;actin-dependent ATPase activity;adenyl nucleotide binding;adenyl ribonucleotide binding;ADP binding;ATP binding;ATPase activity;ATPase activity, coupled;binding;catalytic activity;cytoskeletal protein binding;hydrolase activity;hydrolase activity, acting on acid anhydrides;hydrolase activity, acting on acid anhydrides, in phosphorus-containing anhydrides;micro…	anatomical structure development;anatomical structure formation involved in morphogenesis;anatomical structure morphogenesis;biological adhesion;biological regulation;cell adhesion;cell development;cell motility;cell proliferation;cellular component assembly;cellular component morphogenesis;cellular component movement;cellular component organization;cellular membrane organization;cellular process…	brush border;cell body;cell cortex;cell part;cell projection;cytoplasm;cytoskeleton;cytosol;extracellular organelle;intracellular membrane-bounded organelle;intracellular non-membrane-bounded organelle;intracellular organelle;macromolecular complex;midbody;mitochondrion;neuron projection;neuronal cell body;nucleus;organelle;protein complex;site of polarized growth;vesicle	Tight junction;Viral myocarditis	IQ;Myosin_head;Myosin_N;Myosin_tail_1	AAAYRNCTG_UNKNOWN;AACTTT_UNKNOWN;ACAWYAAAG_UNKNOWN;ACCATTT,MIR-522;ACTIN_BINDING;ACTIN_CYTOSKELETON;ACTIN_FILAMENT_BASED_MOVEMENT;ACTIN_FILAMENT_BASED_PROCESS;ACTIN_FILAMENT_BINDING;ADENYL_NUCLEOTIDE_BINDING;ADENYL_RIBONUCLEOTIDE_BINDING;ADP_BINDING;ATPASE_ACTIVITY;ATPASE_ACTIVITY_COUPLED;BERTUCCI_MEDULLARY_VS_DUCTAL_BREAST_CANCER_DN;BRUINS_UVC_RESPONSE_LATE;CAGGTG_V$E12_Q6;CAGTGTT,MIR-141,MIR-20…	Acetylation;Actin-binding;ATP-binding;Calmodulin-binding;Celladhesion;Cellprojection;Cellshape;Coiledcoil;Completeproteome;Motorprotein;Myosin;Nucleotide-binding;Phosphoprotein;Referenceproteome		+	untreated_GLK1	Cluster -1656	3.11692	0.0052944	-1.40256	-2.31884	Myh10_S1952_M2	1	Not Defined
0.251304	0.565258	0.0448723	0.407312	0.537016	0.87851	0.357385	0.390144	0.550177	-0.278789	0.109898	-0.0433087	-0.407312	-1.62268	-0.711948	-0.0448723	-0.0897722	-0.53128	-0.357385	-0.940202	-0.408668	-0.174825	0.167513	0.0433087	DNA dependent Protein kinase substrate motif;ERK1,2 kinase substrate motif;GSK3, Erk1, Erk2 and CDK5 kinase motif;GSK-3, ERK1, ERK2, CDK5 substrate motif;WW domain binding motif								binding;cytokine binding;cytokine receptor activity;molecular transducer activity;protein binding;receptor activity;signal transducer activity;signaling receptor activity;transmembrane signaling receptor activity	biological regulation;cellular process;response to chemical stimulus;response to stimulus;signal transduction	cell part;cell projection;endoplasmic reticulum;intracellular membrane-bounded organelle;intracellular organelle;membrane;neuron projection;organelle;plasma membrane;vesicle	Chagas disease (American trypanosomiasis);Cytokine-cytokine receptor interaction;Jak-STAT signaling pathway;ko05152;Leishmaniasis;Measles;Natural killer cell mediated cytotoxicity;Osteoclast differentiation;Toxoplasmosis	IFNGR1;Tissue_fac	BENPORATH_MYC_MAX_TARGETS;BIOCARTA_NKT_PATHWAY;BIOCARTA_TH1TH2_PATHWAY;BIOCARTA_TID_PATHWAY;BOWIE_RESPONSE_TO_EXTRACELLULAR_MATRIX;BOWIE_RESPONSE_TO_TAMOXIFEN;BROCKE_APOPTOSIS_REVERSED_BY_IL6;BROWNE_HCMV_INFECTION_16HR_UP;BURTON_ADIPOGENESIS_5;CHARAFE_BREAST_CANCER_LUMINAL_VS_BASAL_DN;CHEN_METABOLIC_SYNDROM_NETWORK;chr6q23;COLINA_TARGETS_OF_4EBP1_AND_4EBP2;COULOUARN_TEMPORAL_TGFB1_SIGNATURE_UP;CR…	Completeproteome;Disulfidebond;Glycoprotein;Immunoglobulindomain;Membrane;Phosphoprotein;Receptor;Referenceproteome;Signal;Transmembrane;Transmembranehelix		+	untreated_GLK1	Cluster -1656	2.43112	0.0305946	-0.737325	-1.47158	Ifngr1_T373_M2	0.998653	Not Defined
0.251304	0.565258	0.0448723	0.407312	0.537016	0.87851	0.357385	0.390144	0.550177	-0.278789	0.109898	-0.0433087	-0.407312	-1.62268	-0.711948	-0.0448723	-0.0897722	-0.53128	-0.357385	-0.940202	-0.408668	-0.174825	0.167513	0.0433087	b-Adrenergic Receptor kinase substrate motif;Casein kinase II substrate motif;ERK1,2 kinase substrate motif;G protein-coupled receptor kinase 1 substrate motif;GSK-3, ERK1, ERK2, CDK5 substrate motif;WW domain binding motif								binding;cytokine binding;cytokine receptor activity;molecular transducer activity;protein binding;receptor activity;signal transducer activity;signaling receptor activity;transmembrane signaling receptor activity	biological regulation;cellular process;response to chemical stimulus;response to stimulus;signal transduction	cell part;cell projection;endoplasmic reticulum;intracellular membrane-bounded organelle;intracellular organelle;membrane;neuron projection;organelle;plasma membrane;vesicle	Chagas disease (American trypanosomiasis);Cytokine-cytokine receptor interaction;Jak-STAT signaling pathway;ko05152;Leishmaniasis;Measles;Natural killer cell mediated cytotoxicity;Osteoclast differentiation;Toxoplasmosis	IFNGR1;Tissue_fac	BENPORATH_MYC_MAX_TARGETS;BIOCARTA_NKT_PATHWAY;BIOCARTA_TH1TH2_PATHWAY;BIOCARTA_TID_PATHWAY;BOWIE_RESPONSE_TO_EXTRACELLULAR_MATRIX;BOWIE_RESPONSE_TO_TAMOXIFEN;BROCKE_APOPTOSIS_REVERSED_BY_IL6;BROWNE_HCMV_INFECTION_16HR_UP;BURTON_ADIPOGENESIS_5;CHARAFE_BREAST_CANCER_LUMINAL_VS_BASAL_DN;CHEN_METABOLIC_SYNDROM_NETWORK;chr6q23;COLINA_TARGETS_OF_4EBP1_AND_4EBP2;COULOUARN_TEMPORAL_TGFB1_SIGNATURE_UP;CR…	Completeproteome;Disulfidebond;Glycoprotein;Immunoglobulindomain;Membrane;Phosphoprotein;Receptor;Referenceproteome;Signal;Transmembrane;Transmembranehelix		+	untreated_GLK1	Cluster -1656	2.43112	0.0306164	-0.737325	-1.47158	Ifngr1_S370_M2	0.998653	Not Defined
2.6717	-0.679021	2.04748	1.05225	1.81197	0.510314	0.441317	0.63212	0.397353	-0.278789	0.109898	-0.0433087	-0.510314	-0.705921	-0.617103	-0.015223	0.015223	-0.525516	-0.397353	-0.98017	-0.448636	-0.174825	0.167513	0.0433087	b-Adrenergic Receptor kinase substrate motif;Casein kinase II substrate motif;G protein-coupled receptor kinase 1 substrate motif								actin binding;actin filament binding;beta-catenin binding;binding;cadherin binding;cell adhesion molecule binding;cytoskeletal protein binding;gamma-catenin binding;protein binding;structural molecule activity;vinculin binding	aging;anatomical structure development;anatomical structure morphogenesis;biological adhesion;biological regulation;cell adhesion;cell junction organization;cellular component assembly;cellular component morphogenesis;cellular component organization;cellular localization;cellular process;cytoskeleton organization;developmental process;establishment or maintenance of cell polarity;localization;mac…	cell part;cell projection;cytoplasmic membrane-bounded vesicle;cytoskeleton;cytosol;intracellular membrane-bounded organelle;intracellular non-membrane-bounded organelle;intracellular organelle;macromolecular complex;membrane;organelle;plasma membrane;protein complex;vesicle	Adherens junction;Arrhythmogenic right ventricular cardiomyopathy (ARVC);Bacterial invasion of epithelial cells;Endometrial cancer;Leukocyte transendothelial migration;Pathways in cancer;Tight junction	Vinculin	AKL_HTLV1_INFECTION_UP;ALCALAY_AML_BY_NPM1_LOCALIZATION_UP;BAELDE_DIABETIC_NEPHROPATHY_DN;BARIS_THYROID_CANCER_DN;BASSO_B_LYMPHOCYTE_NETWORK;BIOCARTA_CELL2CELL_PATHWAY;BLALOCK_ALZHEIMERS_DISEASE_UP;BOYLAN_MULTIPLE_MYELOMA_D_CLUSTER_DN;BOYLAN_MULTIPLE_MYELOMA_D_DN;BOYLAN_MULTIPLE_MYELOMA_PCA3_DN;CAGTGTT,MIR-141,MIR-200A;chr5q31;CYTOSKELETAL_PROTEIN_BINDING;DEURIG_T_CELL_PROLYMPHOCYTIC_LEUKEMIA_UP;…	3D-structure;Acetylation;Celladhesion;Celljunction;Cellmembrane;Completeproteome;Cytoplasm;Cytoskeleton;Directproteinsequencing;Membrane;Phosphoprotein;Referenceproteome;Ublconjugation	Par-3-VE-cadherin-alpha-beta-catenin complex;PS1-E-cadherin-catenin complex, epithelial	+	untreated_GLK1	Cluster -1656	2.05807	0.0161636	-1.06853	-1.68026	Ctnna1_S641_M1	1	Not Defined
0.61921	0.281586	0.280275	0.875191	0.765184	0.878099	0.404224	0.699322	0.612031	-0.389791	-0.0011034	-0.15431	-0.765184	-0.96079	-0.871973	-0.280275	-0.59434	-0.334949	-0.404224	-0.987041	-0.455507	0.0011034	0.141639	0.284735	Casein kinase II substrate motif;G protein-coupled receptor kinase 1 substrate motif;GSK3 kinase substrate motif								binding;chromatin binding;DNA binding;nucleic acid binding	anatomical structure development;biological regulation;biosynthetic process;cellular metabolic process;cellular nitrogen compound metabolic process;cellular process;developmental process;macromolecule metabolic process;metabolic process;nitrogen compound metabolic process;nucleobase-containing compound metabolic process;primary metabolic process;RNA metabolic process	cell part;intracellular membrane-bounded organelle;intracellular organelle;nucleus;organelle		HMG_box	AACTTT_UNKNOWN;AAGCCAT,MIR-135A,MIR-135B;ACTTTAT,MIR-142-5P;ALK_DN.V1_DN;ATAACCT,MIR-154;BENPORATH_CYCLING_GENES;CACTTTG,MIR-520G,MIR-520H;CAGGTA_V$AREB6_01;CAGGTG_V$E12_Q6;CCCAGAG,MIR-326;chr19q13;DASU_IL6_SIGNALING_SCAR_UP;DEURIG_T_CELL_PROLYMPHOCYTIC_LEUKEMIA_UP;GCACTTT,MIR-17-5P,MIR-20A,MIR-106A,MIR-106B,MIR-20B,MIR-519D;GCM_SMO;GGGAGGRR_V$MAZ_Q6;GINESTIER_BREAST_CANCER_ZNF217_AMPLIFIED_DN;GS…	Acetylation;Alternativesplicing;Completeproteome;DNA-binding;Nucleus;Phosphoprotein;Referenceproteome;Repressor;Transcription;Transcriptionregulation		+	untreated_GLK1	Cluster -1656	2.32741	0.0217647	-0.841394	-1.56312	Cic_S2280_M1	0.989023	Not Defined
0.639184	0.967039	0.499777	0.893688	0.931935	1.09616	0.528742	0.736216	0.436026	0.724553	0.60821	0.703362	-0.893688	-1.08929	-1.00048	-0.499777	-0.813842	-0.554451	-0.436026	-1.01884	-0.487309	-0.950548	-0.60821	-0.732414	Casein kinase II substrate motif;ERK1,2 kinase substrate motif;GSK-3, ERK1, ERK2, CDK5 substrate motif;MAPKAPK2 kinase substrate motif;WW domain binding motif								binding;cation binding;ion binding;metal ion binding;nucleic acid binding	biological regulation;cellular component organization;cellular localization;cellular process;cytoskeleton organization;localization;organelle organization	cell part;chromosome;cytoplasm;intracellular membrane-bounded organelle;intracellular non-membrane-bounded organelle;intracellular organelle;kinetochore;macromolecular complex;nucleoplasm;nucleus;organelle;protein complex			ACEVEDO_LIVER_TUMOR_VS_NORMAL_ADJACENT_TISSUE_UP;chr13q34;GCM_MLL;GCM_NF2;GSE12366_GC_VS_MEMORY_BCELL_UP;GSE12366_GC_VS_NAIVE_BCELL_UP;GSE13485_CTRL_VS_DAY7_YF17D_VACCINE_PBMC_UP;GSE13485_PRE_VS_POST_YF17D_VACCINATION_PBMC_UP;GSE18791_UNSTIM_VS_NEWCATSLE_VIRUS_DC_6H_UP;GSE27786_CD4_VS_CD8_TCELL_DN;GSE7852_THYMUS_VS_FAT_TREG_UP;GSE7852_TREG_VS_TCONV_LN_UP;GSE9988_ANTI_TREM1_AND_LPS_VS_CTRL_TREATED…	Acetylation;Centromere;Chromosome;Completeproteome;Cytoplasm;Cytoskeleton;Kinetochore;Metal-binding;Nucleus;Phosphoprotein;Referenceproteome;Zinc;Zinc-finger		+	untreated_GLK1	Cluster -1656	7.47277	0.000439024	-1.48748	-3.62829	Champ1_S425_M2	0.999972	Not Defined
0.404377	-0.037066	0.184509	1.18238	1.21327	1.16256	0.546502	0.973956	0.399844	0.256946	0.515662	-0.142721	-1.16256	-1.35817	-1.26935	0.0255008	-0.0255008	-0.0814328	-0.399844	-0.982661	-0.451127	-0.280236	0.0621023	-0.0621023	MAPKAPK2 kinase substrate motif								binding;enzyme regulator activity;G-protein-coupled receptor binding;GTPase regulator activity;guanyl-nucleotide exchange factor activity;nucleoside-triphosphatase regulator activity;protein binding;Ras guanyl-nucleotide exchange factor activity;receptor binding;Rho guanyl-nucleotide exchange factor activity;small GTPase regulator activity	biological regulation;cellular process;response to stimulus;signal transduction	cell part;cytoplasm	ko05152;Vascular smooth muscle contraction	PDZ;RGS-like;RhoGEF	AACTTT_UNKNOWN;BIOCARTA_MYOSIN_PATHWAY;BIOCARTA_PAR1_PATHWAY;BIOCARTA_RHO_PATHWAY;BIOPOLYMER_METABOLIC_PROCESS;BROWNE_HCMV_INFECTION_48HR_DN;CACTGTG,MIR-128A,MIR-128B;CELL_SURFACE_RECEPTOR_LINKED_SIGNAL_TRANSDUCTION_GO_0007166;chr1q21;ENZYME_REGULATOR_ACTIVITY;G_PROTEIN_COUPLED_RECEPTOR_PROTEIN_SIGNALING_PATHWAY;GACTGTT,MIR-212,MIR-132;GCACTTT,MIR-17-5P,MIR-20A,MIR-106A,MIR-106B,MIR-20B,MIR-519D;…	Completeproteome;Proteomicsidentification;Referenceproteome		+	untreated_GLK1	Cluster -1656	2.4052	0.0133505	-1.0538	-1.78599	Arhgef11_T1491_M2	0.999988	Not Defined
0.404377	-0.037066	0.184509	1.18238	1.21327	1.16256	0.546502	0.973956	0.399844	0.256946	0.515662	-0.142721	-1.16256	-1.35817	-1.26935	0.0255008	-0.0255008	-0.0814328	-0.399844	-0.982661	-0.451127	-0.280236	0.0621023	-0.0621023	G protein-coupled receptor kinase 1 substrate motif;GSK-3, ERK1, ERK2, CDK5 substrate motif;MAPKAPK2 kinase substrate motif;WW domain binding motif								binding;enzyme regulator activity;G-protein-coupled receptor binding;GTPase regulator activity;guanyl-nucleotide exchange factor activity;nucleoside-triphosphatase regulator activity;protein binding;Ras guanyl-nucleotide exchange factor activity;receptor binding;Rho guanyl-nucleotide exchange factor activity;small GTPase regulator activity	biological regulation;cellular process;response to stimulus;signal transduction	cell part;cytoplasm	ko05152;Vascular smooth muscle contraction	PDZ;RGS-like;RhoGEF	AACTTT_UNKNOWN;BIOCARTA_MYOSIN_PATHWAY;BIOCARTA_PAR1_PATHWAY;BIOCARTA_RHO_PATHWAY;BIOPOLYMER_METABOLIC_PROCESS;BROWNE_HCMV_INFECTION_48HR_DN;CACTGTG,MIR-128A,MIR-128B;CELL_SURFACE_RECEPTOR_LINKED_SIGNAL_TRANSDUCTION_GO_0007166;chr1q21;ENZYME_REGULATOR_ACTIVITY;G_PROTEIN_COUPLED_RECEPTOR_PROTEIN_SIGNALING_PATHWAY;GACTGTT,MIR-212,MIR-132;GCACTTT,MIR-17-5P,MIR-20A,MIR-106A,MIR-106B,MIR-20B,MIR-519D;…	Completeproteome;Proteomicsidentification;Referenceproteome		+	untreated_GLK1	Cluster -1656	2.4052	0.0133362	-1.0538	-1.78599	Arhgef11_T1492_M2	0.999988	Not Defined
0.16525	0.136009	-0.136009	0.500692	2.32709	3.20198	0.0342774	-0.0342774	2.41435	0.203185	0.16674	-0.231856	-0.500692	-0.696298	-0.607481	-0.570636	-1.84279	0.373744	0.289738	-1.47852	-1.32369	-0.16674	0.514045	-0.215395	ALK kinase substrate motif;SHP1 phosphatase substrate motif								binding;DNA binding;nucleic acid binding	biological regulation;cellular process;gene silencing;regulation of gene expression, epigenetic	cell part;intracellular membrane-bounded organelle;intracellular organelle;macromolecular complex;nucleoplasm;nucleosome;nucleus;organelle	Systemic lupus erythematosus	Histone	AAAYRNCTG_UNKNOWN;AACTTT_UNKNOWN;ACAGGGT,MIR-10A,MIR-10B;ACEVEDO_LIVER_CANCER_UP;ACEVEDO_LIVER_TUMOR_VS_NORMAL_ADJACENT_TISSUE_UP;ACEVEDO_METHYLATED_IN_LIVER_CANCER_DN;ACTGTGA,MIR-27A,MIR-27B;ACTTTAT,MIR-142-5P;AGCATTA,MIR-155;AGGAGTG,MIR-483;AMIT_EGF_RESPONSE_60_HELA;ATGTTAA,MIR-302C;ATGTTTC,MIR-494;BERENJENO_TRANSFORMED_BY_RHOA_DN;CACGTG_V$MYC_Q2;CACTGTG,MIR-128A,MIR-128B;CAGGGTC,MIR-504;CATTTC…	Acetylation;Chromosome;Citrullination;Completeproteome;DNA-binding;Methylation;Nucleosomecore;Nucleus;Phosphoprotein;Referenceproteome;Ublconjugation		+	untreated_GLK1	Cluster -1656	2.15194	0.0125374	-1.24768	-1.84075	H3f3c_Y100_M1	0.999999	Not Defined
0.850361	0.570125	0.592583	2.00332	2.38924	2.07753	2.92972	2.41361	1.9506	1.13412	-0.68351	0.97721	-2.00332	-2.19892	-2.1101	-0.570125	-0.613519	-0.951931	-1.9506	-2.53341	-2.00188	-0.464981	-0.104633	0.104633	b-Adrenergic Receptor kinase substrate motif;Cdc2 kinase substrate motif;CDK kinase substrate motif;CDK1,2,4,6 kinase substrate motif;ERK1,2 kinase substrate motif;Growth associated histone HI kinase substrate motif;GSK-3, ERK1, ERK2, CDK5 substrate motif;PKA kinase substrate motif;PKC kinase substrate motif;WW domain binding motif										cell part;endosome;intracellular membrane-bounded organelle;intracellular organelle;membrane;mitochondrion;organelle		OCIA	ACEVEDO_LIVER_TUMOR_VS_NORMAL_ADJACENT_TISSUE_DN;BENPORATH_MYC_MAX_TARGETS;CAMP_UP.V1_UP;CHESLER_BRAIN_QTL_CIS;chr4p11;DANG_BOUND_BY_MYC;FULCHER_INFLAMMATORY_RESPONSE_LECTIN_VS_LPS_DN;GCM_CHUK;GCM_CRKL;GCM_CSNK1A1;GCM_DLG1;GCM_ERBB2IP;GCM_GSPT1;GCM_MAP4K4;GCM_MLL;GCM_NF2;GCM_PTK2;GCM_RAB10;GCM_RAN;GSE13738_RESTING_VS_TCR_ACTIVATED_CD4_TCELL_UP;GSE17721_CTRL_VS_GARDIQUIMOD_2H_BMDM_UP;GSE17721_CTRL…	Alternativesplicing;Completeproteome;Endosome;Phosphoprotein;Referenceproteome		+	untreated_GLK1	Cluster -1656	3.42856	0.000535433	-2.71697	-3.24167	Ociad1_S193_M1	0.999892	Not Defined
0.37791	0.0755706	0.419035	1.80315	2.18567	2.67613	1.7058	1.89224	1.71424	0.164756	0.449611	0.293535	-1.80315	-1.99875	-1.90994	-0.0755706	-0.64058	-0.552754	-1.7058	-2.28862	-1.75709	-0.164756	-0.392102	-0.202509	Casein kinase II substrate motif;ERK1,2 kinase substrate motif;GSK-3, ERK1, ERK2, CDK5 substrate motif;WW domain binding motif								binding;identical protein binding;protein binding	anatomical structure development;anatomical structure morphogenesis;cell development;cell morphogenesis;cellular component morphogenesis;cellular component organization;cellular process;cytoskeleton organization;developmental process;organelle organization	brush border;cell cortex;cell part;cell projection;cytoplasm;extracellular organelle;membrane;organelle;plasma membrane;vesicle	Focal adhesion;MAPK signaling pathway	CH;Filamin	AACTGGA,MIR-145;ACTIN_CYTOSKELETON;ACTIN_CYTOSKELETON_ORGANIZATION_AND_BIOGENESIS;ACTIN_FILAMENT_BASED_PROCESS;BASAKI_YBX1_TARGETS_UP;BEGUM_TARGETS_OF_PAX3_FOXO1_FUSION_DN;BERENJENO_TRANSFORMED_BY_RHOA_FOREVER_DN;BERENJENO_TRANSFORMED_BY_RHOA_UP;BHAT_ESR1_TARGETS_NOT_VIA_AKT1_UP;BHAT_ESR1_TARGETS_VIA_AKT1_UP;BILBAN_B_CLL_LPL_UP;BILD_HRAS_ONCOGENIC_SIGNATURE;BMI1_DN.V1_UP;BRUECKNER_TARGETS_OF_MIRL…	Acetylation;Actin-binding;Completeproteome;Cytoplasm;Cytoskeleton;Isopeptidebond;Phosphoprotein;Referenceproteome;Repeat;Ublconjugation		+	untreated_GLK1	Cluster -1656	3.04626	0.000780952	-2.27077	-2.82278	Flnb_S2135_M1	0.991308	Not Defined
0.467147	0.333934	0.32203	2.05385	2.11018	2.29414	1.28116	1.20648	0.838794	-0.278789	0.109898	-0.0433087	-2.05385	-2.24945	-2.16064	-0.608548	-0.32203	-0.720053	-0.838794	-1.42161	-0.890077	-0.174825	0.167513	0.0433087	Cdc2 kinase substrate motif;CDK kinase substrate motif;CDK1,2,4,6 kinase substrate motif;ERK1,2 kinase substrate motif;GSK-3, ERK1, ERK2, CDK5 substrate motif;MAPKAPK2 kinase substrate motif;WW domain binding motif									biological regulation	cell part;cytoplasm;cytoskeleton;cytosol;extracellular organelle;intracellular non-membrane-bounded organelle;intracellular organelle;membrane;nucleolus;nucleoplasm;organelle;plasma membrane;vesicle			ACTTTAT,MIR-142-5P;CHANGOLKAR_H2AFY_TARGETS_UP;CHEN_METABOLIC_SYNDROM_NETWORK;chr9q34;CTCAGGG,MIR-125B,MIR-125A;DODD_NASOPHARYNGEAL_CARCINOMA_UP;GSE11864_CSF1_IFNG_VS_CSF1_IFNG_PAM3CYS_IN_MAC_DN;GSE13229_IMM_VS_MATURE_NKCELL_DN;GSE17580_TREG_VS_TEFF_S_MANSONI_INF_UP;GSE17580_UNINFECTED_VS_S_MANSONI_INF_TREG_DN;GSE17721_12H_VS_24H_GARDIQUIMOD_BMDM_UP;GSE17721_12H_VS_24H_LPS_BMDM_UP;GSE17721_LPS_VS…	Celljunction;Completeproteome;Cytoplasm;Phosphoprotein;Referenceproteome		+	untreated_GLK1	Cluster -1656	2.42364	0.00546341	-1.82705	-2.28519	Fam129b_S699_M2	1	Not Defined
0.000896931	0.0554967	-0.000896931	2.20899	2.10013	2.17651	2.06543	1.75534	1.16759	-0.278789	0.109898	-0.0433087	-2.10013	-2.29573	-2.20691	-0.999896	-1.5842	0.368272	-1.16759	-1.75041	-1.21887	-0.174825	0.167513	0.0433087	Casein kinase II substrate motif;ERK1,2 kinase substrate motif;G protein-coupled receptor kinase 1 substrate motif;GSK3 kinase substrate motif;GSK-3, ERK1, ERK2, CDK5 substrate motif;WW domain binding motif								binding;DNA binding;nucleic acid binding;nucleic acid binding transcription factor activity;sequence-specific DNA binding transcription factor activity	anatomical structure development;biological regulation;biosynthetic process;cellular component assembly;cellular component organization;cellular macromolecular complex assembly;cellular metabolic process;cellular nitrogen compound metabolic process;cellular process;cytokinesis;developmental process;establishment of localization;macromolecular complex assembly;macromolecule metabolic process;metab…	cell part;cytoplasm;extracellular organelle;intracellular membrane-bounded organelle;intracellular non-membrane-bounded organelle;intracellular organelle;kinetochore;macromolecular complex;membrane;nucleoplasm;nucleus;organelle;protein complex;vesicle		ELYS	ACEVEDO_LIVER_CANCER_UP;ACEVEDO_NORMAL_TISSUE_ADJACENT_TO_LIVER_TUMOR_UP;ACTAYRNNNCCCR_UNKNOWN;BHAT_ESR1_TARGETS_NOT_VIA_AKT1_UP;BLALOCK_ALZHEIMERS_DISEASE_UP;BROWNE_HCMV_INFECTION_12HR_UP;BROWNE_HCMV_INFECTION_20HR_UP;CACTTTG,MIR-520G,MIR-520H;CAGGTA_V$AREB6_01;CCAGGTT,MIR-490;chr1q44;CTACCTC,LET-7A,LET-7B,LET-7C,LET-7D,LET-7E,LET-7F,MIR-98,LET-7G,LET-7I;DACOSTA_UV_RESPONSE_VIA_ERCC3_DN;DELACROI…	3D-structure;Acetylation;Cellcycle;Celldivision;Centromere;Chromosome;Completeproteome;Cytoplasm;Developmentalprotein;DNA-binding;Kinetochore;Mitosis;mRNAtransport;Nuclearporecomplex;Nucleus;Phosphoprotein;Proteintransport;Referenceproteome;Transcription;Translocation;Transport		+	untreated_GLK1	Cluster -1656	2.40681	0.00457294	-2.01973	-2.3607	Ahctf1_S1214_M2	0.999446	Not Defined
0.000896931	0.0554967	-0.000896931	2.20899	2.10013	2.17651	2.06543	1.75534	1.16759	-0.278789	0.109898	-0.0433087	-2.10013	-2.29573	-2.20691	-0.999896	-1.5842	0.368272	-1.16759	-1.75041	-1.21887	-0.174825	0.167513	0.0433087	Cdc2 kinase substrate motif;CDK kinase substrate motif;CDK1,2,4,6 kinase substrate motif;ERK1,2 kinase substrate motif;G protein-coupled receptor kinase 1 substrate motif;GSK3 kinase substrate motif;GSK-3, ERK1, ERK2, CDK5 substrate motif;MAPKAPK2 kinase substrate motif;WW domain binding motif								binding;DNA binding;nucleic acid binding;nucleic acid binding transcription factor activity;sequence-specific DNA binding transcription factor activity	anatomical structure development;biological regulation;biosynthetic process;cellular component assembly;cellular component organization;cellular macromolecular complex assembly;cellular metabolic process;cellular nitrogen compound metabolic process;cellular process;cytokinesis;developmental process;establishment of localization;macromolecular complex assembly;macromolecule metabolic process;metab…	cell part;cytoplasm;extracellular organelle;intracellular membrane-bounded organelle;intracellular non-membrane-bounded organelle;intracellular organelle;kinetochore;macromolecular complex;membrane;nucleoplasm;nucleus;organelle;protein complex;vesicle		ELYS	ACEVEDO_LIVER_CANCER_UP;ACEVEDO_NORMAL_TISSUE_ADJACENT_TO_LIVER_TUMOR_UP;ACTAYRNNNCCCR_UNKNOWN;BHAT_ESR1_TARGETS_NOT_VIA_AKT1_UP;BLALOCK_ALZHEIMERS_DISEASE_UP;BROWNE_HCMV_INFECTION_12HR_UP;BROWNE_HCMV_INFECTION_20HR_UP;CACTTTG,MIR-520G,MIR-520H;CAGGTA_V$AREB6_01;CCAGGTT,MIR-490;chr1q44;CTACCTC,LET-7A,LET-7B,LET-7C,LET-7D,LET-7E,LET-7F,MIR-98,LET-7G,LET-7I;DACOSTA_UV_RESPONSE_VIA_ERCC3_DN;DELACROI…	3D-structure;Acetylation;Cellcycle;Celldivision;Centromere;Chromosome;Completeproteome;Cytoplasm;Developmentalprotein;DNA-binding;Kinetochore;Mitosis;mRNAtransport;Nuclearporecomplex;Nucleus;Phosphoprotein;Proteintransport;Referenceproteome;Transcription;Translocation;Transport		+	untreated_GLK1	Cluster -1656	2.40681	0.00456085	-2.01973	-2.3607	Ahctf1_S1218_M2	0.999446	Not Defined
0.0790668	-0.0533442	-0.0695748	1.90103	1.68773	1.94866	1.86617	2.0829	1.92494	0.0676413	0.460373	0.127784	-1.68773	-1.88334	-1.79452	0.108018	-0.206047	0.0533442	-1.86617	-2.44899	-1.91746	-0.350696	-0.0676413	-0.45692	b-Adrenergic Receptor kinase substrate motif;Casein kinase II substrate motif;G protein-coupled receptor kinase 1 substrate motif;GSK3 kinase substrate motif								binding;enzyme activator activity;enzyme binding;enzyme regulator activity;GTPase activator activity;GTPase regulator activity;kinase binding;nucleoside-triphosphatase regulator activity;protein binding;protein kinase binding	anatomical structure development;anatomical structure morphogenesis;biological regulation;cellular component assembly;cellular component morphogenesis;cellular component organization;cellular process;cytoskeleton organization;developmental process;establishment of localization;establishment or maintenance of cell polarity;exocytosis;Golgi vesicle transport;macromolecular complex assembly;organell…	cell part;cell projection;cytoplasm;cytoskeleton;intracellular non-membrane-bounded organelle;intracellular organelle;membrane;neuron projection;organelle	Tight junction	Lgl_C;LLGL	ACTIN_CYTOSKELETON;ACTIN_CYTOSKELETON_ORGANIZATION_AND_BIOGENESIS;ACTIN_FILAMENT_BASED_PROCESS;BARIS_THYROID_CANCER_DN;CAMPS_COLON_CANCER_COPY_NUMBER_UP;CELL_CORTEX;CELL_CORTEX_PART;CELLULAR_COMPONENT_ASSEMBLY;CHIN_BREAST_CANCER_COPY_NUMBER_DN;chr17p11;CORTICAL_ACTIN_CYTOSKELETON;CORTICAL_CYTOSKELETON;CTTTGT_V$LEF1_Q2;CYTOPLASM;CYTOPLASMIC_PART;CYTOSKELETAL_PART;CYTOSKELETON;CYTOSKELETON_ORGANIZA…	Cellprojection;Completeproteome;Cytoplasm;Cytoskeleton;Endosome;Exocytosis;Golgiapparatus;Membrane;Phosphoprotein;Referenceproteome;Repeat;WDrepeat	Fmrp-Lgl complex;mPar6c-Mlgl-aPKC complex;mPar6c-Mlgl-aPKCz complex	+	untreated_GLK1	Cluster -1656	2.47391	0.00352	-2.04513	-2.40839	Llgl1_S982_M1	0.998463	Not Defined
-8.42073	0.297615	-0.297615	2.59209	2.50467	2.45363	2.92089	2.80373	2.79046	0.16213	0.369753	0.134922	-2.45363	-2.64924	-2.56042	0.465974	0.369292	-0.389657	-2.79046	-3.37328	-2.84174	-0.563691	-0.182961	-0.134922	G protein-coupled receptor kinase 1 substrate motif;MDC1 BRCT domain binding motif;Plk1 PBD domain binding motif										cell part;cytoplasmic membrane-bounded vesicle;Golgi apparatus;intracellular membrane-bounded organelle;intracellular organelle;membrane;organelle;plasma membrane;vesicle			ACCAAAG,MIR-9;BALDWIN_PRKCI_TARGETS_UP;BASSO_B_LYMPHOCYTE_NETWORK;CACTTTG,MIR-520G,MIR-520H;CASORELLI_ACUTE_PROMYELOCYTIC_LEUKEMIA_UP;CCTGCTG,MIR-214;chr2p11;CREIGHTON_ENDOCRINE_THERAPY_RESISTANCE_3;CTCAGGG,MIR-125B,MIR-125A;CYTOPLASM;CYTOPLASMIC_MEMBRANE_BOUND_VESICLE;CYTOPLASMIC_PART;CYTOPLASMIC_VESICLE;FAELT_B_CLL_WITH_VH_REARRANGEMENTS_DN;FEVR_CTNNB1_TARGETS_UP;GCACTTT,MIR-17-5P,MIR-20A,MIR-1…	Cellmembrane;Completeproteome;Glycoprotein;Golgiapparatus;Membrane;Phosphoprotein;Referenceproteome;Repeat;Signal;Transmembrane;Transmembranehelix		+	untreated_GLK1	Cluster -1656	0.933054	0.0444127	-2.11803	-1.37189	Tgoln2_S278_M1	0.995904	Not Defined
2.27339	2.3065	2.21937	2.50546	2.10313	2.44946	2.42617	2.39396	2.19661	-0.278789	0.109898	-0.0433087	-2.10313	-2.29874	-2.20992	-2.21937	-2.53344	-2.27405	-2.19661	-2.77942	-2.24789	-0.174825	0.167513	0.0433087	G protein-coupled receptor kinase 1 substrate motif								ATPase binding;binding;enzyme binding;K6-linked polyubiquitin binding;polyubiquitin binding;protein binding;small conjugating protein binding;ubiquitin binding;ubiquitin protein ligase binding	biological regulation;regulation of protein modification process	cell body;cell part;cell projection;cytoplasm;intracellular membrane-bounded organelle;intracellular organelle;macromolecular complex;neuron projection;neuronal cell body;nucleus;organelle;proteasome complex;protein complex		UBA;UBX	AAGCACT,MIR-520F;ABE_INNER_EAR;BENPORATH_MYC_MAX_TARGETS;BLALOCK_ALZHEIMERS_DISEASE_UP;BLUM_RESPONSE_TO_SALIRASIB_UP;CACGTG_V$MYC_Q2;chr11q12;CYCLIN_D1_UP.V1_UP;CYTOPLASM;DAIRKEE_TERT_TARGETS_UP;DANG_BOUND_BY_MYC;ENK_UV_RESPONSE_KERATINOCYTE_UP;FULCHER_INFLAMMATORY_RESPONSE_LECTIN_VS_LPS_UP;GGAANCGGAANY_UNKNOWN;GGGCGGR_V$SP1_Q6;GNF2_UBE2I;GSE10856_CTRL_VS_TNFRSF6B_IN_MACROPHAGE_UP;GSE11057_NAIVE_…	3D-structure;Acetylation;Coiledcoil;Completeproteome;Cytoplasm;Phosphoprotein;Referenceproteome		+	untreated_GLK1	Cluster -1656	3.77493	0.000507042	-3.45737	-3.75466	Ubxn1_S187_M1	0.776045	Not Defined
2.97689	3.00813	2.89392	2.90331	3.11395	2.81135	3.36466	2.14189	2.13783	-0.278789	0.109898	-0.0433087	-2.81135	-3.00696	-2.91814	-2.89392	-3.20799	-2.9486	-2.13783	-2.72065	-2.18912	-0.174825	0.167513	0.0433087	G protein-coupled receptor kinase 1 substrate motif;GSK-3, ERK1, ERK2, CDK5 substrate motif;WW domain binding motif	GSK3B	+	protein degradation				E2 has a protective effect of restoring the PELP1 levels by blocking GSK3B activation.	binding;chromatin binding;protein binding;transcription factor binding	biological regulation;biosynthetic process;cellular metabolic process;cellular nitrogen compound metabolic process;cellular process;macromolecule metabolic process;metabolic process;nitrogen compound metabolic process;nucleobase-containing compound metabolic process;primary metabolic process;response to chemical stimulus;response to endogenous stimulus;response to stimulus;RNA metabolic process	cell part;cytoplasm;histone methyltransferase complex;intracellular membrane-bounded organelle;intracellular non-membrane-bounded organelle;intracellular organelle;macromolecular complex;membrane;nucleolus;nucleoplasm;nucleus;organelle;protein complex		NUC202;RIX1	ATF2_UP.V1_UP;BIOCARTA_CARM_ER_PATHWAY;BLALOCK_ALZHEIMERS_DISEASE_UP;chr17p13;GGGAGGRR_V$MAZ_Q6;GRAESSMANN_RESPONSE_TO_MC_AND_DOXORUBICIN_DN;GSE11057_CD4_CENT_MEM_VS_PBMC_UP;GSE11057_CD4_EFF_MEM_VS_PBMC_UP;GSE11057_PBMC_VS_MEM_CD4_TCELL_DN;GSE13306_RA_VS_UNTREATED_TREG_UP;GSE14308_TH17_VS_NATURAL_TREG_DN;GSE17721_0.5H_VS_12H_LPS_BMDM_UP;GSE17721_CTRL_VS_PAM3CSK4_8H_BMDM_DN;GSE17721_POLYIC_VS_CPG_…	Acetylation;Activator;Completeproteome;Cytoplasm;Nucleus;Phosphoprotein;Referenceproteome;Repeat;Repressor;Transcription		+	untreated_GLK1	Cluster -1656	3.73329	0.000491228	-4.16152	-3.94108	Pelp1_T751_M2	0.991425	Not Defined
2.71835	2.65456	2.69469	2.62489	2.69967	2.72063	2.69845	2.93373	2.88682	-0.278789	0.109898	-0.0433087	-2.62489	-2.8205	-2.73168	-2.65456	-2.96862	-2.70923	-2.69845	-3.28127	-2.74973	-0.174825	0.167513	0.0433087	ATM kinase substrate motif;Casein kinase II substrate motif;DNA dependent Protein kinase substrate motif								binding;peptide binding;structural constituent of nuclear pore;structural molecule activity	biosynthetic process;cellular component assembly;cellular component organization;cellular macromolecular complex assembly;cellular metabolic process;cellular nitrogen compound metabolic process;cellular process;DNA metabolic process;DNA replication;establishment of localization;macromolecular complex assembly;macromolecule metabolic process;metabolic process;nitrogen compound metabolic process;nu…	cell part;intracellular membrane-bounded organelle;intracellular non-membrane-bounded organelle;intracellular organelle;kinetochore;macromolecular complex;membrane;nuclear envelope;nuclear pore;nucleoplasm;nucleus;organelle;protein complex	RNA transport	Nucleoporin2;Nup96	BENPORATH_CYCLING_GENES;BIOPOLYMER_METABOLIC_PROCESS;BLALOCK_ALZHEIMERS_DISEASE_INCIPIENT_UP;BLALOCK_ALZHEIMERS_DISEASE_UP;BOYAULT_LIVER_CANCER_SUBCLASS_G6_DN;BROWNE_HCMV_INFECTION_18HR_UP;BROWNE_HCMV_INFECTION_24HR_UP;CELLULAR_LOCALIZATION;CHEOK_RESPONSE_TO_HD_MTX_DN;chr11p15;CTACCTC,LET-7A,LET-7B,LET-7C,LET-7D,LET-7E,LET-7F,MIR-98,LET-7G,LET-7I;CTTTGT_V$LEF1_Q2;DACOSTA_UV_RESPONSE_VIA_ERCC3_COM…	3D-structure;Acetylation;Autocatalyticcleavage;Completeproteome;Membrane;mRNAtransport;Nuclearporecomplex;Nucleus;Phosphoprotein;Proteintransport;Referenceproteome;Repeat;Translocation;Transport		+	untreated_GLK1	Cluster -1656	3.79287	0.000528302	-4.13521	-3.98049	Nup98_S932_M1	0.999981	Not Defined
1.8596	2.0043	1.93888	2.16013	2.27655	2.29715	2.0473	1.73796	2.12072	-0.278789	0.109898	-0.0433087	-2.16013	-2.35574	-2.26692	-1.8596	-2.17367	-1.91428	-1.73796	-2.32078	-1.78924	-0.174825	0.167513	0.0433087	ERK1,2 kinase substrate motif;G protein-coupled receptor kinase 1 substrate motif;GSK-3, ERK1, ERK2, CDK5 substrate motif;WW domain binding motif								binding;nucleotide binding	biological regulation;cell death;cell differentiation;cellular component organization;cellular metabolic process;cellular nitrogen compound metabolic process;cellular process;chromosome organization;death;developmental process;DNA metabolic process;DNA packaging;macromolecule metabolic process;metabolic process;mRNA metabolic process;mRNA processing;nitrogen compound metabolic process;nucleobase-…	cell part;cytoplasm;intracellular membrane-bounded organelle;intracellular non-membrane-bounded organelle;intracellular organelle;macromolecular complex;membrane;nucleolus;nucleoplasm;nucleus;organelle;plasma membrane;protein complex	mRNA surveillance pathway;RNA transport;Spliceosome	SAP	ACTTTAT,MIR-142-5P;ANATOMICAL_STRUCTURE_DEVELOPMENT;APOPTOSIS_GO;APOPTOTIC_NUCLEAR_CHANGES;APOPTOTIC_PROGRAM;BENPORATH_SOX2_TARGETS;BHAT_ESR1_TARGETS_NOT_VIA_AKT1_UP;BHAT_ESR1_TARGETS_VIA_AKT1_UP;CASORELLI_ACUTE_PROMYELOCYTIC_LEUKEMIA_DN;CCTGAGT,MIR-510;CELL_DEVELOPMENT;CHANG_CORE_SERUM_RESPONSE_DN;chr14q11;CHROMOSOME_CONDENSATION;CHROMOSOME_ORGANIZATION_AND_BIOGENESIS;CRGAARNNNNCGA_UNKNOWN;CTGCA…	Acetylation;Alternativesplicing;Apoptosis;Completeproteome;Isopeptidebond;Methylation;mRNAprocessing;mRNAsplicing;Nucleus;Phosphoprotein;Referenceproteome;Ublconjugation		+	untreated_GLK1	Cluster -1656	3.74428	0.000413793	-3.06439	-3.58431	Acin1_S454_M1	1	Not Defined
2.18702	1.46487	2.01258	1.64255	2.18135	2.38256	2.23321	2.29922	2.15616	0.942718	1.12664	0.946568	-1.64255	-1.83816	-1.74934	-1.46487	-1.77893	-1.51954	-2.15616	-2.73897	-2.20744	-1.28506	-0.942718	-1.06692	Casein kinase II substrate motif;ERK1,2 kinase substrate motif;GSK-3, ERK1, ERK2, CDK5 substrate motif;PKA kinase substrate motif;WW domain binding motif								ankyrin binding;binding;cytoskeletal protein binding;protein binding;structural constituent of muscle;structural molecule activity	cell junction organization;cellular component assembly;cellular component organization;cellular process	brush border;cell part;cell projection;cytoplasm;cytoskeleton;extracellular organelle;intracellular non-membrane-bounded organelle;intracellular organelle;membrane;organelle;plasma membrane;vesicle		CH;Plectin;S10_plectin	AAAYRNCTG_UNKNOWN;AAGCAAT,MIR-137;ALFANO_MYC_TARGETS;AMIT_EGF_RESPONSE_480_HELA;ARGGGTTAA_UNKNOWN;BENPORATH_EED_TARGETS;BENPORATH_ES_WITH_H3K27ME3;BENPORATH_PRC2_TARGETS;BENPORATH_SUZ12_TARGETS;BILD_MYC_ONCOGENIC_SIGNATURE;BLALOCK_ALZHEIMERS_DISEASE_UP;BROWNE_HCMV_INFECTION_14HR_DN;BROWNE_HCMV_INFECTION_16HR_DN;BROWNE_HCMV_INFECTION_4HR_DN;BRUINS_UVC_RESPONSE_VIA_TP53_GROUP_A;CAGCCTC,MIR-485-5P;C…	3D-structure;Acetylation;Actin-binding;Alternativesplicing;Celljunction;Coiledcoil;Completeproteome;Cytoplasm;Cytoskeleton;Directproteinsequencing;Phosphoprotein;Referenceproteome;Repeat		+	untreated_GLK1	Cluster -1656	6.97428	0	-3.49718	-5.93914	Plec_S4620_M2	0.999999	Not Defined
1.80842	2.41444	1.99109	1.7274	1.70954	1.66739	2.37812	2.63872	2.14406	0.0763912	0.174329	0.0841198	-1.66739	-1.86299	-1.77418	-1.80842	-2.12249	-1.86309	-2.14406	-2.72687	-2.19534	-0.533297	-0.126477	-0.0763912	AMP-activated protein kinase substrate motif;Calmodulin-dependent protein kinase II substrate motif;Casein kinase II substrate motif;Chk1 kinase substrate motif;PKA kinase substrate motif;PKC kinase substrate motif								ARF guanyl-nucleotide exchange factor activity;enzyme regulator activity;GTPase regulator activity;guanyl-nucleotide exchange factor activity;nucleoside-triphosphatase regulator activity;small GTPase regulator activity	biological regulation;cell differentiation;cellular process;developmental process;response to stimulus;signal transduction	cell part;membrane	Endocytosis	Sec7	AACTGGA,MIR-145;ACATTCC,MIR-1,MIR-206;ACEVEDO_METHYLATED_IN_LIVER_CANCER_DN;AGUIRRE_PANCREATIC_CANCER_COPY_NUMBER_DN;ATGCTGC,MIR-103,MIR-107;BASAKI_YBX1_TARGETS_DN;BHAT_ESR1_TARGETS_NOT_VIA_AKT1_DN;BHAT_ESR1_TARGETS_VIA_AKT1_DN;BLALOCK_ALZHEIMERS_DISEASE_DN;BONOME_OVARIAN_CANCER_POOR_SURVIVAL_UP;BONOME_OVARIAN_CANCER_SURVIVAL_OPTIMAL_DEBULKING;BONOME_OVARIAN_CANCER_SURVIVAL_SUBOPTIMAL_DEBULKING;B…	Alternativesplicing;Celljunction;Cellmembrane;Coiledcoil;Completeproteome;Guanine-nucleotidereleasingfactor;Membrane;Phosphoprotein;Postsynapticcellmembrane;Referenceproteome;Synapse	Psd3-Actn1 complex	+	untreated_GLK1	Cluster -1656	4.14569	0.000533333	-3.14292	-3.87739	Psd3_S1000_M1	0.985748	Not Defined
-0.228863	-0.0978842	-0.0406132	0.970895	1.13956	1.11833	0.903674	1.15937	0.941979	-0.278789	0.109898	-0.0433087	-0.970895	-1.1665	-1.07768	0.152832	0.0406132	0.101256	-0.903674	-1.48649	-0.954957	-0.174825	0.167513	0.0433087	DNA dependent Protein kinase substrate motif;G protein-coupled receptor kinase 1 substrate motif								activating transcription factor binding;binding;cation binding;core promoter proximal region DNA binding;core promoter proximal region sequence-specific DNA binding;DNA binding;ion binding;metal ion binding;nucleic acid binding;protein binding;regulatory region DNA binding;regulatory region nucleic acid binding;sequence-specific DNA binding;transcription factor binding;transcription regulatory re…	anatomical structure development;biological regulation;biosynthetic process;cell differentiation;cellular metabolic process;cellular nitrogen compound metabolic process;cellular process;developmental process;macromolecule metabolic process;metabolic process;nitrogen compound metabolic process;nucleobase-containing compound metabolic process;primary metabolic process;response to abiotic stimulus;r…	cell part;intracellular membrane-bounded organelle;intracellular organelle;nucleus;organelle		zf-C2H2	BAELDE_DIABETIC_NEPHROPATHY_DN;BEIER_GLIOMA_STEM_CELL_UP;BENPORATH_NANOG_TARGETS;BENPORATH_SOX2_TARGETS;BROWNE_HCMV_INFECTION_12HR_DN;chr18q23;CREIGHTON_ENDOCRINE_THERAPY_RESISTANCE_1;DEBIASI_APOPTOSIS_BY_REOVIRUS_INFECTION_UP;DEURIG_T_CELL_PROLYMPHOCYTIC_LEUKEMIA_UP;GSE11057_NAIVE_VS_EFF_MEMORY_CD4_TCELL_UP;GSE11057_NAIVE_VS_MEMORY_CD4_TCELL_UP;GSE11924_TFH_VS_TH1_CD4_TCELL_DN;GSE12845_IGD_POS_V…	Completeproteome;DNA-binding;Metal-binding;Nucleus;Referenceproteome;Repeat;Transcription;Transcriptionregulation;Zinc;Zinc-finger		+	untreated_GLK1	Cluster -1656	1.76897	0.0257108	-0.990312	-1.51737	Znf516_T118_M1	0.967167	Not Defined
-0.433959	-0.130654	-0.353162	1.23154	1.23493	1.24055	1.26094	1.38559	0.916657	-0.278789	0.109898	-0.0433087	-1.23154	-1.42714	-1.33833	0.441782	0.566316	0.130654	-0.916657	-1.49947	-0.96794	-0.174825	0.167513	0.0433087	Casein kinase II substrate motif;ERK1,2 kinase substrate motif;GSK-3, ERK1, ERK2, CDK5 substrate motif;WW domain binding motif									anatomical structure morphogenesis;biological adhesion;biological regulation;cell adhesion;cell cycle;cell division;cell motility;cellular component movement;cellular component organization;cellular process;cytoskeleton organization;developmental process;locomotion;organelle organization;regulation of organelle organization	cell part;cytoplasm;cytoskeleton;intracellular non-membrane-bounded organelle;intracellular organelle;macromolecular complex;microtubule organizing center;organelle;protein complex		CH	AAGCACA,MIR-218;ACCAAAG,MIR-9;AGGGCCA,MIR-328;BROWNE_HCMV_INFECTION_4HR_DN;BRUINS_UVC_RESPONSE_LATE;chr22q11;DACOSTA_UV_RESPONSE_VIA_ERCC3_COMMON_DN;DACOSTA_UV_RESPONSE_VIA_ERCC3_DN;GCM_MLL;GCM_NF2;GSE14769_40MIN_VS_360MIN_LPS_BMDM_DN;GSE20366_TREG_VS_NAIVE_CD4_TCELL_HOMEOSTATIC_CONVERSION_DN;GSE24634_NAIVE_CD4_TCELL_VS_DAY7_IL4_CONV_TREG_UP;GSE360_CTRL_VS_B_MALAYI_LOW_DOSE_MAC_UP;GSE360_CTRL_VS_…	Cellcycle;Celldivision;Celljunction;Coiledcoil;Completeproteome;Cytoplasm;Cytoskeleton;Gapjunction;Phosphoprotein;Referenceproteome		+	untreated_GLK1	Cluster -1656	1.40415	0.0420461	-1.02888	-1.38963	Specc1l_S869_M1	0.946822	Not Defined
0.0790668	-0.0533442	-0.0695748	1.21236	1.46161	1.99256	0.818515	0.558132	1.15605	-0.278789	0.109898	-0.0433087	-1.21236	-1.40797	-1.31915	0.108018	-0.206047	0.0533442	-0.558132	-1.14095	-0.609415	-0.174825	0.167513	0.0433087	14-3-3 domain binding motif;Calmodulin-dependent protein kinase II substrate motif;ERK1,2 kinase substrate motif;GSK-3, ERK1, ERK2, CDK5 substrate motif;PKA kinase substrate motif;PKC kinase substrate motif;WW domain binding motif										cell part;cytoplasm;intracellular membrane-bounded organelle;intracellular organelle;membrane;nucleus;organelle		CortBP2	ALFANO_MYC_TARGETS;BONOME_OVARIAN_CANCER_SURVIVAL_SUBOPTIMAL_DEBULKING;BROWNE_HCMV_INFECTION_16HR_DN;BROWNE_HCMV_INFECTION_20HR_DN;BRUINS_UVC_RESPONSE_EARLY_LATE;CASORELLI_ACUTE_PROMYELOCYTIC_LEUKEMIA_DN;CERVERA_SDHB_TARGETS_2;CHEN_METABOLIC_SYNDROM_NETWORK;COATES_MACROPHAGE_M1_VS_M2_UP;CONCANNON_APOPTOSIS_BY_EPOXOMICIN_UP;DACOSTA_UV_RESPONSE_VIA_ERCC3_COMMON_DN;DACOSTA_UV_RESPONSE_VIA_ERCC3_DN;E…	Alternativesplicing;Coiledcoil;Completeproteome;Cytoplasm;Membrane;Nucleus;Phosphoprotein;Referenceproteome		+	untreated_GLK1	Cluster -1656	1.85961	0.0180445	-1.09999	-1.62701	Filip1l_S998_M1	0.964942	Not Defined
0.0790668	-0.0533442	-0.0695748	0.370478	0.27805	0.258575	1.46758	1.74191	1.4679	-0.278789	0.109898	-0.0433087	-0.853745	-1.17762	-0.258575	0.108018	-0.206047	0.0533442	-1.46758	-2.05039	-1.51886	-0.174825	0.167513	0.0433087	Casein kinase II substrate motif;MAPKAPK2 kinase substrate motif								enzyme regulator activity;GTPase regulator activity;guanyl-nucleotide exchange factor activity;nucleoside-triphosphatase regulator activity;Rac guanyl-nucleotide exchange factor activity;Ras guanyl-nucleotide exchange factor activity;Rho guanyl-nucleotide exchange factor activity;small GTPase regulator activity	anatomical structure morphogenesis;biological regulation;cellular component assembly;cellular component morphogenesis;cellular component organization;cellular process;developmental process	cell part;cell projection;cytoplasm;cytoskeleton;cytosol;filopodium;intracellular non-membrane-bounded organelle;intracellular organelle;neuron projection;organelle;synapse		FA;FERM_C;FERM_M;FERM_N;PH;RhoGEF	AAAGGGA,MIR-204,MIR-211;AACTTT_UNKNOWN;ACCAAAG,MIR-9;ATACCTC,MIR-202;AZARE_NEOPLASTIC_TRANSFORMATION_BY_STAT3_UP;BHAT_ESR1_TARGETS_NOT_VIA_AKT1_UP;BHAT_ESR1_TARGETS_VIA_AKT1_UP;BROWNE_HCMV_INFECTION_20HR_DN;BRUINS_UVC_RESPONSE_LATE;CACGTG_V$MYC_Q2;CHICAS_RB1_TARGETS_CONFLUENT;chr13q32;CTGCAGY_UNKNOWN;CTTTGT_V$LEF1_Q2;CYTOSKELETON;DOANE_RESPONSE_TO_ANDROGEN_UP;DOUGLAS_BMI1_TARGETS_UP;DUTERTRE_ESTR…	Celljunction;Cellmembrane;Cellprojection;Completeproteome;Cytoplasm;Developmentalprotein;Guanine-nucleotidereleasingfactor;Membrane;Phosphoprotein;Referenceproteome;Repeat;Synapse;Synaptosome		+	untreated_GLK1	Cluster -1656	1.56407	0.0301717	-1.05533	-1.47633	Farp1_T901_M2	0.986529	Not Defined
0.0790668	-0.0533442	-0.0695748	0.370478	0.27805	0.258575	1.46758	1.74191	1.4679	-0.278789	0.109898	-0.0433087	-0.853745	-1.17762	-0.258575	0.108018	-0.206047	0.0533442	-1.46758	-2.05039	-1.51886	-0.174825	0.167513	0.0433087	Casein kinase II substrate motif;PKA kinase substrate motif;PKC kinase substrate motif								enzyme regulator activity;GTPase regulator activity;guanyl-nucleotide exchange factor activity;nucleoside-triphosphatase regulator activity;Rac guanyl-nucleotide exchange factor activity;Ras guanyl-nucleotide exchange factor activity;Rho guanyl-nucleotide exchange factor activity;small GTPase regulator activity	anatomical structure morphogenesis;biological regulation;cellular component assembly;cellular component morphogenesis;cellular component organization;cellular process;developmental process	cell part;cell projection;cytoplasm;cytoskeleton;cytosol;filopodium;intracellular non-membrane-bounded organelle;intracellular organelle;neuron projection;organelle;synapse		FA;FERM_C;FERM_M;FERM_N;PH;RhoGEF	AAAGGGA,MIR-204,MIR-211;AACTTT_UNKNOWN;ACCAAAG,MIR-9;ATACCTC,MIR-202;AZARE_NEOPLASTIC_TRANSFORMATION_BY_STAT3_UP;BHAT_ESR1_TARGETS_NOT_VIA_AKT1_UP;BHAT_ESR1_TARGETS_VIA_AKT1_UP;BROWNE_HCMV_INFECTION_20HR_DN;BRUINS_UVC_RESPONSE_LATE;CACGTG_V$MYC_Q2;CHICAS_RB1_TARGETS_CONFLUENT;chr13q32;CTGCAGY_UNKNOWN;CTTTGT_V$LEF1_Q2;CYTOSKELETON;DOANE_RESPONSE_TO_ANDROGEN_UP;DOUGLAS_BMI1_TARGETS_UP;DUTERTRE_ESTR…	Celljunction;Cellmembrane;Cellprojection;Completeproteome;Cytoplasm;Developmentalprotein;Guanine-nucleotidereleasingfactor;Membrane;Phosphoprotein;Referenceproteome;Repeat;Synapse;Synaptosome		+	untreated_GLK1	Cluster -1656	1.56407	0.0301933	-1.05533	-1.47633	Farp1_S902_M2	0.999971	Not Defined
0.0790668	-0.0533442	-0.0695748	0.930405	0.720174	0.783186	1.48569	1.35579	0.991955	-0.278789	0.109898	-0.0433087	-0.720174	-0.915781	-0.826963	0.108018	-0.206047	0.0533442	-0.991955	-1.57477	-1.04324	-0.174825	0.167513	0.0433087	Casein kinase II substrate motif;PKA kinase substrate motif;PKC kinase substrate motif									biological regulation;cellular process;regulation of protein modification process;regulation of translation;response to stimulus;response to stress	cell part;cytoplasm;extracellular organelle;membrane;organelle;plasma membrane;vesicle			AAGTCCA,MIR-422B,MIR-422A;AKT_UP.V1_UP;AKT_UP_MTOR_DN.V1_UP;BENPORATH_ES_WITH_H3K27ME3;BENPORATH_SUZ12_TARGETS;BOQUEST_STEM_CELL_UP;CHEN_METABOLIC_SYNDROM_NETWORK;CHICAS_RB1_TARGETS_CONFLUENT;CHICAS_RB1_TARGETS_GROWING;CHICAS_RB1_TARGETS_LOW_SERUM;CHICAS_RB1_TARGETS_SENESCENT;chr1q25;CREIGHTON_ENDOCRINE_THERAPY_RESISTANCE_3;CREIGHTON_ENDOCRINE_THERAPY_RESISTANCE_5;CTGCAGY_UNKNOWN;DANG_REGULATED_B…	Completeproteome;Cytoplasm;Phosphoprotein;Referenceproteome;Stressresponse;Translationregulation		+	untreated_GLK1	Cluster -1656	1.89679	0.0205201	-1.00773	-1.57707	Fam129a_S699_M1	0.990369	Not Defined
0.0790668	-0.0533442	-0.0695748	1.21491	0.733845	1.34546	1.08334	0.990747	0.894424	-0.278789	0.109898	-0.0433087	-0.733845	-0.929451	-0.840633	0.108018	-0.206047	0.0533442	-0.894424	-1.47724	-0.945707	-0.174825	0.167513	0.0433087	Casein kinase II substrate motif;G protein-coupled receptor kinase 1 substrate motif;GSK3 kinase substrate motif;MAPKAPK2 kinase substrate motif									biological regulation;cellular component assembly;cellular component organization;macromolecular complex assembly;protein complex assembly	cell part;cytoplasm;cytoskeleton;cytosol;extracellular organelle;intracellular membrane-bounded organelle;intracellular non-membrane-bounded organelle;intracellular organelle;membrane;nucleus;organelle;plasma membrane;vesicle		PDZ	ABBUD_LIF_SIGNALING_1_DN;BASSO_B_LYMPHOCYTE_NETWORK;BERTUCCI_MEDULLARY_VS_DUCTAL_BREAST_CANCER_DN;BILD_MYC_ONCOGENIC_SIGNATURE;BOYAULT_LIVER_CANCER_SUBCLASS_G1_UP;BOYLAN_MULTIPLE_MYELOMA_D_DN;BRUINS_UVC_RESPONSE_EARLY_LATE;BRUINS_UVC_RESPONSE_LATE;BRUINS_UVC_RESPONSE_VIA_TP53_GROUP_B;CAMPS_COLON_CANCER_COPY_NUMBER_DN;CHIARETTI_T_ALL_RELAPSE_PROGNOSIS;CHICAS_RB1_TARGETS_CONFLUENT;chr11q12;CROONQUI…	Completeproteome;Proteomicsidentification;Referenceproteome		+	untreated_GLK1	Cluster -1656	1.98713	0.0197895	-0.986389	-1.59274	Ahnak_S5508_M2	0.981973	Not Defined
0.0737753	0.313346	0.0894785	0.720438	0.114629	0.700387	1.22594	1.38166	0.804443	-0.0247893	-0.171474	0.0973496	-0.114629	-0.444709	-0.497864	-0.0737753	-0.105721	-0.0946102	-0.804443	-1.38726	-0.855726	0.00491953	0.333964	-0.00491953	Casein kinase I substrate motif;Casein kinase II substrate motif;ERK1,2 kinase substrate motif;G protein-coupled receptor kinase 1 substrate motif;GSK-3, ERK1, ERK2, CDK5 substrate motif;WW domain binding motif								binding;carbon-carbon lyase activity;carboxy-lyase activity;catalytic activity;cofactor binding;lyase activity;pyridoxal phosphate binding;vitamin B6 binding;vitamin binding	cellular ketone metabolic process;cellular metabolic process;cellular process;metabolic process;organic acid metabolic process;small molecule metabolic process	cell part;Golgi apparatus;intracellular membrane-bounded organelle;intracellular organelle;organelle		Pyridoxal_deC	BREDEMEYER_RAG_SIGNALING_NOT_VIA_ATM_DN;BREDEMEYER_RAG_SIGNALING_VIA_ATM_NOT_VIA_NFKB_DN;BRUINS_UVC_RESPONSE_VIA_TP53_GROUP_A;BYSTRYKH_HEMATOPOIESIS_STEM_CELL_AND_BRAIN_QTL_CIS;BYSTRYKH_HEMATOPOIESIS_STEM_CELL_AND_BRAIN_QTL_TRANS;BYSTRYKH_HEMATOPOIESIS_STEM_CELL_QTL_CIS;BYSTRYKH_HEMATOPOIESIS_STEM_CELL_QTL_TRANS;CAMPS_COLON_CANCER_COPY_NUMBER_DN;CGTSACG_V$PAX3_B;CHARAFE_BREAST_CANCER_LUMINAL_VS_M…	Alternativesplicing;Completeproteome;Decarboxylase;Lyase;Phosphoprotein;Pyridoxalphosphate;Referenceproteome		+	untreated_GLK1	Cluster -1656	1.77814	0.0475623	-0.78083	-1.35352	Pdxdc1_S748_M1	0.999997	Not Defined
0.329065	0.360544	-0.0924592	0.412146	0.425359	0.469731	0.979563	1.24072	1.06998	0.617989	0.11621	0.432653	-0.556221	-0.412146	-0.830447	0.0924592	-0.649769	-0.41519	-0.979563	-1.56238	-1.03085	-0.337009	-0.219843	-0.11621	G protein-coupled receptor kinase 1 substrate motif;GSK-3, ERK1, ERK2, CDK5 substrate motif;WW domain binding motif								binding;enzyme binding;kinase binding;protein binding;protein kinase binding;protein kinase C binding		cell cortex;cell part;centrosome;cytoplasm;extracellular organelle;intracellular membrane-bounded organelle;intracellular non-membrane-bounded organelle;intracellular organelle;membrane;microtubule organizing center;nucleus;organelle;vesicle	Fc gamma R-mediated phagocytosis	MARCKS	AAGCACA,MIR-218;AATGTGA,MIR-23A,MIR-23B;ACACTAC,MIR-142-3P;ACEVEDO_LIVER_CANCER_UP;ACEVEDO_LIVER_TUMOR_VS_NORMAL_ADJACENT_TISSUE_UP;ACEVEDO_NORMAL_TISSUE_ADJACENT_TO_LIVER_TUMOR_UP;ACTGCAG,MIR-17-3P;ACTGTGA,MIR-27A,MIR-27B;ACTIN_BINDING;ACTIN_CYTOSKELETON;ACTIN_FILAMENT_BINDING;AGTCTTA,MIR-499;ALFANO_MYC_TARGETS;ATACTGT,MIR-144;ATAGGAA,MIR-202;ATGAAGG,MIR-205;BAE_BRCA1_TARGETS_UP;BERENJENO_TRANSF…	3D-structure;Actin-binding;Calmodulin-binding;Completeproteome;Cytoplasm;Cytoskeleton;Directproteinsequencing;Lipoprotein;Membrane;Myristate;Phosphoprotein;Referenceproteome		+	untreated_GLK1	Cluster -1656	3.32857	0.00838908	-1.11489	-2.114	Marcks_T79_M1	0.999961	Not Defined
0.0790668	-0.0533442	-0.0695748	1.11802	1.12649	1.09106	1.21933	1.27761	1.00652	-0.278789	0.109898	-0.0433087	-1.09106	-1.28667	-1.19785	0.108018	-0.206047	0.0533442	-1.00652	-1.58934	-1.05781	-0.174825	0.167513	0.0433087	Casein kinase II substrate motif;ERK1,2 kinase substrate motif;G protein-coupled receptor kinase 1 substrate motif;GSK3 kinase substrate motif;GSK-3, ERK1, ERK2, CDK5 substrate motif;MDC1 BRCT domain binding motif;Plk1 PBD domain binding motif;WW domain binding motif									biological regulation;biosynthetic process;cell differentiation;cellular metabolic process;cellular nitrogen compound metabolic process;cellular process;developmental process;gene silencing;macromolecule metabolic process;metabolic process;nitrogen compound metabolic process;nucleobase-containing compound metabolic process;primary metabolic process;regulation of translation;RNA metabolic process	cell part;intracellular membrane-bounded organelle;intracellular non-membrane-bounded organelle;intracellular organelle;macromolecular complex;nucleus;organelle;protein complex;ribonucleoprotein complex;transcription factor complex	RNA degradation	NOT2_3_5;Not3	AAGWWRNYGGC_UNKNOWN;AGGAAGC,MIR-516-3P;AGUIRRE_PANCREATIC_CANCER_COPY_NUMBER_UP;BCAT_BILD_ET_AL_UP;CCAWNWWNNNGGC_UNKNOWN;chr19q13;FAELT_B_CLL_WITH_VH3_21_UP;GARY_CD5_TARGETS_UP;GATGKMRGCG_UNKNOWN;GATTGGY_V$NFY_Q6_01;GCCATNTTG_V$YY1_Q6;GCTNWTTGK_UNKNOWN;GGGAGGRR_V$MAZ_Q6;GGGCGGR_V$SP1_Q6;GINESTIER_BREAST_CANCER_ZNF217_AMPLIFIED_DN;GSE11924_TFH_VS_TH2_CD4_TCELL_UP;GSE13484_UNSTIM_VS_3H_YF17D_VACCIN…	Completeproteome;Cytoplasm;Developmentalprotein;Nucleus;Phosphoprotein;Referenceproteome;Repressor;RNA-mediatedgenesilencing;Transcription;Transcriptionregulation;Translationregulation		+	untreated_GLK1	Cluster -1656	2.01709	0.0148616	-1.15174	-1.7236	Cnot3_S505_M1	0.964007	Not Defined
0.0790668	-0.0533442	-0.0695748	0.851406	1.12401	1.14965	1.31178	0.745868	1.06881	-0.278789	0.109898	-0.0433087	-0.851406	-1.04701	-0.958194	0.108018	-0.206047	0.0533442	-0.745868	-1.32868	-0.797151	-0.174825	0.167513	0.0433087	Casein kinase II substrate motif;G protein-coupled receptor kinase 1 substrate motif;GSK3 kinase substrate motif								adenyl nucleotide binding;adenyl ribonucleotide binding;ATP binding;ATPase activity;ATPase activity, coupled;binding;catalytic activity;cation binding;chromatin binding;chromo shadow domain binding;DNA binding;DNA translocase activity;DNA-dependent ATPase activity;helicase activity;histone binding;hydrolase activity;hydrolase activity, acting on acid anhydrides;hydrolase activity, acting on acid …	anatomical structure development;anatomical structure morphogenesis;biological regulation;biosynthetic process;cell development;cellular component assembly;cellular component organization;cellular macromolecular complex assembly;cellular metabolic process;cellular nitrogen compound metabolic process;cellular process;chromatin modification;chromatin organization;chromosome organization;development…	cell part;chromatin remodeling complex;chromosome;intracellular membrane-bounded organelle;intracellular non-membrane-bounded organelle;intracellular organelle;macromolecular complex;nuclear chromosome;nucleoplasm;nucleus;organelle;protein complex		Helicase_C;SNF2_N	AAAGACA,MIR-511;ACCATTT,MIR-522;ACTGTAG,MIR-139;ATGTCAC,MIR-489;ATGTTTC,MIR-494;BACOLOD_RESISTANCE_TO_ALKYLATING_AGENTS_DN;BASAKI_YBX1_TARGETS_DN;BILD_CTNNB1_ONCOGENIC_SIGNATURE;BIOPOLYMER_METABOLIC_PROCESS;BIOPOLYMER_MODIFICATION;BLALOCK_ALZHEIMERS_DISEASE_DN;BROWNE_HCMV_INFECTION_48HR_DN;BRUINS_UVC_RESPONSE_EARLY_LATE;CAGCTTT,MIR-320;CAGTATT,MIR-200B,MIR-200C,MIR-429;CCAWNWWNNNGGC_UNKNOWN;CCAWW…	ATP-binding;Chromatinregulator;Chromosome;Citrullination;Completeproteome;DNA-binding;DNAdamage;DNArepair;Helicase;Hydrolase;Metal-binding;Nucleotide-binding;Nucleus;Phosphoprotein;Referenceproteome;Telomere;Transcription;Transcriptionregulation;Zinc;Zinc-finger		+	untreated_GLK1	Cluster -1656	2.00973	0.019789	-0.977706	-1.59357	Atrx_S586_M2	0.999558	Not Defined
0.0790668	-0.0533442	-0.0695748	0.851406	1.12401	1.14965	1.31178	0.745868	1.06881	-0.278789	0.109898	-0.0433087	-0.851406	-1.04701	-0.958194	0.108018	-0.206047	0.0533442	-0.745868	-1.32868	-0.797151	-0.174825	0.167513	0.0433087	Cdc2 kinase substrate motif;CDK kinase substrate motif;CDK1,2,4,6 kinase substrate motif;ERK1,2 kinase substrate motif;GSK-3, ERK1, ERK2, CDK5 substrate motif;MAPKAPK2 kinase substrate motif;WW domain binding motif								adenyl nucleotide binding;adenyl ribonucleotide binding;ATP binding;ATPase activity;ATPase activity, coupled;binding;catalytic activity;cation binding;chromatin binding;chromo shadow domain binding;DNA binding;DNA translocase activity;DNA-dependent ATPase activity;helicase activity;histone binding;hydrolase activity;hydrolase activity, acting on acid anhydrides;hydrolase activity, acting on acid …	anatomical structure development;anatomical structure morphogenesis;biological regulation;biosynthetic process;cell development;cellular component assembly;cellular component organization;cellular macromolecular complex assembly;cellular metabolic process;cellular nitrogen compound metabolic process;cellular process;chromatin modification;chromatin organization;chromosome organization;development…	cell part;chromatin remodeling complex;chromosome;intracellular membrane-bounded organelle;intracellular non-membrane-bounded organelle;intracellular organelle;macromolecular complex;nuclear chromosome;nucleoplasm;nucleus;organelle;protein complex		Helicase_C;SNF2_N	AAAGACA,MIR-511;ACCATTT,MIR-522;ACTGTAG,MIR-139;ATGTCAC,MIR-489;ATGTTTC,MIR-494;BACOLOD_RESISTANCE_TO_ALKYLATING_AGENTS_DN;BASAKI_YBX1_TARGETS_DN;BILD_CTNNB1_ONCOGENIC_SIGNATURE;BIOPOLYMER_METABOLIC_PROCESS;BIOPOLYMER_MODIFICATION;BLALOCK_ALZHEIMERS_DISEASE_DN;BROWNE_HCMV_INFECTION_48HR_DN;BRUINS_UVC_RESPONSE_EARLY_LATE;CAGCTTT,MIR-320;CAGTATT,MIR-200B,MIR-200C,MIR-429;CCAWNWWNNNGGC_UNKNOWN;CCAWW…	ATP-binding;Chromatinregulator;Chromosome;Citrullination;Completeproteome;DNA-binding;DNAdamage;DNArepair;Helicase;Hydrolase;Metal-binding;Nucleotide-binding;Nucleus;Phosphoprotein;Referenceproteome;Telomere;Transcription;Transcriptionregulation;Zinc;Zinc-finger		+	untreated_GLK1	Cluster -1656	2.00973	0.0197727	-0.977706	-1.59357	Atrx_S590_M2	0.999558	Not Defined
0.250649	0.610318	0.336418	1.32757	1.79677	1.88182	1.50795	1.4172	1.23232	-0.278789	0.109898	-0.0433087	-1.32757	-1.52317	-1.43436	-0.250649	-0.341183	-0.407836	-1.23232	-1.81514	-1.2836	-0.174825	0.167513	0.0433087	Casein kinase II substrate motif;DNA dependent Protein kinase substrate motif								binding;calcium ion binding;cation binding;ion binding;metal ion binding;transition metal ion binding;zinc ion binding				APC10;ZZ	AAGWWRNYGGC_UNKNOWN;BRUINS_UVC_RESPONSE_VIA_TP53_GROUP_A;CGTSACG_V$PAX3_B;chr17p13;CTTTGT_V$LEF1_Q2;DACOSTA_UV_RESPONSE_VIA_ERCC3_DN;GGGCGGR_V$SP1_Q6;GSE10239_NAIVE_VS_DAY4.5_EFF_CD8_TCELL_UP;GSE10239_NAIVE_VS_KLRG1INT_EFF_CD8_TCELL_UP;GSE13484_UNSTIM_VS_3H_YF17D_VACCINE_STIM_PBMC_UP;GSE14308_TH17_VS_NAIVE_CD4_TCELL_DN;GSE14308_TH17_VS_NATURAL_TREG_DN;GSE14308_TH2_VS_NAIVE_CD4_TCELL_DN;GSE17974_0…	Acetylation;Alternativesplicing;Completeproteome;Lipoprotein;Metal-binding;Myristate;Phosphoprotein;Referenceproteome;Repeat;Zinc;Zinc-finger		+	untreated_GLK1	Cluster -1656	2.65012	0.00544037	-1.64405	-2.29849	Zzef1_S1518_M2	0.995015	Not Defined
0.250649	0.610318	0.336418	1.32757	1.79677	1.88182	1.50795	1.4172	1.23232	-0.278789	0.109898	-0.0433087	-1.32757	-1.52317	-1.43436	-0.250649	-0.341183	-0.407836	-1.23232	-1.81514	-1.2836	-0.174825	0.167513	0.0433087	Casein kinase I substrate motif;Casein kinase II substrate motif;DNA dependent Protein kinase substrate motif;ERK1,2 kinase substrate motif;G protein-coupled receptor kinase 1 substrate motif;GSK-3, ERK1, ERK2, CDK5 substrate motif;WW domain binding motif								binding;calcium ion binding;cation binding;ion binding;metal ion binding;transition metal ion binding;zinc ion binding				APC10;ZZ	AAGWWRNYGGC_UNKNOWN;BRUINS_UVC_RESPONSE_VIA_TP53_GROUP_A;CGTSACG_V$PAX3_B;chr17p13;CTTTGT_V$LEF1_Q2;DACOSTA_UV_RESPONSE_VIA_ERCC3_DN;GGGCGGR_V$SP1_Q6;GSE10239_NAIVE_VS_DAY4.5_EFF_CD8_TCELL_UP;GSE10239_NAIVE_VS_KLRG1INT_EFF_CD8_TCELL_UP;GSE13484_UNSTIM_VS_3H_YF17D_VACCINE_STIM_PBMC_UP;GSE14308_TH17_VS_NAIVE_CD4_TCELL_DN;GSE14308_TH17_VS_NATURAL_TREG_DN;GSE14308_TH2_VS_NAIVE_CD4_TCELL_DN;GSE17974_0…	Acetylation;Alternativesplicing;Completeproteome;Lipoprotein;Metal-binding;Myristate;Phosphoprotein;Referenceproteome;Repeat;Zinc;Zinc-finger		+	untreated_GLK1	Cluster -1656	2.65012	0.00545287	-1.64405	-2.29849	Zzef1_S1515_M2	0.995015	Not Defined
0.0879874	-0.0879874	-0.275287	1.35303	2.36646	1.2675	1.74695	1.79744	1.60338	-0.278789	0.109898	-0.0433087	-1.2675	-1.46311	-1.37429	0.53359	0.481569	-0.188369	-1.60338	-2.1862	-1.65466	-0.174825	0.167513	0.0433087	Casein kinase II substrate motif;G protein-coupled receptor kinase 1 substrate motif;MDC1 BRCT domain binding motif;Plk1 PBD domain binding motif;Pyruvate dehydrogenase kinase substrate motif								actin binding;actin filament binding;adenyl nucleotide binding;adenyl ribonucleotide binding;ADP binding;ATP binding;binding;catalytic activity;cytoskeletal protein binding;hydrolase activity;hydrolase activity, acting on acid anhydrides;hydrolase activity, acting on acid anhydrides, in phosphorus-containing anhydrides;motor activity;nucleoside-triphosphatase activity;nucleotide binding;protein b…	biological regulation;cell motility;cellular component movement;cellular component organization;cellular membrane organization;cellular process;cytoskeleton organization;Golgi organization;locomotion;membrane organization;organelle organization;regulation of transport;vesicle organization	brush border;cell part;cell projection;cytoskeleton;intracellular membrane-bounded organelle;intracellular non-membrane-bounded organelle;intracellular organelle;macromolecular complex;membrane;organelle;protein complex		Myosin_head;Myosin_tail_1;PDZ	AAAYRNCTG_UNKNOWN;AACTTT_UNKNOWN;ACEVEDO_NORMAL_TISSUE_ADJACENT_TO_LIVER_TUMOR_UP;ANTI_APOPTOSIS;APOPTOSIS_GO;CAGCTG_V$AP4_Q5;CAGGTG_V$E12_Q6;CAGNYGKNAAA_UNKNOWN;CATTGTYY_V$SOX9_B1;CCTGCTG,MIR-214;CELL_DEVELOPMENT;chr17q11;CTCAGGG,MIR-125B,MIR-125A;CTGCAGY_UNKNOWN;CUI_TCF21_TARGETS_2_DN;FEVR_CTNNB1_TARGETS_UP;FORTSCHEGGER_PHF8_TARGETS_DN;GATAAGR_V$GATA_C;GCANCTGNY_V$MYOD_Q6;GGGCGGR_V$SP1_Q6;GGGTG…	Alternativesplicing;ATP-binding;Coiledcoil;Completeproteome;Cytoplasm;Cytoskeleton;Golgiapparatus;Motorprotein;Myosin;Nucleotide-binding;Phosphoprotein;Referenceproteome		+	untreated_GLK1	Cluster -1656	1.7687	0.012963	-1.5278	-1.80994	Myo18a_S1066_M1	0.988711	Not Defined
0.0790668	-0.0533442	-0.0695748	1.76658	1.75704	1.58379	1.87919	1.85404	1.77458	-0.239184	0.0507026	-0.0507026	-1.58379	-1.7794	-1.69058	0.108018	-0.206047	0.0533442	-1.77458	-2.3574	-1.82587	-0.531613	0.179524	0.840168	Casein kinase II substrate motif;ERK1,2 kinase substrate motif;G protein-coupled receptor kinase 1 substrate motif;GSK-3, ERK1, ERK2, CDK5 substrate motif;WW domain binding motif								binding;catalytic activity;cation binding;enzyme binding;hydrolase activity;hydrolase activity, acting on ester bonds;ion binding;kinase binding;metal ion binding;phosphatase activity;phosphoprotein phosphatase activity;phosphoric ester hydrolase activity;protein binding;protein kinase binding;receptor binding	anatomical structure development;biological regulation;cellular homeostasis;cellular process;developmental process;growth;homeostatic process;macromolecule metabolic process;metabolic process;multicellular organismal process;response to stimulus;signal transduction	cell part;membrane;plasma membrane		PTB;PTEN_C2;SH2		Alternativesplicing;Celljunction;Cellmembrane;Completeproteome;Hydrolase;Membrane;Metal-binding;Phosphoprotein;Proteinphosphatase;Referenceproteome;SH2domain;Zinc;Zinc-finger		+	untreated_GLK1	Cluster -1656	1.94215	0.0102324	-1.7417	-1.99145	Tns2_S832_M1	0.999993	Not Defined
-0.831991	0.237381	-0.506815	0.811741	1.19359	2.40003	1.76766	1.36894	1.84929	-0.268748	-0.0688481	1.94168	-1.202	-1.13884	-0.811741	0.121258	0.32017	-0.121258	-1.36894	-1.95176	-1.42022	-0.952609	0.0688481	1.45634	b-Adrenergic Receptor kinase substrate motif								binding;catalytic activity;ribonucleoprotein binding;ribosome binding;transferase activity;transferase activity, transferring glycosyl groups	aging;carbohydrate metabolic process;cellular metabolic process;cellular process;developmental process;macromolecule metabolic process;macromolecule modification;metabolic process;primary metabolic process;protein glycosylation;protein metabolic process;protein modification process;response to chemical stimulus;response to drug;response to stimulus	cell part;endoplasmic reticulum;intracellular membrane-bounded organelle;intracellular organelle;macromolecular complex;membrane;nucleus;organelle;protein complex	N-Glycan biosynthesis;Protein processing in endoplasmic reticulum;Various types of N-glycan biosynthesis	Ribophorin_II	ACEVEDO_LIVER_CANCER_UP;ACEVEDO_NORMAL_TISSUE_ADJACENT_TO_LIVER_TUMOR_UP;BAELDE_DIABETIC_NEPHROPATHY_DN;BARRIER_COLON_CANCER_RECURRENCE_UP;BIOCARTA_PROTEASOME_PATHWAY;BIOPOLYMER_METABOLIC_PROCESS;BIOPOLYMER_MODIFICATION;BLALOCK_ALZHEIMERS_DISEASE_DN;BLALOCK_ALZHEIMERS_DISEASE_INCIPIENT_DN;BOYAULT_LIVER_CANCER_SUBCLASS_G2;CAIRO_HEPATOBLASTOMA_CLASSES_UP;CELLULAR_MACROMOLECULE_METABOLIC_PROCESS;CEL…	Completeproteome;Endoplasmicreticulum;Glycoprotein;Glycosyltransferase;Isopeptidebond;Membrane;Referenceproteome;Signal;Transferase;Transmembrane;Transmembranehelix;Ublconjugation		+	untreated_GLK1	Cluster -1656	1.82876	0.0133663	-1.40789	-1.78672	Rpn2_S410_M1	0.999998	Not Defined
0.0809097	0.263678	0.144886	2.06722	2.64221	2.50113	1.55425	0.119462	0.34503	-0.278789	0.109898	-0.0433087	-2.06722	-2.26283	-2.17401	-0.942608	-2.62413	-0.0809097	-0.119462	-0.413773	-0.339854	-0.174825	0.167513	0.0433087	Casein kinase II substrate motif;G protein-coupled receptor kinase 1 substrate motif								binding;cation binding;ion binding;metal ion binding;nucleic acid binding	biological regulation;cellular component organization;cellular localization;cellular process;cytoskeleton organization;localization;organelle organization	cell part;chromosome;cytoplasm;intracellular membrane-bounded organelle;intracellular non-membrane-bounded organelle;intracellular organelle;kinetochore;macromolecular complex;nucleoplasm;nucleus;organelle;protein complex			ACEVEDO_LIVER_TUMOR_VS_NORMAL_ADJACENT_TISSUE_UP;chr13q34;GCM_MLL;GCM_NF2;GSE12366_GC_VS_MEMORY_BCELL_UP;GSE12366_GC_VS_NAIVE_BCELL_UP;GSE13485_CTRL_VS_DAY7_YF17D_VACCINE_PBMC_UP;GSE13485_PRE_VS_POST_YF17D_VACCINATION_PBMC_UP;GSE18791_UNSTIM_VS_NEWCATSLE_VIRUS_DC_6H_UP;GSE27786_CD4_VS_CD8_TCELL_DN;GSE7852_THYMUS_VS_FAT_TREG_UP;GSE7852_TREG_VS_TCONV_LN_UP;GSE9988_ANTI_TREM1_AND_LPS_VS_CTRL_TREATED…	Acetylation;Centromere;Chromosome;Completeproteome;Cytoplasm;Cytoskeleton;Kinetochore;Metal-binding;Nucleus;Phosphoprotein;Referenceproteome;Zinc;Zinc-finger		+	untreated_GLK1	Cluster -1656	1.96482	0.0102636	-1.70795	-1.99044	Champ1_T242_M2	0.999762	Not Defined
0.191926	0.0808039	-0.0808039	1.70581	1.51581	1.44948	1.57695	1.39252	0.474195	-0.278789	0.109898	-0.0433087	-1.44948	-1.64509	-1.55627	-2.41724	-2.25977	0.471279	-0.474195	-1.05701	-0.525478	-0.174825	0.167513	0.0433087	G protein-coupled receptor kinase 1 substrate motif;GSK3 kinase substrate motif;MDC1 BRCT domain binding motif;PKA kinase substrate motif;PKC kinase substrate motif;Plk1 PBD domain binding motif									anatomical structure morphogenesis;biological adhesion;biological regulation;cell adhesion;cell cycle;cell division;cell motility;cellular component movement;cellular component organization;cellular process;cytoskeleton organization;developmental process;locomotion;organelle organization;regulation of organelle organization	cell part;cytoplasm;cytoskeleton;intracellular non-membrane-bounded organelle;intracellular organelle;macromolecular complex;microtubule organizing center;organelle;protein complex		CH	AAGCACA,MIR-218;ACCAAAG,MIR-9;AGGGCCA,MIR-328;BROWNE_HCMV_INFECTION_4HR_DN;BRUINS_UVC_RESPONSE_LATE;chr22q11;DACOSTA_UV_RESPONSE_VIA_ERCC3_COMMON_DN;DACOSTA_UV_RESPONSE_VIA_ERCC3_DN;GCM_MLL;GCM_NF2;GSE14769_40MIN_VS_360MIN_LPS_BMDM_DN;GSE20366_TREG_VS_NAIVE_CD4_TCELL_HOMEOSTATIC_CONVERSION_DN;GSE24634_NAIVE_CD4_TCELL_VS_DAY7_IL4_CONV_TREG_UP;GSE360_CTRL_VS_B_MALAYI_LOW_DOSE_MAC_UP;GSE360_CTRL_VS_…	Cellcycle;Celldivision;Celljunction;Coiledcoil;Completeproteome;Cytoplasm;Cytoskeleton;Gapjunction;Phosphoprotein;Referenceproteome		+	untreated_GLK1	Cluster -1656	2.50906	0.00685496	-1.58098	-2.19798	Specc1l_S386_M2	0.999999	Not Defined
0.0813498	0.139115	0.175274	2.06697	2.0148	1.8367	1.34824	0.0149755	0.129661	-0.278789	0.109898	-0.0433087	-1.8367	-2.03231	-1.94349	-0.99527	-1.88949	-0.0813498	-0.507511	-0.0149755	-0.457439	-0.174825	0.167513	0.0433087	Casein kinase II substrate motif;ERK1,2 kinase substrate motif;GSK-3, ERK1, ERK2, CDK5 substrate motif;WW domain binding motif								binding;cation binding;ion binding;metal ion binding;nucleic acid binding	biological regulation;cellular component organization;cellular localization;cellular process;cytoskeleton organization;localization;organelle organization	cell part;chromosome;cytoplasm;intracellular membrane-bounded organelle;intracellular non-membrane-bounded organelle;intracellular organelle;kinetochore;macromolecular complex;nucleoplasm;nucleus;organelle;protein complex			ACEVEDO_LIVER_TUMOR_VS_NORMAL_ADJACENT_TISSUE_UP;chr13q34;GCM_MLL;GCM_NF2;GSE12366_GC_VS_MEMORY_BCELL_UP;GSE12366_GC_VS_NAIVE_BCELL_UP;GSE13485_CTRL_VS_DAY7_YF17D_VACCINE_PBMC_UP;GSE13485_PRE_VS_POST_YF17D_VACCINATION_PBMC_UP;GSE18791_UNSTIM_VS_NEWCATSLE_VIRUS_DC_6H_UP;GSE27786_CD4_VS_CD8_TCELL_DN;GSE7852_THYMUS_VS_FAT_TREG_UP;GSE7852_TREG_VS_TCONV_LN_UP;GSE9988_ANTI_TREM1_AND_LPS_VS_CTRL_TREATED…	Acetylation;Centromere;Chromosome;Completeproteome;Cytoplasm;Cytoskeleton;Kinetochore;Metal-binding;Nucleus;Phosphoprotein;Referenceproteome;Zinc;Zinc-finger		+	untreated_GLK1	Cluster -1656	1.93283	0.012228	-1.44312	-1.85495	Champ1_S243_M2	0.999762	Not Defined
0.191926	0.0808039	-0.0808039	1.70581	1.51581	1.44948	1.57695	1.39252	0.474195	-0.278789	0.109898	-0.0433087	-1.44948	-1.64509	-1.55627	-2.41724	-2.25977	0.471279	-0.474195	-1.05701	-0.525478	-0.174825	0.167513	0.0433087	14-3-3 domain binding motif;Akt kinase substrate motif;Calmodulin-dependent protein kinase II substrate motif;G protein-coupled receptor kinase 1 substrate motif;MAPKAPK1 kinase substrate motif;MAPKAPK2 kinase substrate motif;PKA kinase substrate motif;PKC epsilon kinase substrate motif;PKC kinase substrate motif									anatomical structure morphogenesis;biological adhesion;biological regulation;cell adhesion;cell cycle;cell division;cell motility;cellular component movement;cellular component organization;cellular process;cytoskeleton organization;developmental process;locomotion;organelle organization;regulation of organelle organization	cell part;cytoplasm;cytoskeleton;intracellular non-membrane-bounded organelle;intracellular organelle;macromolecular complex;microtubule organizing center;organelle;protein complex		CH	AAGCACA,MIR-218;ACCAAAG,MIR-9;AGGGCCA,MIR-328;BROWNE_HCMV_INFECTION_4HR_DN;BRUINS_UVC_RESPONSE_LATE;chr22q11;DACOSTA_UV_RESPONSE_VIA_ERCC3_COMMON_DN;DACOSTA_UV_RESPONSE_VIA_ERCC3_DN;GCM_MLL;GCM_NF2;GSE14769_40MIN_VS_360MIN_LPS_BMDM_DN;GSE20366_TREG_VS_NAIVE_CD4_TCELL_HOMEOSTATIC_CONVERSION_DN;GSE24634_NAIVE_CD4_TCELL_VS_DAY7_IL4_CONV_TREG_UP;GSE360_CTRL_VS_B_MALAYI_LOW_DOSE_MAC_UP;GSE360_CTRL_VS_…	Cellcycle;Celldivision;Celljunction;Coiledcoil;Completeproteome;Cytoplasm;Cytoskeleton;Gapjunction;Phosphoprotein;Referenceproteome		+	untreated_GLK1	Cluster -1656	2.50906	0.00686807	-1.58098	-2.19798	Specc1l_S385_M2	0.999999	Not Defined
1.56002	1.3557	1.3656	0.959436	0.835855	0.93736	2.00199	0.789415	0.601854	-0.278789	0.109898	-0.0433087	-0.835855	-1.03146	-0.942644	-1.3557	-1.66977	-1.41037	-0.601854	-1.18467	-0.653137	-0.174825	0.167513	0.0433087	Cdc2 kinase substrate motif;CDK kinase substrate motif;CDK1,2,4,6 kinase substrate motif;ERK1,2 kinase substrate motif;Growth associated histone HI kinase substrate motif;GSK-3, ERK1, ERK2, CDK5 substrate motif;MAPKAPK2 kinase substrate motif;MDC1 BRCT domain binding motif;Plk1 PBD domain binding motif;WW domain binding motif								binding;DNA binding;nucleic acid binding	biological regulation;cell division;cellular component organization;cellular process;chromosome organization;organelle organization	cell part;intracellular membrane-bounded organelle;intracellular organelle;nucleoplasm;nucleus;organelle			AAAYRNCTG_UNKNOWN;AACTGAC,MIR-223;AACTTT_UNKNOWN;ACTGTGA,MIR-27A,MIR-27B;ACTTTAT,MIR-142-5P;ADENYL_NUCLEOTIDE_BINDING;ADENYL_RIBONUCLEOTIDE_BINDING;AGGTGCA,MIR-500;AGTCTAG,MIR-151;AMUNDSON_RESPONSE_TO_ARSENITE;ATGCAGT,MIR-217;ATP_BINDING;ATTCTTT,MIR-186;BASAKI_YBX1_TARGETS_DN;BLALOCK_ALZHEIMERS_DISEASE_DN;BONOME_OVARIAN_CANCER_SURVIVAL_SUBOPTIMAL_DEBULKING;CAGTATT,MIR-200B,MIR-200C,MIR-429;CAGTGT…	Acetylation;Alternativesplicing;Cellcycle;Celldivision;Completeproteome;Mitosis;Nucleus;Phosphoprotein;Referenceproteome;Repeat		+	untreated_GLK1	Cluster -1656	3.26376	0.00162637	-1.65371	-2.56856	Pds5b_S1166_M2	0.993917	Not Defined
1.49388	1.41892	1.42089	1.38216	1.43764	1.19549	1.59607	1.5971	1.17737	-0.278789	0.109898	-0.0433087	-1.19549	-1.39109	-1.30228	-1.41892	-1.73298	-1.47359	-1.17737	-1.76019	-1.22865	-0.174825	0.167513	0.0433087	PKA kinase substrate motif;PKC kinase substrate motif								structural constituent of ribosome;structural molecule activity	biosynthetic process;cellular metabolic process;cellular nitrogen compound metabolic process;cellular process;macromolecule metabolic process;metabolic process;nitrogen compound metabolic process;nucleobase-containing compound metabolic process;primary metabolic process;RNA metabolic process;RNA processing;rRNA processing;translational elongation	cell part;cytoplasm;extracellular organelle;intracellular membrane-bounded organelle;intracellular organelle;macromolecular complex;membrane;nucleus;organelle;ribonucleoprotein complex;small ribosomal subunit;vesicle	Ribosome	Ribosomal_S8e	AMUNDSON_POOR_SURVIVAL_AFTER_GAMMA_RADIATION_2G;BILANGES_SERUM_AND_RAPAMYCIN_SENSITIVE_GENES;BILANGES_SERUM_RESPONSE_TRANSLATION;CAGGTG_V$E12_Q6;CAIRO_HEPATOBLASTOMA_CLASSES_UP;chr1p34;DELACROIX_RAR_BOUND_ES;GARCIA_TARGETS_OF_FLI1_AND_DAX1_DN;GCCATNTTG_V$YY1_Q6;GCM_ACTG1;GCM_APEX1;GCM_CSNK2B;GCM_NPM1;GCM_PFN1;GCM_PSME1;GCM_TPT1;GGCNKCCATNK_UNKNOWN;GGCNNMSMYNTTG_UNKNOWN;GNF2_DAP3;GNF2_EIF3S6;GNF2_…	Acetylation;Completeproteome;Cytoplasm;Referenceproteome;Ribonucleoprotein;Ribosomalprotein	Parvulin-associated pre-rRNP complex	+	untreated_GLK1	Cluster -1656	3.64227	0.000711656	-2.09599	-3.03526	Rps8_S159_M1	0.997864	Not Defined
1.47882	1.17068	1.23418	1.05401	1.46931	1.24627	1.37696	1.62447	1.2183	-0.278789	0.109898	-0.0433087	-1.05401	-1.24961	-1.1608	-1.17068	-1.48474	-1.22535	-1.2183	-1.80112	-1.26959	-0.174825	0.167513	0.0433087									binding;core promoter proximal region DNA binding;core promoter proximal region sequence-specific DNA binding;DNA binding;nucleic acid binding;nucleic acid binding transcription factor activity;regulatory region DNA binding;regulatory region nucleic acid binding;RNA polymerase II core promoter proximal region sequence-specific DNA binding;RNA polymerase II core promoter proximal region sequence-s…	biological regulation;biosynthetic process;cellular metabolic process;cellular nitrogen compound metabolic process;cellular process;macromolecule metabolic process;metabolic process;nitrogen compound metabolic process;nucleobase-containing compound metabolic process;primary metabolic process;RNA metabolic process	cell part;cytoplasm;intracellular membrane-bounded organelle;intracellular organelle;membrane;nucleus;organelle		KH_1	BONOME_OVARIAN_CANCER_SURVIVAL_SUBOPTIMAL_DEBULKING;chr9q34;DELACROIX_RAR_BOUND_ES;DORN_ADENOVIRUS_INFECTION_12HR_DN;DORN_ADENOVIRUS_INFECTION_24HR_DN;DORN_ADENOVIRUS_INFECTION_32HR_DN;DORN_ADENOVIRUS_INFECTION_48HR_UP;E2F3_UP.V1_DN;GARY_CD5_TARGETS_DN;GSE13306_RA_VS_UNTREATED_TCONV_UP;GSE14026_TH1_VS_TH17_DN;GSE17974_2H_VS_72H_UNTREATED_IN_VITRO_CD4_TCELL_UP;GSE18791_UNSTIM_VS_NEWCATSLE_VIRUS_DC…	Completeproteome;Proteomicsidentification;Referenceproteome		+	untreated_GLK1	Cluster -1656	3.58484	0.000725389	-1.93825	-2.90565	Fubp3_S535_M1	0.995993	Not Defined
1.36719	2.02994	1.72711	1.61362	1.62882	1.60796	1.64074	1.21945	1.15442	-0.278789	0.109898	-0.0433087	-1.60796	-1.80356	-1.71475	-1.36719	-1.68126	-1.42187	-1.15442	-1.73724	-1.20571	-0.174825	0.167513	0.0433087	14-3-3 domain binding motif;Akt kinase substrate motif;Calmodulin-dependent protein kinase II substrate motif;Casein kinase II substrate motif;DNA dependent Protein kinase substrate motif;ERK1,2 kinase substrate motif;GSK-3, ERK1, ERK2, CDK5 substrate motif;MAPKAPK1 kinase substrate motif;PKA kinase substrate motif;PKC kinase substrate motif;WW domain binding motif												PH	BENPORATH_ES_WITH_H3K27ME3;BENPORATH_SUZ12_TARGETS;BYSTRYKH_HEMATOPOIESIS_STEM_CELL_QTL_TRANS;CAGCTG_V$AP4_Q5;CAGTATT,MIR-200B,MIR-200C,MIR-429;CAHOY_OLIGODENDROCUTIC;CAMP_UP.V1_DN;CHEN_METABOLIC_SYNDROM_NETWORK;chr11q23;CSR_EARLY_UP.V1_UP;DANG_REGULATED_BY_MYC_DN;DCA_UP.V1_UP;DUTERTRE_ESTRADIOL_RESPONSE_24HR_DN;FIGUEROA_AML_METHYLATION_CLUSTER_3_DN;FOSTER_TOLERANT_MACROPHAGE_DN;GAGCCAG,MIR-149;G…	Alternativesplicing;Coiledcoil;Completeproteome;Phosphoprotein;Referenceproteome		+	untreated_GLK1	Cluster -1656	3.66201	0.000559441	-2.28625	-3.15936	Phldb1_S522_M2	0.999712	Not Defined
1.28043	1.96318	1.8514	1.53488	1.53991	1.5466	1.31693	1.46263	1.36427	-0.278789	0.109898	-0.0433087	-1.53488	-1.73049	-1.64167	-1.28043	-1.59449	-1.3351	-1.31693	-1.89974	-1.36821	-0.174825	0.167513	0.0433087	14-3-3 domain binding motif;Calmodulin-dependent protein kinase II substrate motif;Casein kinase II substrate motif;ERK1,2 kinase substrate motif;G protein-coupled receptor kinase 1 substrate motif;Growth associated histone HI kinase substrate motif;GSK-3, ERK1, ERK2, CDK5 substrate motif;PKA kinase substrate motif;PKC kinase substrate motif;WW domain binding motif;ZIP kinase substrate motif												PH	BENPORATH_ES_WITH_H3K27ME3;BENPORATH_SUZ12_TARGETS;BYSTRYKH_HEMATOPOIESIS_STEM_CELL_QTL_TRANS;CAGCTG_V$AP4_Q5;CAGTATT,MIR-200B,MIR-200C,MIR-429;CAHOY_OLIGODENDROCUTIC;CAMP_UP.V1_DN;CHEN_METABOLIC_SYNDROM_NETWORK;chr11q23;CSR_EARLY_UP.V1_UP;DANG_REGULATED_BY_MYC_DN;DCA_UP.V1_UP;DUTERTRE_ESTRADIOL_RESPONSE_24HR_DN;FIGUEROA_AML_METHYLATION_CLUSTER_3_DN;FOSTER_TOLERANT_MACROPHAGE_DN;GAGCCAG,MIR-149;G…	Alternativesplicing;Coiledcoil;Completeproteome;Phosphoprotein;Referenceproteome		+	untreated_GLK1	Cluster -1656	3.69575	0.00056338	-2.27617	-3.17099	Phldb1_S520_M2	0.999712	Not Defined
2.41829	1.87124	1.7903	0.299244	2.27333	2.52839	1.53094	1.93785	1.68364	-0.278789	0.109898	-0.0433087	-0.299244	-1.19308	-1.2407	-1.7903	-2.10437	-1.84497	-1.53094	-2.11376	-1.58222	-0.174825	0.167513	0.0433087	Casein kinase I substrate motif;Casein kinase II substrate motif								basal RNA polymerase II transcription machinery binding;basal transcription machinery binding;binding;enzyme binding;enzyme inhibitor activity;enzyme regulator activity;protein binding;RNA polymerase binding;RNA polymerase core enzyme binding;RNA polymerase II core binding	biological regulation;cell cycle;cellular component organization;cellular metabolic process;cellular nitrogen compound metabolic process;cellular process;macromolecule metabolic process;metabolic process;mitochondrion organization;mRNA metabolic process;mRNA processing;nitrogen compound metabolic process;nucleobase-containing compound metabolic process;organelle fission;organelle organization;pri…	cell part;cytoplasm;intracellular membrane-bounded organelle;intracellular organelle;macromolecular complex;nucleus;organelle;ribonucleoprotein complex;spliceosomal complex		DBC1;S1-like		Acetylation;Apoptosis;Biologicalrhythms;Cellcycle;Coiledcoil;Completeproteome;Directproteinsequencing;DNAdamage;Metalloenzymeinhibitor;mRNAprocessing;mRNAsplicing;Nucleus;Phosphoprotein;Referenceproteome		+	untreated_GLK1	Cluster -1656	3.40932	0.000582781	-2.48205	-3.12455	Ccar2_S674_M2	1	Not Defined
2.41829	1.87124	1.7903	0.299244	2.27333	2.52839	1.53094	1.93785	1.68364	-0.278789	0.109898	-0.0433087	-0.299244	-1.19308	-1.2407	-1.7903	-2.10437	-1.84497	-1.53094	-2.11376	-1.58222	-0.174825	0.167513	0.0433087	Casein kinase II substrate motif								basal RNA polymerase II transcription machinery binding;basal transcription machinery binding;binding;enzyme binding;enzyme inhibitor activity;enzyme regulator activity;protein binding;RNA polymerase binding;RNA polymerase core enzyme binding;RNA polymerase II core binding	biological regulation;cell cycle;cellular component organization;cellular metabolic process;cellular nitrogen compound metabolic process;cellular process;macromolecule metabolic process;metabolic process;mitochondrion organization;mRNA metabolic process;mRNA processing;nitrogen compound metabolic process;nucleobase-containing compound metabolic process;organelle fission;organelle organization;pri…	cell part;cytoplasm;intracellular membrane-bounded organelle;intracellular organelle;macromolecular complex;nucleus;organelle;ribonucleoprotein complex;spliceosomal complex		DBC1;S1-like		Acetylation;Apoptosis;Biologicalrhythms;Cellcycle;Coiledcoil;Completeproteome;Directproteinsequencing;DNAdamage;Metalloenzymeinhibitor;mRNAprocessing;mRNAsplicing;Nucleus;Phosphoprotein;Referenceproteome		+	untreated_GLK1	Cluster -1656	3.40932	0.000578947	-2.48205	-3.12455	Ccar2_S677_M2	1	Not Defined
0.663368	0.655804	1.18046	-2.32815	1.46471	2.85857	0.984527	1.01931	1.48562	-0.278789	0.109898	-0.0433087	-0.224907	-3.5042	0.224907	-0.655804	-1.07588	-1.22737	-0.984527	-3.15106	-2.33734	-0.174825	0.167513	0.0433087	Casein kinase II substrate motif;ERK1,2 kinase substrate motif;GSK-3, ERK1, ERK2, CDK5 substrate motif;MAPKAPK2 kinase substrate motif;WW domain binding motif								binding;cation binding;ion binding;metal ion binding;nucleic acid binding	biological regulation;cellular component organization;cellular localization;cellular process;cytoskeleton organization;localization;organelle organization	cell part;chromosome;cytoplasm;intracellular membrane-bounded organelle;intracellular non-membrane-bounded organelle;intracellular organelle;kinetochore;macromolecular complex;nucleoplasm;nucleus;organelle;protein complex			ACEVEDO_LIVER_TUMOR_VS_NORMAL_ADJACENT_TISSUE_UP;chr13q34;GCM_MLL;GCM_NF2;GSE12366_GC_VS_MEMORY_BCELL_UP;GSE12366_GC_VS_NAIVE_BCELL_UP;GSE13485_CTRL_VS_DAY7_YF17D_VACCINE_PBMC_UP;GSE13485_PRE_VS_POST_YF17D_VACCINATION_PBMC_UP;GSE18791_UNSTIM_VS_NEWCATSLE_VIRUS_DC_6H_UP;GSE27786_CD4_VS_CD8_TCELL_DN;GSE7852_THYMUS_VS_FAT_TREG_UP;GSE7852_TREG_VS_TCONV_LN_UP;GSE9988_ANTI_TREM1_AND_LPS_VS_CTRL_TREATED…	Acetylation;Centromere;Chromosome;Completeproteome;Cytoplasm;Cytoskeleton;Kinetochore;Metal-binding;Nucleus;Phosphoprotein;Referenceproteome;Zinc;Zinc-finger		+	untreated_GLK1	Cluster -1656	1.75183	0.0120247	-1.72268	-1.87594	Champ1_S425_M3	1	Not Defined
0.663368	0.655804	1.18046	-2.32815	1.46471	2.85857	0.984527	1.01931	1.48562	-0.278789	0.109898	-0.0433087	-0.224907	-3.5042	0.224907	-0.655804	-1.07588	-1.22737	-0.984527	-3.15106	-2.33734	-0.174825	0.167513	0.0433087	Casein kinase II substrate motif;ERK1,2 kinase substrate motif;GSK-3, ERK1, ERK2, CDK5 substrate motif;WW domain binding motif								binding;cation binding;ion binding;metal ion binding;nucleic acid binding	biological regulation;cellular component organization;cellular localization;cellular process;cytoskeleton organization;localization;organelle organization	cell part;chromosome;cytoplasm;intracellular membrane-bounded organelle;intracellular non-membrane-bounded organelle;intracellular organelle;kinetochore;macromolecular complex;nucleoplasm;nucleus;organelle;protein complex			ACEVEDO_LIVER_TUMOR_VS_NORMAL_ADJACENT_TISSUE_UP;chr13q34;GCM_MLL;GCM_NF2;GSE12366_GC_VS_MEMORY_BCELL_UP;GSE12366_GC_VS_NAIVE_BCELL_UP;GSE13485_CTRL_VS_DAY7_YF17D_VACCINE_PBMC_UP;GSE13485_PRE_VS_POST_YF17D_VACCINATION_PBMC_UP;GSE18791_UNSTIM_VS_NEWCATSLE_VIRUS_DC_6H_UP;GSE27786_CD4_VS_CD8_TCELL_DN;GSE7852_THYMUS_VS_FAT_TREG_UP;GSE7852_TREG_VS_TCONV_LN_UP;GSE9988_ANTI_TREM1_AND_LPS_VS_CTRL_TREATED…	Acetylation;Centromere;Chromosome;Completeproteome;Cytoplasm;Cytoskeleton;Kinetochore;Metal-binding;Nucleus;Phosphoprotein;Referenceproteome;Zinc;Zinc-finger		+	untreated_GLK1	Cluster -1656	1.75183	0.0120545	-1.72268	-1.87594	Champ1_S416_M3	1	Not Defined
0.663368	0.655804	1.18046	-2.32815	1.46471	2.85857	0.984527	1.01931	1.48562	-0.278789	0.109898	-0.0433087	-0.224907	-3.5042	0.224907	-0.655804	-1.07588	-1.22737	-0.984527	-3.15106	-2.33734	-0.174825	0.167513	0.0433087	Casein kinase I substrate motif;ERK1,2 kinase substrate motif;G protein-coupled receptor kinase 1 substrate motif;Growth associated histone HI kinase substrate motif;GSK3 kinase substrate motif;GSK-3, ERK1, ERK2, CDK5 substrate motif;WW domain binding motif								binding;cation binding;ion binding;metal ion binding;nucleic acid binding	biological regulation;cellular component organization;cellular localization;cellular process;cytoskeleton organization;localization;organelle organization	cell part;chromosome;cytoplasm;intracellular membrane-bounded organelle;intracellular non-membrane-bounded organelle;intracellular organelle;kinetochore;macromolecular complex;nucleoplasm;nucleus;organelle;protein complex			ACEVEDO_LIVER_TUMOR_VS_NORMAL_ADJACENT_TISSUE_UP;chr13q34;GCM_MLL;GCM_NF2;GSE12366_GC_VS_MEMORY_BCELL_UP;GSE12366_GC_VS_NAIVE_BCELL_UP;GSE13485_CTRL_VS_DAY7_YF17D_VACCINE_PBMC_UP;GSE13485_PRE_VS_POST_YF17D_VACCINATION_PBMC_UP;GSE18791_UNSTIM_VS_NEWCATSLE_VIRUS_DC_6H_UP;GSE27786_CD4_VS_CD8_TCELL_DN;GSE7852_THYMUS_VS_FAT_TREG_UP;GSE7852_TREG_VS_TCONV_LN_UP;GSE9988_ANTI_TREM1_AND_LPS_VS_CTRL_TREATED…	Acetylation;Centromere;Chromosome;Completeproteome;Cytoplasm;Cytoskeleton;Kinetochore;Metal-binding;Nucleus;Phosphoprotein;Referenceproteome;Zinc;Zinc-finger		+	untreated_GLK1	Cluster -1656	1.75183	0.0120396	-1.72268	-1.87594	Champ1_S421_M3	1	Not Defined
1.92928	-0.637772	2.19062	-1.33493	1.33493	2.57385	2.13576	1.71069	1.65431	-0.278789	0.109898	-0.0433087	-3.31912	2.69291	-4.59968	-1.79707	-3.08523	0.637772	-2.04883	-1.87961	-1.65431	-0.174825	0.167513	0.0433087	BARD1 BRCT domain binding motif;Casein kinase II substrate motif								activating transcription factor binding;binding;DNA binding;heat shock protein binding;molecular transducer activity;nucleic acid binding;protein binding;RNA binding;signal transducer activity;transcription factor binding;translation elongation factor activity;translation factor activity, nucleic acid binding	biological regulation;biosynthetic process;cellular metabolic process;cellular nitrogen compound metabolic process;cellular process;macromolecule metabolic process;metabolic process;nitrogen compound metabolic process;nucleobase-containing compound metabolic process;primary metabolic process;response to abiotic stimulus;response to stimulus;RNA metabolic process;signal transduction	cell part;cytoplasm;intracellular membrane-bounded organelle;intracellular non-membrane-bounded organelle;intracellular organelle;macromolecular complex;nucleolus;nucleus;organelle;protein complex		EF-1_beta_acid;EF1_GNE	AGUIRRE_PANCREATIC_CANCER_COPY_NUMBER_UP;BENPORATH_EED_TARGETS;BLALOCK_ALZHEIMERS_DISEASE_UP;CAIRO_HEPATOBLASTOMA_CLASSES_UP;CASORELLI_APL_SECONDARY_VS_DE_NOVO_DN;CHOW_RASSF1_TARGETS_DN;chr8q24;CYTOPLASM;CYTOPLASMIC_PART;DACOSTA_UV_RESPONSE_VIA_ERCC3_UP;DAIRKEE_CANCER_PRONE_RESPONSE_BPA_E2;DARWICHE_PAPILLOMA_RISK_HIGH_UP;DARWICHE_PAPILLOMA_RISK_LOW_UP;DARWICHE_SKIN_TUMOR_PROMOTER_DN;DARWICHE_SQUA…	Acetylation;Alternativesplicing;Completeproteome;Directproteinsequencing;DNA-binding;Elongationfactor;Nucleus;Phosphoprotein;Proteinbiosynthesis;Referenceproteome;Transcription;Transcriptionregulation		+	untreated_GLK1	Cluster -1656	2.12908	0.00582441	-2.19681	-2.26186	Eef1d_S162_M1	1	Not Defined
0.0151181	0.155369	-0.0151181	2.34996	2.41955	2.33455	2.34947	2.43024	2.32909	-0.278789	0.109898	-0.0433087	-2.33455	-2.53015	-2.44133	-0.8768	-1.48596	0.556885	-2.32909	-2.91191	-2.38037	-0.174825	0.167513	0.0433087	Casein kinase II substrate motif;ERK1,2 kinase substrate motif;G protein-coupled receptor kinase 1 substrate motif;GSK3 kinase substrate motif;GSK-3, ERK1, ERK2, CDK5 substrate motif;MAPKAPK2 kinase substrate motif;PKA kinase substrate motif;PKC kinase substrate motif;WW domain binding motif								binding;catalytic activity;choline-phosphate cytidylyltransferase activity;cytidylyltransferase activity;lipid binding;nucleotidyltransferase activity;transferase activity;transferase activity, transferring phosphorus-containing groups	alcohol metabolic process;amine metabolic process;biosynthetic process;cellular lipid metabolic process;cellular metabolic process;cellular nitrogen compound metabolic process;cellular process;lipid metabolic process;metabolic process;nitrogen compound metabolic process;primary metabolic process;small molecule metabolic process	cell part;cytosol;membrane	Glycerophospholipid metabolism;Phosphonate and phosphinate metabolism	CTP_transf_2	BANDRES_RESPONSE_TO_CARMUSTIN_MGMT_48HR_DN;BENPORATH_MYC_MAX_TARGETS;BYSTRYKH_HEMATOPOIESIS_STEM_CELL_QTL_TRANS;CELL_FRACTION;chr3q;CONCANNON_APOPTOSIS_BY_EPOXOMICIN_UP;CREIGHTON_ENDOCRINE_THERAPY_RESISTANCE_5;DANG_BOUND_BY_MYC;DOUGLAS_BMI1_TARGETS_DN;GARGALOVIC_RESPONSE_TO_OXIDIZED_PHOSPHOLIPIDS_BLUE_UP;GCGNNANTTCC_UNKNOWN;GGCNRNWCTTYS_UNKNOWN;GSE10094_LCMV_VS_LISTERIA_IND_EFF_CD4_TCELL_DN;GSE10…	Acetylation;Completeproteome;Cytoplasm;Lipidbiosynthesis;Lipidmetabolism;Membrane;Nucleotidyltransferase;Phospholipidbiosynthesis;Phospholipidmetabolism;Phosphoprotein;Referenceproteome;Repeat;Transferase;Ublconjugation		+	untreated_GLK1	Cluster -1656	2.39749	0.00178246	-2.57111	-2.54659	Pcyt1a_S343_M2	0.985063	Not Defined
0.0151181	0.155369	-0.0151181	2.34996	2.41955	2.33455	2.34947	2.43024	2.32909	-0.278789	0.109898	-0.0433087	-2.33455	-2.53015	-2.44133	-0.8768	-1.48596	0.556885	-2.32909	-2.91191	-2.38037	-0.174825	0.167513	0.0433087	Casein kinase II substrate motif;ERK1,2 kinase substrate motif;GSK-3, ERK1, ERK2, CDK5 substrate motif;MAPKAPK2 kinase substrate motif;MDC1 BRCT domain binding motif;Plk1 PBD domain binding motif;WW domain binding motif								binding;catalytic activity;choline-phosphate cytidylyltransferase activity;cytidylyltransferase activity;lipid binding;nucleotidyltransferase activity;transferase activity;transferase activity, transferring phosphorus-containing groups	alcohol metabolic process;amine metabolic process;biosynthetic process;cellular lipid metabolic process;cellular metabolic process;cellular nitrogen compound metabolic process;cellular process;lipid metabolic process;metabolic process;nitrogen compound metabolic process;primary metabolic process;small molecule metabolic process	cell part;cytosol;membrane	Glycerophospholipid metabolism;Phosphonate and phosphinate metabolism	CTP_transf_2	BANDRES_RESPONSE_TO_CARMUSTIN_MGMT_48HR_DN;BENPORATH_MYC_MAX_TARGETS;BYSTRYKH_HEMATOPOIESIS_STEM_CELL_QTL_TRANS;CELL_FRACTION;chr3q;CONCANNON_APOPTOSIS_BY_EPOXOMICIN_UP;CREIGHTON_ENDOCRINE_THERAPY_RESISTANCE_5;DANG_BOUND_BY_MYC;DOUGLAS_BMI1_TARGETS_DN;GARGALOVIC_RESPONSE_TO_OXIDIZED_PHOSPHOLIPIDS_BLUE_UP;GCGNNANTTCC_UNKNOWN;GGCNRNWCTTYS_UNKNOWN;GSE10094_LCMV_VS_LISTERIA_IND_EFF_CD4_TCELL_DN;GSE10…	Acetylation;Completeproteome;Cytoplasm;Lipidbiosynthesis;Lipidmetabolism;Membrane;Nucleotidyltransferase;Phospholipidbiosynthesis;Phospholipidmetabolism;Phosphoprotein;Referenceproteome;Repeat;Transferase;Ublconjugation		+	untreated_GLK1	Cluster -1656	2.39749	0.00177622	-2.57111	-2.54659	Pcyt1a_S347_M2	0.985063	Not Defined
-0.591019	-0.120924	-0.18763	3.67266	3.73156	3.69082	3.1755	2.9294	3.09582	-0.278789	0.109898	-0.0433087	-3.67266	-3.86826	-3.77944	0.436001	0.695349	0.120924	-2.9294	-3.51221	-2.98068	-0.174825	0.167513	0.0433087	Casein kinase II substrate motif;DNA dependent Protein kinase substrate motif;ERK1,2 kinase substrate motif;G protein-coupled receptor kinase 1 substrate motif;GSK-3, ERK1, ERK2, CDK5 substrate motif;WW domain binding motif								activating transcription factor binding;ATPase binding;binding;enzyme binding;protein binding;transcription factor binding;transporter activity;ubiquitin protein ligase binding	anatomical structure development;behavior;biological regulation;catabolic process;cellular homeostasis;cellular ion homeostasis;cellular metabolic process;cellular process;developmental process;establishment of localization;homeostatic process;macromolecule metabolic process;metabolic process;multicellular organismal process;neurological system process;primary metabolic process;protein metabolic …	cell part;cell projection;endoplasmic reticulum;intracellular membrane-bounded organelle;intracellular organelle;neuron projection;organelle	Protein processing in endoplasmic reticulum		ACEVEDO_LIVER_CANCER_DN;ANATOMICAL_STRUCTURE_DEVELOPMENT;BHAT_ESR1_TARGETS_NOT_VIA_AKT1_UP;BHAT_ESR1_TARGETS_VIA_AKT1_UP;BLALOCK_ALZHEIMERS_DISEASE_UP;BONOME_OVARIAN_CANCER_SURVIVAL_SUBOPTIMAL_DEBULKING;BRUINS_UVC_RESPONSE_VIA_TP53_GROUP_B;CAIRO_HEPATOBLASTOMA_UP;CELL_FRACTION;CHARAFE_BREAST_CANCER_LUMINAL_VS_BASAL_UP;CHARAFE_BREAST_CANCER_LUMINAL_VS_MESENCHYMAL_UP;CHEN_METABOLIC_SYNDROM_NETWORK;…	Acetylation;Completeproteome;Endoplasmicreticulum;Glycoprotein;Membrane;Referenceproteome;Transmembrane;Transmembranehelix		+	untreated_GLK1	Cluster -1656	1.85129	0.00545946	-3.21986	-2.29188	Wfs1_S9_M2	0.998014	Not Defined
-0.638713	-0.349877	-0.137839	3.31576	3.26528	3.12478	2.92022	2.80307	2.7898	-0.278789	0.109898	-0.0433087	-3.12478	-3.32039	-3.23157	0.672942	0.384282	0.137839	-2.7898	-3.37261	-2.84108	-0.174825	0.167513	0.0433087	Casein kinase II substrate motif;DNA dependent Protein kinase substrate motif;ERK1,2 kinase substrate motif;G protein-coupled receptor kinase 1 substrate motif;GSK-3, ERK1, ERK2, CDK5 substrate motif;WW domain binding motif								activating transcription factor binding;ATPase binding;binding;enzyme binding;protein binding;transcription factor binding;transporter activity;ubiquitin protein ligase binding	anatomical structure development;behavior;biological regulation;catabolic process;cellular homeostasis;cellular ion homeostasis;cellular metabolic process;cellular process;developmental process;establishment of localization;homeostatic process;macromolecule metabolic process;metabolic process;multicellular organismal process;neurological system process;primary metabolic process;protein metabolic …	cell part;cell projection;endoplasmic reticulum;intracellular membrane-bounded organelle;intracellular organelle;neuron projection;organelle	Protein processing in endoplasmic reticulum		ACEVEDO_LIVER_CANCER_DN;ANATOMICAL_STRUCTURE_DEVELOPMENT;BHAT_ESR1_TARGETS_NOT_VIA_AKT1_UP;BHAT_ESR1_TARGETS_VIA_AKT1_UP;BLALOCK_ALZHEIMERS_DISEASE_UP;BONOME_OVARIAN_CANCER_SURVIVAL_SUBOPTIMAL_DEBULKING;BRUINS_UVC_RESPONSE_VIA_TP53_GROUP_B;CAIRO_HEPATOBLASTOMA_UP;CELL_FRACTION;CHARAFE_BREAST_CANCER_LUMINAL_VS_BASAL_UP;CHARAFE_BREAST_CANCER_LUMINAL_VS_MESENCHYMAL_UP;CHEN_METABOLIC_SYNDROM_NETWORK;…	Acetylation;Completeproteome;Endoplasmicreticulum;Glycoprotein;Membrane;Referenceproteome;Transmembrane;Transmembranehelix		+	untreated_GLK1	Cluster -1656	1.80976	0.00690347	-2.86079	-2.20057	Wfs1_S9_M1	0.995297	Not Defined
0.371545	-0.207637	0.366277	2.62813	3.28564	3.286	2.95737	2.88703	2.79293	-0.278789	0.109898	-0.0433087	-2.62813	-2.82374	-2.73492	0.0679998	-1.15012	-0.0679998	-2.79293	-3.37575	-2.84421	-0.174825	0.167513	0.0433087	BARD1 BRCT domain binding motif;Casein kinase II substrate motif;G protein-coupled receptor kinase 1 substrate motif										extracellular space			ACAWYAAAG_UNKNOWN;chr11p15;CTTTGT_V$LEF1_Q2;GRAESSMANN_APOPTOSIS_BY_DOXORUBICIN_DN;GSE14308_TH2_VS_NAIVE_CD4_TCELL_UP;GSE15930_NAIVE_VS_24H_IN_VITRO_STIM_CD8_TCELL_DN;GSE15930_NAIVE_VS_24H_IN_VITRO_STIM_IL12_CD8_TCELL_DN;GSE15930_NAIVE_VS_24H_IN_VITRO_STIM_INFAB_CD8_TCELL_DN;GSE15930_NAIVE_VS_72H_IN_VITRO_STIM_CD8_TCELL_DN;GSE15930_NAIVE_VS_72H_IN_VITRO_STIM_IFNAB_CD8_TCELL_DN;GSE15930_NAIVE_VS_7…	Alternativesplicing;Completeproteome;Phosphoprotein;Referenceproteome		+	untreated_GLK1	Cluster -1656	2.3356	0.00129231	-3.03907	-2.62433	Saal1_S14_M2	1	Not Defined
0.211535	-0.387194	0.130653	3.06634	3.71623	3.792	3.3322	3.23276	3.39671	-0.278789	0.109898	-0.0433087	-3.06634	-3.26195	-3.17313	-0.0621586	0.0621586	-0.243416	-3.23276	-3.81557	-3.28404	-0.174825	0.167513	0.0433087	14-3-3 domain binding motif;Calmodulin-dependent protein kinase II substrate motif;Calmodulin-dependent protein kinase IV substrate motif;Chk1 kinase substrate motif;DNA dependent Protein kinase substrate motif;ERK1,2 kinase substrate motif;G protein-coupled receptor kinase 1 substrate motif;GSK-3, ERK1, ERK2, CDK5 substrate motif;PKA kinase substrate motif;PKC kinase substrate motif;WW domain bi…										extracellular space			ACAWYAAAG_UNKNOWN;chr11p15;CTTTGT_V$LEF1_Q2;GRAESSMANN_APOPTOSIS_BY_DOXORUBICIN_DN;GSE14308_TH2_VS_NAIVE_CD4_TCELL_UP;GSE15930_NAIVE_VS_24H_IN_VITRO_STIM_CD8_TCELL_DN;GSE15930_NAIVE_VS_24H_IN_VITRO_STIM_IL12_CD8_TCELL_DN;GSE15930_NAIVE_VS_24H_IN_VITRO_STIM_INFAB_CD8_TCELL_DN;GSE15930_NAIVE_VS_72H_IN_VITRO_STIM_CD8_TCELL_DN;GSE15930_NAIVE_VS_72H_IN_VITRO_STIM_IFNAB_CD8_TCELL_DN;GSE15930_NAIVE_VS_7…	Alternativesplicing;Completeproteome;Phosphoprotein;Referenceproteome		+	untreated_GLK1	Cluster -1656	2.14731	0.00178873	-3.36002	-2.54682	Saal1_S6_M2	1	Not Defined
0.0790668	-0.0533442	-0.0695748	2.39294	2.13708	2.52077	2.35089	2.43848	2.35428	-0.278789	0.109898	-0.0433087	-2.13708	-2.33268	-2.24387	0.108018	-0.206047	0.0533442	-2.35089	-2.93371	-2.40217	-0.174825	0.167513	0.0433087	Src kinase substrate motif								binding;cation binding;ion binding;metal ion binding;transition metal ion binding;zinc ion binding	cellular component assembly;cellular component organization;cellular macromolecular complex assembly;cellular metabolic process;cellular nitrogen compound metabolic process;cellular process;macromolecular complex assembly;macromolecule metabolic process;metabolic process;nitrogen compound metabolic process;nucleobase-containing compound metabolic process;primary metabolic process;ribonucleoprotei…	cell part;intracellular membrane-bounded organelle;intracellular non-membrane-bounded organelle;intracellular organelle;nucleolus;nucleoplasm;nucleus;organelle			ACTGTGA,MIR-27A,MIR-27B;AGUIRRE_PANCREATIC_CANCER_COPY_NUMBER_DN;AMUNDSON_POOR_SURVIVAL_AFTER_GAMMA_RADIATION_2G;BILD_CTNNB1_ONCOGENIC_SIGNATURE;BIOPOLYMER_METABOLIC_PROCESS;CELLULAR_COMPONENT_ASSEMBLY;chr12p11;CYCLIN_D1_UP.V1_DN;DAZARD_RESPONSE_TO_UV_NHEK_DN;DEBIASI_APOPTOSIS_BY_REOVIRUS_INFECTION_DN;DIAZ_CHRONIC_MEYLOGENOUS_LEUKEMIA_UP;DNA_DIRECTED_RNA_POLYMERASE_COMPLEX;DNA_DIRECTED_RNA_POLYME…	Completeproteome;Metal-binding;Proteomicsidentification;Referenceproteome;Zinc;Zinc-finger		+	untreated_GLK1	Cluster -1656	2.10309	0.00547608	-2.36229	-2.29502	Scaf11_Y341_M2	0.997113	Not Defined
0.0790668	-0.0533442	-0.0695748	2.39294	2.13708	2.52077	2.35089	2.43848	2.35428	-0.278789	0.109898	-0.0433087	-2.13708	-2.33268	-2.24387	0.108018	-0.206047	0.0533442	-2.35089	-2.93371	-2.40217	-0.174825	0.167513	0.0433087	ERK1,2 kinase substrate motif;GSK-3, ERK1, ERK2, CDK5 substrate motif;MAPKAPK2 kinase substrate motif;WW domain binding motif								binding;cation binding;ion binding;metal ion binding;transition metal ion binding;zinc ion binding	cellular component assembly;cellular component organization;cellular macromolecular complex assembly;cellular metabolic process;cellular nitrogen compound metabolic process;cellular process;macromolecular complex assembly;macromolecule metabolic process;metabolic process;nitrogen compound metabolic process;nucleobase-containing compound metabolic process;primary metabolic process;ribonucleoprotei…	cell part;intracellular membrane-bounded organelle;intracellular non-membrane-bounded organelle;intracellular organelle;nucleolus;nucleoplasm;nucleus;organelle			ACTGTGA,MIR-27A,MIR-27B;AGUIRRE_PANCREATIC_CANCER_COPY_NUMBER_DN;AMUNDSON_POOR_SURVIVAL_AFTER_GAMMA_RADIATION_2G;BILD_CTNNB1_ONCOGENIC_SIGNATURE;BIOPOLYMER_METABOLIC_PROCESS;CELLULAR_COMPONENT_ASSEMBLY;chr12p11;CYCLIN_D1_UP.V1_DN;DAZARD_RESPONSE_TO_UV_NHEK_DN;DEBIASI_APOPTOSIS_BY_REOVIRUS_INFECTION_DN;DIAZ_CHRONIC_MEYLOGENOUS_LEUKEMIA_UP;DNA_DIRECTED_RNA_POLYMERASE_COMPLEX;DNA_DIRECTED_RNA_POLYME…	Completeproteome;Metal-binding;Proteomicsidentification;Referenceproteome;Zinc;Zinc-finger		+	untreated_GLK1	Cluster -1656	2.10309	0.00548858	-2.36229	-2.29502	Scaf11_S357_M2	0.997113	Not Defined
0.383387	0.16884	0.21569	2.61236	2.32509	2.90825	2.45876	2.47789	2.45831	-0.278789	0.109898	-0.0433087	-2.32509	-2.52069	-2.43188	-0.31192	-0.16884	-0.803771	-2.45831	-3.04113	-2.50959	-0.174825	0.167513	0.0433087	ERK1,2 kinase substrate motif;G protein-coupled receptor kinase 1 substrate motif;GSK-3, ERK1, ERK2, CDK5 substrate motif;MAPKAPK2 kinase substrate motif;WW domain binding motif								actin binding;actin filament binding;beta-tubulin binding;binding;cytoskeletal protein binding;DNA binding;identical protein binding;microtubule binding;nucleic acid binding;protein binding;tubulin binding	anatomical structure development;anatomical structure morphogenesis;biological regulation;cellular component morphogenesis;cellular component organization;cellular process;cytoskeleton organization;developmental process;organelle organization;regulation of organelle organization	cell body;cell part;cell projection;cytoplasm;cytoskeleton;cytosol;intracellular membrane-bounded organelle;intracellular non-membrane-bounded organelle;intracellular organelle;macromolecular complex;neuron projection;neuronal cell body;nucleolus;nucleus;organelle;protein complex;synapse			ACEVEDO_LIVER_TUMOR_VS_NORMAL_ADJACENT_TISSUE_UP;ACTIN_BINDING;ACTIN_FILAMENT_BINDING;ANATOMICAL_STRUCTURE_DEVELOPMENT;ANATOMICAL_STRUCTURE_MORPHOGENESIS;APOPTOSIS_GO;BETA_TUBULIN_BINDING;BRAIN_DEVELOPMENT;BUYTAERT_PHOTODYNAMIC_THERAPY_STRESS_UP;BYSTRYKH_HEMATOPOIESIS_STEM_CELL_AND_BRAIN_QTL_TRANS;CELL_DEVELOPMENT;CELL_SOMA;CELLULAR_LOCALIZATION;CELLULAR_MORPHOGENESIS_DURING_DIFFERENTIATION;CENTR…	Apoptosis;Completeproteome;Cytoplasm;Cytoskeleton;DNA-binding;Microtubule;Nucleus;Phosphoprotein;Referenceproteome		+	untreated_GLK1	Cluster -1656	2.44799	0.00127273	-2.6943	-2.61529	Map1s_S577_M2	0.965629	Not Defined
-0.623446	-0.22415	-0.1965	1.90423	2.35059	2.94887	1.97632	2.17767	1.80917	-0.278789	0.109898	-0.0433087	-1.90423	-2.09984	-2.01102	0.526236	0.523895	0.1965	-1.80917	-2.39198	-1.86045	-0.174825	0.167513	0.0433087	ERK1,2 kinase substrate motif;G protein-coupled receptor kinase 1 substrate motif;Growth associated histone HI kinase substrate motif;GSK-3, ERK1, ERK2, CDK5 substrate motif;WW domain binding motif								binding;calcium channel activity;calcium-release channel activity;cation channel activity;cation transmembrane transporter activity;channel activity;gated channel activity;ion channel activity;ion transmembrane transporter activity;ligand-gated channel activity;ligand-gated ion channel activity;lipid binding;passive transmembrane transporter activity;phosphatidic acid binding;phosphatidylinositol…	biological regulation;cellular homeostasis;cellular ion homeostasis;cellular process;developmental process;establishment of localization;homeostatic process;ion transport;multicellular organismal development;multicellular organismal process;regulation of transport;transmembrane transport;transport	cell part;endoplasmic reticulum;intracellular membrane-bounded organelle;intracellular organelle;macromolecular complex;membrane;organelle;plasma membrane;protein complex		MORN	ACEVEDO_FGFR1_TARGETS_IN_PROSTATE_CANCER_MODEL_DN;BRUINS_UVC_RESPONSE_VIA_TP53_GROUP_B;chr20q12;CTTTGA_V$LEF1_Q2;DANG_REGULATED_BY_MYC_DN;GSE11924_TFH_VS_TH2_CD4_TCELL_DN;GSE13306_TREG_RA_VS_TCONV_RA_DN;GSE13411_NAIVE_VS_MEMORY_BCELL_UP;GSE17721_0.5H_VS_8H_POLYIC_BMDM_UP;GSE17721_4H_VS_24H_POLYIC_BMDM_DN;GSE17721_CPG_VS_GARDIQUIMOD_24H_BMDM_DN;GSE17721_CTRL_VS_PAM3CSK4_0.5H_BMDM_DN;GSE17721_CTRL_…	Cellmembrane;Completeproteome;Developmentalprotein;Endoplasmicreticulum;Membrane;Phosphoprotein;Referenceproteome;Repeat;Sarcoplasmicreticulum;Transmembrane;Transmembranehelix		+	untreated_GLK1	Cluster -1656	1.6545	0.0120636	-1.89205	-1.87129	Jph2_S613_M3	0.999611	Not Defined
-0.623446	-0.22415	-0.1965	1.90423	2.35059	2.94887	1.97632	2.17767	1.80917	-0.278789	0.109898	-0.0433087	-1.90423	-2.09984	-2.01102	0.526236	0.523895	0.1965	-1.80917	-2.39198	-1.86045	-0.174825	0.167513	0.0433087	Casein kinase II substrate motif;DNA dependent Protein kinase substrate motif;ERK1,2 kinase substrate motif;G protein-coupled receptor kinase 1 substrate motif;GSK-3, ERK1, ERK2, CDK5 substrate motif;MAPKAPK2 kinase substrate motif;WW domain binding motif								binding;calcium channel activity;calcium-release channel activity;cation channel activity;cation transmembrane transporter activity;channel activity;gated channel activity;ion channel activity;ion transmembrane transporter activity;ligand-gated channel activity;ligand-gated ion channel activity;lipid binding;passive transmembrane transporter activity;phosphatidic acid binding;phosphatidylinositol…	biological regulation;cellular homeostasis;cellular ion homeostasis;cellular process;developmental process;establishment of localization;homeostatic process;ion transport;multicellular organismal development;multicellular organismal process;regulation of transport;transmembrane transport;transport	cell part;endoplasmic reticulum;intracellular membrane-bounded organelle;intracellular organelle;macromolecular complex;membrane;organelle;plasma membrane;protein complex		MORN	ACEVEDO_FGFR1_TARGETS_IN_PROSTATE_CANCER_MODEL_DN;BRUINS_UVC_RESPONSE_VIA_TP53_GROUP_B;chr20q12;CTTTGA_V$LEF1_Q2;DANG_REGULATED_BY_MYC_DN;GSE11924_TFH_VS_TH2_CD4_TCELL_DN;GSE13306_TREG_RA_VS_TCONV_RA_DN;GSE13411_NAIVE_VS_MEMORY_BCELL_UP;GSE17721_0.5H_VS_8H_POLYIC_BMDM_UP;GSE17721_4H_VS_24H_POLYIC_BMDM_DN;GSE17721_CPG_VS_GARDIQUIMOD_24H_BMDM_DN;GSE17721_CTRL_VS_PAM3CSK4_0.5H_BMDM_DN;GSE17721_CTRL_…	Cellmembrane;Completeproteome;Developmentalprotein;Endoplasmicreticulum;Membrane;Phosphoprotein;Referenceproteome;Repeat;Sarcoplasmicreticulum;Transmembrane;Transmembranehelix		+	untreated_GLK1	Cluster -1656	1.6545	0.0120783	-1.89205	-1.87129	Jph2_S597_M3	0.999611	Not Defined
-0.148278	-0.321133	-0.238679	2.36993	2.37153	2.24046	2.53869	2.71487	2.90342	-0.278789	0.109898	-0.0433087	-2.24046	-2.43606	-2.34724	0.829052	0.7384	0.148278	-2.53869	-3.12151	-2.58997	-0.174825	0.167513	0.0433087	ERK1,2 kinase substrate motif;G protein-coupled receptor kinase 1 substrate motif;GSK-3, ERK1, ERK2, CDK5 substrate motif;PKA kinase substrate motif;PKC kinase substrate motif;WW domain binding motif								binding;calmodulin binding;cytoskeletal protein binding;microtubule binding;protein binding;spectrin binding;tubulin binding	biological regulation;cellular component organization;cellular process;cytoskeleton organization;organelle organization	cell part;cytoplasm;macromolecular complex;protein complex		CAMSAP_CH;CAMSAP_CKK	AMIT_EGF_RESPONSE_480_HELA;ATGGYGGA_UNKNOWN;BONOME_OVARIAN_CANCER_SURVIVAL_OPTIMAL_DEBULKING;BROWNE_HCMV_INFECTION_16HR_UP;CCAWNWWNNNGGC_UNKNOWN;CHANDRAN_METASTASIS_UP;chr9q34;CREIGHTON_ENDOCRINE_THERAPY_RESISTANCE_2;DAVICIONI_MOLECULAR_ARMS_VS_ERMS_UP;DODD_NASOPHARYNGEAL_CARCINOMA_UP;GRADE_COLON_AND_RECTAL_CANCER_UP;GSE14026_TH1_VS_TH17_UP;GSE17721_0.5H_VS_12H_CPG_BMDM_DN;GSE17721_0.5H_VS_12H_GA…	Alternativesplicing;Completeproteome;Cytoplasm;Cytoskeleton;Microtubule;Phosphoprotein;Referenceproteome		+	untreated_GLK1	Cluster -1656	1.71732	0.00982256	-2.31173	-2.02221	Camsap1_S560_M1	0.865695	Not Defined
-0.623446	-0.22415	-0.1965	1.90423	2.35059	2.94887	1.97632	2.17767	1.80917	-0.278789	0.109898	-0.0433087	-1.90423	-2.09984	-2.01102	0.526236	0.523895	0.1965	-1.80917	-2.39198	-1.86045	-0.174825	0.167513	0.0433087	14-3-3 domain binding motif;b-Adrenergic Receptor kinase substrate motif;Calmodulin-dependent protein kinase II substrate motif;Calmodulin-dependent protein kinase IV substrate motif;Chk1 kinase substrate motif;G protein-coupled receptor kinase 1 substrate motif;GSK3 kinase substrate motif;PKA kinase substrate motif;PKC kinase substrate motif;ZIP kinase substrate motif								binding;calcium channel activity;calcium-release channel activity;cation channel activity;cation transmembrane transporter activity;channel activity;gated channel activity;ion channel activity;ion transmembrane transporter activity;ligand-gated channel activity;ligand-gated ion channel activity;lipid binding;passive transmembrane transporter activity;phosphatidic acid binding;phosphatidylinositol…	biological regulation;cellular homeostasis;cellular ion homeostasis;cellular process;developmental process;establishment of localization;homeostatic process;ion transport;multicellular organismal development;multicellular organismal process;regulation of transport;transmembrane transport;transport	cell part;endoplasmic reticulum;intracellular membrane-bounded organelle;intracellular organelle;macromolecular complex;membrane;organelle;plasma membrane;protein complex		MORN	ACEVEDO_FGFR1_TARGETS_IN_PROSTATE_CANCER_MODEL_DN;BRUINS_UVC_RESPONSE_VIA_TP53_GROUP_B;chr20q12;CTTTGA_V$LEF1_Q2;DANG_REGULATED_BY_MYC_DN;GSE11924_TFH_VS_TH2_CD4_TCELL_DN;GSE13306_TREG_RA_VS_TCONV_RA_DN;GSE13411_NAIVE_VS_MEMORY_BCELL_UP;GSE17721_0.5H_VS_8H_POLYIC_BMDM_UP;GSE17721_4H_VS_24H_POLYIC_BMDM_DN;GSE17721_CPG_VS_GARDIQUIMOD_24H_BMDM_DN;GSE17721_CTRL_VS_PAM3CSK4_0.5H_BMDM_DN;GSE17721_CTRL_…	Cellmembrane;Completeproteome;Developmentalprotein;Endoplasmicreticulum;Membrane;Phosphoprotein;Referenceproteome;Repeat;Sarcoplasmicreticulum;Transmembrane;Transmembranehelix		+	untreated_GLK1	Cluster -1656	1.6545	0.0120931	-1.89205	-1.87129	Jph2_S593_M3	0.999611	Not Defined
-0.0707979	-0.200854	-0.447132	2.48751	2.41163	2.41539	0.211031	0.361714	0.263701	-0.138804	0.231919	0.0406508	-2.41163	-2.60723	-2.51842	0.533821	0.732931	0.0707979	-0.802933	-0.245442	-0.211031	-0.0406508	0.426383	-0.87117	Casein kinase II substrate motif;G protein-coupled receptor kinase 1 substrate motif									anatomical structure development;anatomical structure morphogenesis;biological regulation;cell morphogenesis;cell motility;cell recognition;cellular component morphogenesis;cellular component movement;cellular component organization;cellular process;developmental process;endoplasmic reticulum organization;locomotion;organelle organization	cell part;cell projection;endoplasmic reticulum;extracellular organelle;intracellular;intracellular membrane-bounded organelle;intracellular organelle;nuclear envelope;organelle;vesicle		Reticulon	AAGCACA,MIR-218;ADDYA_ERYTHROID_DIFFERENTIATION_BY_HEMIN;ANATOMICAL_STRUCTURE_DEVELOPMENT;ANATOMICAL_STRUCTURE_MORPHOGENESIS;ANTI_APOPTOSIS;APOPTOSIS_GO;AXONOGENESIS;BERTUCCI_MEDULLARY_VS_DUCTAL_BREAST_CANCER_DN;BLALOCK_ALZHEIMERS_DISEASE_DN;CACGTG_V$MYC_Q2;CAGGTG_V$E12_Q6;CELL_DEVELOPMENT;CELL_MIGRATION;CELLULAR_MORPHOGENESIS_DURING_DIFFERENTIATION;CHARAFE_BREAST_CANCER_LUMINAL_VS_MESENCHYMAL_DN…	3D-structure;Acetylation;Alternativesplicing;Completeproteome;Directproteinsequencing;Endoplasmicreticulum;Membrane;Neurogenesis;Phosphoprotein;Referenceproteome;Transmembrane;Transmembranehelix		+	untreated_GLK1	Cluster -1656	1.11449	0.0495327	-1.29254	-1.34348	Rtn4_S167_M1	0.972482	Not Defined
0.0555806	-0.0555806	-0.0826631	1.83825	1.84066	1.74686	0.0701337	0.206256	0.0760589	-0.000482559	0.373647	-0.0137386	-1.74686	-1.94247	-1.85365	0.192873	0.0942874	-0.329114	-0.46076	-0.183086	-0.0701337	-0.298065	0.166901	0.000482559	Casein kinase I substrate motif;Casein kinase II substrate motif;ERK1,2 kinase substrate motif;GSK-3, ERK1, ERK2, CDK5 substrate motif;WW domain binding motif								adenyl nucleotide binding;adenyl ribonucleotide binding;ATP binding;binding;catalytic activity;cation binding;DNA binding;DNA ligase (ATP) activity;DNA ligase activity;ion binding;ligase activity;ligase activity, forming phosphoric ester bonds;metal ion binding;nucleic acid binding;nucleotide binding;purine nucleotide binding;purine ribonucleoside triphosphate binding;purine ribonucleotide bindin…	biological regulation;biosynthetic process;cell cycle;cell division;cellular component organization;cellular metabolic process;cellular nitrogen compound metabolic process;cellular process;DNA ligation;DNA metabolic process;DNA recombination;DNA repair;DNA replication;macromolecule metabolic process;metabolic process;mitochondrion organization;nitrogen compound metabolic process;nucleobase-contai…	cell part;chromosome;intracellular membrane-bounded organelle;intracellular non-membrane-bounded organelle;intracellular organelle;macromolecular complex;mitochondrion;nuclear chromosome;nucleoplasm;nucleus;organelle;protein complex		DNA_ligase_A_C;DNA_ligase_A_M;DNA_ligase_A_N;zf-PARP	AFFAR_YY1_TARGETS_DN;ANATOMICAL_STRUCTURE_DEVELOPMENT;BIOPOLYMER_METABOLIC_PROCESS;BYSTRYKH_HEMATOPOIESIS_STEM_CELL_QTL_TRANS;CACGTG_V$MYC_Q2;CAIRO_HEPATOBLASTOMA_CLASSES_UP;CELL_CYCLE_GO_0007049;CELL_CYCLE_PHASE;CELL_CYCLE_PROCESS;CHIBA_RESPONSE_TO_TSA_DN;chr17q11;CTGYNNCTYTAA_UNKNOWN;CTTTAAR_UNKNOWN;DNA_BINDING;DNA_METABOLIC_PROCESS;DNA_RECOMBINATION;DNA_REPAIR;GAMETE_GENERATION;GAUSSMANN_MLL_A…	Alternativesplicing;ATP-binding;Cellcycle;Celldivision;Completeproteome;DNAdamage;DNArecombination;DNArepair;DNAreplication;Ligase;Magnesium;Metal-binding;Nucleotide-binding;Nucleus;Phosphoprotein;Referenceproteome;Zinc;Zinc-finger	RC-1 complex (recombination complex 1)	+	untreated_GLK1	Cluster -1656	1.33828	0.0455311	-1.04038	-1.36463	Lig3_S852_M1	0.995457	Not Defined
0.0468121	0.0308485	0.00792789	1.87913	2.19614	2.37005	0.0287871	0.286188	0.184201	-0.278789	0.109898	-0.0433087	-1.87913	-2.07474	-1.98592	-0.105844	-0.00792789	-0.603788	-0.522249	-0.284988	-0.0287871	-0.174825	0.167513	0.0433087	14-3-3 domain binding motif;b-Adrenergic Receptor kinase substrate motif;Calmodulin-dependent protein kinase II substrate motif;Calmodulin-dependent protein kinase IV substrate motif;Chk1 kinase substrate motif;G protein-coupled receptor kinase 1 substrate motif;GSK3 kinase substrate motif;PKA kinase substrate motif;PKC kinase substrate motif;ZIP kinase substrate motif								binding;calcium channel activity;calcium-release channel activity;cation channel activity;cation transmembrane transporter activity;channel activity;gated channel activity;ion channel activity;ion transmembrane transporter activity;ligand-gated channel activity;ligand-gated ion channel activity;lipid binding;passive transmembrane transporter activity;phosphatidic acid binding;phosphatidylinositol…	biological regulation;cellular homeostasis;cellular ion homeostasis;cellular process;developmental process;establishment of localization;homeostatic process;ion transport;multicellular organismal development;multicellular organismal process;regulation of transport;transmembrane transport;transport	cell part;endoplasmic reticulum;intracellular membrane-bounded organelle;intracellular organelle;macromolecular complex;membrane;organelle;plasma membrane;protein complex		MORN	ACEVEDO_FGFR1_TARGETS_IN_PROSTATE_CANCER_MODEL_DN;BRUINS_UVC_RESPONSE_VIA_TP53_GROUP_B;chr20q12;CTTTGA_V$LEF1_Q2;DANG_REGULATED_BY_MYC_DN;GSE11924_TFH_VS_TH2_CD4_TCELL_DN;GSE13306_TREG_RA_VS_TCONV_RA_DN;GSE13411_NAIVE_VS_MEMORY_BCELL_UP;GSE17721_0.5H_VS_8H_POLYIC_BMDM_UP;GSE17721_4H_VS_24H_POLYIC_BMDM_DN;GSE17721_CPG_VS_GARDIQUIMOD_24H_BMDM_DN;GSE17721_CTRL_VS_PAM3CSK4_0.5H_BMDM_DN;GSE17721_CTRL_…	Cellmembrane;Completeproteome;Developmentalprotein;Endoplasmicreticulum;Membrane;Phosphoprotein;Referenceproteome;Repeat;Sarcoplasmicreticulum;Transmembrane;Transmembranehelix		+	untreated_GLK1	Cluster -1656	1.36527	0.0335333	-1.1896	-1.44981	Jph2_S593_M1	0.996434	Not Defined
0.414437	0.757311	0.547431	3.08204	3.4062	4.29311	0.0127726	-0.407592	0.0154505	-0.278789	0.109898	-0.0433087	-3.08204	-3.27764	-3.18882	-0.414437	-1.30157	-0.837309	-0.379439	-0.0127726	0.106688	-0.174825	0.167513	0.0433087	MAPKAPK2 kinase substrate motif	mTOR								biological regulation;cellular component assembly;cellular component organization;cellular macromolecular complex assembly;cellular process;macromolecular complex assembly;ribonucleoprotein complex assembly	cell part;cytoplasm;intracellular non-membrane-bounded organelle;intracellular organelle;macromolecular complex;membrane;organelle;ribonucleoprotein complex		LsmAD;PAM2;SM-ATX	ACTGCCT,MIR-34B;AGGGCCA,MIR-328;ATTACAT,MIR-380-3P;BANDRES_RESPONSE_TO_CARMUSTIN_MGMT_48HR_DN;BONOME_OVARIAN_CANCER_SURVIVAL_SUBOPTIMAL_DEBULKING;BROWNE_HCMV_INFECTION_20HR_UP;CACTGCC,MIR-34A,MIR-34C,MIR-449;CCAGGGG,MIR-331;chr16p11;GACAGGG,MIR-339;GAGCTGG,MIR-337;GARY_CD5_TARGETS_UP;GCACCTT,MIR-18A,MIR-18B;GGGAGGRR_V$MAZ_Q6;GGGCGGR_V$SP1_Q6;GINESTIER_BREAST_CANCER_ZNF217_AMPLIFIED_DN;GRADE_COLON…	Acetylation;Alternativesplicing;Completeproteome;Membrane;Methylation;Phosphoprotein;Referenceproteome		+	untreated_GLK1	Cluster -1656	1.42875	0.0140818	-2.02169	-1.75246	Atxn2l_T31_M2	0.99285	Not Defined
0.414437	0.757311	0.547431	3.08204	3.4062	4.29311	0.0127726	-0.407592	0.0154505	-0.278789	0.109898	-0.0433087	-3.08204	-3.27764	-3.18882	-0.414437	-1.30157	-0.837309	-0.379439	-0.0127726	0.106688	-0.174825	0.167513	0.0433087	ERK1,2 kinase substrate motif;G protein-coupled receptor kinase 1 substrate motif;Growth associated histone HI kinase substrate motif;GSK-3, ERK1, ERK2, CDK5 substrate motif;PKA kinase substrate motif;PKC kinase substrate motif;WW domain binding motif									biological regulation;cellular component assembly;cellular component organization;cellular macromolecular complex assembly;cellular process;macromolecular complex assembly;ribonucleoprotein complex assembly	cell part;cytoplasm;intracellular non-membrane-bounded organelle;intracellular organelle;macromolecular complex;membrane;organelle;ribonucleoprotein complex		LsmAD;PAM2;SM-ATX	ACTGCCT,MIR-34B;AGGGCCA,MIR-328;ATTACAT,MIR-380-3P;BANDRES_RESPONSE_TO_CARMUSTIN_MGMT_48HR_DN;BONOME_OVARIAN_CANCER_SURVIVAL_SUBOPTIMAL_DEBULKING;BROWNE_HCMV_INFECTION_20HR_UP;CACTGCC,MIR-34A,MIR-34C,MIR-449;CCAGGGG,MIR-331;chr16p11;GACAGGG,MIR-339;GAGCTGG,MIR-337;GARY_CD5_TARGETS_UP;GCACCTT,MIR-18A,MIR-18B;GGGAGGRR_V$MAZ_Q6;GGGCGGR_V$SP1_Q6;GINESTIER_BREAST_CANCER_ZNF217_AMPLIFIED_DN;GRADE_COLON…	Acetylation;Alternativesplicing;Completeproteome;Membrane;Methylation;Phosphoprotein;Referenceproteome		+	untreated_GLK1	Cluster -1656	1.42875	0.0140962	-2.02169	-1.75246	Atxn2l_S27_M2	0.99285	Not Defined
0.106679	0.022727	0.0310278	2.55385	2.73824	2.66864	0.12717	-0.107891	-0.225945	-0.278789	0.109898	-0.0433087	-2.55385	-2.74946	-2.66064	-0.089303	-0.022727	-0.530118	0.159174	-0.423643	0.107891	-0.174825	0.167513	0.0433087	b-Adrenergic Receptor kinase substrate motif;Casein kinase II substrate motif;G protein-coupled receptor kinase 1 substrate motif;GSK3 kinase substrate motif								adenylate cyclase binding;binding;enzyme binding;protein binding;protein complex scaffold;receptor signaling complex scaffold activity;structural molecule activity	biological regulation;cellular process;establishment of localization;protein targeting;protein transport;response to stimulus;signal transduction;transport	cell part;cytoplasm;cytoskeleton;intracellular non-membrane-bounded organelle;intracellular organelle;membrane;organelle;plasma membrane		RII_binding_1;WSK	AACATTC,MIR-409-3P;AACTGGA,MIR-145;AATGTGA,MIR-23A,MIR-23B;ACATTCC,MIR-1,MIR-206;ALFANO_MYC_TARGETS;ALTEMEIER_RESPONSE_TO_LPS_WITH_MECHANICAL_VENTILATION;AMIT_EGF_RESPONSE_240_HELA;AMIT_EGF_RESPONSE_240_MCF10A;AMIT_SERUM_RESPONSE_240_MCF10A;AMUNDSON_POOR_SURVIVAL_AFTER_GAMMA_RADIATION_8G;BERENJENO_TRANSFORMED_BY_RHOA_DN;BERENJENO_TRANSFORMED_BY_RHOA_FOREVER_DN;BILANGES_SERUM_SENSITIVE_GENES;BILBA…	Alternativesplicing;Completeproteome;Cytoplasm;Cytoskeleton;Lipoprotein;Myristate;Phosphoprotein;Referenceproteome;Repeat		+	untreated_GLK1	Cluster -1656	1.13674	0.0432513	-1.36908	-1.38197	Akap12_S18_M2	0.995347	Not Defined
0.106679	0.022727	0.0310278	2.55385	2.73824	2.66864	0.12717	-0.107891	-0.225945	-0.278789	0.109898	-0.0433087	-2.55385	-2.74946	-2.66064	-0.089303	-0.022727	-0.530118	0.159174	-0.423643	0.107891	-0.174825	0.167513	0.0433087	Casein kinase I substrate motif;Casein kinase II substrate motif;DNA dependent Protein kinase substrate motif;G protein-coupled receptor kinase 1 substrate motif;MAPKAPK2 kinase substrate motif								adenylate cyclase binding;binding;enzyme binding;protein binding;protein complex scaffold;receptor signaling complex scaffold activity;structural molecule activity	biological regulation;cellular process;establishment of localization;protein targeting;protein transport;response to stimulus;signal transduction;transport	cell part;cytoplasm;cytoskeleton;intracellular non-membrane-bounded organelle;intracellular organelle;membrane;organelle;plasma membrane		RII_binding_1;WSK	AACATTC,MIR-409-3P;AACTGGA,MIR-145;AATGTGA,MIR-23A,MIR-23B;ACATTCC,MIR-1,MIR-206;ALFANO_MYC_TARGETS;ALTEMEIER_RESPONSE_TO_LPS_WITH_MECHANICAL_VENTILATION;AMIT_EGF_RESPONSE_240_HELA;AMIT_EGF_RESPONSE_240_MCF10A;AMIT_SERUM_RESPONSE_240_MCF10A;AMUNDSON_POOR_SURVIVAL_AFTER_GAMMA_RADIATION_8G;BERENJENO_TRANSFORMED_BY_RHOA_DN;BERENJENO_TRANSFORMED_BY_RHOA_FOREVER_DN;BILANGES_SERUM_SENSITIVE_GENES;BILBA…	Alternativesplicing;Completeproteome;Cytoplasm;Cytoskeleton;Lipoprotein;Myristate;Phosphoprotein;Referenceproteome;Repeat		+	untreated_GLK1	Cluster -1656	1.13674	0.0432238	-1.36908	-1.38197	Akap12_S22_M2	0.995347	Not Defined
0.0956941	-0.0956941	0.135172	2.584	2.49697	2.45593	0.12717	-0.107891	-0.225945	-0.278789	0.109898	-0.0433087	-2.45593	-2.65153	-2.56271	-1.1136	-2.76135	0.138209	0.159174	-0.423643	0.107891	-0.174825	0.167513	0.0433087	b-Adrenergic Receptor kinase substrate motif;ERK1,2 kinase substrate motif;GSK-3, ERK1, ERK2, CDK5 substrate motif;WW domain binding motif								AU-rich element binding;binding;cation binding;DNA binding;ion binding;metal ion binding;mRNA 3'-UTR AU-rich region binding;mRNA 3'-UTR binding;mRNA binding;nucleic acid binding;RNA binding	anatomical structure development;biological regulation;catabolic process;cell activation;cell differentiation;cell division;cellular metabolic process;cellular nitrogen compound metabolic process;cellular process;developmental process;immune system process;macromolecule metabolic process;metabolic process;mRNA metabolic process;nitrogen compound metabolic process;nucleobase-containing compound me…	cell part;cytoplasm;intracellular membrane-bounded organelle;intracellular organelle;nucleus;organelle		Tis11B_N;zf-CCCH	AACTTT_UNKNOWN;ACCATTT,MIR-522;AGCACTT,MIR-93,MIR-302A,MIR-302B,MIR-302C,MIR-302D,MIR-372,MIR-373,MIR-520E,MIR-520A,MIR-526B,MIR-520B,MIR-520C,MIR-520D;AMIT_DELAYED_EARLY_GENES;AMIT_EGF_RESPONSE_120_HELA;AMIT_EGF_RESPONSE_480_HELA;ASTON_MAJOR_DEPRESSIVE_DISORDER_DN;BENPORATH_MYC_TARGETS_WITH_EBOX;BLALOCK_ALZHEIMERS_DISEASE_INCIPIENT_UP;BLALOCK_ALZHEIMERS_DISEASE_UP;BROCKE_APOPTOSIS_REVERSED_BY_IL…	Completeproteome;Cytoplasm;DNA-binding;Metal-binding;Nucleus;Phosphoprotein;Referenceproteome;Repeat;RNA-binding;Zinc;Zinc-finger		+	untreated_GLK1	Cluster -1656	1.43157	0.0178244	-1.56506	-1.63061	Zfp36l2_S430_M2	0.999789	Not Defined
0.0956941	-0.0956941	0.135172	2.584	2.49697	2.45593	0.12717	-0.107891	-0.225945	-0.278789	0.109898	-0.0433087	-2.45593	-2.65153	-2.56271	-1.1136	-2.76135	0.138209	0.159174	-0.423643	0.107891	-0.174825	0.167513	0.0433087	Casein kinase II substrate motif;DNA dependent Protein kinase substrate motif;ERK1,2 kinase substrate motif;G protein-coupled receptor kinase 1 substrate motif;GSK3 kinase substrate motif;GSK-3, ERK1, ERK2, CDK5 substrate motif;Pyruvate dehydrogenase kinase substrate motif;WW domain binding motif								AU-rich element binding;binding;cation binding;DNA binding;ion binding;metal ion binding;mRNA 3'-UTR AU-rich region binding;mRNA 3'-UTR binding;mRNA binding;nucleic acid binding;RNA binding	anatomical structure development;biological regulation;catabolic process;cell activation;cell differentiation;cell division;cellular metabolic process;cellular nitrogen compound metabolic process;cellular process;developmental process;immune system process;macromolecule metabolic process;metabolic process;mRNA metabolic process;nitrogen compound metabolic process;nucleobase-containing compound me…	cell part;cytoplasm;intracellular membrane-bounded organelle;intracellular organelle;nucleus;organelle		Tis11B_N;zf-CCCH	AACTTT_UNKNOWN;ACCATTT,MIR-522;AGCACTT,MIR-93,MIR-302A,MIR-302B,MIR-302C,MIR-302D,MIR-372,MIR-373,MIR-520E,MIR-520A,MIR-526B,MIR-520B,MIR-520C,MIR-520D;AMIT_DELAYED_EARLY_GENES;AMIT_EGF_RESPONSE_120_HELA;AMIT_EGF_RESPONSE_480_HELA;ASTON_MAJOR_DEPRESSIVE_DISORDER_DN;BENPORATH_MYC_TARGETS_WITH_EBOX;BLALOCK_ALZHEIMERS_DISEASE_INCIPIENT_UP;BLALOCK_ALZHEIMERS_DISEASE_UP;BROCKE_APOPTOSIS_REVERSED_BY_IL…	Completeproteome;Cytoplasm;DNA-binding;Metal-binding;Nucleus;Phosphoprotein;Referenceproteome;Repeat;RNA-binding;Zinc;Zinc-finger		+	untreated_GLK1	Cluster -1656	1.43157	0.0178091	-1.56506	-1.63061	Zfp36l2_S438_M2	0.999789	Not Defined
2.7828	0.989616	2.72352	1.2268	1.87137	0.70069	0.12717	-0.107891	-0.225945	-0.278789	0.109898	-0.0433087	-0.70069	-0.896297	-0.807479	-2.15227	-1.84738	-0.989616	0.159174	-0.423643	0.107891	-0.174825	0.167513	0.0433087	G protein-coupled receptor kinase 1 substrate motif										cell part			AAGCAAT,MIR-137;AATGTGA,MIR-23A,MIR-23B;ACTGTGA,MIR-27A,MIR-27B;AGCACTT,MIR-93,MIR-302A,MIR-302B,MIR-302C,MIR-302D,MIR-372,MIR-373,MIR-520E,MIR-520A,MIR-526B,MIR-520B,MIR-520C,MIR-520D;AGUIRRE_PANCREATIC_CANCER_COPY_NUMBER_UP;AKT_UP_MTOR_DN.V1_DN;BENPORATH_NANOG_TARGETS;BENPORATH_SOX2_TARGETS;CACTGTG,MIR-128A,MIR-128B;CAMP_UP.V1_DN;CHIARETTI_ACUTE_LYMPHOBLASTIC_LEUKEMIA_ZAP70;chr17q21;CRX_NRL_DN.…	Alternativesplicing;Completeproteome;Membrane;Phosphoprotein;Referenceproteome;Transmembrane;Transmembranehelix		+	untreated_GLK1	Cluster -1656	1.79935	0.0132783	-1.44919	-1.79141	Retreg3_S313_M2	1	Not Defined
1.63565	-0.131247	1.55299	2.16742	2.49199	1.24389	0.12717	-0.107891	-0.225945	-0.278789	0.109898	-0.0433087	-1.24389	-1.4395	-1.35068	-3.23515	-3.7388	0.131247	0.159174	-0.423643	0.107891	-0.174825	0.167513	0.0433087	Casein kinase I substrate motif;Casein kinase II substrate motif										cell part			AAGCAAT,MIR-137;AATGTGA,MIR-23A,MIR-23B;ACTGTGA,MIR-27A,MIR-27B;AGCACTT,MIR-93,MIR-302A,MIR-302B,MIR-302C,MIR-302D,MIR-372,MIR-373,MIR-520E,MIR-520A,MIR-526B,MIR-520B,MIR-520C,MIR-520D;AGUIRRE_PANCREATIC_CANCER_COPY_NUMBER_UP;AKT_UP_MTOR_DN.V1_DN;BENPORATH_NANOG_TARGETS;BENPORATH_SOX2_TARGETS;CACTGTG,MIR-128A,MIR-128B;CAMP_UP.V1_DN;CHIARETTI_ACUTE_LYMPHOBLASTIC_LEUKEMIA_ZAP70;chr17q21;CRX_NRL_DN.…	Alternativesplicing;Completeproteome;Membrane;Phosphoprotein;Referenceproteome;Transmembrane;Transmembranehelix		+	untreated_GLK1	Cluster -1656	1.79635	0.0120676	-1.62827	-1.86592	Retreg3_S320_M2	1	Not Defined
2.61878	1.85725	2.72452	1.63133	1.59078	1.8581	0.12717	-0.107891	-0.225945	-0.278789	0.109898	-0.0433087	-1.59078	-1.78638	-1.69757	-1.85725	-2.17132	-1.91193	0.159174	-0.423643	0.107891	-0.174825	0.167513	0.0433087	Casein kinase II substrate motif;G protein-coupled receptor kinase 1 substrate motif;MDC1 BRCT domain binding motif;Plk1 PBD domain binding motif								adenylate cyclase binding;binding;enzyme binding;protein binding;protein complex scaffold;receptor signaling complex scaffold activity;structural molecule activity	biological regulation;cellular process;establishment of localization;protein targeting;protein transport;response to stimulus;signal transduction;transport	cell part;cytoplasm;cytoskeleton;intracellular non-membrane-bounded organelle;intracellular organelle;membrane;organelle;plasma membrane		RII_binding_1;WSK	AACATTC,MIR-409-3P;AACTGGA,MIR-145;AATGTGA,MIR-23A,MIR-23B;ACATTCC,MIR-1,MIR-206;ALFANO_MYC_TARGETS;ALTEMEIER_RESPONSE_TO_LPS_WITH_MECHANICAL_VENTILATION;AMIT_EGF_RESPONSE_240_HELA;AMIT_EGF_RESPONSE_240_MCF10A;AMIT_SERUM_RESPONSE_240_MCF10A;AMUNDSON_POOR_SURVIVAL_AFTER_GAMMA_RADIATION_8G;BERENJENO_TRANSFORMED_BY_RHOA_DN;BERENJENO_TRANSFORMED_BY_RHOA_FOREVER_DN;BILANGES_SERUM_SENSITIVE_GENES;BILBA…	Alternativesplicing;Completeproteome;Cytoplasm;Cytoskeleton;Lipoprotein;Myristate;Phosphoprotein;Referenceproteome;Repeat		+	untreated_GLK1	Cluster -1656	2.02871	0.00846543	-1.91647	-2.10652	Akap12_S631_M2	0.966824	Not Defined
2.61878	1.85725	2.72452	1.63133	1.59078	1.8581	0.12717	-0.107891	-0.225945	-0.278789	0.109898	-0.0433087	-1.59078	-1.78638	-1.69757	-1.85725	-2.17132	-1.91193	0.159174	-0.423643	0.107891	-0.174825	0.167513	0.0433087	Casein kinase II substrate motif;G protein-coupled receptor kinase 1 substrate motif;GSK3 kinase substrate motif;MAPKAPK2 kinase substrate motif								adenylate cyclase binding;binding;enzyme binding;protein binding;protein complex scaffold;receptor signaling complex scaffold activity;structural molecule activity	biological regulation;cellular process;establishment of localization;protein targeting;protein transport;response to stimulus;signal transduction;transport	cell part;cytoplasm;cytoskeleton;intracellular non-membrane-bounded organelle;intracellular organelle;membrane;organelle;plasma membrane		RII_binding_1;WSK	AACATTC,MIR-409-3P;AACTGGA,MIR-145;AATGTGA,MIR-23A,MIR-23B;ACATTCC,MIR-1,MIR-206;ALFANO_MYC_TARGETS;ALTEMEIER_RESPONSE_TO_LPS_WITH_MECHANICAL_VENTILATION;AMIT_EGF_RESPONSE_240_HELA;AMIT_EGF_RESPONSE_240_MCF10A;AMIT_SERUM_RESPONSE_240_MCF10A;AMUNDSON_POOR_SURVIVAL_AFTER_GAMMA_RADIATION_8G;BERENJENO_TRANSFORMED_BY_RHOA_DN;BERENJENO_TRANSFORMED_BY_RHOA_FOREVER_DN;BILANGES_SERUM_SENSITIVE_GENES;BILBA…	Alternativesplicing;Completeproteome;Cytoplasm;Cytoskeleton;Lipoprotein;Myristate;Phosphoprotein;Referenceproteome;Repeat		+	untreated_GLK1	Cluster -1656	2.02871	0.00847973	-1.91647	-2.10652	Akap12_S630_M2	0.966824	Not Defined
3.5916	1.95379	4.03495	0.950295	3.54774	3.45645	0.12717	-0.107891	-0.225945	-0.278789	0.109898	-0.0433087	-0.950295	-1.58815	-1.20554	-1.95379	-2.26786	-2.00847	0.159174	-0.423643	0.107891	-0.174825	0.167513	0.0433087									adenyl nucleotide binding;adenyl ribonucleotide binding;androgen receptor binding;ATP binding;ATPase activity;ATPase activity, coupled;binding;catalytic activity;chromatin binding;core promoter proximal region DNA binding;core promoter proximal region sequence-specific DNA binding;DNA binding;DNA polymerase binding;DNA-dependent ATPase activity;enhancer binding;enhancer sequence-specific DNA bind…	anatomical structure development;anatomical structure formation involved in morphogenesis;anatomical structure morphogenesis;biological regulation;cell development;cell differentiation;cell morphogenesis;cellular component assembly;cellular component disassembly;cellular component morphogenesis;cellular component organization;cellular macromolecular complex assembly;cellular metabolic process;cel…	cell part;chromatin remodeling complex;extracellular space;intracellular membrane-bounded organelle;intracellular organelle;macromolecular complex;membrane;nucleus;organelle;protein complex		BRK;Bromodomain;Helicase_C;HSA;QLQ;SnAC;SNF2_N	ACATTCC,MIR-1,MIR-206;ACTGTAG,MIR-139;AGCATTA,MIR-155;BENPORATH_ES_CORE_NINE_CORRELATED;BILANGES_SERUM_SENSITIVE_VIA_TSC2;CAIRO_HEPATOBLASTOMA_CLASSES_UP;CAIRO_HEPATOBLASTOMA_UP;CHANG_POU5F1_TARGETS_UP;chr19p13;CSR_EARLY_UP.V1_UP;CTTTGT_V$LEF1_Q2;DNA_BINDING;DODD_NASOPHARYNGEAL_CARCINOMA_DN;FOURNIER_ACINAR_DEVELOPMENT_LATE_2;GAZDA_DIAMOND_BLACKFAN_ANEMIA_PROGENITOR_DN;GGGAGGRR_V$MAZ_Q6;GILDEA_MET…	Acetylation;Activator;Alternativesplicing;ATP-binding;Bromodomain;Chromatinregulator;Completeproteome;Helicase;Hydrolase;Neurogenesis;Nucleotide-binding;Nucleus;Phosphoprotein;Referenceproteome;Repressor;Transcription;Transcriptionregulation	Ikaros complex	+	untreated_GLK1	Cluster -1656	1.91807	0.00766787	-2.26755	-2.1477	Smarca4_S613_M2	0.981017	Not Defined
2.76662	1.02673	3.17738	0.637079	3.28787	3.19112	0.12717	-0.107891	-0.225945	-0.278789	0.109898	-0.0433087	-1.16517	-1.84348	-0.637079	-1.02673	-1.3408	-1.08141	0.159174	-0.423643	0.107891	-0.174825	0.167513	0.0433087	ATM kinase substrate motif;Casein kinase I substrate motif;Casein kinase II substrate motif;DNA dependent Protein kinase substrate motif								adenyl nucleotide binding;adenyl ribonucleotide binding;androgen receptor binding;ATP binding;ATPase activity;ATPase activity, coupled;binding;catalytic activity;chromatin binding;core promoter proximal region DNA binding;core promoter proximal region sequence-specific DNA binding;DNA binding;DNA polymerase binding;DNA-dependent ATPase activity;enhancer binding;enhancer sequence-specific DNA bind…	anatomical structure development;anatomical structure formation involved in morphogenesis;anatomical structure morphogenesis;biological regulation;cell development;cell differentiation;cell morphogenesis;cellular component assembly;cellular component disassembly;cellular component morphogenesis;cellular component organization;cellular macromolecular complex assembly;cellular metabolic process;cel…	cell part;chromatin remodeling complex;extracellular space;intracellular membrane-bounded organelle;intracellular organelle;macromolecular complex;membrane;nucleus;organelle;protein complex		BRK;Bromodomain;Helicase_C;HSA;QLQ;SnAC;SNF2_N	ACATTCC,MIR-1,MIR-206;ACTGTAG,MIR-139;AGCATTA,MIR-155;BENPORATH_ES_CORE_NINE_CORRELATED;BILANGES_SERUM_SENSITIVE_VIA_TSC2;CAIRO_HEPATOBLASTOMA_CLASSES_UP;CAIRO_HEPATOBLASTOMA_UP;CHANG_POU5F1_TARGETS_UP;chr19p13;CSR_EARLY_UP.V1_UP;CTTTGT_V$LEF1_Q2;DNA_BINDING;DODD_NASOPHARYNGEAL_CARCINOMA_DN;FOURNIER_ACINAR_DEVELOPMENT_LATE_2;GAZDA_DIAMOND_BLACKFAN_ANEMIA_PROGENITOR_DN;GGGAGGRR_V$MAZ_Q6;GILDEA_MET…	Acetylation;Activator;Alternativesplicing;ATP-binding;Bromodomain;Chromatinregulator;Completeproteome;Helicase;Hydrolase;Neurogenesis;Nucleotide-binding;Nucleus;Phosphoprotein;Referenceproteome;Repressor;Transcription;Transcriptionregulation	Ikaros complex	+	untreated_GLK1	Cluster -1656	1.77637	0.0116692	-1.74027	-1.89652	Smarca4_S610_M2	0.981017	Not Defined
2.71962	1.53513	2.55846	1.55281	1.61792	1.81868	0.12717	-0.107891	-0.225945	-0.278789	0.109898	-0.0433087	-1.55281	-1.74842	-1.6596	-1.53513	-1.8492	-1.58981	0.159174	-0.423643	0.107891	-0.174825	0.167513	0.0433087	b-Adrenergic Receptor kinase substrate motif;G protein-coupled receptor kinase 1 substrate motif;GSK3 kinase substrate motif								binding;nucleic acid binding;RNA binding	biosynthetic process;cellular metabolic process;cellular nitrogen compound metabolic process;cellular process;macromolecule metabolic process;metabolic process;mRNA metabolic process;mRNA processing;nitrogen compound metabolic process;nucleobase-containing compound metabolic process;primary metabolic process;RNA metabolic process;RNA processing;RNA splicing;transcription from RNA polymerase II pr…	cell part;intracellular membrane-bounded organelle;intracellular organelle;nucleus;organelle			BENPORATH_NANOG_TARGETS;BENPORATH_SOX2_TARGETS;DELACROIX_RARG_BOUND_MEF;GINESTIER_BREAST_CANCER_ZNF217_AMPLIFIED_DN;GSE14308_NAIVE_CD4_TCELL_VS_NATURAL_TREG_DN;GSE14308_TH17_VS_NATURAL_TREG_DN;GSE27786_BCELL_VS_NKTCELL_DN;GSE27786_NKCELL_VS_NKTCELL_DN;GSE39820_IL1B_IL6_VS_IL1B_IL6_IL23A_TREATED_CD4_TCELL_DN;WAKABAYASHI_ADIPOGENESIS_PPARG_RXRA_BOUND_8D;WAKABAYASHI_ADIPOGENESIS_PPARG_RXRA_BOUND_WIT…	Alternativesplicing;Completeproteome;mRNAprocessing;mRNAsplicing;Nucleus;Phosphoprotein;Referenceproteome;Repeat;RNA-binding		+	untreated_GLK1	Cluster -1656	2.02574	0.00926984	-1.78661	-2.05557	Scaf1_S691_M2	1	Not Defined
2.71962	1.53513	2.55846	1.55281	1.61792	1.81868	0.12717	-0.107891	-0.225945	-0.278789	0.109898	-0.0433087	-1.55281	-1.74842	-1.6596	-1.53513	-1.8492	-1.58981	0.159174	-0.423643	0.107891	-0.174825	0.167513	0.0433087	Casein kinase I substrate motif;Casein kinase II substrate motif;MAPKAPK2 kinase substrate motif								binding;nucleic acid binding;RNA binding	biosynthetic process;cellular metabolic process;cellular nitrogen compound metabolic process;cellular process;macromolecule metabolic process;metabolic process;mRNA metabolic process;mRNA processing;nitrogen compound metabolic process;nucleobase-containing compound metabolic process;primary metabolic process;RNA metabolic process;RNA processing;RNA splicing;transcription from RNA polymerase II pr…	cell part;intracellular membrane-bounded organelle;intracellular organelle;nucleus;organelle			BENPORATH_NANOG_TARGETS;BENPORATH_SOX2_TARGETS;DELACROIX_RARG_BOUND_MEF;GINESTIER_BREAST_CANCER_ZNF217_AMPLIFIED_DN;GSE14308_NAIVE_CD4_TCELL_VS_NATURAL_TREG_DN;GSE14308_TH17_VS_NATURAL_TREG_DN;GSE27786_BCELL_VS_NKTCELL_DN;GSE27786_NKCELL_VS_NKTCELL_DN;GSE39820_IL1B_IL6_VS_IL1B_IL6_IL23A_TREATED_CD4_TCELL_DN;WAKABAYASHI_ADIPOGENESIS_PPARG_RXRA_BOUND_8D;WAKABAYASHI_ADIPOGENESIS_PPARG_RXRA_BOUND_WIT…	Alternativesplicing;Completeproteome;mRNAprocessing;mRNAsplicing;Nucleus;Phosphoprotein;Referenceproteome;Repeat;RNA-binding		+	untreated_GLK1	Cluster -1656	2.02574	0.00925515	-1.78661	-2.05557	Scaf1_S695_M2	1	Not Defined
2.94838	2.85249	2.81649	2.85224	2.73854	2.77259	0.12717	-0.107891	-0.225945	-0.278789	0.109898	-0.0433087	-2.73854	-2.93414	-2.84533	-2.81649	-3.13055	-2.87116	0.159174	-0.423643	0.107891	-0.174825	0.167513	0.0433087	Casein kinase I substrate motif;Casein kinase II substrate motif;G protein-coupled receptor kinase 1 substrate motif								binding;nucleotide binding	biological regulation;cellular process;establishment of localization;nucleobase-containing compound transport;response to stimulus;signal transduction;transport	cell part;cytoplasm		NTF2;RRM_1	AATGTGA,MIR-23A,MIR-23B;ACACTCC,MIR-122A;AGCATTA,MIR-155;ATCTTGC,MIR-31;ATTCTTT,MIR-186;AZARE_NEOPLASTIC_TRANSFORMATION_BY_STAT3_DN;AZARE_STAT3_TARGETS;BENPORATH_ES_1;BLALOCK_ALZHEIMERS_DISEASE_DN;BONOME_OVARIAN_CANCER_SURVIVAL_SUBOPTIMAL_DEBULKING;CAGGTG_V$E12_Q6;CASORELLI_ACUTE_PROMYELOCYTIC_LEUKEMIA_DN;CATTGTYY_V$SOX9_B1;CHIANG_LIVER_CANCER_SUBCLASS_UNANNOTATED_DN;chr4q21;DIAZ_CHRONIC_MEYLOGEN…	Alternativesplicing;Completeproteome;Methylation;mRNAtransport;Phosphoprotein;Referenceproteome;RNA-binding;Transport		+	untreated_GLK1	Cluster -1656	2.11006	0.00338192	-2.83489	-2.41723	G3bp2_S225_M1	0.929918	Not Defined
2.72433	2.63801	2.47747	2.61559	2.67587	2.63551	0.12717	-0.107891	-0.225945	-0.278789	0.109898	-0.0433087	-2.61559	-2.81119	-2.72237	-2.47747	-2.79153	-2.53214	0.159174	-0.423643	0.107891	-0.174825	0.167513	0.0433087	b-Adrenergic Receptor kinase substrate motif;Casein kinase II substrate motif										cell part;cytoplasm;extracellular organelle;macromolecular complex;membrane;organelle;protein complex;synapse;vesicle		PDZ	AAAYWAACM_V$HFH4_01;AACTTT_UNKNOWN;AMBROSINI_FLAVOPIRIDOL_TREATMENT_TP53;ATGCTGC,MIR-103,MIR-107;BASAL_LAMINA;BASEMENT_MEMBRANE;BHAT_ESR1_TARGETS_NOT_VIA_AKT1_DN;BHAT_ESR1_TARGETS_VIA_AKT1_DN;CACGTG_V$MYC_Q2;CELL_FRACTION;CHEMNITZ_RESPONSE_TO_PROSTAGLANDIN_E2_DN;CHICAS_RB1_TARGETS_CONFLUENT;chr16q22;CRX_DN.V1_UP;CRX_NRL_DN.V1_UP;CYTOPLASM;CYTOPLASMIC_PART;DELACROIX_RAR_BOUND_ES;DELACROIX_RAR_TARG…	Actin-binding;Calcium;Calmodulin-binding;Celljunction;Completeproteome;Cytoplasm;Cytoplasmicvesicle;Cytoskeleton;Membrane;Microtubule;Phosphoprotein;Referenceproteome;Repeat	Brain-derived dystrobrevin-syntrophin complex;Dystrophin-sarcoglycan-syntrophin complex, skeletal muscle;Epithelial utrophin-associated protein complex;Muscle-derived dystrobrevin-syntrophin complex	+	untreated_GLK1	Cluster -1656	2.10467	0.00456383	-2.61823	-2.36341	Sntb2_S211_M1	0.996495	Not Defined
3.31648	3.37364	3.34228	3.21131	3.03694	3.69334	0.12717	-0.107891	-0.225945	-0.278789	0.109898	-0.0433087	-3.03694	-3.23255	-3.14373	-3.31648	-3.63055	-3.37116	0.159174	-0.423643	0.107891	-0.174825	0.167513	0.0433087	Casein kinase II substrate motif;MAPKAPK2 kinase substrate motif;Pyruvate dehydrogenase kinase substrate motif								binding;enzyme binding;enzyme regulator activity;GTPase binding;GTPase regulator activity;guanyl-nucleotide exchange factor activity;nucleoside-triphosphatase regulator activity;protein binding;Rac GTPase binding;Ras GTPase binding;Rho GTPase binding;small GTPase binding	anatomical structure morphogenesis;biological regulation;cell differentiation;cellular component morphogenesis;cellular component organization;cellular localization;cellular process;cytoskeleton organization;developmental process;establishment or maintenance of cell polarity;localization;organelle localization;organelle organization;pigmentation;regulation of protein modification process;response…	cell part;cell projection;neuron projection		Ded_cyto;DOCK-C2;DUF3398	ACCATTT,MIR-522;BREDEMEYER_RAG_SIGNALING_NOT_VIA_ATM_UP;BREDEMEYER_RAG_SIGNALING_VIA_ATM_NOT_VIA_NFKB_UP;BRUINS_UVC_RESPONSE_LATE;BRUINS_UVC_RESPONSE_VIA_TP53_GROUP_A;CAHOY_OLIGODENDROCUTIC;chr1p32;CTTTGT_V$LEF1_Q2;DODD_NASOPHARYNGEAL_CARCINOMA_DN;GOBERT_OLIGODENDROCYTE_DIFFERENTIATION_DN;GSE11924_TFH_VS_TH2_CD4_TCELL_DN;GSE13306_LAMINA_PROPRIA_VS_SPLEEN_TREG_DN;GSE13306_TREG_VS_TCONV_SPLEEN_UP;G…	Acetylation;Alternativesplicing;Cellprojection;Coiledcoil;Completeproteome;Developmentalprotein;Differentiation;Guanine-nucleotidereleasingfactor;Neurogenesis;Phosphoprotein;Referenceproteome		+	untreated_GLK1	Cluster -1656	2.1168	0.00241584	-3.28393	-2.51004	Dock7_S900_M2	0.997733	Not Defined
3.28591	3.4392	3.33991	3.02307	3.01908	3.65182	0.12717	-0.107891	-0.225945	-0.278789	0.109898	-0.0433087	-3.01908	-3.21468	-3.12586	-3.28591	-3.59998	-3.34059	0.159174	-0.423643	0.107891	-0.174825	0.167513	0.0433087	Casein kinase II substrate motif;ERK1,2 kinase substrate motif;GSK-3, ERK1, ERK2, CDK5 substrate motif;Pyruvate dehydrogenase kinase substrate motif;WW domain binding motif								binding;enzyme binding;enzyme regulator activity;GTPase binding;GTPase regulator activity;guanyl-nucleotide exchange factor activity;nucleoside-triphosphatase regulator activity;protein binding;Rac GTPase binding;Ras GTPase binding;Rho GTPase binding;small GTPase binding	anatomical structure morphogenesis;biological regulation;cell differentiation;cellular component morphogenesis;cellular component organization;cellular localization;cellular process;cytoskeleton organization;developmental process;establishment or maintenance of cell polarity;localization;organelle localization;organelle organization;pigmentation;regulation of protein modification process;response…	cell part;cell projection;neuron projection		Ded_cyto;DOCK-C2;DUF3398	ACCATTT,MIR-522;BREDEMEYER_RAG_SIGNALING_NOT_VIA_ATM_UP;BREDEMEYER_RAG_SIGNALING_VIA_ATM_NOT_VIA_NFKB_UP;BRUINS_UVC_RESPONSE_LATE;BRUINS_UVC_RESPONSE_VIA_TP53_GROUP_A;CAHOY_OLIGODENDROCUTIC;chr1p32;CTTTGT_V$LEF1_Q2;DODD_NASOPHARYNGEAL_CARCINOMA_DN;GOBERT_OLIGODENDROCYTE_DIFFERENTIATION_DN;GSE11924_TFH_VS_TH2_CD4_TCELL_DN;GSE13306_LAMINA_PROPRIA_VS_SPLEEN_TREG_DN;GSE13306_TREG_VS_TCONV_SPLEEN_UP;G…	Acetylation;Alternativesplicing;Cellprojection;Coiledcoil;Completeproteome;Developmentalprotein;Differentiation;Guanine-nucleotidereleasingfactor;Neurogenesis;Phosphoprotein;Referenceproteome		+	untreated_GLK1	Cluster -1656	2.11527	0.00254426	-3.2539	-2.50356	Dock7_S910_M2	0.997733	Not Defined
2.23504	2.11842	2.25116	2.26711	2.08693	2.18575	0.12717	-0.107891	-0.225945	-0.278789	0.109898	-0.0433087	-2.08693	-2.28254	-2.19372	-2.11842	-2.43248	-2.17309	0.159174	-0.423643	0.107891	-0.174825	0.167513	0.0433087	Casein kinase II substrate motif;ERK1,2 kinase substrate motif;G protein-coupled receptor kinase 1 substrate motif;GSK3 kinase substrate motif;GSK-3, ERK1, ERK2, CDK5 substrate motif;MAPKAPK2 kinase substrate motif;WW domain binding motif								5'-3' exonuclease activity;5'-3' exoribonuclease activity;binding;catalytic activity;cation binding;DNA binding;exonuclease activity;exonuclease activity, active with either ribo- or deoxyribonucleic acids and producing 5'-phosphomonoesters;exoribonuclease activity;exoribonuclease activity, producing 5'-phosphomonoesters;hydrolase activity;hydrolase activity, acting on ester bonds;ion binding;met…	biological regulation;biosynthetic process;catabolic process;cell growth;cellular metabolic process;cellular nitrogen compound metabolic process;cellular process;DNA metabolic process;DNA recombination;DNA repair;growth;macromolecule metabolic process;metabolic process;mRNA metabolic process;mRNA processing;multicellular organismal process;nitrogen compound metabolic process;nucleobase-containing…	cell part;intracellular membrane-bounded organelle;intracellular non-membrane-bounded organelle;intracellular organelle;membrane;nucleolus;nucleus;organelle	Ribosome biogenesis in eukaryotes;RNA degradation	XRN_N	BIOPOLYMER_CATABOLIC_PROCESS;BIOPOLYMER_METABOLIC_PROCESS;BRUINS_UVC_RESPONSE_LATE;CACGTG_V$MYC_Q2;CATABOLIC_PROCESS;CATTTCA,MIR-203;CELLULAR_CATABOLIC_PROCESS;CELLULAR_MACROMOLECULE_CATABOLIC_PROCESS;CHIANG_LIVER_CANCER_SUBCLASS_UNANNOTATED_DN;chr20p11;CTTTGT_V$LEF1_Q2;DNA_CATABOLIC_PROCESS;DNA_METABOLIC_PROCESS;EXONUCLEASE_ACTIVITY;FEVR_CTNNB1_TARGETS_DN;FULCHER_INFLAMMATORY_RESPONSE_LECTIN_VS_…	Acetylation;Alternativesplicing;Completeproteome;DNA-binding;Exonuclease;Hydrolase;Metal-binding;mRNAprocessing;Nuclease;Nucleus;Phosphoprotein;Referenceproteome;Transcription;Transcriptionregulation;Transcriptiontermination;Zinc;Zinc-finger		+	untreated_GLK1	Cluster -1656	2.09245	0.00631622	-2.17777	-2.23312	Xrn2_S475_M2	0.984881	Not Defined
2.23504	2.11842	2.25116	2.26711	2.08693	2.18575	0.12717	-0.107891	-0.225945	-0.278789	0.109898	-0.0433087	-2.08693	-2.28254	-2.19372	-2.11842	-2.43248	-2.17309	0.159174	-0.423643	0.107891	-0.174825	0.167513	0.0433087	14-3-3 domain binding motif;Calmodulin-dependent protein kinase II substrate motif;Calmodulin-dependent protein kinase IV substrate motif;Casein kinase II substrate motif;Chk1 kinase substrate motif;ERK1,2 kinase substrate motif;G protein-coupled receptor kinase 1 substrate motif;GSK3 kinase substrate motif;GSK-3, ERK1, ERK2, CDK5 substrate motif;MDC1 BRCT domain binding motif;PKA kinase substrat…								5'-3' exonuclease activity;5'-3' exoribonuclease activity;binding;catalytic activity;cation binding;DNA binding;exonuclease activity;exonuclease activity, active with either ribo- or deoxyribonucleic acids and producing 5'-phosphomonoesters;exoribonuclease activity;exoribonuclease activity, producing 5'-phosphomonoesters;hydrolase activity;hydrolase activity, acting on ester bonds;ion binding;met…	biological regulation;biosynthetic process;catabolic process;cell growth;cellular metabolic process;cellular nitrogen compound metabolic process;cellular process;DNA metabolic process;DNA recombination;DNA repair;growth;macromolecule metabolic process;metabolic process;mRNA metabolic process;mRNA processing;multicellular organismal process;nitrogen compound metabolic process;nucleobase-containing…	cell part;intracellular membrane-bounded organelle;intracellular non-membrane-bounded organelle;intracellular organelle;membrane;nucleolus;nucleus;organelle	Ribosome biogenesis in eukaryotes;RNA degradation	XRN_N	BIOPOLYMER_CATABOLIC_PROCESS;BIOPOLYMER_METABOLIC_PROCESS;BRUINS_UVC_RESPONSE_LATE;CACGTG_V$MYC_Q2;CATABOLIC_PROCESS;CATTTCA,MIR-203;CELLULAR_CATABOLIC_PROCESS;CELLULAR_MACROMOLECULE_CATABOLIC_PROCESS;CHIANG_LIVER_CANCER_SUBCLASS_UNANNOTATED_DN;chr20p11;CTTTGT_V$LEF1_Q2;DNA_CATABOLIC_PROCESS;DNA_METABOLIC_PROCESS;EXONUCLEASE_ACTIVITY;FEVR_CTNNB1_TARGETS_DN;FULCHER_INFLAMMATORY_RESPONSE_LECTIN_VS_…	Acetylation;Alternativesplicing;Completeproteome;DNA-binding;Exonuclease;Hydrolase;Metal-binding;mRNAprocessing;Nuclease;Nucleus;Phosphoprotein;Referenceproteome;Transcription;Transcriptionregulation;Transcriptiontermination;Zinc;Zinc-finger		+	untreated_GLK1	Cluster -1656	2.09245	0.00632922	-2.17777	-2.23312	Xrn2_S471_M2	0.984881	Not Defined
2.21945	2.13159	2.24503	2.16734	2.19069	2.19131	-0.0525141	0.176868	0.0525141	0.0743928	0.604121	0.517973	-2.16734	-2.36294	-2.27412	-2.13159	-2.44565	-2.18626	-0.598421	-0.0614815	0.0864096	-0.734652	-0.185182	-0.0743928	DNA dependent Protein kinase substrate motif								alpha-catenin binding;beta-catenin binding;binding;cadherin binding;cell adhesion molecule binding;protein binding	anatomical structure development;anatomical structure morphogenesis;biological regulation;cell differentiation;cell division;cell junction organization;cell proliferation;cellular component morphogenesis;cellular component organization;cellular process;developmental process	apical part of cell;cell part;cytoplasm;cytoplasmic membrane-bounded vesicle;endosome;intracellular membrane-bounded organelle;intracellular organelle;membrane;nucleus;organelle;plasma membrane;vesicle	Notch signaling pathway	NumbF;PID	AAGCACA,MIR-218;ACAWYAAAG_UNKNOWN;ACTWSNACTNY_UNKNOWN;AGTTCTC,MIR-146A,MIR-146B;APRELIKOVA_BRCA1_TARGETS;ARGGGTTAA_UNKNOWN;ATCTTGC,MIR-31;ATGTTAA,MIR-302C;ATM_DN.V1_UP;BLALOCK_ALZHEIMERS_DISEASE_DN;BLALOCK_ALZHEIMERS_DISEASE_UP;BUYTAERT_PHOTODYNAMIC_THERAPY_STRESS_UP;BYSTRYKH_HEMATOPOIESIS_STEM_CELL_QTL_TRANS;chr14q24;CTTTGT_V$LEF1_Q2;DACOSTA_UV_RESPONSE_VIA_ERCC3_COMMON_DN;DACOSTA_UV_RESPONSE_VI…	3D-structure;Alternativesplicing;Completeproteome;Developmentalprotein;Membrane;Neurogenesis;Phosphoprotein;Referenceproteome;Ublconjugation	Lnx1-Jam4-Numb complex	+	untreated_GLK1	Cluster -1656	2.73871	0.000924444	-2.4712	-2.72783	Numb_S229_M1	0.990492	Not Defined
1.99268	2.1169	2.01324	1.93102	1.72039	1.9524	0.12717	-0.107891	-0.225945	-0.278789	0.109898	-0.0433087	-1.72039	-1.916	-1.82718	-1.99268	-2.30674	-2.04735	0.159174	-0.423643	0.107891	-0.174825	0.167513	0.0433087	Casein kinase II substrate motif;ERK1,2 kinase substrate motif;GSK-3, ERK1, ERK2, CDK5 substrate motif;MDC1 BRCT domain binding motif;Plk1 PBD domain binding motif;Pyruvate dehydrogenase kinase substrate motif;WW domain binding motif								acetyltransferase activity;binding;catalytic activity;histone acetyltransferase activity;hormone receptor binding;lysine N-acetyltransferase activity;N-acetyltransferase activity;N-acyltransferase activity;nuclear hormone receptor binding;protein binding;protein binding transcription factor activity;receptor activity;receptor binding;RNA polymerase II transcription cofactor activity;RNA polymeras…	biological regulation;biosynthetic process;cellular component assembly;cellular component organization;cellular metabolic process;cellular nitrogen compound metabolic process;cellular process;developmental process;macromolecular complex assembly;macromolecule metabolic process;metabolic process;nitrogen compound metabolic process;nucleobase-containing compound metabolic process;primary metabolic …	cell part;intracellular membrane-bounded organelle;intracellular organelle;macromolecular complex;nucleoplasm;nucleus;organelle;protein complex		Med24_N	AACYNNNNTTCCS_UNKNOWN;ANDROGEN_RECEPTOR_SIGNALING_PATHWAY;BHAT_ESR1_TARGETS_NOT_VIA_AKT1_UP;BHAT_ESR1_TARGETS_VIA_AKT1_UP;BIOPOLYMER_METABOLIC_PROCESS;BLALOCK_ALZHEIMERS_DISEASE_UP;BOYAULT_LIVER_CANCER_SUBCLASS_G3_UP;BYSTRYKH_HEMATOPOIESIS_STEM_CELL_QTL_TRANS;CELLULAR_COMPONENT_ASSEMBLY;chr17q21;CREIGHTON_ENDOCRINE_THERAPY_RESISTANCE_4;CYCLIN_D1_KE_.V1_UP;GCCATNTTG_V$YY1_Q6;GENERAL_RNA_POLYMERASE…	Activator;Alternativesplicing;Completeproteome;Nucleus;Phosphoprotein;Referenceproteome;Repeat;Transcription;Transcriptionregulation	Mediator complex;Sur2 subcomplex of mediator	+	untreated_GLK1	Cluster -1656	2.07575	0.00777975	-1.93656	-2.14108	Med24_S871_M2	0.816886	Not Defined
1.99268	2.1169	2.01324	1.93102	1.72039	1.9524	0.12717	-0.107891	-0.225945	-0.278789	0.109898	-0.0433087	-1.72039	-1.916	-1.82718	-1.99268	-2.30674	-2.04735	0.159174	-0.423643	0.107891	-0.174825	0.167513	0.0433087	14-3-3 domain binding motif;Calmodulin-dependent protein kinase II substrate motif;Calmodulin-dependent protein kinase IV substrate motif;Casein kinase II substrate motif;Chk1 kinase substrate motif;PKA kinase substrate motif;PKC kinase substrate motif;Pyruvate dehydrogenase kinase substrate motif								acetyltransferase activity;binding;catalytic activity;histone acetyltransferase activity;hormone receptor binding;lysine N-acetyltransferase activity;N-acetyltransferase activity;N-acyltransferase activity;nuclear hormone receptor binding;protein binding;protein binding transcription factor activity;receptor activity;receptor binding;RNA polymerase II transcription cofactor activity;RNA polymeras…	biological regulation;biosynthetic process;cellular component assembly;cellular component organization;cellular metabolic process;cellular nitrogen compound metabolic process;cellular process;developmental process;macromolecular complex assembly;macromolecule metabolic process;metabolic process;nitrogen compound metabolic process;nucleobase-containing compound metabolic process;primary metabolic …	cell part;intracellular membrane-bounded organelle;intracellular organelle;macromolecular complex;nucleoplasm;nucleus;organelle;protein complex		Med24_N	AACYNNNNTTCCS_UNKNOWN;ANDROGEN_RECEPTOR_SIGNALING_PATHWAY;BHAT_ESR1_TARGETS_NOT_VIA_AKT1_UP;BHAT_ESR1_TARGETS_VIA_AKT1_UP;BIOPOLYMER_METABOLIC_PROCESS;BLALOCK_ALZHEIMERS_DISEASE_UP;BOYAULT_LIVER_CANCER_SUBCLASS_G3_UP;BYSTRYKH_HEMATOPOIESIS_STEM_CELL_QTL_TRANS;CELLULAR_COMPONENT_ASSEMBLY;chr17q21;CREIGHTON_ENDOCRINE_THERAPY_RESISTANCE_4;CYCLIN_D1_KE_.V1_UP;GCCATNTTG_V$YY1_Q6;GENERAL_RNA_POLYMERASE…	Activator;Alternativesplicing;Completeproteome;Nucleus;Phosphoprotein;Referenceproteome;Repeat;Transcription;Transcriptionregulation	Mediator complex;Sur2 subcomplex of mediator	+	untreated_GLK1	Cluster -1656	2.07575	0.00779359	-1.93656	-2.14108	Med24_S860_M2	0.816886	Not Defined
2.4222	2.52295	2.31208	2.26581	2.05182	2.54278	0.658983	0.910054	0.707794	-0.278789	0.109898	-0.0433087	-2.05182	-2.24743	-2.15861	-2.31208	-2.62615	-2.36676	-0.658983	-1.2418	-0.710266	-0.174825	0.167513	0.0433087	b-Adrenergic Receptor kinase substrate motif;Casein kinase II substrate motif								adenyl nucleotide binding;adenyl ribonucleotide binding;ATP binding;ATPase activity;ATPase activity, coupled;binding;catalytic activity;cation binding;chromatin binding;DNA bending activity;DNA binding;DNA topoisomerase (ATP-hydrolyzing) activity;DNA topoisomerase activity;DNA-dependent ATPase activity;enzyme binding;histone deacetylase binding;hydrolase activity;hydrolase activity, acting on aci…	anatomical structure development;anatomical structure morphogenesis;cell motility;cellular component morphogenesis;cellular component movement;cellular component organization;cellular metabolic process;cellular nitrogen compound metabolic process;cellular process;chromosome organization;chromosome segregation;developmental process;DNA geometric change;DNA metabolic process;DNA recombination;locom…	cell part;cytoplasm;cytosol;intracellular membrane-bounded organelle;intracellular non-membrane-bounded organelle;intracellular organelle;macromolecular complex;nucleolus;nucleoplasm;nucleus;organelle;protein complex		DNA_gyraseB;DNA_topoisoIV;DTHCT;HATPase_c;Toprim	AATGTGA,MIR-23A,MIR-23B;BAELDE_DIABETIC_NEPHROPATHY_DN;BARIS_THYROID_CANCER_DN;BIOCARTA_DNAFRAGMENT_PATHWAY;BLUM_RESPONSE_TO_SALIRASIB_DN;BOYLAN_MULTIPLE_MYELOMA_PCA3_DN;BURTON_ADIPOGENESIS_11;chr3p24;CHROMATIN;CHROMATIN_BINDING;CHROMOSOMAL_PART;CHROMOSOME;CYTOPLASM;CYTOPLASMIC_PART;CYTOSOL;DELACROIX_RAR_BOUND_ES;DELACROIX_RARG_BOUND_MEF;ENK_UV_RESPONSE_KERATINOCYTE_DN;ENZYME_BINDING;FLECHNER_BIO…	Acetylation;ATP-binding;Completeproteome;DNA-binding;Isomerase;Magnesium;Metal-binding;Nucleotide-binding;Nucleus;Phosphoprotein;Referenceproteome;Topoisomerase		+	untreated_GLK1	Cluster -1656	2.96137	0.000727273	-2.71002	-2.95127	Top2b_S1511_M2	0.999996	Not Defined
2.47962	2.33985	2.50082	2.27406	2.64658	2.27329	0.12717	-0.107891	-0.225945	-0.278789	0.109898	-0.0433087	-2.27329	-2.4689	-2.38008	-2.33985	-2.65391	-2.39452	0.159174	-0.423643	0.107891	-0.174825	0.167513	0.0433087	Casein kinase II substrate motif								active transmembrane transporter activity;anion transmembrane transporter activity;anion:anion antiporter activity;anion:cation symporter activity;antiporter activity;bicarbonate transmembrane transporter activity;cation transmembrane transporter activity;inorganic anion exchanger activity;inorganic anion transmembrane transporter activity;inorganic cation transmembrane transporter activity;ion t…	biological regulation;cellular homeostasis;cellular ion homeostasis;cellular process;establishment of localization;homeostatic process;ion transport;transmembrane transport;transport	cell part;extracellular organelle;organelle;vesicle	Bile secretion;Pancreatic secretion;Proximal tubule bicarbonate reclamation	Band_3_cyto;HCO3_cotransp	AACTGGA,MIR-145;AATGTGA,MIR-23A,MIR-23B;ACEVEDO_FGFR1_TARGETS_IN_PROSTATE_CANCER_MODEL_DN;ACTIVE_TRANSMEMBRANE_TRANSPORTER_ACTIVITY;ACTTTAT,MIR-142-5P;AFFAR_YY1_TARGETS_DN;ANION_CATION_SYMPORTER_ACTIVITY;ANION_TRANSMEMBRANE_TRANSPORTER_ACTIVITY;BERENJENO_TRANSFORMED_BY_RHOA_UP;BLALOCK_ALZHEIMERS_DISEASE_UP;BMI1_DN_MEL18_DN.V1_DN;BOYAULT_LIVER_CANCER_SUBCLASS_G123_DN;BRUINS_UVC_RESPONSE_VIA_TP53_G…	Alternativesplicing;Cellmembrane;Completeproteome;Directproteinsequencing;Glycoprotein;Iontransport;Membrane;Phosphoprotein;Referenceproteome;Sodium;Sodiumtransport;Symport;Transmembrane;Transmembranehelix;Transport		+	untreated_GLK1	Cluster -1656	2.09642	0.00545622	-2.39387	-2.29951	Slc4a4_S68_M2	1	Not Defined
2.47962	2.33985	2.50082	2.27406	2.64658	2.27329	0.12717	-0.107891	-0.225945	-0.278789	0.109898	-0.0433087	-2.27329	-2.4689	-2.38008	-2.33985	-2.65391	-2.39452	0.159174	-0.423643	0.107891	-0.174825	0.167513	0.0433087	Casein kinase I substrate motif;Casein kinase II substrate motif;MAPKAPK2 kinase substrate motif;PKA kinase substrate motif;PKC kinase substrate motif								active transmembrane transporter activity;anion transmembrane transporter activity;anion:anion antiporter activity;anion:cation symporter activity;antiporter activity;bicarbonate transmembrane transporter activity;cation transmembrane transporter activity;inorganic anion exchanger activity;inorganic anion transmembrane transporter activity;inorganic cation transmembrane transporter activity;ion t…	biological regulation;cellular homeostasis;cellular ion homeostasis;cellular process;establishment of localization;homeostatic process;ion transport;transmembrane transport;transport	cell part;extracellular organelle;organelle;vesicle	Bile secretion;Pancreatic secretion;Proximal tubule bicarbonate reclamation	Band_3_cyto;HCO3_cotransp	AACTGGA,MIR-145;AATGTGA,MIR-23A,MIR-23B;ACEVEDO_FGFR1_TARGETS_IN_PROSTATE_CANCER_MODEL_DN;ACTIVE_TRANSMEMBRANE_TRANSPORTER_ACTIVITY;ACTTTAT,MIR-142-5P;AFFAR_YY1_TARGETS_DN;ANION_CATION_SYMPORTER_ACTIVITY;ANION_TRANSMEMBRANE_TRANSPORTER_ACTIVITY;BERENJENO_TRANSFORMED_BY_RHOA_UP;BLALOCK_ALZHEIMERS_DISEASE_UP;BMI1_DN_MEL18_DN.V1_DN;BOYAULT_LIVER_CANCER_SUBCLASS_G123_DN;BRUINS_UVC_RESPONSE_VIA_TP53_G…	Alternativesplicing;Cellmembrane;Completeproteome;Directproteinsequencing;Glycoprotein;Iontransport;Membrane;Phosphoprotein;Referenceproteome;Sodium;Sodiumtransport;Symport;Transmembrane;Transmembranehelix;Transport		+	untreated_GLK1	Cluster -1656	2.09642	0.00546882	-2.39387	-2.29951	Slc4a4_S65_M2	1	Not Defined
2.33501	1.93772	2.106	2.29587	2.09926	2.16823	0.12717	-0.107891	-0.225945	-0.278789	0.109898	-0.0433087	-2.09926	-2.29486	-2.20605	-1.93772	-2.25179	-1.9924	0.159174	-0.423643	0.107891	-0.174825	0.167513	0.0433087	Casein kinase II substrate motif;ERK1,2 kinase substrate motif;GSK-3, ERK1, ERK2, CDK5 substrate motif;MAPKAPK2 kinase substrate motif;WW domain binding motif								binding;calcium ion binding;cation binding;ion binding;metal ion binding;protein binding;protein domain specific binding;SH3 domain binding	cellular component organization;cellular membrane organization;cellular process;endocytosis;establishment of localization;membrane invagination;membrane organization;transport;vesicle-mediated transport	cell part;membrane;plasma membrane			AACTTT_UNKNOWN;ACTGTGA,MIR-27A,MIR-27B;BRUNO_HEMATOPOIESIS;CAGCTG_V$AP4_Q5;chr6q23;GCM_DFFA;GCM_MYST2;GCM_NCAM1;GCM_SUFU;GCM_UBE2N;GCM_ZNF198;GGGCGGR_V$SP1_Q6;GRAESSMANN_APOPTOSIS_BY_DOXORUBICIN_DN;GSE11864_CSF1_VS_CSF1_IFNG_PAM3CYS_IN_MAC_UP;GSE13485_DAY3_VS_DAY7_YF17D_VACCINE_PBMC_UP;GSE14350_IL2RB_KO_VS_WT_TREG_DN;GSE1448_CTRL_VS_ANTI_VALPHA2_DP_THYMOCYTE_DN;GSE17721_0.5H_VS_24H_CPG_BMDM_DN;GS…	3D-structure;Alternativesplicing;Calcium;Coatedpit;Coiledcoil;Completeproteome;Membrane;Metal-binding;Phosphoprotein;Referenceproteome;Repeat	Rab11-Fip2-Reps1 complex	+	untreated_GLK1	Cluster -1656	2.0851	0.0068189	-2.11882	-2.20968	Reps1_S174_M3	0.989617	Not Defined
2.33501	1.93772	2.106	2.29587	2.09926	2.16823	0.12717	-0.107891	-0.225945	-0.278789	0.109898	-0.0433087	-2.09926	-2.29486	-2.20605	-1.93772	-2.25179	-1.9924	0.159174	-0.423643	0.107891	-0.174825	0.167513	0.0433087	Casein kinase I substrate motif;ERK1,2 kinase substrate motif;G protein-coupled receptor kinase 1 substrate motif;GSK3 kinase substrate motif;GSK-3, ERK1, ERK2, CDK5 substrate motif;WW domain binding motif								binding;calcium ion binding;cation binding;ion binding;metal ion binding;protein binding;protein domain specific binding;SH3 domain binding	cellular component organization;cellular membrane organization;cellular process;endocytosis;establishment of localization;membrane invagination;membrane organization;transport;vesicle-mediated transport	cell part;membrane;plasma membrane			AACTTT_UNKNOWN;ACTGTGA,MIR-27A,MIR-27B;BRUNO_HEMATOPOIESIS;CAGCTG_V$AP4_Q5;chr6q23;GCM_DFFA;GCM_MYST2;GCM_NCAM1;GCM_SUFU;GCM_UBE2N;GCM_ZNF198;GGGCGGR_V$SP1_Q6;GRAESSMANN_APOPTOSIS_BY_DOXORUBICIN_DN;GSE11864_CSF1_VS_CSF1_IFNG_PAM3CYS_IN_MAC_UP;GSE13485_DAY3_VS_DAY7_YF17D_VACCINE_PBMC_UP;GSE14350_IL2RB_KO_VS_WT_TREG_DN;GSE1448_CTRL_VS_ANTI_VALPHA2_DP_THYMOCYTE_DN;GSE17721_0.5H_VS_24H_CPG_BMDM_DN;GS…	3D-structure;Alternativesplicing;Calcium;Coatedpit;Coiledcoil;Completeproteome;Membrane;Metal-binding;Phosphoprotein;Referenceproteome;Repeat	Rab11-Fip2-Reps1 complex	+	untreated_GLK1	Cluster -1656	2.0851	0.00684585	-2.11882	-2.20968	Reps1_S162_M3	0.989617	Not Defined
2.33501	1.93772	2.106	2.29587	2.09926	2.16823	0.12717	-0.107891	-0.225945	-0.278789	0.109898	-0.0433087	-2.09926	-2.29486	-2.20605	-1.93772	-2.25179	-1.9924	0.159174	-0.423643	0.107891	-0.174825	0.167513	0.0433087	Casein kinase II substrate motif;ERK1,2 kinase substrate motif;G protein-coupled receptor kinase 1 substrate motif;GSK3 kinase substrate motif;GSK-3, ERK1, ERK2, CDK5 substrate motif;MAPKAPK2 kinase substrate motif;WW domain binding motif								binding;calcium ion binding;cation binding;ion binding;metal ion binding;protein binding;protein domain specific binding;SH3 domain binding	cellular component organization;cellular membrane organization;cellular process;endocytosis;establishment of localization;membrane invagination;membrane organization;transport;vesicle-mediated transport	cell part;membrane;plasma membrane			AACTTT_UNKNOWN;ACTGTGA,MIR-27A,MIR-27B;BRUNO_HEMATOPOIESIS;CAGCTG_V$AP4_Q5;chr6q23;GCM_DFFA;GCM_MYST2;GCM_NCAM1;GCM_SUFU;GCM_UBE2N;GCM_ZNF198;GGGCGGR_V$SP1_Q6;GRAESSMANN_APOPTOSIS_BY_DOXORUBICIN_DN;GSE11864_CSF1_VS_CSF1_IFNG_PAM3CYS_IN_MAC_UP;GSE13485_DAY3_VS_DAY7_YF17D_VACCINE_PBMC_UP;GSE14350_IL2RB_KO_VS_WT_TREG_DN;GSE1448_CTRL_VS_ANTI_VALPHA2_DP_THYMOCYTE_DN;GSE17721_0.5H_VS_24H_CPG_BMDM_DN;GS…	3D-structure;Alternativesplicing;Calcium;Coatedpit;Coiledcoil;Completeproteome;Membrane;Metal-binding;Phosphoprotein;Referenceproteome;Repeat	Rab11-Fip2-Reps1 complex	+	untreated_GLK1	Cluster -1656	2.0851	0.00683235	-2.11882	-2.20968	Reps1_S170_M3	0.989617	Not Defined
2.68956	2.73048	2.4964	0.712163	0.328461	0.803814	0.12717	-0.107891	-0.225945	-0.278789	0.109898	-0.0433087	-0.328461	-0.758485	-0.734166	-2.4964	-2.81046	-2.55107	0.159174	-0.423643	0.107891	-0.174825	0.167513	0.0433087	Casein kinase II substrate motif;MDC1 BRCT domain binding motif;Plk1 PBD domain binding motif								binding;DNA binding;nucleic acid binding;nucleic acid binding transcription factor activity;sequence-specific DNA binding transcription factor activity	anatomical structure development;biological regulation;biosynthetic process;cellular component assembly;cellular component organization;cellular macromolecular complex assembly;cellular metabolic process;cellular nitrogen compound metabolic process;cellular process;cytokinesis;developmental process;establishment of localization;macromolecular complex assembly;macromolecule metabolic process;metab…	cell part;cytoplasm;extracellular organelle;intracellular membrane-bounded organelle;intracellular non-membrane-bounded organelle;intracellular organelle;kinetochore;macromolecular complex;membrane;nucleoplasm;nucleus;organelle;protein complex;vesicle		ELYS	ACEVEDO_LIVER_CANCER_UP;ACEVEDO_NORMAL_TISSUE_ADJACENT_TO_LIVER_TUMOR_UP;ACTAYRNNNCCCR_UNKNOWN;BHAT_ESR1_TARGETS_NOT_VIA_AKT1_UP;BLALOCK_ALZHEIMERS_DISEASE_UP;BROWNE_HCMV_INFECTION_12HR_UP;BROWNE_HCMV_INFECTION_20HR_UP;CACTTTG,MIR-520G,MIR-520H;CAGGTA_V$AREB6_01;CCAGGTT,MIR-490;chr1q44;CTACCTC,LET-7A,LET-7B,LET-7C,LET-7D,LET-7E,LET-7F,MIR-98,LET-7G,LET-7I;DACOSTA_UV_RESPONSE_VIA_ERCC3_DN;DELACROI…	3D-structure;Acetylation;Cellcycle;Celldivision;Centromere;Chromosome;Completeproteome;Cytoplasm;Developmentalprotein;DNA-binding;Kinetochore;Mitosis;mRNAtransport;Nuclearporecomplex;Nucleus;Phosphoprotein;Proteintransport;Referenceproteome;Transcription;Translocation;Transport		+	untreated_GLK1	Cluster -1656	1.46431	0.016876	-1.59514	-1.66055	Ahctf1_S1931_M2	0.95554	Not Defined
2.25895	1.54756	2.40857	-0.152459	1.30694	1.0515	0.395083	0.756751	0.632361	-0.278789	0.109898	-0.0433087	0.152459	-0.346716	-0.235237	-2.09445	-2.2808	-1.54756	-0.395083	-0.9779	-0.446366	-0.174825	0.167513	0.0433087	b-Adrenergic Receptor kinase substrate motif											Spliceosome	cwf18	BENPORATH_NANOG_TARGETS;chr3p21;DODD_NASOPHARYNGEAL_CARCINOMA_UP;GATTGGY_V$NFY_Q6_01;GSE11924_TFH_VS_TH1_CD4_TCELL_UP;GSE17721_LPS_VS_POLYIC_16H_BMDM_DN;GSE17721_PAM3CSK4_VS_CPG_12H_BMDM_UP;GSE17721_PAM3CSK4_VS_CPG_24H_BMDM_UP;GSE17721_PAM3CSK4_VS_GADIQUIMOD_6H_BMDM_UP;GSE18791_CTRL_VS_NEWCASTLE_VIRUS_DC_10H_UP;GSE18791_CTRL_VS_NEWCASTLE_VIRUS_DC_6H_UP;GSE18791_UNSTIM_VS_NEWCATSLE_VIRUS_DC_10H_UP…	Acetylation;Coiledcoil;Completeproteome;Phosphoprotein;Referenceproteome		+	untreated_GLK1	Cluster -1656	2.01888	0.0109024	-1.51072	-1.93032	Ccdc12_S165_M1	1	Not Defined
2.28469	2.19124	2.32396	-0.0355797	0.175906	1.35392	0.12717	-0.107891	-0.225945	-0.278789	0.109898	-0.0433087	0.0355797	-0.504172	-0.375767	-2.19124	-2.50531	-2.24592	0.159174	-0.423643	0.107891	-0.174825	0.167513	0.0433087	Casein kinase II substrate motif;ERK1,2 kinase substrate motif;G protein-coupled receptor kinase 1 substrate motif;GSK-3, ERK1, ERK2, CDK5 substrate motif;MAPKAPK2 kinase substrate motif;WW domain binding motif								binding;cytoskeletal protein binding;cytoskeletal regulatory protein binding;protein binding	anatomical structure development;anatomical structure morphogenesis;biological regulation;cell growth;cellular component morphogenesis;cellular component movement;cellular component organization;cellular process;cytoskeleton organization;cytoskeleton-dependent intracellular transport;developmental process;establishment of localization;establishment or maintenance of cell polarity;growth;organelle…	cell part;cell projection;cilium;cytoplasm;cytosol;macromolecular complex;membrane;neuron projection;plasma membrane;protein complex		MAP1B_neuraxin	AACTGAC,MIR-223;AACTTT_UNKNOWN;ACCAAAG,MIR-9;ALFANO_MYC_TARGETS;ATF2_S_UP.V1_UP;ATGTACA,MIR-493;AZARE_NEOPLASTIC_TRANSFORMATION_BY_STAT3_DN;BASAKI_YBX1_TARGETS_UP;BASSO_B_LYMPHOCYTE_NETWORK;BROCKE_APOPTOSIS_REVERSED_BY_IL6;BROWNE_HCMV_INFECTION_48HR_DN;CARD_MIR302A_TARGETS;CATTGTYY_V$SOX9_B1;CERVERA_SDHB_TARGETS_1_UP;CHARAFE_BREAST_CANCER_BASAL_VS_MESENCHYMAL_DN;CHARAFE_BREAST_CANCER_LUMINAL_VS_M…	Acetylation;Celljunction;Cellprojection;Completeproteome;Cytoplasm;Cytoskeleton;Microtubule;Phosphoprotein;Referenceproteome;Repeat;S-nitrosylation;Synapse		+	untreated_GLK1	Cluster -1656	1.3378	0.0288815	-1.31522	-1.48662	Map1b_S1255_M3	0.996691	Not Defined
1.08184	0.793534	0.760082	0.896367	0.898874	0.872588	0.12717	-0.107891	-0.225945	-0.278789	0.109898	-0.0433087	-0.872588	-1.06819	-0.979377	-0.760082	-1.07415	-0.814756	0.159174	-0.423643	0.107891	-0.174825	0.167513	0.0433087	ERK1,2 kinase substrate motif;GSK3, Erk1, Erk2 and CDK5 kinase motif;GSK-3, ERK1, ERK2, CDK5 substrate motif;WW domain binding motif	ERK2							binding;epidermal growth factor receptor binding;growth factor receptor binding;insulin receptor binding;lipid binding;phosphatidylinositol binding;phospholipid binding;protein binding;protein complex binding;receptor binding	anatomical structure morphogenesis;cellular component assembly;cellular component morphogenesis;cellular component organization;cellular membrane organization;cellular process;developmental process;endocytosis;endosome transport;establishment of localization;Golgi vesicle transport;macromolecular complex assembly;membrane invagination;membrane organization;organelle organization;protein complex a…	cell part;cell projection;cytoplasm;extracellular organelle;intracellular membrane-bounded organelle;intracellular organelle;macromolecular complex;membrane;organelle;protein complex;retromer complex;vesicle		PX;Sorting_nexin;Vps5	AAACCAC,MIR-140;ACATTCC,MIR-1,MIR-206;ACEVEDO_LIVER_CANCER_UP;ATTACAT,MIR-380-3P;BONOME_OVARIAN_CANCER_SURVIVAL_SUBOPTIMAL_DEBULKING;CACGTG_V$MYC_Q2;CHEOK_RESPONSE_TO_MERCAPTOPURINE_UP;CHIANG_LIVER_CANCER_SUBCLASS_UNANNOTATED_DN;chr5q23;CYTOPLASM;DACOSTA_UV_RESPONSE_VIA_ERCC3_DN;ESTABLISHMENT_OF_LOCALIZATION;FLECHNER_BIOPSY_KIDNEY_TRANSPLANT_OK_VS_DONOR_UP;FLECHNER_BIOPSY_KIDNEY_TRANSPLANT_REJECT…	Acetylation;Cellprojection;Completeproteome;Endosome;Lipid-binding;Membrane;Phosphoprotein;Proteintransport;Referenceproteome;Transport		+	untreated_GLK1	Cluster -1656	1.93806	0.0283597	-0.881179	-1.49047	Snx2_T104_M2	0.999961	Not Defined
1.08184	0.793534	0.760082	0.896367	0.898874	0.872588	0.12717	-0.107891	-0.225945	-0.278789	0.109898	-0.0433087	-0.872588	-1.06819	-0.979377	-0.760082	-1.07415	-0.814756	0.159174	-0.423643	0.107891	-0.174825	0.167513	0.0433087	DNA dependent Protein kinase substrate motif;ERK1,2 kinase substrate motif;G protein-coupled receptor kinase 1 substrate motif;GSK-3, ERK1, ERK2, CDK5 substrate motif;MAPKAPK2 kinase substrate motif;WW domain binding motif								binding;epidermal growth factor receptor binding;growth factor receptor binding;insulin receptor binding;lipid binding;phosphatidylinositol binding;phospholipid binding;protein binding;protein complex binding;receptor binding	anatomical structure morphogenesis;cellular component assembly;cellular component morphogenesis;cellular component organization;cellular membrane organization;cellular process;developmental process;endocytosis;endosome transport;establishment of localization;Golgi vesicle transport;macromolecular complex assembly;membrane invagination;membrane organization;organelle organization;protein complex a…	cell part;cell projection;cytoplasm;extracellular organelle;intracellular membrane-bounded organelle;intracellular organelle;macromolecular complex;membrane;organelle;protein complex;retromer complex;vesicle		PX;Sorting_nexin;Vps5	AAACCAC,MIR-140;ACATTCC,MIR-1,MIR-206;ACEVEDO_LIVER_CANCER_UP;ATTACAT,MIR-380-3P;BONOME_OVARIAN_CANCER_SURVIVAL_SUBOPTIMAL_DEBULKING;CACGTG_V$MYC_Q2;CHEOK_RESPONSE_TO_MERCAPTOPURINE_UP;CHIANG_LIVER_CANCER_SUBCLASS_UNANNOTATED_DN;chr5q23;CYTOPLASM;DACOSTA_UV_RESPONSE_VIA_ERCC3_DN;ESTABLISHMENT_OF_LOCALIZATION;FLECHNER_BIOPSY_KIDNEY_TRANSPLANT_OK_VS_DONOR_UP;FLECHNER_BIOPSY_KIDNEY_TRANSPLANT_REJECT…	Acetylation;Cellprojection;Completeproteome;Endosome;Lipid-binding;Membrane;Phosphoprotein;Proteintransport;Referenceproteome;Transport		+	untreated_GLK1	Cluster -1656	1.93806	0.0283803	-0.881179	-1.49047	Snx2_S97_M2	0.999961	Not Defined
1.4773	1.26108	1.25521	1.28509	1.30058	1.2045	0.12717	-0.107891	-0.225945	-0.278789	0.109898	-0.0433087	-1.2045	-1.4001	-1.31128	-1.25521	-1.56928	-1.30989	0.159174	-0.423643	0.107891	-0.174825	0.167513	0.0433087	ALK kinase substrate motif;JAK2 kinase substrate motif;Src kinase substrate motif	Wee1;WEE1B	+	enzymatic activity, inhibited	cell cycle regulation				adenyl nucleotide binding;adenyl ribonucleotide binding;ATP binding;binding;catalytic activity;cation binding;cyclin binding;cyclin-dependent protein kinase activity;heat shock protein binding;histone kinase activity;Hsp70 protein binding;ion binding;kinase activity;metal ion binding;nucleotide binding;phosphotransferase activity, alcohol group as acceptor;protein binding;protein kinase activity;…	aging;anatomical structure development;anatomical structure morphogenesis;biological regulation;cell cycle;cell death;cell development;cell differentiation;cell division;cellular component assembly;cellular component organization;cellular localization;cellular metabolic process;cellular nitrogen compound metabolic process;cellular process;chromatin modification;chromatin organization;chromosome o…	cell part;centrosome;chromosome;cyclin-dependent protein kinase holoenzyme complex;cytoplasm;endosome;extracellular organelle;intracellular membrane-bounded organelle;intracellular non-membrane-bounded organelle;intracellular organelle;macromolecular complex;membrane;microtubule organizing center;midbody;mitochondrion;nucleoplasm;nucleus;organelle;protein complex;transcription factor complex;vesi…	Cell cycle;Gap junction;Measles;Oocyte meiosis;p53 signaling pathway;Pathways in cancer;Progesterone-mediated oocyte maturation;Prostate cancer;Small cell lung cancer	Pkinase	AMBROSINI_FLAVOPIRIDOL_TREATMENT_TP53;AMUNDSON_GAMMA_RADIATION_RESPONSE;ANTI_APOPTOSIS;APOPTOSIS_GO;BAKKER_FOXO3_TARGETS_DN;BASAKI_YBX1_TARGETS_UP;BASSO_B_LYMPHOCYTE_NETWORK;BENPORATH_ES_1;BENPORATH_NANOG_TARGETS;BENPORATH_PROLIFERATION;BENPORATH_SOX2_TARGETS;BERENJENO_TRANSFORMED_BY_RHOA_UP;BHATTACHARYA_EMBRYONIC_STEM_CELL;BIDUS_METASTASIS_UP;BILD_MYC_ONCOGENIC_SIGNATURE;BIOCARTA_AKAP95_PATHWAY;…	Acetylation;Alternativesplicing;Apoptosis;ATP-binding;Cellcycle;Celldivision;Completeproteome;Cytoplasm;Cytoskeleton;Directproteinsequencing;DNAdamage;DNArepair;Endosome;Isopeptidebond;Kinase;Magnesium;Meiosis;Metal-binding;Mitochondrion;Mitosis;Nucleotide-binding;Nucleus;Phosphoprotein;Polymorphism;Referenceproteome;Serine/threonine-proteinkinase;Transferase;Ublconjugation	Ccna2-Cdk2 complex;Cdc2-Ccnb1 complex;CyclinA2-Cdk2 complex;CyclinB1-Cdc2 complex;S-phase-specific E2F-p107 complex	+	untreated_GLK1	Cluster -1656	2.0257	0.012763	-1.29464	-1.8172	Cdk1_Y15_M2	0.95366	Not Defined
1.4773	1.26108	1.25521	1.28509	1.30058	1.2045	0.12717	-0.107891	-0.225945	-0.278789	0.109898	-0.0433087	-1.2045	-1.4001	-1.31128	-1.25521	-1.56928	-1.30989	0.159174	-0.423643	0.107891	-0.174825	0.167513	0.0433087			+	enzymatic activity, inhibited	cell cycle regulation			regulates centrosome duplication	adenyl nucleotide binding;adenyl ribonucleotide binding;ATP binding;binding;catalytic activity;cation binding;cyclin binding;cyclin-dependent protein kinase activity;heat shock protein binding;histone kinase activity;Hsp70 protein binding;ion binding;kinase activity;metal ion binding;nucleotide binding;phosphotransferase activity, alcohol group as acceptor;protein binding;protein kinase activity;…	aging;anatomical structure development;anatomical structure morphogenesis;biological regulation;cell cycle;cell death;cell development;cell differentiation;cell division;cellular component assembly;cellular component organization;cellular localization;cellular metabolic process;cellular nitrogen compound metabolic process;cellular process;chromatin modification;chromatin organization;chromosome o…	cell part;centrosome;chromosome;cyclin-dependent protein kinase holoenzyme complex;cytoplasm;endosome;extracellular organelle;intracellular membrane-bounded organelle;intracellular non-membrane-bounded organelle;intracellular organelle;macromolecular complex;membrane;microtubule organizing center;midbody;mitochondrion;nucleoplasm;nucleus;organelle;protein complex;transcription factor complex;vesi…	Cell cycle;Gap junction;Measles;Oocyte meiosis;p53 signaling pathway;Pathways in cancer;Progesterone-mediated oocyte maturation;Prostate cancer;Small cell lung cancer	Pkinase	AMBROSINI_FLAVOPIRIDOL_TREATMENT_TP53;AMUNDSON_GAMMA_RADIATION_RESPONSE;ANTI_APOPTOSIS;APOPTOSIS_GO;BAKKER_FOXO3_TARGETS_DN;BASAKI_YBX1_TARGETS_UP;BASSO_B_LYMPHOCYTE_NETWORK;BENPORATH_ES_1;BENPORATH_NANOG_TARGETS;BENPORATH_PROLIFERATION;BENPORATH_SOX2_TARGETS;BERENJENO_TRANSFORMED_BY_RHOA_UP;BHATTACHARYA_EMBRYONIC_STEM_CELL;BIDUS_METASTASIS_UP;BILD_MYC_ONCOGENIC_SIGNATURE;BIOCARTA_AKAP95_PATHWAY;…	Acetylation;Alternativesplicing;Apoptosis;ATP-binding;Cellcycle;Celldivision;Completeproteome;Cytoplasm;Cytoskeleton;Directproteinsequencing;DNAdamage;DNArepair;Endosome;Isopeptidebond;Kinase;Magnesium;Meiosis;Metal-binding;Mitochondrion;Mitosis;Nucleotide-binding;Nucleus;Phosphoprotein;Polymorphism;Referenceproteome;Serine/threonine-proteinkinase;Transferase;Ublconjugation	Ccna2-Cdk2 complex;Cdc2-Ccnb1 complex;CyclinA2-Cdk2 complex;CyclinB1-Cdc2 complex;S-phase-specific E2F-p107 complex	+	untreated_GLK1	Cluster -1656	2.0257	0.0127774	-1.29464	-1.8172	Cdk1_T14_M2	0.95366	Not Defined
1.14554	1.22879	0.956598	1.13027	1.14698	1.04263	0.12717	-0.107891	-0.225945	-0.278789	0.109898	-0.0433087	-1.04263	-1.23824	-1.14942	-0.956598	-1.27066	-1.01127	0.159174	-0.423643	0.107891	-0.174825	0.167513	0.0433087	DNA dependent Protein kinase substrate motif;G protein-coupled receptor kinase 1 substrate motif;GSK3 kinase substrate motif;MAPKAPK2 kinase substrate motif								ATPase activity;ATPase activity, coupled;binding;binding, bridging;calcium ion binding;calcium-dependent phospholipid binding;calcium-dependent protein binding;catalytic activity;cation binding;DNA binding;DNA-dependent ATPase activity;double-stranded DNA-dependent ATPase activity;enzyme inhibitor activity;enzyme regulator activity;helicase activity;hydrolase activity;hydrolase activity, acting o…	anatomical structure development;biological regulation;cell activation;cell differentiation;cell motility;cellular component movement;cellular metabolic process;cellular nitrogen compound metabolic process;cellular process;developmental process;DNA geometric change;DNA metabolic process;establishment of localization;homeostatic process;hormone transport;immune system process;lipid transport;locom…	cell part;cell projection;cell surface;cilium;cytoplasm;cytoskeleton;cytosol;endosome;extracellular organelle;extracellular space;intracellular membrane-bounded organelle;intracellular non-membrane-bounded organelle;intracellular organelle;lysosome;macromolecular complex;membrane;nucleus;organelle;plasma membrane;protein complex;vacuole;vesicle		Annexin	AKL_HTLV1_INFECTION_DN;ALFANO_MYC_TARGETS;ANTI_APOPTOSIS;APOPTOSIS_GO;BAE_BRCA1_TARGETS_UP;BAELDE_DIABETIC_NEPHROPATHY_DN;BASSO_HAIRY_CELL_LEUKEMIA_DN;BENPORATH_NANOG_TARGETS;BHATI_G2M_ARREST_BY_2METHOXYESTRADIOL_UP;BILBAN_B_CLL_LPL_DN;BIOCARTA_GCR_PATHWAY;BIOPOLYMER_METABOLIC_PROCESS;BIOPOLYMER_MODIFICATION;BLALOCK_ALZHEIMERS_DISEASE_UP;BONOME_OVARIAN_CANCER_SURVIVAL_OPTIMAL_DEBULKING;BROWNE_HCM…	Acetylation;Annexin;Calcium;Calcium/phospholipid-binding;Cellmembrane;Cellprojection;Cilium;Completeproteome;Cytoplasm;Isopeptidebond;Membrane;Nucleus;PhospholipaseA2inhibitor;Phosphoprotein;Referenceproteome;Repeat		+	untreated_GLK1	Cluster -1656	1.99891	0.0165326	-1.08511	-1.67059	Anxa1_S41_M1	0.99892	Not Defined
1.09851	0.939517	0.96288	1.1005	0.876082	0.960966	0.12717	-0.107891	-0.225945	-0.278789	0.109898	-0.0433087	-0.876082	-1.07169	-0.982871	-0.939517	-1.25358	-0.994191	0.159174	-0.423643	0.107891	-0.174825	0.167513	0.0433087	14-3-3 domain binding motif;AMP-activated protein kinase substrate motif;Calmodulin-dependent protein kinase I substrate motif;Calmodulin-dependent protein kinase II substrate motif;Calmodulin-dependent protein kinase IV substrate motif;Casein kinase II substrate motif;Chk1 kinase substrate motif;PKA kinase substrate motif;PKC kinase substrate motif;ZIP kinase substrate motif								binding;enzyme activator activity;enzyme regulator activity;GTPase activator activity;GTPase regulator activity;identical protein binding;nucleoside-triphosphatase regulator activity;protein binding;protein dimerization activity;protein homodimerization activity	cell death;cellular component organization;cellular membrane organization;cellular process;death;endocytosis;establishment of localization;membrane invagination;membrane organization;protein transport;transport;vesicle-mediated transport	cell part;cytoplasmic membrane-bounded vesicle;endosome;intracellular membrane-bounded organelle;intracellular organelle;organelle;vesicle	Endocytosis	Rab5-bind;Rabaptin	AAGCACA,MIR-218;AAGCACT,MIR-520F;AGCACTT,MIR-93,MIR-302A,MIR-302B,MIR-302C,MIR-302D,MIR-372,MIR-373,MIR-520E,MIR-520A,MIR-526B,MIR-520B,MIR-520C,MIR-520D;BLALOCK_ALZHEIMERS_DISEASE_INCIPIENT_UP;BLALOCK_ALZHEIMERS_DISEASE_UP;BRUINS_UVC_RESPONSE_LATE;BUYTAERT_PHOTODYNAMIC_THERAPY_STRESS_UP;CAGGTG_V$E12_Q6;chr17p13;CYTOPLASM;CYTOPLASMIC_PART;EARLY_ENDOSOME;ENDOSOME;ESTABLISHMENT_OF_LOCALIZATION;FARM…	Acetylation;Alternativesplicing;Apoptosis;Coiledcoil;Completeproteome;Cytoplasm;Cytoplasmicvesicle;Endocytosis;Endosome;Phosphoprotein;Proteintransport;Referenceproteome;Transport	Rab5 GDP/GTP exchange factor complex	+	untreated_GLK1	Cluster -1656	1.97484	0.0203124	-0.979841	-1.5834	Rabep1_S407_M1	0.930593	Not Defined
0.94529	0.944619	0.945125	0.978075	0.799098	0.942645	0.12717	-0.107891	-0.225945	-0.278789	0.109898	-0.0433087	-0.799098	-0.994705	-0.905887	-0.944619	-1.25868	-0.999293	0.159174	-0.423643	0.107891	-0.174825	0.167513	0.0433087	Casein kinase II substrate motif;ERK1,2 kinase substrate motif;G protein-coupled receptor kinase 1 substrate motif;Growth associated histone HI kinase substrate motif;GSK3 kinase substrate motif;GSK-3, ERK1, ERK2, CDK5 substrate motif;PKA kinase substrate motif;PKC kinase substrate motif;WW domain binding motif								binding;catalytic activity;cation binding;core promoter binding;DNA binding;DNA-directed RNA polymerase activity;enzyme binding;ion binding;metal ion binding;nucleic acid binding;nucleotidyltransferase activity;protein binding;regulatory region DNA binding;regulatory region nucleic acid binding;RNA polymerase activity;transcription regulatory region DNA binding;transferase activity;transferase ac…	biological regulation;biosynthetic process;cellular metabolic process;cellular nitrogen compound metabolic process;cellular process;macromolecule metabolic process;metabolic process;nitrogen compound metabolic process;nucleobase-containing compound metabolic process;primary metabolic process;RNA metabolic process;transcription from RNA polymerase II promoter	cell part;intracellular membrane-bounded organelle;intracellular organelle;macromolecular complex;nucleoplasm;nucleus;organelle;protein complex;RNA polymerase complex	Huntington's disease;Purine metabolism;Pyrimidine metabolism;RNA polymerase	RNA_pol_Rpb1_1;RNA_pol_Rpb1_2;RNA_pol_Rpb1_3;RNA_pol_Rpb1_4;RNA_pol_Rpb1_5;RNA_pol_Rpb1_6;RNA_pol_Rpb1_7;RNA_pol_Rpb1_R	AAGWWRNYGGC_UNKNOWN;ABRAMSON_INTERACT_WITH_AIRE;BHATI_G2M_ARREST_BY_2METHOXYESTRADIOL_UP;BIOCARTA_CARM_ER_PATHWAY;BIOCARTA_DREAM_PATHWAY;BIOCARTA_RARRXR_PATHWAY;BIOCARTA_TEL_PATHWAY;BOGNI_TREATMENT_RELATED_MYELOID_LEUKEMIA_UP;chr17p13;COLLIS_PRKDC_SUBSTRATES;CTTTGT_V$LEF1_Q2;DACOSTA_UV_RESPONSE_VIA_ERCC3_UP;DEBIASI_APOPTOSIS_BY_REOVIRUS_INFECTION_DN;DNA_DIRECTED_RNA_POLYMERASE_COMPLEX;DNA_DIRECTE…	Acetylation;Completeproteome;DNA-binding;DNA-directedRNApolymerase;Magnesium;Metal-binding;Methylation;Nucleotidyltransferase;Nucleus;Phosphoprotein;Referenceproteome;Repeat;Transcription;Transferase;Ublconjugation;Zinc		+	untreated_GLK1	Cluster -1656	1.96668	0.0237185	-0.929904	-1.54057	Polr2a_S1920_M1	0.940307	Not Defined
1.62762	0.858003	1.32598	0.869863	0.439223	0.826728	-0.341263	0.177064	-0.188773	-0.278789	0.109898	-0.0433087	-0.439223	-1.01978	-1.29629	-0.858003	-0.963863	-2.41085	0.405753	-0.177064	0.35447	-0.174825	0.167513	0.0433087	b-Adrenergic Receptor kinase substrate motif;Casein kinase I substrate motif;Casein kinase II substrate motif;G protein-coupled receptor kinase 1 substrate motif;MAPKAPK2 kinase substrate motif								actin binding;actin filament binding;adenyl nucleotide binding;adenyl ribonucleotide binding;ADP binding;ATP binding;binding;catalytic activity;cytoskeletal protein binding;hydrolase activity;hydrolase activity, acting on acid anhydrides;hydrolase activity, acting on acid anhydrides, in phosphorus-containing anhydrides;motor activity;nucleoside-triphosphatase activity;nucleotide binding;protein b…	biological regulation;cell motility;cellular component movement;cellular component organization;cellular membrane organization;cellular process;cytoskeleton organization;Golgi organization;locomotion;membrane organization;organelle organization;regulation of transport;vesicle organization	brush border;cell part;cell projection;cytoskeleton;intracellular membrane-bounded organelle;intracellular non-membrane-bounded organelle;intracellular organelle;macromolecular complex;membrane;organelle;protein complex		Myosin_head;Myosin_tail_1;PDZ	AAAYRNCTG_UNKNOWN;AACTTT_UNKNOWN;ACEVEDO_NORMAL_TISSUE_ADJACENT_TO_LIVER_TUMOR_UP;ANTI_APOPTOSIS;APOPTOSIS_GO;CAGCTG_V$AP4_Q5;CAGGTG_V$E12_Q6;CAGNYGKNAAA_UNKNOWN;CATTGTYY_V$SOX9_B1;CCTGCTG,MIR-214;CELL_DEVELOPMENT;chr17q11;CTCAGGG,MIR-125B,MIR-125A;CTGCAGY_UNKNOWN;CUI_TCF21_TARGETS_2_DN;FEVR_CTNNB1_TARGETS_UP;FORTSCHEGGER_PHF8_TARGETS_DN;GATAAGR_V$GATA_C;GCANCTGNY_V$MYOD_Q6;GGGCGGR_V$SP1_Q6;GGGTG…	Alternativesplicing;ATP-binding;Coiledcoil;Completeproteome;Cytoplasm;Cytoskeleton;Golgiapparatus;Motorprotein;Myosin;Nucleotide-binding;Phosphoprotein;Referenceproteome		+	untreated_GLK1	Cluster -1656	1.46086	0.0425223	-0.979258	-1.38645	Myo18a_S1970_M2	1	Not Defined
1.62762	0.858003	1.32598	0.869863	0.439223	0.826728	-0.341263	0.177064	-0.188773	-0.278789	0.109898	-0.0433087	-0.439223	-1.01978	-1.29629	-0.858003	-0.963863	-2.41085	0.405753	-0.177064	0.35447	-0.174825	0.167513	0.0433087	b-Adrenergic Receptor kinase substrate motif;Casein kinase I substrate motif;Casein kinase II substrate motif;G protein-coupled receptor kinase 1 substrate motif;GSK3 kinase substrate motif;Pyruvate dehydrogenase kinase substrate motif								actin binding;actin filament binding;adenyl nucleotide binding;adenyl ribonucleotide binding;ADP binding;ATP binding;binding;catalytic activity;cytoskeletal protein binding;hydrolase activity;hydrolase activity, acting on acid anhydrides;hydrolase activity, acting on acid anhydrides, in phosphorus-containing anhydrides;motor activity;nucleoside-triphosphatase activity;nucleotide binding;protein b…	biological regulation;cell motility;cellular component movement;cellular component organization;cellular membrane organization;cellular process;cytoskeleton organization;Golgi organization;locomotion;membrane organization;organelle organization;regulation of transport;vesicle organization	brush border;cell part;cell projection;cytoskeleton;intracellular membrane-bounded organelle;intracellular non-membrane-bounded organelle;intracellular organelle;macromolecular complex;membrane;organelle;protein complex		Myosin_head;Myosin_tail_1;PDZ	AAAYRNCTG_UNKNOWN;AACTTT_UNKNOWN;ACEVEDO_NORMAL_TISSUE_ADJACENT_TO_LIVER_TUMOR_UP;ANTI_APOPTOSIS;APOPTOSIS_GO;CAGCTG_V$AP4_Q5;CAGGTG_V$E12_Q6;CAGNYGKNAAA_UNKNOWN;CATTGTYY_V$SOX9_B1;CCTGCTG,MIR-214;CELL_DEVELOPMENT;chr17q11;CTCAGGG,MIR-125B,MIR-125A;CTGCAGY_UNKNOWN;CUI_TCF21_TARGETS_2_DN;FEVR_CTNNB1_TARGETS_UP;FORTSCHEGGER_PHF8_TARGETS_DN;GATAAGR_V$GATA_C;GCANCTGNY_V$MYOD_Q6;GGGCGGR_V$SP1_Q6;GGGTG…	Alternativesplicing;ATP-binding;Coiledcoil;Completeproteome;Cytoplasm;Cytoskeleton;Golgiapparatus;Motorprotein;Myosin;Nucleotide-binding;Phosphoprotein;Referenceproteome		+	untreated_GLK1	Cluster -1656	1.46086	0.0425494	-0.979258	-1.38645	Myo18a_S1966_M2	1	Not Defined
1.00212	0.694606	0.689079	1.82447	1.79174	1.56619	0.12717	-0.107891	-0.225945	-0.278789	0.109898	-0.0433087	-1.56619	-1.7618	-1.67298	-0.909137	-0.689079	-1.27889	0.159174	-0.423643	0.107891	-0.174825	0.167513	0.0433087	b-Adrenergic Receptor kinase substrate motif;Casein kinase I substrate motif;Casein kinase II substrate motif										cell part			BAELDE_DIABETIC_NEPHROPATHY_DN;BENPORATH_ES_WITH_H3K27ME3;BERTUCCI_MEDULLARY_VS_DUCTAL_BREAST_CANCER_DN;BRUINS_UVC_RESPONSE_LATE;CASORELLI_ACUTE_PROMYELOCYTIC_LEUKEMIA_UP;CHARAFE_BREAST_CANCER_LUMINAL_VS_MESENCHYMAL_DN;CHEBOTAEV_GR_TARGETS_DN;chr17q25;CREIGHTON_ENDOCRINE_THERAPY_RESISTANCE_3;CREIGHTON_ENDOCRINE_THERAPY_RESISTANCE_5;DAVICIONI_MOLECULAR_ARMS_VS_ERMS_UP;ERB2_UP.V1_UP;FLOTHO_PEDIATRI…	Completeproteome;Membrane;Phosphoprotein;Referenceproteome;Transmembrane;Transmembranehelix		+	untreated_GLK1	Cluster -1656	1.82334	0.0153938	-1.26233	-1.70913	Mxra7_S94_M1	0.999999	Not Defined
1.73508	1.7628	1.47627	1.62828	1.77681	0.897463	0.12717	-0.107891	-0.225945	-0.278789	0.109898	-0.0433087	-0.897463	-1.25036	-0.93053	-1.47627	-1.79034	-1.53095	0.159174	-0.423643	0.107891	-0.174825	0.167513	0.0433087	Casein kinase II substrate motif;ERK1,2 kinase substrate motif;GSK-3, ERK1, ERK2, CDK5 substrate motif;Pyruvate dehydrogenase kinase substrate motif;WW domain binding motif								binding;cytoskeletal protein binding;cytoskeletal regulatory protein binding;protein binding	anatomical structure development;anatomical structure morphogenesis;biological regulation;cell growth;cellular component morphogenesis;cellular component movement;cellular component organization;cellular process;cytoskeleton organization;cytoskeleton-dependent intracellular transport;developmental process;establishment of localization;establishment or maintenance of cell polarity;growth;organelle…	cell part;cell projection;cilium;cytoplasm;cytosol;macromolecular complex;membrane;neuron projection;plasma membrane;protein complex		MAP1B_neuraxin	AACTGAC,MIR-223;AACTTT_UNKNOWN;ACCAAAG,MIR-9;ALFANO_MYC_TARGETS;ATF2_S_UP.V1_UP;ATGTACA,MIR-493;AZARE_NEOPLASTIC_TRANSFORMATION_BY_STAT3_DN;BASAKI_YBX1_TARGETS_UP;BASSO_B_LYMPHOCYTE_NETWORK;BROCKE_APOPTOSIS_REVERSED_BY_IL6;BROWNE_HCMV_INFECTION_48HR_DN;CARD_MIR302A_TARGETS;CATTGTYY_V$SOX9_B1;CERVERA_SDHB_TARGETS_1_UP;CHARAFE_BREAST_CANCER_BASAL_VS_MESENCHYMAL_DN;CHARAFE_BREAST_CANCER_LUMINAL_VS_M…	Acetylation;Celljunction;Cellprojection;Completeproteome;Cytoplasm;Cytoskeleton;Microtubule;Phosphoprotein;Referenceproteome;Repeat;S-nitrosylation;Synapse		+	untreated_GLK1	Cluster -1656	1.96659	0.0123361	-1.40453	-1.8515	Map1b_S1616_M2	0.999963	Not Defined
1.73508	1.7628	1.47627	1.62828	1.77681	0.897463	0.12717	-0.107891	-0.225945	-0.278789	0.109898	-0.0433087	-0.897463	-1.25036	-0.93053	-1.47627	-1.79034	-1.53095	0.159174	-0.423643	0.107891	-0.174825	0.167513	0.0433087	14-3-3 domain binding motif;Calmodulin-dependent protein kinase II substrate motif;Casein kinase II substrate motif;G protein-coupled receptor kinase 1 substrate motif;Phosphorylase kinase substrate motif;PKA kinase substrate motif;PKC kinase substrate motif								binding;cytoskeletal protein binding;cytoskeletal regulatory protein binding;protein binding	anatomical structure development;anatomical structure morphogenesis;biological regulation;cell growth;cellular component morphogenesis;cellular component movement;cellular component organization;cellular process;cytoskeleton organization;cytoskeleton-dependent intracellular transport;developmental process;establishment of localization;establishment or maintenance of cell polarity;growth;organelle…	cell part;cell projection;cilium;cytoplasm;cytosol;macromolecular complex;membrane;neuron projection;plasma membrane;protein complex		MAP1B_neuraxin	AACTGAC,MIR-223;AACTTT_UNKNOWN;ACCAAAG,MIR-9;ALFANO_MYC_TARGETS;ATF2_S_UP.V1_UP;ATGTACA,MIR-493;AZARE_NEOPLASTIC_TRANSFORMATION_BY_STAT3_DN;BASAKI_YBX1_TARGETS_UP;BASSO_B_LYMPHOCYTE_NETWORK;BROCKE_APOPTOSIS_REVERSED_BY_IL6;BROWNE_HCMV_INFECTION_48HR_DN;CARD_MIR302A_TARGETS;CATTGTYY_V$SOX9_B1;CERVERA_SDHB_TARGETS_1_UP;CHARAFE_BREAST_CANCER_BASAL_VS_MESENCHYMAL_DN;CHARAFE_BREAST_CANCER_LUMINAL_VS_M…	Acetylation;Celljunction;Cellprojection;Completeproteome;Cytoplasm;Cytoskeleton;Microtubule;Phosphoprotein;Referenceproteome;Repeat;S-nitrosylation;Synapse		+	untreated_GLK1	Cluster -1656	1.96659	0.0123507	-1.40453	-1.8515	Map1b_S1614_M2	0.999963	Not Defined
0.628431	0.640205	0.613249	1.00969	1.9308	1.75213	0.12717	-0.107891	-0.225945	-0.278789	0.109898	-0.0433087	-1.00969	-1.2053	-1.11648	-1.40834	-2.53049	-0.613249	0.159174	-0.423643	0.107891	-0.174825	0.167513	0.0433087	Casein kinase II substrate motif;DNA dependent Protein kinase substrate motif;G protein-coupled receptor kinase 1 substrate motif												CH;LRR_8	CAGCTG_V$AP4_Q5;CCANNAGRKGGC_UNKNOWN;chr13q14;CUI_TCF21_TARGETS_2_DN;FOSTER_TOLERANT_MACROPHAGE_DN;GAUSSMANN_MLL_AF4_FUSION_TARGETS_C_UP;GOZGIT_ESR1_TARGETS_DN;GSE14308_TH1_VS_TH17_DN;GSE14769_UNSTIM_VS_240MIN_LPS_BMDM_DN;GSE15750_WT_VS_TRAF6KO_DAY6_EFF_CD8_TCELL_UP;GSE16522_MEMORY_VS_NAIVE_CD8_TCELL_DN;GSE17974_IL4_AND_ANTI_IL12_VS_UNTREATED_6H_ACT_CD4_TCELL_DN;GSE20366_EX_VIVO_VS_DEC205_CONVERS…	Completeproteome;Leucine-richrepeat;Phosphoprotein;Referenceproteome;Repeat		+	untreated_GLK1	Cluster -1656	1.85922	0.0162253	-1.17998	-1.67731	Lrch1_S520_M2	0.983144	Not Defined
0.159156	0.663791	0.452339	0.575721	1.32184	1.01036	0.47049	0.216158	0.314494	0.616624	0.269658	1.24084	-1.00971	-0.575721	-1.94229	-1.84895	-1.87145	-0.159156	-0.216158	-0.798975	-0.267441	-0.611996	-0.269658	-0.393862	Cdc2 kinase substrate motif;CDK1,2,4,6 kinase substrate motif;CDK4 kinase substrate motif;CDK5 kinase substrate motif;ERK1,2 kinase substrate motif;G protein-coupled receptor kinase 1 substrate motif;GSK3, Erk1, Erk2 and CDK5 kinase motif;GSK-3, ERK1, ERK2, CDK5 substrate motif;RAF1 kinase substrate motif;WW domain binding motif								binding;enzyme binding;kinase binding;protein binding;protein kinase binding	anatomical structure development;anatomical structure morphogenesis;biological regulation;cellular process;developmental process;regulation of protein modification process;response to stimulus;response to stress;signal transduction	cell part;cytoplasm;cytosol;intracellular membrane-bounded organelle;intracellular organelle;nucleus;organelle		GTPase_binding;Inhibitor_Mig-6	AAAGGAT,MIR-501;AAAYRNCTG_UNKNOWN;ACEVEDO_METHYLATED_IN_LIVER_CANCER_DN;ATGAAGG,MIR-205;BENPORATH_SOX2_TARGETS;BERENJENO_TRANSFORMED_BY_RHOA_REVERSIBLY_DN;BERENJENO_TRANSFORMED_BY_RHOA_UP;BRUECKNER_TARGETS_OF_MIRLET7A3_UP;BURTON_ADIPOGENESIS_1;BURTON_ADIPOGENESIS_PEAK_AT_2HR;CAGGTA_V$AREB6_01;CAGGTG_V$E12_Q6;CAGTATT,MIR-200B,MIR-200C,MIR-429;CAGTGTT,MIR-141,MIR-200A;CHANG_CORE_SERUM_RESPONSE_DN;C…	Acetylation;Cellmembrane;Completeproteome;Cytoplasm;Membrane;Nucleus;Phosphoprotein;Referenceproteome;Tumorsuppressor		+	untreated_GLK1	Cluster -1656	4.48597	0.000851852	-1.43974	-2.80052	Errfi1_T130_M1	1	Not Defined
0.934031	0.865664	0.738113	0.550043	0.718678	1.24922	0.12717	-0.107891	-0.225945	0.062613	0.277605	0.496192	-0.550043	-0.745649	-0.656832	-0.738113	-1.05218	-0.792788	0.159174	-0.423643	0.107891	-0.404952	-0.062613	-0.186818	DNA dependent Protein kinase substrate motif;PKA kinase substrate motif;PKC kinase substrate motif									biological regulation;biosynthetic process;cellular metabolic process;cellular nitrogen compound metabolic process;cellular process;macromolecule metabolic process;metabolic process;nitrogen compound metabolic process;nucleobase-containing compound metabolic process;primary metabolic process;regulation of cell cycle;regulation of protein modification process;RNA metabolic process;RNA processing	cell part;cytoplasm;intracellular membrane-bounded organelle;intracellular organelle;macromolecular complex;nucleus;organelle;protein complex;transcription elongation factor complex		Cyclin_N	AACTGGA,MIR-145;ACACTGG,MIR-199A,MIR-199B;AMIT_EGF_RESPONSE_40_HELA;BILBAN_B_CLL_LPL_DN;BILD_HRAS_ONCOGENIC_SIGNATURE;BLALOCK_ALZHEIMERS_DISEASE_DN;BLALOCK_ALZHEIMERS_DISEASE_INCIPIENT_DN;BOQUEST_STEM_CELL_CULTURED_VS_FRESH_UP;BUYTAERT_PHOTODYNAMIC_THERAPY_STRESS_UP;CHARAFE_BREAST_CANCER_BASAL_VS_MESENCHYMAL_UP;CHEN_HOXA5_TARGETS_9HR_UP;chr3q25;CTTTGT_V$LEF1_Q2;DE_YY1_TARGETS_DN;FULCHER_INFLAMMAT…	Alternativesplicing;Completeproteome;Cyclin;Cytoplasm;Nucleus;Phosphoprotein;Referenceproteome;Repeat;Transcription;Transcriptionregulation		+	untreated_GLK1	Cluster -1656	2.72843	0.0141234	-0.919338	-1.74717	Ccnl1_S347_M2	0.96206	Not Defined
0.787475	0.830549	0.582731	0.748872	3.22782	2.9117	0.158293	0.396158	0.139019	0.695263	1.15464	1.10196	-0.748872	-0.944479	-0.855661	-0.871401	-1.10704	-0.582731	-0.700474	-0.139019	-0.238987	-1.0376	-0.695263	-0.819468	Src kinase substrate motif										cell part;centrosome;cytoplasm;intracellular non-membrane-bounded organelle;intracellular organelle;macromolecular complex;membrane;microtubule organizing center;organelle;protein complex		CEP170_C;FHA	ATCATGA,MIR-433;BECKER_TAMOXIFEN_RESISTANCE_DN;CAGGGTC,MIR-504;CHARAFE_BREAST_CANCER_LUMINAL_VS_MESENCHYMAL_DN;CHEN_LIVER_METABOLISM_QTL_CIS;CHEOK_RESPONSE_TO_HD_MTX_DN;chr1q44;DACOSTA_UV_RESPONSE_VIA_ERCC3_COMMON_DN;DACOSTA_UV_RESPONSE_VIA_ERCC3_DN;DAZARD_RESPONSE_TO_UV_NHEK_DN;DODD_NASOPHARYNGEAL_CARCINOMA_DN;GCAAGAC,MIR-431;GCM_MAP1B;GCM_MYST2;GCM_NCAM1;GCM_PPM1D;GCM_RBM8A;GCM_SUFU;GCM_UBE2N;G…	Alternativesplicing;Coiledcoil;Completeproteome;Cytoplasm;Cytoskeleton;Microtubule;Phosphoprotein;Referenceproteome		+	untreated_GLK1	Cluster -1656	3.67957	0.000714976	-1.78962	-2.84072	Cep170_Y499_M1	0.999991	Not Defined
1.55403	1.74259	2.21039	2.03425	2.00971	2.15759	0.12717	-0.107891	-0.225945	-0.278789	0.109898	-0.0433087	-2.00971	-2.20531	-2.11649	-1.55403	-1.8681	-1.60871	0.159174	-0.423643	0.107891	-0.174825	0.167513	0.0433087	G protein-coupled receptor kinase 1 substrate motif;GSK3 kinase substrate motif								binding;enzyme binding;kinase binding;molecular transducer activity;protein binding;protein kinase binding;signal transducer activity	anatomical structure formation involved in morphogenesis;biological regulation;cell motility;cell proliferation;cellular component movement;cellular metabolic process;cellular process;developmental process;locomotion;macromolecule metabolic process;macromolecule modification;metabolic process;multicellular organismal process;phosphorus metabolic process;primary metabolic process;protein metabolic…	cell part;cell projection;cell surface;extracellular organelle;membrane;organelle;plasma membrane;vesicle		Laminin_G_1;Laminin_G_2	BMI1_DN.V1_UP;BMI1_DN_MEL18_DN.V1_UP;CELL_SURFACE;chr15q24;CTTTAAR_UNKNOWN;DANG_REGULATED_BY_MYC_DN;GCM_ERCC4;GCM_HMGA2;GCM_PTPRU;GCM_SMARCD1;GGGCGGR_V$SP1_Q6;GNF2_MLF1;GOUYER_TATI_TARGETS_DN;GSE13306_RA_VS_UNTREATED_TREG_DN;GSE13485_CTRL_VS_DAY7_YF17D_VACCINE_PBMC_UP;GSE17721_CTRL_VS_CPG_6H_BMDM_DN;GSE17721_CTRL_VS_PAM3CSK4_6H_BMDM_DN;GSE17721_CTRL_VS_POLYIC_24H_BMDM_DN;GSE29618_PRE_VS_DAY7_FLU_…	Alternativesplicing;Angiogenesis;Cellmembrane;Cellprojection;Completeproteome;Developmentalprotein;Differentiation;Disulfidebond;Glycoprotein;Membrane;Phosphoprotein;Proteoglycan;Referenceproteome;Repeat;Signal;Tissueremodeling;Transducer;Transmembrane;Transmembranehelix	Ng2-Grip1-Glur2 complex	+	untreated_GLK1	Cluster -1656	2.06173	0.00830345	-1.89772	-2.11863	Cspg4_S1296_M1	0.952015	Not Defined
1.86945	1.78881	1.89135	1.52979	1.5684	1.48348	0.12717	-0.107891	-0.225945	-0.278789	0.109898	-0.0433087	-1.48348	-1.67908	-1.59027	-1.78881	-2.10288	-1.84348	0.159174	-0.423643	0.107891	-0.174825	0.167513	0.0433087	Casein kinase II substrate motif;ERK1,2 kinase substrate motif;GSK-3, ERK1, ERK2, CDK5 substrate motif;MAPKAPK2 kinase substrate motif;WW domain binding motif								binding;cation binding;ion binding;metal ion binding;nucleic acid binding	biological regulation;cellular component organization;cellular localization;cellular process;cytoskeleton organization;localization;organelle organization	cell part;chromosome;cytoplasm;intracellular membrane-bounded organelle;intracellular non-membrane-bounded organelle;intracellular organelle;kinetochore;macromolecular complex;nucleoplasm;nucleus;organelle;protein complex			ACEVEDO_LIVER_TUMOR_VS_NORMAL_ADJACENT_TISSUE_UP;chr13q34;GCM_MLL;GCM_NF2;GSE12366_GC_VS_MEMORY_BCELL_UP;GSE12366_GC_VS_NAIVE_BCELL_UP;GSE13485_CTRL_VS_DAY7_YF17D_VACCINE_PBMC_UP;GSE13485_PRE_VS_POST_YF17D_VACCINATION_PBMC_UP;GSE18791_UNSTIM_VS_NEWCATSLE_VIRUS_DC_6H_UP;GSE27786_CD4_VS_CD8_TCELL_DN;GSE7852_THYMUS_VS_FAT_TREG_UP;GSE7852_TREG_VS_TCONV_LN_UP;GSE9988_ANTI_TREM1_AND_LPS_VS_CTRL_TREATED…	Acetylation;Centromere;Chromosome;Completeproteome;Cytoplasm;Cytoskeleton;Kinetochore;Metal-binding;Nucleus;Phosphoprotein;Referenceproteome;Zinc;Zinc-finger		+	untreated_GLK1	Cluster -1656	2.04753	0.00975342	-1.69342	-2.02883	Champ1_S254_M2	0.943224	Not Defined
1.5031	1.82133	1.68617	1.63223	1.5336	1.59504	0.12717	-0.107891	-0.225945	0.0964818	-0.126244	0.0013423	-1.5336	-1.72921	-1.64039	-1.5031	-1.81717	-1.55778	0.159174	-0.423643	0.107891	-0.656468	-0.0013423	0.12188	DNA dependent Protein kinase substrate motif;G protein-coupled receptor kinase 1 substrate motif								binding;DNA binding;nucleic acid binding					ATGTACA,MIR-493;BROWNE_HCMV_INFECTION_4HR_DN;BROWNE_HCMV_INFECTION_8HR_DN;chr1p36;DACOSTA_UV_RESPONSE_VIA_ERCC3_DN;DACOSTA_UV_RESPONSE_VIA_ERCC3_TTD_DN;DACOSTA_UV_RESPONSE_VIA_ERCC3_XPCS_DN;DAZARD_RESPONSE_TO_UV_NHEK_DN;DIRMEIER_LMP1_RESPONSE_LATE_UP;GAZDA_DIAMOND_BLACKFAN_ANEMIA_ERYTHROID_DN;GCM_MYST2;GCM_NCAM1;GCM_UBE2N;GENTILE_UV_HIGH_DOSE_DN;GENTILE_UV_RESPONSE_CLUSTER_D6;GRAESSMANN_APOPTOSIS…	Acetylation;Completeproteome;DNA-binding;Phosphoprotein;Referenceproteome;Repeat		+	untreated_GLK1	Cluster -1656	2.26138	0.0081113	-1.66751	-2.12675	Ahdc1_T41_M1	0.998203	Not Defined
0.892345	1.31615	1.14211	1.75132	1.8478	2.5324	0.525465	0.5993	0.328565	-0.278789	0.109898	-0.0433087	-1.75132	-1.94692	-1.85811	-0.892345	-1.20641	-0.947019	-0.328565	-0.911382	-0.379848	-0.174825	0.167513	0.0433087	b-Adrenergic Receptor kinase substrate motif;Casein kinase I substrate motif;G protein-coupled receptor kinase 1 substrate motif;MAPKAPK2 kinase substrate motif								adenyl nucleotide binding;adenyl ribonucleotide binding;ATP binding;ATPase activity;ATPase activity, coupled;binding;catalytic activity;cation binding;chromatin binding;DNA bending activity;DNA binding;DNA topoisomerase (ATP-hydrolyzing) activity;DNA topoisomerase activity;DNA-dependent ATPase activity;enzyme binding;histone deacetylase binding;hydrolase activity;hydrolase activity, acting on aci…	anatomical structure development;anatomical structure morphogenesis;cell motility;cellular component morphogenesis;cellular component movement;cellular component organization;cellular metabolic process;cellular nitrogen compound metabolic process;cellular process;chromosome organization;chromosome segregation;developmental process;DNA geometric change;DNA metabolic process;DNA recombination;locom…	cell part;cytoplasm;cytosol;intracellular membrane-bounded organelle;intracellular non-membrane-bounded organelle;intracellular organelle;macromolecular complex;nucleolus;nucleoplasm;nucleus;organelle;protein complex		DNA_gyraseB;DNA_topoisoIV;DTHCT;HATPase_c;Toprim	AATGTGA,MIR-23A,MIR-23B;BAELDE_DIABETIC_NEPHROPATHY_DN;BARIS_THYROID_CANCER_DN;BIOCARTA_DNAFRAGMENT_PATHWAY;BLUM_RESPONSE_TO_SALIRASIB_DN;BOYLAN_MULTIPLE_MYELOMA_PCA3_DN;BURTON_ADIPOGENESIS_11;chr3p24;CHROMATIN;CHROMATIN_BINDING;CHROMOSOMAL_PART;CHROMOSOME;CYTOPLASM;CYTOPLASMIC_PART;CYTOSOL;DELACROIX_RAR_BOUND_ES;DELACROIX_RARG_BOUND_MEF;ENK_UV_RESPONSE_KERATINOCYTE_DN;ENZYME_BINDING;FLECHNER_BIO…	Acetylation;ATP-binding;Completeproteome;DNA-binding;Isomerase;Magnesium;Metal-binding;Nucleotide-binding;Nucleus;Phosphoprotein;Referenceproteome;Topoisomerase		+	untreated_GLK1	Cluster -1656	2.58074	0.00519608	-1.74243	-2.32107	Top2b_S1513_M2	0.980622	Not Defined
1.88201	1.76495	1.76638	1.64043	1.90542	1.96285	0.12717	-0.107891	-0.225945	-0.278789	0.109898	-0.0433087	-1.64043	-1.83604	-1.74722	-1.76495	-2.07902	-1.81963	0.159174	-0.423643	0.107891	-0.174825	0.167513	0.0433087	Casein kinase II substrate motif;ERK1,2 kinase substrate motif;GSK-3, ERK1, ERK2, CDK5 substrate motif;WW domain binding motif								adenyl nucleotide binding;adenyl ribonucleotide binding;ATP binding;binding;catalytic activity;cation binding;enzyme binding;GTPase binding;identical protein binding;ion binding;kinase activity;MAP kinase kinase kinase activity;metal ion binding;molecular transducer activity;nucleotide binding;phosphotransferase activity, alcohol group as acceptor;protein binding;protein kinase activity;protein s…	anatomical structure development;biological regulation;cell differentiation;cellular component assembly;cellular component organization;cellular homeostasis;cellular metabolic process;cellular process;cytoskeleton organization;developmental process;establishment of localization;homeostatic process;hormone transport;macromolecular complex assembly;macromolecule metabolic process;macromolecule modi…	cell part;cell projection;cytoplasm;cytosol;Golgi apparatus;intracellular membrane-bounded organelle;intracellular organelle;membrane;mitochondrion;nucleus;organelle;plasma membrane;pseudopodium	Acute myeloid leukemia;B cell receptor signaling pathway;Bladder cancer;Chemokine signaling pathway;Chronic myeloid leukemia;Colorectal cancer;Endometrial cancer;ErbB signaling pathway;Fc epsilon RI signaling pathway;Fc gamma R-mediated phagocytosis;Focal adhesion;Gap junction;Glioma;GnRH signaling pathway;Hepatitis C;Insulin signaling pathway;ko05152;Long-term depression;Long-term potentiation;M…	C1_1;Pkinase_Tyr;RBD	APOPTOSIS_GO;BARIS_THYROID_CANCER_DN;BIOCARTA_AT1R_PATHWAY;BIOCARTA_BARR_MAPK_PATHWAY;BIOCARTA_BARRESTIN_SRC_PATHWAY;BIOCARTA_BCR_PATHWAY;BIOCARTA_BIOPEPTIDES_PATHWAY;BIOCARTA_CCR3_PATHWAY;BIOCARTA_CDK5_PATHWAY;BIOCARTA_CDMAC_PATHWAY;BIOCARTA_CERAMIDE_PATHWAY;BIOCARTA_CXCR4_PATHWAY;BIOCARTA_ECM_PATHWAY;BIOCARTA_EGF_PATHWAY;BIOCARTA_EPO_PATHWAY;BIOCARTA_ERK_PATHWAY;BIOCARTA_FCER1_PATHWAY;BIOCARTA_…	Alternativesplicing;ATP-binding;Cellmembrane;Completeproteome;Cytoplasm;Kinase;Membrane;Metal-binding;Methylation;Mitochondrion;Nucleotide-binding;Nucleus;Phosphoprotein;Proto-oncogene;Referenceproteome;Serine/threonine-proteinkinase;Transferase;Zinc;Zinc-finger	Raf1-PP2A core enzyme complex (Ppp2r1a, Ppp2ca), untreated;Raf1-PP2A holoenzyme complex (Ppp2r1a, Ppp2r2b, Ppp2ca), PDGF stimulated	+	untreated_GLK1	Cluster -1656	2.07227	0.00887296	-1.79259	-2.08361	Raf1_S301_M2	0.995459	Not Defined
1.88201	1.76495	1.76638	1.64043	1.90542	1.96285	0.12717	-0.107891	-0.225945	-0.278789	0.109898	-0.0433087	-1.64043	-1.83604	-1.74722	-1.76495	-2.07902	-1.81963	0.159174	-0.423643	0.107891	-0.174825	0.167513	0.0433087	ERK1,2 kinase substrate motif;GSK-3, ERK1, ERK2, CDK5 substrate motif;MDC1 BRCT domain binding motif;Plk1 PBD domain binding motif;WW domain binding motif								adenyl nucleotide binding;adenyl ribonucleotide binding;ATP binding;binding;catalytic activity;cation binding;enzyme binding;GTPase binding;identical protein binding;ion binding;kinase activity;MAP kinase kinase kinase activity;metal ion binding;molecular transducer activity;nucleotide binding;phosphotransferase activity, alcohol group as acceptor;protein binding;protein kinase activity;protein s…	anatomical structure development;biological regulation;cell differentiation;cellular component assembly;cellular component organization;cellular homeostasis;cellular metabolic process;cellular process;cytoskeleton organization;developmental process;establishment of localization;homeostatic process;hormone transport;macromolecular complex assembly;macromolecule metabolic process;macromolecule modi…	cell part;cell projection;cytoplasm;cytosol;Golgi apparatus;intracellular membrane-bounded organelle;intracellular organelle;membrane;mitochondrion;nucleus;organelle;plasma membrane;pseudopodium	Acute myeloid leukemia;B cell receptor signaling pathway;Bladder cancer;Chemokine signaling pathway;Chronic myeloid leukemia;Colorectal cancer;Endometrial cancer;ErbB signaling pathway;Fc epsilon RI signaling pathway;Fc gamma R-mediated phagocytosis;Focal adhesion;Gap junction;Glioma;GnRH signaling pathway;Hepatitis C;Insulin signaling pathway;ko05152;Long-term depression;Long-term potentiation;M…	C1_1;Pkinase_Tyr;RBD	APOPTOSIS_GO;BARIS_THYROID_CANCER_DN;BIOCARTA_AT1R_PATHWAY;BIOCARTA_BARR_MAPK_PATHWAY;BIOCARTA_BARRESTIN_SRC_PATHWAY;BIOCARTA_BCR_PATHWAY;BIOCARTA_BIOPEPTIDES_PATHWAY;BIOCARTA_CCR3_PATHWAY;BIOCARTA_CDK5_PATHWAY;BIOCARTA_CDMAC_PATHWAY;BIOCARTA_CERAMIDE_PATHWAY;BIOCARTA_CXCR4_PATHWAY;BIOCARTA_ECM_PATHWAY;BIOCARTA_EGF_PATHWAY;BIOCARTA_EPO_PATHWAY;BIOCARTA_ERK_PATHWAY;BIOCARTA_FCER1_PATHWAY;BIOCARTA_…	Alternativesplicing;ATP-binding;Cellmembrane;Completeproteome;Cytoplasm;Kinase;Membrane;Metal-binding;Methylation;Mitochondrion;Nucleotide-binding;Nucleus;Phosphoprotein;Proto-oncogene;Referenceproteome;Serine/threonine-proteinkinase;Transferase;Zinc;Zinc-finger	Raf1-PP2A core enzyme complex (Ppp2r1a, Ppp2ca), untreated;Raf1-PP2A holoenzyme complex (Ppp2r1a, Ppp2r2b, Ppp2ca), PDGF stimulated	+	untreated_GLK1	Cluster -1656	2.07227	0.00888744	-1.79259	-2.08361	Raf1_S296_M2	0.995459	Not Defined
0.465718	1.08117	0.811713	1.89214	2.00378	1.8197	0.543425	-1.80453	-1.21412	0.862196	0.806593	0.898374	-1.8197	-2.01531	-1.92649	-0.613087	-0.698658	-0.465718	-0.207418	0.207418	0.325858	-1.14893	-0.806593	-0.930798	Casein kinase II substrate motif;ERK1,2 kinase substrate motif;G protein-coupled receptor kinase 1 substrate motif;GSK-3, ERK1, ERK2, CDK5 substrate motif;MAPKAPK2 kinase substrate motif;WW domain binding motif								binding;DNA binding;nucleic acid binding;nucleic acid binding transcription factor activity;regulatory region DNA binding;regulatory region nucleic acid binding;RNA polymerase II regulatory region DNA binding;RNA polymerase II regulatory region sequence-specific DNA binding;sequence-specific DNA binding;sequence-specific DNA binding RNA polymerase II transcription factor activity;sequence-specifi…	anatomical structure development;anatomical structure morphogenesis;biological regulation;biosynthetic process;cell differentiation;cellular metabolic process;cellular nitrogen compound metabolic process;cellular process;developmental process;macromolecule metabolic process;metabolic process;nitrogen compound metabolic process;nucleobase-containing compound metabolic process;primary metabolic pro…	cell part;intracellular membrane-bounded organelle;intracellular non-membrane-bounded organelle;intracellular organelle;nucleolus;nucleoplasm;nucleus;organelle		FHA;Fork_head	AATGTGA,MIR-23A,MIR-23B;CAGTATT,MIR-200B,MIR-200C,MIR-429;CATTTCA,MIR-203;chr7p22;GCATTTG,MIR-105;GCNP_SHH_UP_EARLY.V1_UP;GSE14000_TRANSLATED_RNA_VS_MRNA_DC_UP;GSE1448_ANTI_VALPHA2_VS_VBETA5_DP_THYMOCYTE_DN;GSE15930_NAIVE_VS_24H_IN_VITRO_STIM_CD8_TCELL_UP;GSE15930_NAIVE_VS_24H_IN_VITRO_STIM_IL12_CD8_TCELL_UP;GSE15930_NAIVE_VS_24H_IN_VITRO_STIM_INFAB_CD8_TCELL_UP;GSE15930_NAIVE_VS_72H_IN_VITRO_STI…	3D-structure;Acetylation;Activator;Completeproteome;Developmentalprotein;Differentiation;DNA-binding;Myogenesis;Nucleus;Phosphoprotein;Referenceproteome;Repressor;Transcription;Transcriptionregulation		+	untreated_GLK1	Cluster -1656	1.81787	0.0126481	-1.52213	-1.83357	Foxk1_S458_M2	0.998511	Not Defined
1.49224	1.38538	0.158658	1.94938	2.20316	2.17907	-0.665881	-0.60844	-0.493845	0.450852	0.386646	0.769243	-1.94938	-2.14499	-2.05617	-0.664795	-0.832773	-0.158658	0.493845	1.4013	1.20974	-0.728984	-0.386646	-0.51085	DNA dependent Protein kinase substrate motif;GSK-3, ERK1, ERK2, CDK5 substrate motif;WW domain binding motif									cellular metabolic process;cellular nitrogen compound metabolic process;cellular process;macromolecule metabolic process;metabolic process;mRNA metabolic process;mRNA processing;nitrogen compound metabolic process;nucleobase-containing compound metabolic process;primary metabolic process;RNA metabolic process;RNA processing	cell part;intracellular membrane-bounded organelle;intracellular organelle;macromolecular complex;mRNA cleavage factor complex;nucleus;organelle;protein complex	mRNA surveillance pathway	Fip1	AAAGACA,MIR-511;AACTTT_UNKNOWN;ACEVEDO_LIVER_CANCER_UP;BENPORATH_SOX2_TARGETS;CAGGTG_V$E12_Q6;CCAWYNNGAAR_UNKNOWN;chr4q11;CTTTAAR_UNKNOWN;GCNP_SHH_UP_EARLY.V1_UP;GNF2_RBBP6;GRESHOCK_CANCER_COPY_NUMBER_UP;GSE13306_RA_VS_UNTREATED_MEM_CD4_TCELL_UP;GSE13411_SWITCHED_MEMORY_BCELL_VS_PLASMA_CELL_UP;GSE15930_STIM_VS_STIM_AND_IFNAB_24H_CD8_T_CELL_UP;GSE15930_STIM_VS_STIM_AND_IFNAB_72H_CD8_T_CELL_DN;GSE1…	Acetylation;Alternativesplicing;Completeproteome;mRNAprocessing;Nucleus;Phosphoprotein;Referenceproteome;RNA-binding		+	untreated_GLK1	Cluster -1656	1.1719	0.0433594	-1.29457	-1.3803	Fip1l1_T481_M2	0.989351	Not Defined
0.465718	1.08117	0.811713	1.89214	2.00378	1.8197	0.543425	-1.80453	-1.21412	0.862196	0.806593	0.898374	-1.8197	-2.01531	-1.92649	-0.613087	-0.698658	-0.465718	-0.207418	0.207418	0.325858	-1.14893	-0.806593	-0.930798	G protein-coupled receptor kinase 1 substrate motif;GSK3 kinase substrate motif								binding;DNA binding;nucleic acid binding;nucleic acid binding transcription factor activity;regulatory region DNA binding;regulatory region nucleic acid binding;RNA polymerase II regulatory region DNA binding;RNA polymerase II regulatory region sequence-specific DNA binding;sequence-specific DNA binding;sequence-specific DNA binding RNA polymerase II transcription factor activity;sequence-specifi…	anatomical structure development;anatomical structure morphogenesis;biological regulation;biosynthetic process;cell differentiation;cellular metabolic process;cellular nitrogen compound metabolic process;cellular process;developmental process;macromolecule metabolic process;metabolic process;nitrogen compound metabolic process;nucleobase-containing compound metabolic process;primary metabolic pro…	cell part;intracellular membrane-bounded organelle;intracellular non-membrane-bounded organelle;intracellular organelle;nucleolus;nucleoplasm;nucleus;organelle		FHA;Fork_head	AATGTGA,MIR-23A,MIR-23B;CAGTATT,MIR-200B,MIR-200C,MIR-429;CATTTCA,MIR-203;chr7p22;GCATTTG,MIR-105;GCNP_SHH_UP_EARLY.V1_UP;GSE14000_TRANSLATED_RNA_VS_MRNA_DC_UP;GSE1448_ANTI_VALPHA2_VS_VBETA5_DP_THYMOCYTE_DN;GSE15930_NAIVE_VS_24H_IN_VITRO_STIM_CD8_TCELL_UP;GSE15930_NAIVE_VS_24H_IN_VITRO_STIM_IL12_CD8_TCELL_UP;GSE15930_NAIVE_VS_24H_IN_VITRO_STIM_INFAB_CD8_TCELL_UP;GSE15930_NAIVE_VS_72H_IN_VITRO_STI…	3D-structure;Acetylation;Activator;Completeproteome;Developmentalprotein;Differentiation;DNA-binding;Myogenesis;Nucleus;Phosphoprotein;Referenceproteome;Repressor;Transcription;Transcriptionregulation		+	untreated_GLK1	Cluster -1656	1.81787	0.0126628	-1.52213	-1.83357	Foxk1_S454_M2	0.998511	Not Defined
0.33893	0.0751514	0.332895	-0.131478	-0.799913	0.512343	2.37052	0.293855	-0.40157	3.33604	3.64382	2.67059	0.0774412	-0.00948811	0.00948811	-0.0751514	-0.694924	-0.119314	-0.544414	0.14338	-0.14338	-3.01292	-2.67059	-2.79479	G protein-coupled receptor kinase 1 substrate motif								binding;catalytic activity;GTP binding;GTPase activity;guanyl nucleotide binding;guanyl ribonucleotide binding;hydrolase activity;hydrolase activity, acting on acid anhydrides;hydrolase activity, acting on acid anhydrides, in phosphorus-containing anhydrides;nucleic acid binding;nucleoside-triphosphatase activity;nucleotide binding;purine nucleotide binding;purine ribonucleoside triphosphate bind…	biological regulation;regulation of translation	cell part;cytoplasm	RNA transport	GTP_EFTU;GTP_EFTU_D2;GTP_EFTU_D4;IF-2	ACACTGG,MIR-199A,MIR-199B;BILANGES_SERUM_SENSITIVE_VIA_TSC2;BLALOCK_ALZHEIMERS_DISEASE_INCIPIENT_UP;BLALOCK_ALZHEIMERS_DISEASE_UP;BROWNE_HCMV_INFECTION_1HR_DN;BROWNE_HCMV_INFECTION_48HR_DN;BUCKANOVICH_T_LYMPHOCYTE_HOMING_ON_TUMOR_UP;BYSTRYKH_HEMATOPOIESIS_STEM_CELL_AND_BRAIN_QTL_TRANS;BYSTRYKH_HEMATOPOIESIS_STEM_CELL_QTL_TRANS;CAGTATT,MIR-200B,MIR-200C,MIR-429;CAIRO_HEPATOBLASTOMA_CLASSES_UP;CASO…	Completeproteome;Cytoplasm;GTP-binding;Initiationfactor;Nucleotide-binding;Phosphoprotein;Proteinbiosynthesis;Referenceproteome		+	untreated_GLK1	Cluster -1656	1.44614	0.0149034	-1.83965	-1.72025	Eif5b_S139_M2	1	Not Defined
0.420952	0.390897	-0.026238	-0.637742	0.259736	0.711825	1.02402	0.15825	-0.382044	2.75839	3.25122	2.06242	-0.259736	-1.07125	0.604961	0.026238	-0.0659242	-0.375692	-0.15825	-0.541703	0.363069	-2.40476	-2.06242	-2.18663	14-3-3 domain binding motif;Calmodulin-dependent protein kinase II substrate motif;Calmodulin-dependent protein kinase IV substrate motif;Chk1 kinase substrate motif;G protein-coupled receptor kinase 1 substrate motif;PKA kinase substrate motif;PKC kinase substrate motif								activating transcription factor binding;alkali metal ion binding;binding;catalytic activity;cation binding;chromatin binding;core promoter binding;deacetylase activity;DNA binding;enzyme binding;histone deacetylase activity;histone deacetylase activity (H3-K14 specific);histone deacetylase activity (H3-K9 specific);histone deacetylase binding;hydrolase activity;hydrolase activity, acting on carbo…	anatomical structure development;biological regulation;biosynthetic process;cell development;cellular component organization;cellular metabolic process;cellular nitrogen compound metabolic process;cellular process;chromatin modification;chromatin organization;chromosome organization;developmental process;histone modification;macromolecule metabolic process;macromolecule modification;metabolic pro…	cell part;chromatin remodeling complex;cytoplasm;cytosol;intracellular membrane-bounded organelle;intracellular organelle;macromolecular complex;nucleoplasm;nucleus;organelle;protein complex;synapse;transcriptional repressor complex		HDAC4_Gln;Hist_deacetyl	AAACCAC,MIR-140;AACATTC,MIR-409-3P;AACTTT_UNKNOWN;ACATTCC,MIR-1,MIR-206;AGCACTT,MIR-93,MIR-302A,MIR-302B,MIR-302C,MIR-302D,MIR-372,MIR-373,MIR-520E,MIR-520A,MIR-526B,MIR-520B,MIR-520C,MIR-520D;AGCATTA,MIR-155;ANATOMICAL_STRUCTURE_DEVELOPMENT;B_CELL_ACTIVATION;B_CELL_DIFFERENTIATION;BASAKI_YBX1_TARGETS_DN;BERNARD_PPAPDC1B_TARGETS_DN;BHAT_ESR1_TARGETS_VIA_AKT1_UP;BIOCARTA_CARM_ER_PATHWAY;BIOPOLYMER…	Alternativesplicing;Chromatinregulator;Coiledcoil;Completeproteome;Cytoplasm;Hydrolase;Isopeptidebond;Metal-binding;Nucleus;Phosphoprotein;Referenceproteome;Repressor;Transcription;Transcriptionregulation;Ublconjugation;Zinc	G protein complex (Hdac4, Gnb1, Gng2)	+	untreated_GLK1	Cluster -1656	1.46433	0.0178251	-1.51032	-1.63194	Hdac4_S465_M1	1	Not Defined
0.0810771	-0.277262	0.28552	-0.0628023	0.200538	0.067338	-0.249675	-0.100464	-0.368821	3.05431	3.13245	2.85118	-1.23588	-1.44723	0.0628023	0.685386	-0.16959	-0.0810771	0.100464	0.421197	0.447263	-3.19352	-2.85118	-2.97539	14-3-3 domain binding motif;Calmodulin-dependent protein kinase II substrate motif;ERK1,2 kinase substrate motif;G protein-coupled receptor kinase 1 substrate motif;GSK3 kinase substrate motif;GSK-3, ERK1, ERK2, CDK5 substrate motif;PKA kinase substrate motif;PKC epsilon kinase substrate motif;PKC kinase substrate motif;WW domain binding motif								nucleic acid binding transcription factor activity;sequence-specific DNA binding transcription factor activity	biological regulation;biosynthetic process;cellular metabolic process;cellular nitrogen compound metabolic process;cellular process;macromolecule metabolic process;metabolic process;nitrogen compound metabolic process;nucleobase-containing compound metabolic process;primary metabolic process;RNA metabolic process	cell part;intracellular membrane-bounded organelle;intracellular organelle;macromolecular complex;nucleus;organelle;protein complex;transcription elongation factor complex		AF-4	AATGTGA,MIR-23A,MIR-23B;ACACTAC,MIR-142-3P;ATF2_UP.V1_DN;BLALOCK_ALZHEIMERS_DISEASE_UP;chr4q21;CREIGHTON_ENDOCRINE_THERAPY_RESISTANCE_4;DACOSTA_UV_RESPONSE_VIA_ERCC3_COMMON_DN;DACOSTA_UV_RESPONSE_VIA_ERCC3_DN;DAZARD_RESPONSE_TO_UV_NHEK_DN;DNA_BINDING;DOANE_RESPONSE_TO_ANDROGEN_UP;ENK_UV_RESPONSE_KERATINOCYTE_DN;FLECHNER_BIOPSY_KIDNEY_TRANSPLANT_OK_VS_DONOR_UP;FOSTER_TOLERANT_MACROPHAGE_DN;FULCHER…	Acetylation;Completeproteome;Nucleus;Phosphoprotein;Proto-oncogene;Referenceproteome		+	untreated_GLK1	Cluster -1656	1.11197	0.0377063	-1.57085	-1.42023	Aff1_S183_M2	0.999962	Not Defined
0.0810771	-0.277262	0.28552	-0.0628023	0.200538	0.067338	-0.249675	-0.100464	-0.368821	3.05431	3.13245	2.85118	-1.23588	-1.44723	0.0628023	0.685386	-0.16959	-0.0810771	0.100464	0.421197	0.447263	-3.19352	-2.85118	-2.97539	CDK4 kinase substrate motif;ERK1,2 kinase substrate motif;G protein-coupled receptor kinase 1 substrate motif;GSK3 kinase substrate motif;GSK-3, ERK1, ERK2, CDK5 substrate motif;WW domain binding motif								nucleic acid binding transcription factor activity;sequence-specific DNA binding transcription factor activity	biological regulation;biosynthetic process;cellular metabolic process;cellular nitrogen compound metabolic process;cellular process;macromolecule metabolic process;metabolic process;nitrogen compound metabolic process;nucleobase-containing compound metabolic process;primary metabolic process;RNA metabolic process	cell part;intracellular membrane-bounded organelle;intracellular organelle;macromolecular complex;nucleus;organelle;protein complex;transcription elongation factor complex		AF-4	AATGTGA,MIR-23A,MIR-23B;ACACTAC,MIR-142-3P;ATF2_UP.V1_DN;BLALOCK_ALZHEIMERS_DISEASE_UP;chr4q21;CREIGHTON_ENDOCRINE_THERAPY_RESISTANCE_4;DACOSTA_UV_RESPONSE_VIA_ERCC3_COMMON_DN;DACOSTA_UV_RESPONSE_VIA_ERCC3_DN;DAZARD_RESPONSE_TO_UV_NHEK_DN;DNA_BINDING;DOANE_RESPONSE_TO_ANDROGEN_UP;ENK_UV_RESPONSE_KERATINOCYTE_DN;FLECHNER_BIOPSY_KIDNEY_TRANSPLANT_OK_VS_DONOR_UP;FOSTER_TOLERANT_MACROPHAGE_DN;FULCHER…	Acetylation;Completeproteome;Nucleus;Phosphoprotein;Proto-oncogene;Referenceproteome		+	untreated_GLK1	Cluster -1656	1.11197	0.0376811	-1.57085	-1.42023	Aff1_S197_M2	0.999962	Not Defined
0.0790668	-0.0533442	-0.0695748	4.42924	4.52608	4.37472	0.12717	-0.107891	-0.225945	4.77142	4.69586	4.53345	-4.37472	-4.57033	-4.48151	0.108018	-0.206047	0.0533442	0.159174	-0.423643	0.107891	-4.87578	-4.53345	-4.65765	Calmodulin-dependent protein kinase II substrate motif;Casein kinase II substrate motif;MDC1 BRCT domain binding motif;PKC kinase substrate motif;Plk1 PBD domain binding motif								acid-amino acid ligase activity;adenyl nucleotide binding;adenyl ribonucleotide binding;ATP binding;binding;catalytic activity;enzyme binding;ligase activity;ligase activity, forming carbon-nitrogen bonds;nucleotide binding;protein binding;purine nucleotide binding;purine ribonucleoside triphosphate binding;purine ribonucleotide binding;ribonucleotide binding;small conjugating protein ligase acti…	anatomical structure development;biological regulation;carbohydrate metabolic process;catabolic process;cell development;cellular metabolic process;cellular process;developmental process;macromolecule metabolic process;macromolecule modification;metabolic process;peptidyl-amino acid modification;primary metabolic process;protein glycosylation;protein metabolic process;protein modification by smal…	cell part;cytoplasm;membrane	Parkinson's disease;Protein processing in endoplasmic reticulum;Ubiquitin mediated proteolysis	UQ_con	AACATTC,MIR-409-3P;ACCATTT,MIR-522;ACEVEDO_LIVER_CANCER_DN;ACEVEDO_METHYLATED_IN_LIVER_CANCER_DN;ACEVEDO_NORMAL_TISSUE_ADJACENT_TO_LIVER_TUMOR_DN;ACTGAAA,MIR-30A-3P,MIR-30E-3P;AGCACTT,MIR-93,MIR-302A,MIR-302B,MIR-302C,MIR-302D,MIR-372,MIR-373,MIR-520E,MIR-520A,MIR-526B,MIR-520B,MIR-520C,MIR-520D;AKL_HTLV1_INFECTION_DN;ATGTAGC,MIR-221,MIR-222;BACOLOD_RESISTANCE_TO_ALKYLATING_AGENTS_DN;BASSO_CD40_S…	ATP-binding;Completeproteome;Endoplasmicreticulum;Ligase;Membrane;Nucleotide-binding;Phosphoprotein;Referenceproteome;Transmembrane;Transmembranehelix;Ublconjugationpathway		+	untreated_GLK1	Cluster -1656	2.15429	0.00101724	-4.56458	-2.71551	Ube2j1_T267_M1	0.96178	Not Defined
0.0790668	-0.0533442	-0.0695748	2.4723	2.4215	2.41911	0.010047	0.080822	-0.010047	2.5988	3.03828	2.51473	-2.41911	-2.61472	-2.5259	0.108018	-0.206047	0.0533442	-0.762052	-0.653062	0.05235	-2.85707	-2.51473	-2.63893	14-3-3 domain binding motif;Calmodulin-dependent protein kinase II substrate motif;ERK1,2 kinase substrate motif;G protein-coupled receptor kinase 1 substrate motif;Growth associated histone HI kinase substrate motif;GSK3 kinase substrate motif;GSK-3, ERK1, ERK2, CDK5 substrate motif;MDC1 BRCT domain binding motif;PKA kinase substrate motif;PKC kinase substrate motif;Plk1 PBD domain binding motif…								binding;cation binding;ion binding;metal ion binding;transition metal ion binding;zinc ion binding		cell part;cytoskeleton;extracellular organelle;intracellular non-membrane-bounded organelle;intracellular organelle;organelle;vesicle		LIM;PDZ	AAAYRNCTG_UNKNOWN;BLALOCK_ALZHEIMERS_DISEASE_UP;CAGCTG_V$AP4_Q5;CAGGTG_V$E12_Q6;CCCACAT,MIR-299-3P;CELL_SURFACE;chr8p21;CORDENONSI_YAP_CONSERVED_SIGNATURE;CUI_TCF21_TARGETS_2_DN;DELACROIX_RARG_BOUND_MEF;DODD_NASOPHARYNGEAL_CARCINOMA_UP;FEVR_CTNNB1_TARGETS_UP;FLOTHO_PEDIATRIC_ALL_THERAPY_RESPONSE_DN;FURUKAWA_DUSP6_TARGETS_PCI35_DN;GGCNKCCATNK_UNKNOWN;GGGCGGR_V$SP1_Q6;GOBERT_OLIGODENDROCYTE_DIFFERE…	3D-structure;Alternativesplicing;Completeproteome;Cytoplasm;Cytoskeleton;LIMdomain;Metal-binding;Phosphoprotein;Referenceproteome;Zinc		+	untreated_GLK1	Cluster -1656	2.38134	0.00158824	-2.70663	-2.57422	Pdlim2_S205_M2	0.99242	Not Defined
0.385623	0.382915	-0.0695806	2.5548	2.64909	2.34833	0.277664	-0.0267911	0.0267911	2.53257	2.54423	2.61005	-2.34833	-2.54393	-2.45512	0.0695806	-0.317836	-0.0745244	-0.707236	0.0447326	-0.21393	-2.87491	-2.53257	-2.65677	Casein kinase II substrate motif;ERK1,2 kinase substrate motif;GSK-3, ERK1, ERK2, CDK5 substrate motif;WW domain binding motif										cell part;intracellular membrane-bounded organelle;intracellular non-membrane-bounded organelle;intracellular organelle;nucleolus;nucleoplasm;nucleus;organelle			BILD_MYC_ONCOGENIC_SIGNATURE;BOYAULT_LIVER_CANCER_SUBCLASS_G3_UP;BROWNE_HCMV_INFECTION_12HR_UP;BRUINS_UVC_RESPONSE_LATE;chr11q12;ELVIDGE_HIF1A_AND_HIF2A_TARGETS_UP;ELVIDGE_HIF1A_TARGETS_UP;ELVIDGE_HYPOXIA_DN;GAJATE_RESPONSE_TO_TRABECTEDIN_DN;GENTILE_UV_LOW_DOSE_UP;GKCGCNNNNNNNTGAYG_UNKNOWN;GRAESSMANN_APOPTOSIS_BY_DOXORUBICIN_UP;GSE14000_UNSTIM_VS_16H_LPS_DC_UP;GSE14308_TH2_VS_NATURAL_TREG_UP;GSE1…	Citrullination;Coiledcoil;Completeproteome;Nucleus;Phosphoprotein;Referenceproteome		+	untreated_GLK1	Cluster -1656	2.52988	0.0010535	-2.73554	-2.68137	Ccdc86_S225_M1	0.999994	Not Defined
-0.470215	-0.0262713	-0.212821	2.52158	2.59359	2.37998	-0.272927	0.177304	-0.172845	2.65231	2.74349	2.64451	-2.37998	-2.57558	-2.48677	0.133425	0.231559	0.0262713	-0.622694	0.172845	0.216289	-2.98685	-2.64451	-2.76872	Casein kinase II substrate motif;DNA dependent Protein kinase substrate motif;ERK1,2 kinase substrate motif;G protein-coupled receptor kinase 1 substrate motif;Growth associated histone HI kinase substrate motif;GSK-3, ERK1, ERK2, CDK5 substrate motif;PKA kinase substrate motif;PKC kinase substrate motif;WW domain binding motif								adenyl nucleotide binding;adenyl ribonucleotide binding;ATP binding;ATPase activity;ATPase activity, coupled;ATP-dependent helicase activity;binding;catalytic activity;cation binding;core promoter proximal region DNA binding;core promoter proximal region sequence-specific DNA binding;DNA binding;enhancer binding;enhancer sequence-specific DNA binding;helicase activity;hydrolase activity;hydrolase…	biological regulation;biosynthetic process;cellular component assembly;cellular component organization;cellular metabolic process;cellular nitrogen compound metabolic process;cellular process;chromatin modification;chromatin organization;chromosome organization;cytoskeleton organization;macromolecule metabolic process;metabolic process;nitrogen compound metabolic process;nucleobase-containing com…	cell part;centrosome;chromatin remodeling complex;cytoplasm;intracellular membrane-bounded organelle;intracellular non-membrane-bounded organelle;intracellular organelle;macromolecular complex;membrane;microtubule organizing center;nucleoplasm;nucleus;organelle;protein complex;transcriptional repressor complex		CHDCT2;CHDNT;Chromo;DUF1086;DUF1087;Helicase_C;PHD;SNF2_N	AAACCAC,MIR-140;AAGWWRNYGGC_UNKNOWN;ATP_DEPENDENT_DNA_HELICASE_ACTIVITY;ATP_DEPENDENT_HELICASE_ACTIVITY;ATPASE_ACTIVITY;ATPASE_ACTIVITY_COUPLED;BIOPOLYMER_METABOLIC_PROCESS;BOYLAN_MULTIPLE_MYELOMA_D_UP;CACGTG_V$MYC_Q2;CAFFAREL_RESPONSE_TO_THC_8HR_3_DN;CAGCTG_V$AP4_Q5;CATION_BINDING;CCTNTMAGA_UNKNOWN;chr12p13;CTACCTC,LET-7A,LET-7B,LET-7C,LET-7D,LET-7E,LET-7F,MIR-98,LET-7G,LET-7I;CTGTTAC,MIR-194;CT…	Acetylation;ATP-binding;Chromatinregulator;Completeproteome;Cytoplasm;Cytoskeleton;DNA-binding;Helicase;Hydrolase;Metal-binding;Nucleotide-binding;Nucleus;Phosphoprotein;Referenceproteome;Repeat;Transcription;Transcriptionregulation;Zinc;Zinc-finger	Gata1-Fog1-MeCP1 complex;Ikaros complex;Ikaros-NuRD complex;PYR complex	+	untreated_GLK1	Cluster -1656	1.96555	0.00614737	-2.5202	-2.24371	Chd4_S1530_M1	0.999261	Not Defined
0.0801191	0.0119896	-0.0262928	0.0176415	0.0184712	-0.0311179	-0.0812421	0.492066	0.285723	3.129	2.92656	2.88332	1.21491	-0.107844	-0.0176415	-0.0119896	0.598845	-0.354972	-0.364846	-0.292273	0.0812421	-3.22566	-2.88332	-3.00752	Casein kinase II substrate motif;ERK1,2 kinase substrate motif;G protein-coupled receptor kinase 1 substrate motif;GSK3 kinase substrate motif;GSK-3, ERK1, ERK2, CDK5 substrate motif;PKA kinase substrate motif;PKC kinase substrate motif;WW domain binding motif								binding;enzyme activator activity;enzyme binding;enzyme regulator activity;kinase activator activity;kinase binding;kinase regulator activity;protein binding;protein kinase activator activity;protein kinase binding;protein kinase regulator activity;R-SMAD binding;SMAD binding	biological regulation;cell activation;cellular process;cytokine production;immune system process;macromolecule metabolic process;metabolic process;multicellular organismal process;primary metabolic process;protein metabolic process;regulation of cell cycle;regulation of DNA metabolic process;regulation of mitotic cell cycle;regulation of organelle organization;regulation of protein modification p…	cell part;centrosome;cytoplasm;intracellular membrane-bounded organelle;intracellular non-membrane-bounded organelle;intracellular organelle;microtubule organizing center;nucleus;organelle		RGCC		Cellcycle;Completeproteome;Cytoplasm;Cytoskeleton;Nucleus;Phosphoprotein;Referenceproteome		+	untreated_GLK1	Cluster -1656	1.06354	0.0447138	-1.50644	-1.36949	Rgcc_S97_M1	0.99918	Not Defined
0.220778	0.104498	0.068964	0.145515	0.423594	-0.109295	0.163391	0.215246	-0.163391	3.51159	3.37703	3.0969	-0.734792	-0.331457	0.109295	-0.068964	-0.189083	-0.758636	-0.635222	-0.801534	0.226002	-3.43924	-3.0969	-3.2211	ERK1,2 kinase substrate motif;GSK-3, ERK1, ERK2, CDK5 substrate motif;WW domain binding motif								binding;catalytic activity;co-SMAD binding;cysteine-type endopeptidase activity;cysteine-type peptidase activity;endopeptidase activity;hydrolase activity;peptidase activity;peptidase activity, acting on L-amino acid peptides;protein binding;SMAD binding;small conjugating protein-specific protease activity;ubiquitin-specific protease activity	anatomical structure development;biological regulation;catabolic process;cell division;cell growth;cell motility;cellular component movement;cellular component organization;cellular metabolic process;cellular process;chromosome segregation;developmental process;embryo development;growth;locomotion;macromolecule metabolic process;macromolecule modification;metabolic process;mitosis;nuclear divisio…	apical part of cell;cell part;cytoplasm;membrane;site of polarized growth		UCH	AGCTCCT,MIR-28;BAELDE_DIABETIC_NEPHROPATHY_DN;BENPORATH_ES_1;BIDUS_METASTASIS_UP;BLALOCK_ALZHEIMERS_DISEASE_DN;BORCZUK_MALIGNANT_MESOTHELIOMA_UP;BRUECKNER_TARGETS_OF_MIRLET7A3_UP;BYSTRYKH_HEMATOPOIESIS_STEM_CELL_QTL_TRANS;CACTTTG,MIR-520G,MIR-520H;CAGGGTC,MIR-504;CAGTGTT,MIR-141,MIR-200A;chrxp11;CUI_TCF21_TARGETS_2_DN;CYCLIN_D1_UP.V1_DN;CYSTEINE_TYPE_ENDOPEPTIDASE_ACTIVITY;CYSTEINE_TYPE_PEPTIDASE…	Cellcycle;Celldivision;Cellprojection;Chromosomepartition;Completeproteome;Cytoplasm;Hydrolase;Mitosis;Phosphoprotein;Protease;Referenceproteome;Thiolprotease;Ublconjugationpathway	Itch-Fam/Usp9x complex	+	untreated_GLK1	Cluster -1656	1.52196	0.0128964	-1.9997	-1.81253	Usp9x_S2443_M1	1	Not Defined
-0.0450039	-0.26689	0.146755	0.0765305	-0.0704174	0.146654	0.361216	0.242657	0.674261	3.68825	3.71439	3.59514	-0.1042	-0.0494061	0.0494061	0.0450039	-0.310152	0.273008	-0.926884	-0.408146	-0.242657	-3.93748	-3.59514	-3.71935	Casein kinase II substrate motif;ERK1,2 kinase substrate motif;GSK-3, ERK1, ERK2, CDK5 substrate motif;MDC1 BRCT domain binding motif;Plk1 PBD domain binding motif;WW domain binding motif								binding;catalytic activity;deacetylase activity;enzyme binding;histone deacetylase activity;histone deacetylase binding;hydrolase activity;hydrolase activity, acting on carbon-nitrogen (but not peptide) bonds;hydrolase activity, acting on carbon-nitrogen (but not peptide) bonds, in linear amides;identical protein binding;protein binding;protein deacetylase activity;protein dimerization activity;p…	anatomical structure development;biological regulation;biosynthetic process;cell death;cellular component organization;cellular metabolic process;cellular nitrogen compound metabolic process;cellular process;chromatin modification;chromatin organization;chromosome organization;death;developmental process;histone modification;macromolecule metabolic process;macromolecule modification;metabolic pro…	cell part;chromatin remodeling complex;cytoplasm;intracellular membrane-bounded organelle;intracellular organelle;macromolecular complex;nucleus;organelle;protein complex		Sds3	BRUINS_UVC_RESPONSE_LATE;chr12q24;CTTTAAR_UNKNOWN;ENZYME_BINDING;FORTSCHEGGER_PHF8_TARGETS_DN;GSE1448_CTRL_VS_ANTI_VALPHA2_DP_THYMOCYTE_DN;GSE14769_20MIN_VS_360MIN_LPS_BMDM_DN;GSE14769_UNSTIM_VS_360MIN_LPS_BMDM_DN;GSE17721_LPS_VS_POLYIC_24H_BMDM_DN;GSE17721_POLYIC_VS_CPG_1H_BMDM_UP;GSE17721_POLYIC_VS_CPG_6H_BMDM_UP;GSE17721_POLYIC_VS_PAM3CSK4_1H_BMDM_UP;GSE17721_POLYIC_VS_PAM3CSK4_4H_BMDM_UP;GSE1…	Acetylation;Apoptosis;Chromatinregulator;Coiledcoil;Completeproteome;Nucleus;Phosphoprotein;Referenceproteome;Repressor;Transcription;Transcriptionregulation;Ublconjugation	Sin3-Hdac1-Sds3 complex	+	untreated_GLK1	Cluster -1656	1.33137	0.0155686	-2.09913	-1.69733	Suds3_S237_M2	0.999998	Not Defined
-0.0853558	-0.313375	-0.168419	-0.107933	-0.12723	0.0659733	0.561357	0.452802	0.947644	3.50963	4.00463	3.6145	0.390486	0.00783348	-0.00783348	0.238796	0.733957	0.0853558	-0.922843	-0.718184	-0.452802	-3.85197	-3.50963	-3.63384	Casein kinase II substrate motif;DNA dependent Protein kinase substrate motif								binding;catalytic activity;deacetylase activity;enzyme binding;histone deacetylase activity;histone deacetylase binding;hydrolase activity;hydrolase activity, acting on carbon-nitrogen (but not peptide) bonds;hydrolase activity, acting on carbon-nitrogen (but not peptide) bonds, in linear amides;identical protein binding;protein binding;protein deacetylase activity;protein dimerization activity;p…	anatomical structure development;biological regulation;biosynthetic process;cell death;cellular component organization;cellular metabolic process;cellular nitrogen compound metabolic process;cellular process;chromatin modification;chromatin organization;chromosome organization;death;developmental process;histone modification;macromolecule metabolic process;macromolecule modification;metabolic pro…	cell part;chromatin remodeling complex;cytoplasm;intracellular membrane-bounded organelle;intracellular organelle;macromolecular complex;nucleus;organelle;protein complex		Sds3	BRUINS_UVC_RESPONSE_LATE;chr12q24;CTTTAAR_UNKNOWN;ENZYME_BINDING;FORTSCHEGGER_PHF8_TARGETS_DN;GSE1448_CTRL_VS_ANTI_VALPHA2_DP_THYMOCYTE_DN;GSE14769_20MIN_VS_360MIN_LPS_BMDM_DN;GSE14769_UNSTIM_VS_360MIN_LPS_BMDM_DN;GSE17721_LPS_VS_POLYIC_24H_BMDM_DN;GSE17721_POLYIC_VS_CPG_1H_BMDM_UP;GSE17721_POLYIC_VS_CPG_6H_BMDM_UP;GSE17721_POLYIC_VS_PAM3CSK4_1H_BMDM_UP;GSE17721_POLYIC_VS_PAM3CSK4_4H_BMDM_UP;GSE1…	Acetylation;Apoptosis;Chromatinregulator;Coiledcoil;Completeproteome;Nucleus;Phosphoprotein;Referenceproteome;Repressor;Transcription;Transcriptionregulation;Ublconjugation	Sin3-Hdac1-Sds3 complex	+	untreated_GLK1	Cluster -1656	1.20566	0.0203304	-1.99957	-1.58214	Suds3_S236_M2	0.995852	Not Defined
-0.290454	-0.382987	-0.127027	-0.0450277	-0.205178	0.0353098	0.325161	0.238829	0.7244	3.825	4.34947	4.01017	0.163465	0.0300398	-0.0300398	0.488185	0.130361	0.127027	-0.725721	-0.238829	-0.247307	-4.16733	-3.825	-3.9492	14-3-3 domain binding motif;Calmodulin-dependent protein kinase II substrate motif;Casein kinase II substrate motif;ERK1,2 kinase substrate motif;G protein-coupled receptor kinase 1 substrate motif;GSK-3, ERK1, ERK2, CDK5 substrate motif;PKA kinase substrate motif;PKC kinase substrate motif;WW domain binding motif								binding;catalytic activity;deacetylase activity;enzyme binding;histone deacetylase activity;histone deacetylase binding;hydrolase activity;hydrolase activity, acting on carbon-nitrogen (but not peptide) bonds;hydrolase activity, acting on carbon-nitrogen (but not peptide) bonds, in linear amides;identical protein binding;protein binding;protein deacetylase activity;protein dimerization activity;p…	anatomical structure development;biological regulation;biosynthetic process;cell death;cellular component organization;cellular metabolic process;cellular nitrogen compound metabolic process;cellular process;chromatin modification;chromatin organization;chromosome organization;death;developmental process;histone modification;macromolecule metabolic process;macromolecule modification;metabolic pro…	cell part;chromatin remodeling complex;cytoplasm;intracellular membrane-bounded organelle;intracellular organelle;macromolecular complex;nucleus;organelle;protein complex		Sds3	BRUINS_UVC_RESPONSE_LATE;chr12q24;CTTTAAR_UNKNOWN;ENZYME_BINDING;FORTSCHEGGER_PHF8_TARGETS_DN;GSE1448_CTRL_VS_ANTI_VALPHA2_DP_THYMOCYTE_DN;GSE14769_20MIN_VS_360MIN_LPS_BMDM_DN;GSE14769_UNSTIM_VS_360MIN_LPS_BMDM_DN;GSE17721_LPS_VS_POLYIC_24H_BMDM_DN;GSE17721_POLYIC_VS_CPG_1H_BMDM_UP;GSE17721_POLYIC_VS_CPG_6H_BMDM_UP;GSE17721_POLYIC_VS_PAM3CSK4_1H_BMDM_UP;GSE17721_POLYIC_VS_PAM3CSK4_4H_BMDM_UP;GSE1…	Acetylation;Apoptosis;Chromatinregulator;Coiledcoil;Completeproteome;Nucleus;Phosphoprotein;Referenceproteome;Repressor;Transcription;Transcriptionregulation;Ublconjugation	Sin3-Hdac1-Sds3 complex	+	untreated_GLK1	Cluster -1656	1.1119	0.0257031	-2.0585	-1.51769	Suds3_S234_M2	0.999998	Not Defined
[truncated: 1,421 more rows]
[truncated: 19 more columns]
