# Supplementary material for: Repurposing the antipsychotic drug amisulpride for targeting synovial fibroblast activation in arthritis
Source: JCI Insight. 2023 May 8;8(9):e165024. doi: 10.1172/jci.insight.165024 (PMC10243819; doi:10.1172/jci.insight.165024)
Supplement: Supplemental data set 7 [file jciinsight-8-165024-s086.xlsx]

## Sheet: WT_TNF5-WT
Significant	=-LOG(P-value)	Difference	PTM_collapse_key	PTM_localization	R_Condition	R_Replicate	PG_Genes	PG_Organisms	PG_ProteinDescriptions	PG_ProteinGroups	PG_ProteinNames	PEP_PeptidePosition	EG_IsDecoy	EG_PrecursorId	EG_PTMAssayCandidateScore	EG_PTMAssayProbability	EG_PTMLocalizationProbabilities	EG_NormalizationFactor	PTM_0_num	PTM_group	PTM_collapse_key_num	PTM_seq	PTM_0_aa	PhosphoSitePlus kinase uniprot	Symbol color	Symbol type	Symbol size	Show label	Motifs	PhosphoSitePlus kinase	Regulatory site	Regulatory site function	Regulatory site process	Regulatory site protInteract	Regulatory site otherInteract	Regulatory site notes	GOMF name	GOBP slim name	GOCC slim name	KEGG name	Pfam	GSEA	Keywords	Corum	WT1_Phos500ug_01	WT2_Phos500ug_02	WT3_Phos500ug_03	WT1_GLK1h_Phos500ug_22	WT2_GLK1h_Phos500ug_23
	0.479815	-0.316714	4931406P16Rik_S935_M1	0.985514	Not Defined	1;3;5;7;8;10;12;14;16;17;20;21;22;25;27;29;30;31;32;34;35;36;3;9;10;11;12;13;14;16;20;24;25;26;27;28;29;30;31;32;33;34;35	4931406P16Rik	Mus musculus	RIKEN cDNA 4931406P16 gene	Q8C5X1	Q8C5X1_MOUSE	933	FALSE	_HSS[Phospho (STY)]GEQETSTLPSPPLLTTVEDVNQDNK_.3;_HSS[Phospho (STY)]GEQETSTLPSPPLLTTVEDVNQDNK_.4	14.0824270248413;19.2229290008545;10.9975566864014;13.8235445022583;17.0979919433594;18.2060737609863;15.7246141433716;10.321949005127;27.2479076385498;20.034782409668;17.054931640625;14.051082611084;15.5616598129272;24.6560592651367;16.0524024963379;28.5403575897217;21.2857646942139;19.7525291442871;35.7029647827148;22.5980911254883;22.7238063812256;23.5780448913574;6.17221260070801;5.5299000740…	0.921959459781647;0.900942862033844;0.815763175487518;0.908662021160126;0.91729748249054;0.91404265165329;0.896161079406738;0.877125024795532;0.916414141654968;0.920933425426483;0.760821282863617;0.928932070732117;0.904740691184998;0.869301676750183;0.893625319004059;0.985514402389526;0.845528423786163;0.796238899230957;0.96164071559906;0.838904559612274;0.917333364486694;0.936169505119324;0.8557…	_HS[Phospho (STY): 7.4%]S[Phospho (STY): 92.2%]GEQET[Phospho (STY): 0.4%]S[Phospho (STY): 0%]T[Phospho (STY): 0%]LPS[Phospho (STY): 0%]PPLLT[Phospho (STY): 0%]T[Phospho (STY): 0%]VEDVNQDNK_;_HS[Phospho (STY): 9.6%]S[Phospho (STY): 90.1%]GEQET[Phospho (STY): 0.2%]S[Phospho (STY): 0%]T[Phospho (STY): 0%]LPS[Phospho (STY): 0%]PPLLT[Phospho (STY): 0%]T[Phospho (STY): 0%]VEDVNQDNK_;_HS[Phospho (STY): …	1.21916014889849;1.34546915391638;0.721413064006331;0.591004452630771;1.34100310904577;1.33969932890793;1.56484242241856;1.98874115871596;0.65767518852494;1.06548002524615;0.763163738208179;0.689738789985763;0.840553839607504;0.633472511044409;3.0286339608682;0.742235179844899;0.627439553429089;1.02025704081262;0.639720965894767;0.690662597547563;1.85937673024172;0.782839175540819;1.3454691539163…	1	_HSS[Phospho (STY)]GEQETSTLPSPPLLTTVEDVNQDNK_.3;_HSS[Phospho (STY)]GEQETSTLPSPPLLTTVEDVNQDNK_.4	2	GPDLVAAVKQRRKHSSGEQETSTLPSPPLLT	S		Color2 [A=255, R=169, G=169, B=169]	2	4		Casein kinase II substrate motif;MDC1 BRCT domain binding motif;PKA kinase substrate motif;PKC kinase substrate motif;Plk1 PBD domain binding motif														Completeproteome;Proteomicsidentification;Referenceproteome		14.7693	14.7597	14.5353	14.1602	13.6762
+	3.97263	7.81295	Aak1_S622_M2	0.999779	Not Defined	2;8;1;3;4;6;7;9;13;15;16;20;21;22;24;25;26;28;29;30;31;32;36	Aak1	Mus musculus	AP2-associated protein kinase 1	Q3UHJ0	AAK1_MOUSE	614	FALSE	_VGSLTPPS[Phospho (STY)]S[Phospho (STY)]PK_.2;_VGSLT[Phospho (STY)]PPSS[Phospho (STY)]PK_.2	5.67145156860352;12.05064868927;60.1479835510254;71.289924621582;71.4563217163086;67.7947998046875;61.946907043457;47.401309967041;59.1979637145996;54.1699485778809;60.8431968688965;56.7096252441406;55.5763549804688;54.328800201416;65.1111068725586;75.9979476928711;34.3283920288086;65.664680480957;70.2184982299805;64.325927734375;47.7819366455078;68.4744186401367;66.3661575317383	0.919662714004517;0.998971343040466;0.808196127414703;0.9947190284729;0.999256551265717;0.944335103034973;0.969180345535278;0.831141114234924;0.985482394695282;0.989004373550415;0.988069593906403;0.854952752590179;0.978139162063599;0.920272350311279;0.96523904800415;0.995485186576843;0.917326629161835;0.968948125839233;0.958186984062195;0.849515736103058;0.82588666677475;0.999778628349304;0.97547…	_VGS[Phospho (STY): 2.6%]LT[Phospho (STY): 10.2%]PPS[Phospho (STY): 92%]S[Phospho (STY): 95.2%]PK_;_VGS[Phospho (STY): 0%]LT[Phospho (STY): 0.2%]PPS[Phospho (STY): 99.9%]S[Phospho (STY): 99.9%]PK_;_VGS[Phospho (STY): 0%]LT[Phospho (STY): 100%]PPS[Phospho (STY): 19.2%]S[Phospho (STY): 80.8%]PK_;_VGS[Phospho (STY): 0%]LT[Phospho (STY): 100%]PPS[Phospho (STY): 0.5%]S[Phospho (STY): 99.5%]PK_;_VGS[Ph…	2.06267972945673;1.34100310904577;1.21916014889849;1.34546915391638;1.43342961801245;0.952855674126816;0.591004452630771;1.79415336907869;0.615201140917165;1.12961913706254;0.65767518852494;0.763163738208179;0.689738789985763;0.840553839607504;1.25627534138246;0.633472511044409;2.24307207807823;0.860286486522901;0.742235179844899;0.627439553429089;1.02025704081262;0.639720965894767;0.782839175540…	2	_VGSLTPPS[Phospho (STY)]S[Phospho (STY)]PK_.2;_VGSLT[Phospho (STY)]PPSS[Phospho (STY)]PK_.2	2	PTIQGQKVGSLTPPSSPKTQRAGHRRILSDV	S		Color2 [A=255, R=169, G=169, B=169]	2	4		Casein kinase II substrate motif;ERK1,2 kinase substrate motif;Growth associated histone HI kinase substrate motif;GSK-3, ERK1, ERK2, CDK5 substrate motif;MDC1 BRCT domain binding motif;PKA kinase substrate motif;PKC kinase substrate motif;Plk1 PBD domain binding motif;WW domain binding motif								adenyl nucleotide binding;adenyl ribonucleotide binding;AP-2 adaptor complex binding;ATP binding;binding;catalytic activity;kinase activity;Notch binding;nucleotide binding;phosphotransferase activity, alcohol group as acceptor;protein binding;protein complex binding;protein kinase activity;protein serine/threonine kinase activity;purine nucleotide binding;purine ribonucleoside triphosphate bindi…	biological regulation;cellular component organization;cellular membrane organization;cellular metabolic process;cellular process;endocytosis;establishment of localization;macromolecule metabolic process;macromolecule modification;membrane invagination;membrane organization;metabolic process;phosphorus metabolic process;primary metabolic process;protein metabolic process;protein modification proce…	cell leading edge;cell part;cytoplasmic membrane-bounded vesicle;intracellular membrane-bounded organelle;intracellular organelle;organelle;vesicle		Pkinase	AACTTT_UNKNOWN;ACTAYRNNNCCCR_UNKNOWN;ADDYA_ERYTHROID_DIFFERENTIATION_BY_HEMIN;ASTON_MAJOR_DEPRESSIVE_DISORDER_DN;BURTON_ADIPOGENESIS_11;CAGCTG_V$AP4_Q5;CAGGTG_V$E12_Q6;CASORELLI_ACUTE_PROMYELOCYTIC_LEUKEMIA_UP;CHARAFE_BREAST_CANCER_LUMINAL_VS_MESENCHYMAL_DN;CHEN_METABOLIC_SYNDROM_NETWORK;CHICAS_RB1_TARGETS_LOW_SERUM;chr2p14;chr2p24;CTACCTC,LET-7A,LET-7B,LET-7C,LET-7D,LET-7E,LET-7F,MIR-98,LET-7G,L…	Acetylation;Alternativesplicing;ATP-binding;Cellmembrane;Coatedpit;Completeproteome;Endocytosis;Kinase;Membrane;Nucleotide-binding;Phosphoprotein;Referenceproteome;Serine/threonine-proteinkinase;Transferase		9.99154	10.1157	9.7734	18.7096	17.9048
+	1.5546	-1.8607	Aak1_S635_M1	0.999911	Not Defined	1;2;5;6;7;8;9;11;12;13;15;16;17;19;20;21;22;23;24;25;26;28;30;31;32;33;34;1;3;7;8;9;11;13;14;16;17;19;21;22;23;25;28;29;30;31;35	Aak1	Mus musculus	AP2-associated protein kinase 1	Q3UHJ0	AAK1_MOUSE	633	FALSE	_ILS[Phospho (STY)]DVTHSAVFGVPASK_.2;_ILS[Phospho (STY)]DVTHSAVFGVPASK_.3	18.4883518218994;14.4217662811279;14.7249422073364;12.1623458862305;6.88419532775879;7.05489253997803;7.013756275177;9.00701427459717;6.49143505096436;7.39329624176025;6.25874805450439;8.17054748535156;13.5232210159302;13.2580308914185;10.181321144104;9.92268466949463;7.42061328887939;16.1483345031738;7.57497501373291;10.8315305709839;3.8649570941925;12.2066469192505;8.02272415161133;10.029645919…	0.999846816062927;0.986652135848999;0.989081621170044;0.998692810535431;0.991719901561737;0.86619758605957;0.961794257164001;0.906434595584869;0.909059524536133;0.965601563453674;0.909673869609833;0.934625446796417;0.996320366859436;0.976605415344238;0.99854189157486;0.974389731884003;0.979109346866608;0.994477093219757;0.907931983470917;0.788128674030304;0.775990605354309;0.998741090297699;0.931…	_ILS[Phospho (STY): 100%]DVT[Phospho (STY): 0%]HS[Phospho (STY): 0%]AVFGVPAS[Phospho (STY): 0%]K_;_ILS[Phospho (STY): 98.7%]DVT[Phospho (STY): 1.3%]HS[Phospho (STY): 0%]AVFGVPAS[Phospho (STY): 0%]K_;_ILS[Phospho (STY): 98.9%]DVT[Phospho (STY): 1.1%]HS[Phospho (STY): 0%]AVFGVPAS[Phospho (STY): 0%]K_;_ILS[Phospho (STY): 99.9%]DVT[Phospho (STY): 0.1%]HS[Phospho (STY): 0%]AVFGVPAS[Phospho (STY): 0%]K…	1.21916014889849;2.06267972945673;0.721413064006331;0.952855674126816;0.591004452630771;1.34100310904577;1.79415336907869;0.960246789668332;1.56484242241856;0.615201140917165;1.12961913706254;0.65767518852494;1.06548002524615;0.674338302065574;0.763163738208179;0.689738789985763;0.840553839607504;0.742983017029743;1.25627534138246;0.633472511044409;2.24307207807823;0.860286486522901;0.62743955342…	1	_ILS[Phospho (STY)]DVTHSAVFGVPASK_.2;_ILS[Phospho (STY)]DVTHSAVFGVPASK_.3	2	PSSPKTQRAGHRRILSDVTHSAVFGVPASKS	S	Q91VJ4	Color2 [A=255, R=169, G=169, B=169]	2	4		14-3-3 domain binding motif;Calmodulin-dependent protein kinase II substrate motif;Casein kinase II substrate motif;PKA kinase substrate motif;PKC kinase substrate motif;ZIP kinase substrate motif	NDR1							adenyl nucleotide binding;adenyl ribonucleotide binding;AP-2 adaptor complex binding;ATP binding;binding;catalytic activity;kinase activity;Notch binding;nucleotide binding;phosphotransferase activity, alcohol group as acceptor;protein binding;protein complex binding;protein kinase activity;protein serine/threonine kinase activity;purine nucleotide binding;purine ribonucleoside triphosphate bindi…	biological regulation;cellular component organization;cellular membrane organization;cellular metabolic process;cellular process;endocytosis;establishment of localization;macromolecule metabolic process;macromolecule modification;membrane invagination;membrane organization;metabolic process;phosphorus metabolic process;primary metabolic process;protein metabolic process;protein modification proce…	cell leading edge;cell part;cytoplasmic membrane-bounded vesicle;intracellular membrane-bounded organelle;intracellular organelle;organelle;vesicle		Pkinase	AACTTT_UNKNOWN;ACTAYRNNNCCCR_UNKNOWN;ADDYA_ERYTHROID_DIFFERENTIATION_BY_HEMIN;ASTON_MAJOR_DEPRESSIVE_DISORDER_DN;BURTON_ADIPOGENESIS_11;CAGCTG_V$AP4_Q5;CAGGTG_V$E12_Q6;CASORELLI_ACUTE_PROMYELOCYTIC_LEUKEMIA_UP;CHARAFE_BREAST_CANCER_LUMINAL_VS_MESENCHYMAL_DN;CHEN_METABOLIC_SYNDROM_NETWORK;CHICAS_RB1_TARGETS_LOW_SERUM;chr2p14;chr2p24;CTACCTC,LET-7A,LET-7B,LET-7C,LET-7D,LET-7E,LET-7F,MIR-98,LET-7G,L…	Acetylation;Alternativesplicing;ATP-binding;Cellmembrane;Coatedpit;Completeproteome;Endocytosis;Kinase;Membrane;Nucleotide-binding;Phosphoprotein;Referenceproteome;Serine/threonine-proteinkinase;Transferase		12.8363	12.7996	12.4323	13.0744	12.7584
	0.103449	-0.074186	Aak1_S729_M1	0.996418	Not Defined	1;2;6;11;13;15;16;25;26;28;34;36;1;2;3;6;11;12;13;15;16;25;26;28;33;36	Aak1	Mus musculus	AP2-associated protein kinase 1	Q3UHJ0	AAK1_MOUSE	726	FALSE	_LGGS[Phospho (STY)]AESLIPGFQPTQGDAFTTPSFSAGTAEK_.3;_LGGS[Phospho (STY)]AESLIPGFQ[Deamidation (NQ)]PTQGDAFTTPSFSAGTAEK_.3	26.5730953216553;16.2526092529297;16.5148525238037;25.6354122161865;6.0992374420166;16.6781558990479;26.279670715332;22.1024780273438;11.9260282516479;31.3243350982666;11.5078554153442;29.450439453125;52.7710075378418;28.921028137207;21.3303451538086;29.3007793426514;38.0354919433594;36.7803230285645;34.7748641967773;36.4016532897949;44.9717979431152;43.7780265808105;26.8941955566406;56.752899169…	0.973098397254944;0.949378430843353;0.875637352466583;0.865619719028473;0.953733921051025;0.869347274303436;0.95631206035614;0.996418356895447;0.957099616527557;0.963265180587769;0.894174098968506;0.976860046386719;0.970914125442505;0.917975664138794;0.882102191448212;0.761416733264923;0.805013716220856;0.926385462284088;0.903900265693665;0.775120258331299;0.955741465091705;0.99448561668396;0.913…	_LGGS[Phospho (STY): 97.3%]AES[Phospho (STY): 2.7%]LIPGFQPT[Phospho (STY): 0%]QGDAFT[Phospho (STY): 0%]T[Phospho (STY): 0%]PS[Phospho (STY): 0%]FS[Phospho (STY): 0%]AGT[Phospho (STY): 0%]AEK_;_LGGS[Phospho (STY): 94.9%]AES[Phospho (STY): 5%]LIPGFQPT[Phospho (STY): 0%]QGDAFT[Phospho (STY): 0%]T[Phospho (STY): 0%]PS[Phospho (STY): 0%]FS[Phospho (STY): 0%]AGT[Phospho (STY): 0%]AEK_;_LGGS[Phospho (ST…	1.21916014889849;2.06267972945673;0.952855674126816;0.960246789668332;0.615201140917165;1.12961913706254;0.65767518852494;0.633472511044409;2.24307207807823;0.860286486522901;0.690662597547563;0.782839175540819;1.21916014889849;2.06267972945673;1.34546915391638;0.952855674126816;0.960246789668332;1.56484242241856;0.615201140917165;1.12961913706254;0.65767518852494;0.633472511044409;2.243072078078…	1	_LGGS[Phospho (STY)]AESLIPGFQPTQGDAFTTPSFSAGTAEK_.3;_LGGS[Phospho (STY)]AESLIPGFQ[Deamidation (NQ)]PTQGDAFTTPSFSAGTAEK_.3	2	FAKLGEGKLPEKLGGSAESLIPGFQPTQGDA	S		Color2 [A=255, R=169, G=169, B=169]	2	4		Casein kinase II substrate motif;PKA kinase substrate motif								adenyl nucleotide binding;adenyl ribonucleotide binding;AP-2 adaptor complex binding;ATP binding;binding;catalytic activity;kinase activity;Notch binding;nucleotide binding;phosphotransferase activity, alcohol group as acceptor;protein binding;protein complex binding;protein kinase activity;protein serine/threonine kinase activity;purine nucleotide binding;purine ribonucleoside triphosphate bindi…	biological regulation;cellular component organization;cellular membrane organization;cellular metabolic process;cellular process;endocytosis;establishment of localization;macromolecule metabolic process;macromolecule modification;membrane invagination;membrane organization;metabolic process;phosphorus metabolic process;primary metabolic process;protein metabolic process;protein modification proce…	cell leading edge;cell part;cytoplasmic membrane-bounded vesicle;intracellular membrane-bounded organelle;intracellular organelle;organelle;vesicle		Pkinase	AACTTT_UNKNOWN;ACTAYRNNNCCCR_UNKNOWN;ADDYA_ERYTHROID_DIFFERENTIATION_BY_HEMIN;ASTON_MAJOR_DEPRESSIVE_DISORDER_DN;BURTON_ADIPOGENESIS_11;CAGCTG_V$AP4_Q5;CAGGTG_V$E12_Q6;CASORELLI_ACUTE_PROMYELOCYTIC_LEUKEMIA_UP;CHARAFE_BREAST_CANCER_LUMINAL_VS_MESENCHYMAL_DN;CHEN_METABOLIC_SYNDROM_NETWORK;CHICAS_RB1_TARGETS_LOW_SERUM;chr2p14;chr2p24;CTACCTC,LET-7A,LET-7B,LET-7C,LET-7D,LET-7E,LET-7F,MIR-98,LET-7G,L…	Acetylation;Alternativesplicing;ATP-binding;Cellmembrane;Coatedpit;Completeproteome;Endocytosis;Kinase;Membrane;Nucleotide-binding;Phosphoprotein;Referenceproteome;Serine/threonine-proteinkinase;Transferase		12.6824	12.8586	12.8281	13.5777	13.5575
	0.0595776	0.0713123	Aak1_T604_M1	0.999996	Not Defined	1;2;3;4;5;6;7;8;9;10;11;12;13;14;15;16;17;18;19;20;21;22;23;24;25;26;27;28;29;30;32;33;35;36	Aak1	Mus musculus	AP2-associated protein kinase 1	Q3UHJ0	AAK1_MOUSE	601	FALSE	_VQTT[Phospho (STY)]PPPTIQGQK_.2	18.3910999298096;17.6183567047119;10.6727905273438;7.42801570892334;14.1557455062866;8.91270351409912;19.2924842834473;19.8802051544189;10.5142021179199;8.35143661499023;19.0777168273926;18.5033512115479;16.4614639282227;7.72005176544189;13.4748992919922;18.0468235015869;18.1554374694824;6.08821964263916;15.7423715591431;13.2177257537842;14.5479774475098;14.2306652069092;10.7103004455566;15.71602…	0.99925023317337;0.998270213603973;0.986939251422882;0.9956094622612;0.995587766170502;0.994516730308533;0.999973356723785;0.999934792518616;0.998702466487885;0.988887131214142;0.999931514263153;0.999994456768036;0.999627232551575;0.997592866420746;0.999517619609833;0.999995470046997;0.99998414516449;0.987301290035248;0.999626457691193;0.999285221099854;0.999860823154449;0.999996423721313;0.99594…	_VQT[Phospho (STY): 0.1%]T[Phospho (STY): 99.9%]PPPT[Phospho (STY): 0%]IQGQK_;_VQT[Phospho (STY): 0.2%]T[Phospho (STY): 99.8%]PPPT[Phospho (STY): 0%]IQGQK_;_VQT[Phospho (STY): 1.3%]T[Phospho (STY): 98.7%]PPPT[Phospho (STY): 0%]IQGQK_;_VQT[Phospho (STY): 0.3%]T[Phospho (STY): 99.6%]PPPT[Phospho (STY): 0.2%]IQGQK_;_VQT[Phospho (STY): 0.4%]T[Phospho (STY): 99.6%]PPPT[Phospho (STY): 0%]IQGQK_;_VQT[Ph…	1.21916014889849;2.06267972945673;1.34546915391638;1.43342961801245;0.721413064006331;0.952855674126816;0.591004452630771;1.34100310904577;1.79415336907869;1.33969932890793;0.960246789668332;1.56484242241856;0.615201140917165;1.98874115871596;1.12961913706254;0.65767518852494;1.06548002524615;1.43348017645385;0.674338302065574;0.763163738208179;0.689738789985763;0.840553839607504;0.74298301702974…	1	_VQTT[Phospho (STY)]PPPTIQGQK_.2	1	GQIQAPVRQQPKVQTTPPPTIQGQKVGSLTP	T		Color2 [A=255, R=169, G=169, B=169]	2	4		G protein-coupled receptor kinase 1 substrate motif;GSK-3, ERK1, ERK2, CDK5 substrate motif;PKA kinase substrate motif;WW domain binding motif								adenyl nucleotide binding;adenyl ribonucleotide binding;AP-2 adaptor complex binding;ATP binding;binding;catalytic activity;kinase activity;Notch binding;nucleotide binding;phosphotransferase activity, alcohol group as acceptor;protein binding;protein complex binding;protein kinase activity;protein serine/threonine kinase activity;purine nucleotide binding;purine ribonucleoside triphosphate bindi…	biological regulation;cellular component organization;cellular membrane organization;cellular metabolic process;cellular process;endocytosis;establishment of localization;macromolecule metabolic process;macromolecule modification;membrane invagination;membrane organization;metabolic process;phosphorus metabolic process;primary metabolic process;protein metabolic process;protein modification proce…	cell leading edge;cell part;cytoplasmic membrane-bounded vesicle;intracellular membrane-bounded organelle;intracellular organelle;organelle;vesicle		Pkinase	AACTTT_UNKNOWN;ACTAYRNNNCCCR_UNKNOWN;ADDYA_ERYTHROID_DIFFERENTIATION_BY_HEMIN;ASTON_MAJOR_DEPRESSIVE_DISORDER_DN;BURTON_ADIPOGENESIS_11;CAGCTG_V$AP4_Q5;CAGGTG_V$E12_Q6;CASORELLI_ACUTE_PROMYELOCYTIC_LEUKEMIA_UP;CHARAFE_BREAST_CANCER_LUMINAL_VS_MESENCHYMAL_DN;CHEN_METABOLIC_SYNDROM_NETWORK;CHICAS_RB1_TARGETS_LOW_SERUM;chr2p14;chr2p24;CTACCTC,LET-7A,LET-7B,LET-7C,LET-7D,LET-7E,LET-7F,MIR-98,LET-7G,L…	Acetylation;Alternativesplicing;ATP-binding;Cellmembrane;Coatedpit;Completeproteome;Endocytosis;Kinase;Membrane;Nucleotide-binding;Phosphoprotein;Referenceproteome;Serine/threonine-proteinkinase;Transferase		15.0899	14.3439	13.7966	15.1467	15.1048
	0.250079	0.259896	Aak1_T618_M1	0.999985	Not Defined	2;5;6;7;8;11;12;14;15;16;17;19;20;21;22;24;25;26;29;31;32;33;34;36	Aak1	Mus musculus	AP2-associated protein kinase 1	Q3UHJ0	AAK1_MOUSE	614	FALSE	_VGSLT[Phospho (STY)]PPSSPK_.2	7.54854154586792;15.6775465011597;10.1722402572632;8.5739107131958;11.6196451187134;13.5830421447754;4.21534872055054;10.7870664596558;12.9507703781128;13.0742292404175;7.43516492843628;12.2529468536377;14.0282421112061;13.1716279983521;17.5653285980225;14.008638381958;9.51593112945557;4.9866886138916;14.491888999939;4.21183919906616;9.84418678283691;10.6920509338379;6.7173957824707;6.00758647918…	0.969942331314087;0.999984681606293;0.983581483364105;0.879094839096069;0.999718248844147;0.959446609020233;0.892519295215607;0.998501062393188;0.998655319213867;0.769408285617828;0.989167273044586;0.998082399368286;0.999355673789978;0.999472498893738;0.996705830097198;0.989957809448242;0.99444192647934;0.938331663608551;0.999245822429657;0.892182111740112;0.991783499717712;0.999383330345154;0.95…	_VGS[Phospho (STY): 2.5%]LT[Phospho (STY): 97%]PPS[Phospho (STY): 0.1%]S[Phospho (STY): 0.4%]PK_;_VGS[Phospho (STY): 0%]LT[Phospho (STY): 100%]PPS[Phospho (STY): 0%]S[Phospho (STY): 0%]PK_;_VGS[Phospho (STY): 0%]LT[Phospho (STY): 98.4%]PPS[Phospho (STY): 0.1%]S[Phospho (STY): 1.6%]PK_;_VGS[Phospho (STY): 0%]LT[Phospho (STY): 87.9%]PPS[Phospho (STY): 0%]S[Phospho (STY): 12%]PK_;_VGS[Phospho (STY):…	2.06267972945673;0.721413064006331;0.952855674126816;0.591004452630771;1.34100310904577;0.960246789668332;1.56484242241856;1.98874115871596;1.12961913706254;0.65767518852494;1.06548002524615;0.674338302065574;0.763163738208179;0.689738789985763;0.840553839607504;1.25627534138246;0.633472511044409;2.24307207807823;0.742235179844899;1.02025704081262;0.639720965894767;0.637459414740307;0.69066259754…	1	_VGSLT[Phospho (STY)]PPSSPK_.2	1	TTPPPTIQGQKVGSLTPPSSPKTQRAGHRRI	T		Color2 [A=255, R=169, G=169, B=169]	2	4		Casein kinase II substrate motif;G protein-coupled receptor kinase 1 substrate motif;GSK-3, ERK1, ERK2, CDK5 substrate motif;RAF1 kinase substrate motif;WW domain binding motif								adenyl nucleotide binding;adenyl ribonucleotide binding;AP-2 adaptor complex binding;ATP binding;binding;catalytic activity;kinase activity;Notch binding;nucleotide binding;phosphotransferase activity, alcohol group as acceptor;protein binding;protein complex binding;protein kinase activity;protein serine/threonine kinase activity;purine nucleotide binding;purine ribonucleoside triphosphate bindi…	biological regulation;cellular component organization;cellular membrane organization;cellular metabolic process;cellular process;endocytosis;establishment of localization;macromolecule metabolic process;macromolecule modification;membrane invagination;membrane organization;metabolic process;phosphorus metabolic process;primary metabolic process;protein metabolic process;protein modification proce…	cell leading edge;cell part;cytoplasmic membrane-bounded vesicle;intracellular membrane-bounded organelle;intracellular organelle;organelle;vesicle		Pkinase	AACTTT_UNKNOWN;ACTAYRNNNCCCR_UNKNOWN;ADDYA_ERYTHROID_DIFFERENTIATION_BY_HEMIN;ASTON_MAJOR_DEPRESSIVE_DISORDER_DN;BURTON_ADIPOGENESIS_11;CAGCTG_V$AP4_Q5;CAGGTG_V$E12_Q6;CASORELLI_ACUTE_PROMYELOCYTIC_LEUKEMIA_UP;CHARAFE_BREAST_CANCER_LUMINAL_VS_MESENCHYMAL_DN;CHEN_METABOLIC_SYNDROM_NETWORK;CHICAS_RB1_TARGETS_LOW_SERUM;chr2p14;chr2p24;CTACCTC,LET-7A,LET-7B,LET-7C,LET-7D,LET-7E,LET-7F,MIR-98,LET-7G,L…	Acetylation;Alternativesplicing;ATP-binding;Cellmembrane;Coatedpit;Completeproteome;Endocytosis;Kinase;Membrane;Nucleotide-binding;Phosphoprotein;Referenceproteome;Serine/threonine-proteinkinase;Transferase		13.4146	13.5589	13.6237	13.7944	13.8585
+	3.97263	7.81295	Aak1_T618_M2	0.999779	Not Defined	1;3;4;6;7;9;13;15;16;20;21;22;24;25;26;28;29;30;31;32;36;5;33;34;35	Aak1	Mus musculus	AP2-associated protein kinase 1	Q3UHJ0	AAK1_MOUSE	614	FALSE	_VGSLT[Phospho (STY)]PPSS[Phospho (STY)]PK_.2;_VGSLT[Phospho (STY)]PPS[Phospho (STY)]SPK_.2	60.1479835510254;71.289924621582;71.4563217163086;67.7947998046875;61.946907043457;47.401309967041;59.1979637145996;54.1699485778809;60.8431968688965;56.7096252441406;55.5763549804688;54.328800201416;65.1111068725586;75.9979476928711;34.3283920288086;65.664680480957;70.2184982299805;64.325927734375;47.7819366455078;68.4744186401367;66.3661575317383;64.155158996582;66.8815383911133;67.588340759277…	0.808196127414703;0.9947190284729;0.999256551265717;0.944335103034973;0.969180345535278;0.831141114234924;0.985482394695282;0.989004373550415;0.988069593906403;0.854952752590179;0.978139162063599;0.920272350311279;0.96523904800415;0.995485186576843;0.917326629161835;0.968948125839233;0.958186984062195;0.849515736103058;0.82588666677475;0.999778628349304;0.975474059581757;0.932051002979279;0.99277…	_VGS[Phospho (STY): 0%]LT[Phospho (STY): 100%]PPS[Phospho (STY): 19.2%]S[Phospho (STY): 80.8%]PK_;_VGS[Phospho (STY): 0%]LT[Phospho (STY): 100%]PPS[Phospho (STY): 0.5%]S[Phospho (STY): 99.5%]PK_;_VGS[Phospho (STY): 0%]LT[Phospho (STY): 100%]PPS[Phospho (STY): 0.1%]S[Phospho (STY): 99.9%]PK_;_VGS[Phospho (STY): 0%]LT[Phospho (STY): 100%]PPS[Phospho (STY): 5.6%]S[Phospho (STY): 94.4%]PK_;_VGS[Phosp…	1.21916014889849;1.34546915391638;1.43342961801245;0.952855674126816;0.591004452630771;1.79415336907869;0.615201140917165;1.12961913706254;0.65767518852494;0.763163738208179;0.689738789985763;0.840553839607504;1.25627534138246;0.633472511044409;2.24307207807823;0.860286486522901;0.742235179844899;0.627439553429089;1.02025704081262;0.639720965894767;0.782839175540819;0.721413064006331;0.6374594147…	2	_VGSLT[Phospho (STY)]PPSS[Phospho (STY)]PK_.2;_VGSLT[Phospho (STY)]PPS[Phospho (STY)]SPK_.2	2	TTPPPTIQGQKVGSLTPPSSPKTQRAGHRRI	T		Color2 [A=255, R=169, G=169, B=169]	2	4		Casein kinase II substrate motif;G protein-coupled receptor kinase 1 substrate motif;GSK-3, ERK1, ERK2, CDK5 substrate motif;RAF1 kinase substrate motif;WW domain binding motif								adenyl nucleotide binding;adenyl ribonucleotide binding;AP-2 adaptor complex binding;ATP binding;binding;catalytic activity;kinase activity;Notch binding;nucleotide binding;phosphotransferase activity, alcohol group as acceptor;protein binding;protein complex binding;protein kinase activity;protein serine/threonine kinase activity;purine nucleotide binding;purine ribonucleoside triphosphate bindi…	biological regulation;cellular component organization;cellular membrane organization;cellular metabolic process;cellular process;endocytosis;establishment of localization;macromolecule metabolic process;macromolecule modification;membrane invagination;membrane organization;metabolic process;phosphorus metabolic process;primary metabolic process;protein metabolic process;protein modification proce…	cell leading edge;cell part;cytoplasmic membrane-bounded vesicle;intracellular membrane-bounded organelle;intracellular organelle;organelle;vesicle		Pkinase	AACTTT_UNKNOWN;ACTAYRNNNCCCR_UNKNOWN;ADDYA_ERYTHROID_DIFFERENTIATION_BY_HEMIN;ASTON_MAJOR_DEPRESSIVE_DISORDER_DN;BURTON_ADIPOGENESIS_11;CAGCTG_V$AP4_Q5;CAGGTG_V$E12_Q6;CASORELLI_ACUTE_PROMYELOCYTIC_LEUKEMIA_UP;CHARAFE_BREAST_CANCER_LUMINAL_VS_MESENCHYMAL_DN;CHEN_METABOLIC_SYNDROM_NETWORK;CHICAS_RB1_TARGETS_LOW_SERUM;chr2p14;chr2p24;CTACCTC,LET-7A,LET-7B,LET-7C,LET-7D,LET-7E,LET-7F,MIR-98,LET-7G,L…	Acetylation;Alternativesplicing;ATP-binding;Cellmembrane;Coatedpit;Completeproteome;Endocytosis;Kinase;Membrane;Nucleotide-binding;Phosphoprotein;Referenceproteome;Serine/threonine-proteinkinase;Transferase		9.99154	10.1157	9.7734	18.7096	17.9048
	0.966997	-0.662892	Abcc1_S290_M1	1	Not Defined	1;2;3;4;5;6;7;8;9;10;11;12;13;14;15;17;18;19;20;21;22;23;24;26;27;28;29;30;32;33;34;35;36;5;13;16;19;20;21;25;29;30;32;34;36	Abcc1	Mus musculus	Multidrug resistance-associated protein 1	O35379	MRP1_MOUSE	288	FALSE	_GSS[Phospho (STY)]QLDVNEEVEALIVK_.2;_GSS[Phospho (STY)]QLDVN[Deamidation (NQ)]EEVEALIVK_.2	33.3967170715332;29.7462348937988;32.459415435791;19.3084411621094;41.1714096069336;30.8915634155273;39.7839393615723;32.1314735412598;32.1803283691406;29.0150203704834;34.3176536560059;24.9726676940918;41.6918983459473;26.521785736084;30.1914157867432;42.9650917053223;23.7444839477539;52.2119140625;33.9968109130859;40.9663391113281;40.0044708251953;41.6471328735352;35.4494514465332;27.0665569305…	0.999997854232788;0.999997794628143;0.999997615814209;0.999997019767761;0.999997913837433;0.99999725818634;0.999996602535248;0.999998509883881;1;0.999997735023499;0.999998033046722;0.999997675418854;0.999996662139893;0.999997496604919;0.999996960163116;0.999998331069946;0.999996185302734;0.999996364116669;0.892335891723633;0.959812223911285;0.938087701797485;0.911083042621613;0.916150748729706;0.…	_GS[Phospho (STY): 0%]S[Phospho (STY): 100%]QLDVNEEVEALIVK_;_GS[Phospho (STY): 10.8%]S[Phospho (STY): 89.2%]Q[Deamidation (NQ): 10.8%]LDVN[Deamidation (NQ): 89.2%]EEVEALIVK_;_GS[Phospho (STY): 4%]S[Phospho (STY): 96%]Q[Deamidation (NQ): 0.2%]LDVN[Deamidation (NQ): 99.8%]EEVEALIVK_;_GS[Phospho (STY): 6.2%]S[Phospho (STY): 93.8%]Q[Deamidation (NQ): 0%]LDVN[Deamidation (NQ): 100%]EEVEALIVK_;_GS[Phos…	1.21916014889849;2.06267972945673;1.34546915391638;1.43342961801245;0.721413064006331;0.952855674126816;0.591004452630771;1.34100310904577;1.79415336907869;1.33969932890793;0.960246789668332;1.56484242241856;0.615201140917165;1.98874115871596;1.12961913706254;1.06548002524615;1.43348017645385;0.674338302065574;0.763163738208179;0.689738789985763;0.840553839607504;0.742983017029743;1.2562753413824…	1	_GSS[Phospho (STY)]QLDVNEEVEALIVK_.2;_GSS[Phospho (STY)]QLDVN[Deamidation (NQ)]EEVEALIVK_.2	2	IVYAPPKDPSKPKGSSQLDVNEEVEALIVKS	S		Color2 [A=255, R=169, G=169, B=169]	2	4		ATM kinase substrate motif;Casein kinase II substrate motif;DNA dependent Protein kinase substrate motif;MDC1 BRCT domain binding motif;PKA kinase substrate motif;PKC kinase substrate motif;Plk1 PBD domain binding motif;Pyruvate dehydrogenase kinase substrate motif								active transmembrane transporter activity;adenyl nucleotide binding;adenyl ribonucleotide binding;ATP binding;ATPase activity;ATPase activity, coupled;ATPase activity, coupled to movement of substances;ATPase activity, coupled to transmembrane movement of substances;binding;catalytic activity;hydrolase activity;hydrolase activity, acting on acid anhydrides;hydrolase activity, acting on acid anhyd…	metabolic process	cell part;extracellular organelle;membrane;organelle;plasma membrane;vesicle	ABC transporters;Vitamin digestion and absorption	ABC_membrane;ABC_tran	ACTGCCT,MIR-34B;ACTIVE_TRANSMEMBRANE_TRANSPORTER_ACTIVITY;ADENYL_NUCLEOTIDE_BINDING;ADENYL_RIBONUCLEOTIDE_BINDING;ATP_BINDING;ATPASE_ACTIVITY;ATPASE_ACTIVITY_COUPLED;ATPASE_ACTIVITY_COUPLED_TO_MOVEMENT_OF_SUBSTANCES;BROWNE_HCMV_INFECTION_14HR_DN;BROWNE_HCMV_INFECTION_24HR_DN;BROWNE_HCMV_INFECTION_2HR_DN;BRUINS_UVC_RESPONSE_VIA_TP53_GROUP_A;CELL_FRACTION;CHIANG_LIVER_CANCER_SUBCLASS_PROLIFERATION_…	ATP-binding;Cellmembrane;Completeproteome;Glycoprotein;Hydrolase;Membrane;Nucleotide-binding;Phosphoprotein;Referenceproteome;Repeat;Transmembrane;Transmembranehelix;Transport		15.4661	15.4852	16.2255	15.9522	16.0155
	0.00366911	0.00654888	Abcc1_S878_M1	1	Not Defined	1;3;5;6;7;8;9;11;15;16;18;19;21;22;24;25;26;27;28;29;30;31;32;33;35;36;1;3;6;7;10;11;14;15;16;17;19;20;22;23;25;26;27;28;29;30;31;35;36;1;3;5;7;11;13;14;16;19;21;23;24;25;27;28;29;30;31;32;33;34;35;36	Abcc1	Mus musculus	Multidrug resistance-associated protein 1	O35379	MRP1_MOUSE	868	FALSE	_TYANAEQDLAS[Phospho (STY)]EDDSVSGSGK_.2;_TYANAEQDLAS[Phospho (STY)]EDDSVSGSGK_.3;_TYANAEQ[Deamidation (NQ)]DLAS[Phospho (STY)]EDDSVSGSGK_.2	30.0198249816895;22.4303798675537;20.4998664855957;20.7409210205078;21.4174003601074;9.97725296020508;17.1559524536133;19.4927959442139;18.0119915008545;18.7050876617432;6.63906478881836;20.1219902038574;22.6396236419678;18.869535446167;12.5195121765137;27.176155090332;27.6271076202393;21.6407794952393;39.2786064147949;26.2338943481445;33.9565162658691;20.9061183929443;17.6603031158447;35.0328407…	0.999842405319214;0.972079336643219;0.861226201057434;0.989598453044891;0.985184073448181;0.940130531787872;0.954610586166382;0.993696451187134;0.774405539035797;0.995531976222992;0.903069734573364;0.815116405487061;0.961822688579559;0.982878088951111;0.867602050304413;0.995614349842072;0.999024093151093;0.991931796073914;0.999990999698639;0.998487889766693;0.972237229347229;0.947117626667023;0.9…	_T[Phospho (STY): 0%]Y[Phospho (STY): 0%]ANAEQDLAS[Phospho (STY): 100%]EDDS[Phospho (STY): 0%]VS[Phospho (STY): 0%]GS[Phospho (STY): 0%]GK_;_T[Phospho (STY): 0%]Y[Phospho (STY): 0%]ANAEQDLAS[Phospho (STY): 97.2%]EDDS[Phospho (STY): 2.8%]VS[Phospho (STY): 0%]GS[Phospho (STY): 0%]GK_;_T[Phospho (STY): 0%]Y[Phospho (STY): 0%]ANAEQDLAS[Phospho (STY): 86.1%]EDDS[Phospho (STY): 13.8%]VS[Phospho (STY): …	1.21916014889849;1.34546915391638;0.721413064006331;0.952855674126816;0.591004452630771;1.34100310904577;1.79415336907869;0.960246789668332;1.12961913706254;0.65767518852494;1.43348017645385;0.674338302065574;0.689738789985763;0.840553839607504;1.25627534138246;0.633472511044409;2.24307207807823;3.0286339608682;0.860286486522901;0.742235179844899;0.627439553429089;1.02025704081262;0.6397209658947…	1	_TYANAEQDLAS[Phospho (STY)]EDDSVSGSGK_.2;_TYANAEQDLAS[Phospho (STY)]EDDSVSGSGK_.3;_TYANAEQ[Deamidation (NQ)]DLAS[Phospho (STY)]EDDSVSGSGK_.2	3	AEFLRTYANAEQDLASEDDSVSGSGKESKPV	S		Color2 [A=255, R=169, G=169, B=169]	2	4		Casein kinase I substrate motif;Casein kinase II substrate motif;G protein-coupled receptor kinase 1 substrate motif;GSK3 kinase substrate motif;Pyruvate dehydrogenase kinase substrate motif								active transmembrane transporter activity;adenyl nucleotide binding;adenyl ribonucleotide binding;ATP binding;ATPase activity;ATPase activity, coupled;ATPase activity, coupled to movement of substances;ATPase activity, coupled to transmembrane movement of substances;binding;catalytic activity;hydrolase activity;hydrolase activity, acting on acid anhydrides;hydrolase activity, acting on acid anhyd…	metabolic process	cell part;extracellular organelle;membrane;organelle;plasma membrane;vesicle	ABC transporters;Vitamin digestion and absorption	ABC_membrane;ABC_tran	ACTGCCT,MIR-34B;ACTIVE_TRANSMEMBRANE_TRANSPORTER_ACTIVITY;ADENYL_NUCLEOTIDE_BINDING;ADENYL_RIBONUCLEOTIDE_BINDING;ATP_BINDING;ATPASE_ACTIVITY;ATPASE_ACTIVITY_COUPLED;ATPASE_ACTIVITY_COUPLED_TO_MOVEMENT_OF_SUBSTANCES;BROWNE_HCMV_INFECTION_14HR_DN;BROWNE_HCMV_INFECTION_24HR_DN;BROWNE_HCMV_INFECTION_2HR_DN;BRUINS_UVC_RESPONSE_VIA_TP53_GROUP_A;CELL_FRACTION;CHIANG_LIVER_CANCER_SUBCLASS_PROLIFERATION_…	ATP-binding;Cellmembrane;Completeproteome;Glycoprotein;Hydrolase;Membrane;Nucleotide-binding;Phosphoprotein;Referenceproteome;Repeat;Transmembrane;Transmembranehelix;Transport		12.2075	11.28	13.0567	13.6225	13.9182
+	4.58473	4.19669	Abcc1_S882_M1	0.999124	Not Defined	6;14;20;21;24;25;28;34;36;1;3;5;7;11;13;15;16;19;20;21;22;25;28;29;30;32;33;34;35;36	Abcc1	Mus musculus	Multidrug resistance-associated protein 1	O35379	MRP1_MOUSE	868	FALSE	_TYANAEQDLASEDDS[Phospho (STY)]VSGSGK_.2;_TYANAEQDLASEDDS[Phospho (STY)]VSGSGK_.3	23.2697830200195;15.2962770462036;20.5882053375244;31.0118713378906;22.454704284668;28.4023418426514;24.9477691650391;26.6105422973633;28.608907699585;12.4576320648193;19.5488224029541;20.9839916229248;18.5237922668457;23.644603729248;20.099760055542;23.0031242370605;15.0363025665283;21.9800033569336;21.7744216918945;23.7467079162598;21.6526203155518;23.9178924560547;28.849889755249;21.8885192871…	0.902772545814514;0.911595463752747;0.820380568504333;0.982390463352203;0.86796909570694;0.953309297561646;0.939000964164734;0.9520503282547;0.927524447441101;0.816164553165436;0.981738567352295;0.888812482357025;0.976113140583038;0.996920108795166;0.932241141796112;0.995635032653809;0.98415732383728;0.991340816020966;0.8634073138237;0.900563299655914;0.87470817565918;0.998188376426697;0.99632769…	_T[Phospho (STY): 0%]Y[Phospho (STY): 0%]ANAEQDLAS[Phospho (STY): 2.5%]EDDS[Phospho (STY): 90.3%]VS[Phospho (STY): 7%]GS[Phospho (STY): 0.2%]GK_;_T[Phospho (STY): 0%]Y[Phospho (STY): 0%]ANAEQDLAS[Phospho (STY): 3.2%]EDDS[Phospho (STY): 91.2%]VS[Phospho (STY): 5.6%]GS[Phospho (STY): 0%]GK_;_T[Phospho (STY): 0%]Y[Phospho (STY): 0%]ANAEQDLAS[Phospho (STY): 2.7%]EDDS[Phospho (STY): 82%]VS[Phospho (ST…	0.952855674126816;1.98874115871596;0.763163738208179;0.689738789985763;1.25627534138246;0.633472511044409;0.860286486522901;0.690662597547563;0.782839175540819;1.21916014889849;1.34546915391638;0.721413064006331;0.591004452630771;0.960246789668332;0.615201140917165;1.12961913706254;0.65767518852494;0.674338302065574;0.763163738208179;0.689738789985763;0.840553839607504;0.633472511044409;0.8602864…	1	_TYANAEQDLASEDDS[Phospho (STY)]VSGSGK_.2;_TYANAEQDLASEDDS[Phospho (STY)]VSGSGK_.3	2	RTYANAEQDLASEDDSVSGSGKESKPVENGM	S		Color2 [A=255, R=169, G=169, B=169]	2	4		b-Adrenergic Receptor kinase substrate motif;Casein kinase I substrate motif;Casein kinase II substrate motif;G protein-coupled receptor kinase 1 substrate motif;GSK3 kinase substrate motif;MAPKAPK2 kinase substrate motif								active transmembrane transporter activity;adenyl nucleotide binding;adenyl ribonucleotide binding;ATP binding;ATPase activity;ATPase activity, coupled;ATPase activity, coupled to movement of substances;ATPase activity, coupled to transmembrane movement of substances;binding;catalytic activity;hydrolase activity;hydrolase activity, acting on acid anhydrides;hydrolase activity, acting on acid anhyd…	metabolic process	cell part;extracellular organelle;membrane;organelle;plasma membrane;vesicle	ABC transporters;Vitamin digestion and absorption	ABC_membrane;ABC_tran	ACTGCCT,MIR-34B;ACTIVE_TRANSMEMBRANE_TRANSPORTER_ACTIVITY;ADENYL_NUCLEOTIDE_BINDING;ADENYL_RIBONUCLEOTIDE_BINDING;ATP_BINDING;ATPASE_ACTIVITY;ATPASE_ACTIVITY_COUPLED;ATPASE_ACTIVITY_COUPLED_TO_MOVEMENT_OF_SUBSTANCES;BROWNE_HCMV_INFECTION_14HR_DN;BROWNE_HCMV_INFECTION_24HR_DN;BROWNE_HCMV_INFECTION_2HR_DN;BRUINS_UVC_RESPONSE_VIA_TP53_GROUP_A;CELL_FRACTION;CHIANG_LIVER_CANCER_SUBCLASS_PROLIFERATION_…	ATP-binding;Cellmembrane;Completeproteome;Glycoprotein;Hydrolase;Membrane;Nucleotide-binding;Phosphoprotein;Referenceproteome;Repeat;Transmembrane;Transmembranehelix;Transport		9.99154	10.1157	9.7734	13.136	12.8985
	0.0235965	-0.0149272	Abcc1_S884_M1	0.980352	Not Defined	14;22;24;25;27;28;29;30;31;32;33;34;35;6;10;26	Abcc1	Mus musculus	Multidrug resistance-associated protein 1	O35379	MRP1_MOUSE	868	FALSE	_TYANAEQDLASEDDSVS[Phospho (STY)]GSGK_.2;_TYANAEQDLASEDDSVS[Phospho (STY)]GSGK_.3	25.1979503631592;27.772029876709;18.0734367370605;27.7833595275879;29.5877475738525;38.9928703308105;38.981143951416;51.3508834838867;30.1328201293945;36.9505882263184;36.4028816223145;25.6004257202148;37.5792541503906;9.21345233917236;14.0912160873413;20.4889831542969	0.976971089839935;0.799458801746368;0.953075110912323;0.830268681049347;0.980351984500885;0.9587322473526;0.782440185546875;0.822940111160278;0.857451558113098;0.921568751335144;0.918846726417542;0.834719955921173;0.921547412872314;0.769688725471497;0.796000838279724;0.764030158519745	_T[Phospho (STY): 0%]Y[Phospho (STY): 0%]ANAEQDLAS[Phospho (STY): 0%]EDDS[Phospho (STY): 1.9%]VS[Phospho (STY): 97.7%]GS[Phospho (STY): 0.4%]GK_;_T[Phospho (STY): 0%]Y[Phospho (STY): 0%]ANAEQDLAS[Phospho (STY): 0.7%]EDDS[Phospho (STY): 5.7%]VS[Phospho (STY): 79.9%]GS[Phospho (STY): 13.7%]GK_;_T[Phospho (STY): 0%]Y[Phospho (STY): 0%]ANAEQDLAS[Phospho (STY): 0.1%]EDDS[Phospho (STY): 3.7%]VS[Phospho…	1.98874115871596;0.840553839607504;1.25627534138246;0.633472511044409;3.0286339608682;0.860286486522901;0.742235179844899;0.627439553429089;1.02025704081262;0.639720965894767;0.637459414740307;0.690662597547563;1.85937673024172;0.952855674126816;1.33969932890793;2.24307207807823	1	_TYANAEQDLASEDDSVS[Phospho (STY)]GSGK_.2;_TYANAEQDLASEDDSVS[Phospho (STY)]GSGK_.3	2	YANAEQDLASEDDSVSGSGKESKPVENGMLV	S		Color2 [A=255, R=169, G=169, B=169]	2	4		Casein kinase I substrate motif;Casein kinase II substrate motif								active transmembrane transporter activity;adenyl nucleotide binding;adenyl ribonucleotide binding;ATP binding;ATPase activity;ATPase activity, coupled;ATPase activity, coupled to movement of substances;ATPase activity, coupled to transmembrane movement of substances;binding;catalytic activity;hydrolase activity;hydrolase activity, acting on acid anhydrides;hydrolase activity, acting on acid anhyd…	metabolic process	cell part;extracellular organelle;membrane;organelle;plasma membrane;vesicle	ABC transporters;Vitamin digestion and absorption	ABC_membrane;ABC_tran	ACTGCCT,MIR-34B;ACTIVE_TRANSMEMBRANE_TRANSPORTER_ACTIVITY;ADENYL_NUCLEOTIDE_BINDING;ADENYL_RIBONUCLEOTIDE_BINDING;ATP_BINDING;ATPASE_ACTIVITY;ATPASE_ACTIVITY_COUPLED;ATPASE_ACTIVITY_COUPLED_TO_MOVEMENT_OF_SUBSTANCES;BROWNE_HCMV_INFECTION_14HR_DN;BROWNE_HCMV_INFECTION_24HR_DN;BROWNE_HCMV_INFECTION_2HR_DN;BRUINS_UVC_RESPONSE_VIA_TP53_GROUP_A;CELL_FRACTION;CHIANG_LIVER_CANCER_SUBCLASS_PROLIFERATION_…	ATP-binding;Cellmembrane;Completeproteome;Glycoprotein;Hydrolase;Membrane;Nucleotide-binding;Phosphoprotein;Referenceproteome;Repeat;Transmembrane;Transmembranehelix;Transport		9.99154	10.1157	9.7734	9.90492	9.66944
	0.0235965	-0.0149272	Abcc4_S664_M1	0.994094	Not Defined	8;16;17;21;22;23;24;25;30;34;36	Abcc4	Mus musculus	ATP-binding cassette, sub-family C (CFTR/MRP), member 4	E9Q236	E9Q236_MOUSE	653	FALSE	_TFSEASIWSQQS[Phospho (STY)]SRPSLK_.3	30.9870071411133;25.7151679992676;34.7205429077148;29.3499050140381;31.0214519500732;29.1974334716797;23.7119159698486;23.0823822021484;33.7971954345703;26.3344879150391;32.611213684082	0.872850596904755;0.936131834983826;0.994093894958496;0.959889352321625;0.892774939537048;0.886591732501984;0.84159117937088;0.883475601673126;0.972906470298767;0.941952884197235;0.869247376918793	_T[Phospho (STY): 0%]FS[Phospho (STY): 0%]EAS[Phospho (STY): 0%]IWS[Phospho (STY): 1%]QQS[Phospho (STY): 87.3%]S[Phospho (STY): 10.6%]RPS[Phospho (STY): 1.1%]LK_;_T[Phospho (STY): 0%]FS[Phospho (STY): 0%]EAS[Phospho (STY): 0%]IWS[Phospho (STY): 0.8%]QQS[Phospho (STY): 93.6%]S[Phospho (STY): 2.9%]RPS[Phospho (STY): 2.7%]LK_;_T[Phospho (STY): 0%]FS[Phospho (STY): 0%]EAS[Phospho (STY): 0%]IWS[Phosph…	1.34100310904577;0.65767518852494;1.06548002524615;0.689738789985763;0.840553839607504;0.742983017029743;1.25627534138246;0.633472511044409;0.627439553429089;0.690662597547563;0.782839175540819	1	_TFSEASIWSQQS[Phospho (STY)]SRPSLK_.3	1	LRKRTFSEASIWSQQSSRPSLKDGAPEGQDA	S		Color2 [A=255, R=169, G=169, B=169]	2	4		G protein-coupled receptor kinase 1 substrate motif;GSK3 kinase substrate motif;PKA kinase substrate motif;PKC kinase substrate motif								active transmembrane transporter activity;adenyl nucleotide binding;adenyl ribonucleotide binding;ATP binding;ATPase activity;ATPase activity, coupled;ATPase activity, coupled to movement of substances;ATPase activity, coupled to transmembrane movement of substances;binding;catalytic activity;drug transmembrane transporter activity;hydrolase activity;hydrolase activity, acting on acid anhydrides;…	biological regulation;cellular process;drug transport;establishment of localization;response to chemical stimulus;response to endogenous stimulus;response to stimulus;transmembrane transport;transport	cell part;membrane;plasma membrane	ABC transporters;Bile secretion	ABC_membrane;ABC_tran	AAACCAC,MIR-140;AGGTGCA,MIR-500;BENPORATH_MYC_MAX_TARGETS;BERTUCCI_MEDULLARY_VS_DUCTAL_BREAST_CANCER_UP;BLALOCK_ALZHEIMERS_DISEASE_DN;BOQUEST_STEM_CELL_CULTURED_VS_FRESH_UP;CACGTG_V$MYC_Q2;CASORELLI_ACUTE_PROMYELOCYTIC_LEUKEMIA_DN;CELL_FRACTION;CHARAFE_BREAST_CANCER_LUMINAL_VS_MESENCHYMAL_DN;CHEN_METABOLIC_SYNDROM_NETWORK;chr13q31;COLINA_TARGETS_OF_4EBP1_AND_4EBP2;CYTOPLASM;CYTOPLASMIC_MEMBRANE_B…	ATP-binding;Completeproteome;Nucleotide-binding;Proteomicsidentification;Referenceproteome;Repeat		9.99154	10.1157	9.7734	12.0974	12.1115
+	3.97796	3.27326	Abcc4_S665_M2	0.99908	Not Defined	5;6;7;16;22;25;29;31;32;33;5;7;13;15;19;20;24;25;29;30;31;34;36	Abcc4	Mus musculus	ATP-binding cassette, sub-family C (CFTR/MRP), member 4	E9Q236	E9Q236_MOUSE	653	FALSE	_TFSEASIWSQQSS[Phospho (STY)]RPS[Phospho (STY)]LK_.2;_TFSEASIWSQQSS[Phospho (STY)]RPS[Phospho (STY)]LK_.3	31.0981197357178;27.1301078796387;46.2060623168945;44.3754119873047;12.5489206314087;36.8676681518555;51.7898330688477;26.3449821472168;28.0439414978027;33.647289276123;83.1351089477539;95.0966567993164;72.7897491455078;64.101692199707;66.0107955932617;22.5734233856201;50.5346946716309;73.3500823974609;93.6510162353516;61.1626663208008;65.1829528808594;93.4206848144531;73.4150695800781	0.995323836803436;0.773224234580994;0.899707198143005;0.833922684192657;0.937517166137695;0.756030678749084;0.868256270885468;0.908731281757355;0.761687338352203;0.978766679763794;0.980299592018127;0.91236400604248;0.999079823493958;0.764672696590424;0.79247373342514;0.894054532051086;0.982173085212708;0.81256091594696;0.991513311862946;0.966205835342407;0.776233911514282;0.875866532325745;0.7825…	_T[Phospho (STY): 0%]FS[Phospho (STY): 0%]EAS[Phospho (STY): 0%]IWS[Phospho (STY): 0.1%]QQS[Phospho (STY): 0.4%]S[Phospho (STY): 99.5%]RPS[Phospho (STY): 99.9%]LK_;_T[Phospho (STY): 0%]FS[Phospho (STY): 0%]EAS[Phospho (STY): 0%]IWS[Phospho (STY): 0%]QQS[Phospho (STY): 34.2%]S[Phospho (STY): 77.3%]RPS[Phospho (STY): 88.4%]LK_;_T[Phospho (STY): 0%]FS[Phospho (STY): 0%]EAS[Phospho (STY): 0%]IWS[Phos…	0.721413064006331;0.952855674126816;0.591004452630771;0.65767518852494;0.840553839607504;0.633472511044409;0.742235179844899;1.02025704081262;0.639720965894767;0.637459414740307;0.721413064006331;0.591004452630771;0.615201140917165;1.12961913706254;0.674338302065574;0.763163738208179;1.25627534138246;0.633472511044409;0.742235179844899;0.627439553429089;1.02025704081262;0.690662597547563;0.782839…	2	_TFSEASIWSQQSS[Phospho (STY)]RPS[Phospho (STY)]LK_.2;_TFSEASIWSQQSS[Phospho (STY)]RPS[Phospho (STY)]LK_.3	2	RKRTFSEASIWSQQSSRPSLKDGAPEGQDAE	S		Color2 [A=255, R=169, G=169, B=169]	2	4		Casein kinase II substrate motif;MAPKAPK2 kinase substrate motif;MDC1 BRCT domain binding motif;Plk1 PBD domain binding motif								active transmembrane transporter activity;adenyl nucleotide binding;adenyl ribonucleotide binding;ATP binding;ATPase activity;ATPase activity, coupled;ATPase activity, coupled to movement of substances;ATPase activity, coupled to transmembrane movement of substances;binding;catalytic activity;drug transmembrane transporter activity;hydrolase activity;hydrolase activity, acting on acid anhydrides;…	biological regulation;cellular process;drug transport;establishment of localization;response to chemical stimulus;response to endogenous stimulus;response to stimulus;transmembrane transport;transport	cell part;membrane;plasma membrane	ABC transporters;Bile secretion	ABC_membrane;ABC_tran	AAACCAC,MIR-140;AGGTGCA,MIR-500;BENPORATH_MYC_MAX_TARGETS;BERTUCCI_MEDULLARY_VS_DUCTAL_BREAST_CANCER_UP;BLALOCK_ALZHEIMERS_DISEASE_DN;BOQUEST_STEM_CELL_CULTURED_VS_FRESH_UP;CACGTG_V$MYC_Q2;CASORELLI_ACUTE_PROMYELOCYTIC_LEUKEMIA_DN;CELL_FRACTION;CHARAFE_BREAST_CANCER_LUMINAL_VS_MESENCHYMAL_DN;CHEN_METABOLIC_SYNDROM_NETWORK;chr13q31;COLINA_TARGETS_OF_4EBP1_AND_4EBP2;CYTOPLASM;CYTOPLASMIC_MEMBRANE_B…	ATP-binding;Completeproteome;Nucleotide-binding;Proteomicsidentification;Referenceproteome;Repeat		9.99154	10.1157	9.7734	9.90492	9.66944
+	4.09292	3.26904	Abcc4_S668_M2	0.99908	Not Defined	5;6;7;16;22;25;29;31;32;33;5;7;13;15;19;20;24;25;29;30;31;34;36;5;34;36	Abcc4	Mus musculus	ATP-binding cassette, sub-family C (CFTR/MRP), member 4	E9Q236	E9Q236_MOUSE	653	FALSE	_TFSEASIWSQQSS[Phospho (STY)]RPS[Phospho (STY)]LK_.2;_TFSEASIWSQQSS[Phospho (STY)]RPS[Phospho (STY)]LK_.3;_TFSEASIWSQQS[Phospho (STY)]SRPS[Phospho (STY)]LK_.2	31.0981197357178;27.1301078796387;46.2060623168945;44.3754119873047;12.5489206314087;36.8676681518555;51.7898330688477;26.3449821472168;28.0439414978027;33.647289276123;83.1351089477539;95.0966567993164;72.7897491455078;64.101692199707;66.0107955932617;22.5734233856201;50.5346946716309;73.3500823974609;93.6510162353516;61.1626663208008;65.1829528808594;93.4206848144531;73.4150695800781;28.9449691…	0.995323836803436;0.773224234580994;0.899707198143005;0.833922684192657;0.937517166137695;0.756030678749084;0.868256270885468;0.908731281757355;0.761687338352203;0.978766679763794;0.980299592018127;0.91236400604248;0.999079823493958;0.764672696590424;0.79247373342514;0.894054532051086;0.982173085212708;0.81256091594696;0.991513311862946;0.966205835342407;0.776233911514282;0.875866532325745;0.7825…	_T[Phospho (STY): 0%]FS[Phospho (STY): 0%]EAS[Phospho (STY): 0%]IWS[Phospho (STY): 0.1%]QQS[Phospho (STY): 0.4%]S[Phospho (STY): 99.5%]RPS[Phospho (STY): 99.9%]LK_;_T[Phospho (STY): 0%]FS[Phospho (STY): 0%]EAS[Phospho (STY): 0%]IWS[Phospho (STY): 0%]QQS[Phospho (STY): 34.2%]S[Phospho (STY): 77.3%]RPS[Phospho (STY): 88.4%]LK_;_T[Phospho (STY): 0%]FS[Phospho (STY): 0%]EAS[Phospho (STY): 0%]IWS[Phos…	0.721413064006331;0.952855674126816;0.591004452630771;0.65767518852494;0.840553839607504;0.633472511044409;0.742235179844899;1.02025704081262;0.639720965894767;0.637459414740307;0.721413064006331;0.591004452630771;0.615201140917165;1.12961913706254;0.674338302065574;0.763163738208179;1.25627534138246;0.633472511044409;0.742235179844899;0.627439553429089;1.02025704081262;0.690662597547563;0.782839…	2	_TFSEASIWSQQSS[Phospho (STY)]RPS[Phospho (STY)]LK_.2;_TFSEASIWSQQSS[Phospho (STY)]RPS[Phospho (STY)]LK_.3;_TFSEASIWSQQS[Phospho (STY)]SRPS[Phospho (STY)]LK_.2	3	TFSEASIWSQQSSRPSLKDGAPEGQDAENTQ	S		Color2 [A=255, R=169, G=169, B=169]	2	4		Casein kinase II substrate motif;DNA dependent Protein kinase substrate motif;MAPKAPK2 kinase substrate motif;PKA kinase substrate motif;PKC kinase substrate motif;Pyruvate dehydrogenase kinase substrate motif								active transmembrane transporter activity;adenyl nucleotide binding;adenyl ribonucleotide binding;ATP binding;ATPase activity;ATPase activity, coupled;ATPase activity, coupled to movement of substances;ATPase activity, coupled to transmembrane movement of substances;binding;catalytic activity;drug transmembrane transporter activity;hydrolase activity;hydrolase activity, acting on acid anhydrides;…	biological regulation;cellular process;drug transport;establishment of localization;response to chemical stimulus;response to endogenous stimulus;response to stimulus;transmembrane transport;transport	cell part;membrane;plasma membrane	ABC transporters;Bile secretion	ABC_membrane;ABC_tran	AAACCAC,MIR-140;AGGTGCA,MIR-500;BENPORATH_MYC_MAX_TARGETS;BERTUCCI_MEDULLARY_VS_DUCTAL_BREAST_CANCER_UP;BLALOCK_ALZHEIMERS_DISEASE_DN;BOQUEST_STEM_CELL_CULTURED_VS_FRESH_UP;CACGTG_V$MYC_Q2;CASORELLI_ACUTE_PROMYELOCYTIC_LEUKEMIA_DN;CELL_FRACTION;CHARAFE_BREAST_CANCER_LUMINAL_VS_MESENCHYMAL_DN;CHEN_METABOLIC_SYNDROM_NETWORK;chr13q31;COLINA_TARGETS_OF_4EBP1_AND_4EBP2;CYTOPLASM;CYTOPLASMIC_MEMBRANE_B…	ATP-binding;Completeproteome;Nucleotide-binding;Proteomicsidentification;Referenceproteome;Repeat		9.99154	10.1157	9.7734	9.90492	9.66944
	0.0235965	-0.0149272	Abcc4_T642_M2	0.999623	Not Defined	29;30;34;5;13;16;21;29;30;31;33;34;35;3;5;6;7;13;16;19;21;23;27;28;29;30;31;32;34	Abcc4	Mus musculus	ATP-binding cassette, sub-family C (CFTR/MRP), member 4	E9Q236	E9Q236_MOUSE	634;633	FALSE	_ENEEAEPST[Phospho (STY)]APGT[Phospho (STY)]PTLR_.2;_ENEEAEPST[Phospho (STY)]APGT[Phospho (STY)]PTLR_.3;_KENEEAEPST[Phospho (STY)]APGT[Phospho (STY)]PTLR_.3	11.2866153717041;34.8513107299805;31.3171310424805;11.092945098877;10.8941974639893;9.85578536987305;10.0489263534546;8.31697463989258;19.7792358398438;14.4131031036377;12.6439113616943;14.393702507019;8.43318557739258;9.29863166809082;10.6427688598633;9.91821670532227;16.5159320831299;13.0327663421631;12.9768848419189;11.6559953689575;10.1230764389038;11.6897611618042;8.49965381622314;10.4203443…	0.90121728181839;0.998126089572906;0.998134016990662;0.943396747112274;0.930933594703674;0.892361760139465;0.805719256401062;0.950493216514587;0.85370284318924;0.97316038608551;0.953090369701385;0.961717426776886;0.763724684715271;0.859225273132324;0.767152786254883;0.932824790477753;0.976530075073242;0.834239661693573;0.788352906703949;0.817702412605286;0.866065323352814;0.860257863998413;0.7994…	_ENEEAEPS[Phospho (STY): 5.5%]T[Phospho (STY): 90.1%]APGT[Phospho (STY): 97.6%]PT[Phospho (STY): 6.7%]LR_;_ENEEAEPS[Phospho (STY): 0.2%]T[Phospho (STY): 99.8%]APGT[Phospho (STY): 99.9%]PT[Phospho (STY): 0.1%]LR_;_ENEEAEPS[Phospho (STY): 1.6%]T[Phospho (STY): 94.3%]APGT[Phospho (STY): 99.6%]PT[Phospho (STY): 4.5%]LR_;_ENEEAEPS[Phospho (STY): 3.1%]T[Phospho (STY): 93.1%]APGT[Phospho (STY): 99%]PT[P…	0.742235179844899;0.627439553429089;0.690662597547563;0.721413064006331;0.615201140917165;0.65767518852494;0.689738789985763;0.742235179844899;0.627439553429089;1.02025704081262;0.637459414740307;0.690662597547563;1.85937673024172;1.34546915391638;0.721413064006331;0.952855674126816;0.591004452630771;0.615201140917165;0.65767518852494;0.674338302065574;0.689738789985763;0.742983017029743;3.028633…	2	_ENEEAEPST[Phospho (STY)]APGT[Phospho (STY)]PTLR_.2;_ENEEAEPST[Phospho (STY)]APGT[Phospho (STY)]PTLR_.3;_KENEEAEPST[Phospho (STY)]APGT[Phospho (STY)]PTLR_.3	3	FGSLLKKENEEAEPSTAPGTPTLRKRTFSEA	T		Color2 [A=255, R=169, G=169, B=169]	2	4		Casein kinase I substrate motif;G protein-coupled receptor kinase 1 substrate motif;MDC1 BRCT domain binding motif;Plk1 PBD domain binding motif								active transmembrane transporter activity;adenyl nucleotide binding;adenyl ribonucleotide binding;ATP binding;ATPase activity;ATPase activity, coupled;ATPase activity, coupled to movement of substances;ATPase activity, coupled to transmembrane movement of substances;binding;catalytic activity;drug transmembrane transporter activity;hydrolase activity;hydrolase activity, acting on acid anhydrides;…	biological regulation;cellular process;drug transport;establishment of localization;response to chemical stimulus;response to endogenous stimulus;response to stimulus;transmembrane transport;transport	cell part;membrane;plasma membrane	ABC transporters;Bile secretion	ABC_membrane;ABC_tran	AAACCAC,MIR-140;AGGTGCA,MIR-500;BENPORATH_MYC_MAX_TARGETS;BERTUCCI_MEDULLARY_VS_DUCTAL_BREAST_CANCER_UP;BLALOCK_ALZHEIMERS_DISEASE_DN;BOQUEST_STEM_CELL_CULTURED_VS_FRESH_UP;CACGTG_V$MYC_Q2;CASORELLI_ACUTE_PROMYELOCYTIC_LEUKEMIA_DN;CELL_FRACTION;CHARAFE_BREAST_CANCER_LUMINAL_VS_MESENCHYMAL_DN;CHEN_METABOLIC_SYNDROM_NETWORK;chr13q31;COLINA_TARGETS_OF_4EBP1_AND_4EBP2;CYTOPLASM;CYTOPLASMIC_MEMBRANE_B…	ATP-binding;Completeproteome;Nucleotide-binding;Proteomicsidentification;Referenceproteome;Repeat		9.99154	10.1157	9.7734	9.90492	9.66944
+	1.21141	-1.44895	Abcc4_T646_M1	0.999533	Not Defined	1;2;3;4;5;6;7;8;9;10;11;12;13;14;15;17;18;19;20;21;22;23;24;25;26;27;28;29;30;31;32;33;34;35;36;5;12;15;17;19;29;31	Abcc4	Mus musculus	ATP-binding cassette, sub-family C (CFTR/MRP), member 4	E9Q236	E9Q236_MOUSE	634;633	FALSE	_ENEEAEPSTAPGT[Phospho (STY)]PTLR_.2;_KENEEAEPSTAPGT[Phospho (STY)]PTLR_.3	9.38733673095703;14.4340753555298;9.72953605651855;3.51315665245056;14.1702766418457;12.944935798645;9.27998542785645;12.4783792495728;10.7910251617432;13.7790203094482;9.09430980682373;9.96305656433105;12.2497224807739;5.86402034759521;11.7204151153564;10.3473014831543;8.08278846740723;15.5477170944214;10.3678607940674;15.4845809936523;10.5382614135742;13.1491479873657;9.19314384460449;10.328131…	0.991048991680145;0.94998687505722;0.989638924598694;0.798042476177216;0.999111890792847;0.996291041374207;0.784098267555237;0.950575947761536;0.937875092029572;0.976509511470795;0.99332457780838;0.97327196598053;0.989977359771729;0.794683337211609;0.99828028678894;0.988454818725586;0.93600606918335;0.987554430961609;0.99771785736084;0.999329149723053;0.982554376125336;0.991196393966675;0.9830905…	_ENEEAEPS[Phospho (STY): 0.1%]T[Phospho (STY): 0.1%]APGT[Phospho (STY): 99.1%]PT[Phospho (STY): 0.6%]LR_;_ENEEAEPS[Phospho (STY): 0.4%]T[Phospho (STY): 0.4%]APGT[Phospho (STY): 95%]PT[Phospho (STY): 4.2%]LR_;_ENEEAEPS[Phospho (STY): 0.2%]T[Phospho (STY): 0.2%]APGT[Phospho (STY): 99%]PT[Phospho (STY): 0.7%]LR_;_ENEEAEPS[Phospho (STY): 6.5%]T[Phospho (STY): 6.5%]APGT[Phospho (STY): 79.8%]PT[Phospho…	1.21916014889849;2.06267972945673;1.34546915391638;1.43342961801245;0.721413064006331;0.952855674126816;0.591004452630771;1.34100310904577;1.79415336907869;1.33969932890793;0.960246789668332;1.56484242241856;0.615201140917165;1.98874115871596;1.12961913706254;1.06548002524615;1.43348017645385;0.674338302065574;0.763163738208179;0.689738789985763;0.840553839607504;0.742983017029743;1.2562753413824…	1	_ENEEAEPSTAPGT[Phospho (STY)]PTLR_.2;_KENEEAEPSTAPGT[Phospho (STY)]PTLR_.3	2	LKKENEEAEPSTAPGTPTLRKRTFSEASIWS	T		Color2 [A=255, R=169, G=169, B=169]	2	4		ERK1,2 kinase substrate motif;GSK3, Erk1, Erk2 and CDK5 kinase motif;GSK-3, ERK1, ERK2, CDK5 substrate motif;WW domain binding motif								active transmembrane transporter activity;adenyl nucleotide binding;adenyl ribonucleotide binding;ATP binding;ATPase activity;ATPase activity, coupled;ATPase activity, coupled to movement of substances;ATPase activity, coupled to transmembrane movement of substances;binding;catalytic activity;drug transmembrane transporter activity;hydrolase activity;hydrolase activity, acting on acid anhydrides;…	biological regulation;cellular process;drug transport;establishment of localization;response to chemical stimulus;response to endogenous stimulus;response to stimulus;transmembrane transport;transport	cell part;membrane;plasma membrane	ABC transporters;Bile secretion	ABC_membrane;ABC_tran	AAACCAC,MIR-140;AGGTGCA,MIR-500;BENPORATH_MYC_MAX_TARGETS;BERTUCCI_MEDULLARY_VS_DUCTAL_BREAST_CANCER_UP;BLALOCK_ALZHEIMERS_DISEASE_DN;BOQUEST_STEM_CELL_CULTURED_VS_FRESH_UP;CACGTG_V$MYC_Q2;CASORELLI_ACUTE_PROMYELOCYTIC_LEUKEMIA_DN;CELL_FRACTION;CHARAFE_BREAST_CANCER_LUMINAL_VS_MESENCHYMAL_DN;CHEN_METABOLIC_SYNDROM_NETWORK;chr13q31;COLINA_TARGETS_OF_4EBP1_AND_4EBP2;CYTOPLASM;CYTOPLASMIC_MEMBRANE_B…	ATP-binding;Completeproteome;Nucleotide-binding;Proteomicsidentification;Referenceproteome;Repeat		14.5385	14.7018	14.3335	13.9459	13.849
	0.0235965	-0.0149272	Abcc4_T646_M2	0.999623	Not Defined	29;30;34;5;13;16;21;29;30;31;33;34;35;3;5;6;7;13;16;19;21;23;27;28;29;30;31;32;34	Abcc4	Mus musculus	ATP-binding cassette, sub-family C (CFTR/MRP), member 4	E9Q236	E9Q236_MOUSE	634;633	FALSE	_ENEEAEPST[Phospho (STY)]APGT[Phospho (STY)]PTLR_.2;_ENEEAEPST[Phospho (STY)]APGT[Phospho (STY)]PTLR_.3;_KENEEAEPST[Phospho (STY)]APGT[Phospho (STY)]PTLR_.3	11.2866153717041;34.8513107299805;31.3171310424805;11.092945098877;10.8941974639893;9.85578536987305;10.0489263534546;8.31697463989258;19.7792358398438;14.4131031036377;12.6439113616943;14.393702507019;8.43318557739258;9.29863166809082;10.6427688598633;9.91821670532227;16.5159320831299;13.0327663421631;12.9768848419189;11.6559953689575;10.1230764389038;11.6897611618042;8.49965381622314;10.4203443…	0.90121728181839;0.998126089572906;0.998134016990662;0.943396747112274;0.930933594703674;0.892361760139465;0.805719256401062;0.950493216514587;0.85370284318924;0.97316038608551;0.953090369701385;0.961717426776886;0.763724684715271;0.859225273132324;0.767152786254883;0.932824790477753;0.976530075073242;0.834239661693573;0.788352906703949;0.817702412605286;0.866065323352814;0.860257863998413;0.7994…	_ENEEAEPS[Phospho (STY): 5.5%]T[Phospho (STY): 90.1%]APGT[Phospho (STY): 97.6%]PT[Phospho (STY): 6.7%]LR_;_ENEEAEPS[Phospho (STY): 0.2%]T[Phospho (STY): 99.8%]APGT[Phospho (STY): 99.9%]PT[Phospho (STY): 0.1%]LR_;_ENEEAEPS[Phospho (STY): 1.6%]T[Phospho (STY): 94.3%]APGT[Phospho (STY): 99.6%]PT[Phospho (STY): 4.5%]LR_;_ENEEAEPS[Phospho (STY): 3.1%]T[Phospho (STY): 93.1%]APGT[Phospho (STY): 99%]PT[P…	0.742235179844899;0.627439553429089;0.690662597547563;0.721413064006331;0.615201140917165;0.65767518852494;0.689738789985763;0.742235179844899;0.627439553429089;1.02025704081262;0.637459414740307;0.690662597547563;1.85937673024172;1.34546915391638;0.721413064006331;0.952855674126816;0.591004452630771;0.615201140917165;0.65767518852494;0.674338302065574;0.689738789985763;0.742983017029743;3.028633…	2	_ENEEAEPST[Phospho (STY)]APGT[Phospho (STY)]PTLR_.2;_ENEEAEPST[Phospho (STY)]APGT[Phospho (STY)]PTLR_.3;_KENEEAEPST[Phospho (STY)]APGT[Phospho (STY)]PTLR_.3	3	LKKENEEAEPSTAPGTPTLRKRTFSEASIWS	T		Color2 [A=255, R=169, G=169, B=169]	2	4		ERK1,2 kinase substrate motif;GSK3, Erk1, Erk2 and CDK5 kinase motif;GSK-3, ERK1, ERK2, CDK5 substrate motif;WW domain binding motif								active transmembrane transporter activity;adenyl nucleotide binding;adenyl ribonucleotide binding;ATP binding;ATPase activity;ATPase activity, coupled;ATPase activity, coupled to movement of substances;ATPase activity, coupled to transmembrane movement of substances;binding;catalytic activity;drug transmembrane transporter activity;hydrolase activity;hydrolase activity, acting on acid anhydrides;…	biological regulation;cellular process;drug transport;establishment of localization;response to chemical stimulus;response to endogenous stimulus;response to stimulus;transmembrane transport;transport	cell part;membrane;plasma membrane	ABC transporters;Bile secretion	ABC_membrane;ABC_tran	AAACCAC,MIR-140;AGGTGCA,MIR-500;BENPORATH_MYC_MAX_TARGETS;BERTUCCI_MEDULLARY_VS_DUCTAL_BREAST_CANCER_UP;BLALOCK_ALZHEIMERS_DISEASE_DN;BOQUEST_STEM_CELL_CULTURED_VS_FRESH_UP;CACGTG_V$MYC_Q2;CASORELLI_ACUTE_PROMYELOCYTIC_LEUKEMIA_DN;CELL_FRACTION;CHARAFE_BREAST_CANCER_LUMINAL_VS_MESENCHYMAL_DN;CHEN_METABOLIC_SYNDROM_NETWORK;chr13q31;COLINA_TARGETS_OF_4EBP1_AND_4EBP2;CYTOPLASM;CYTOPLASMIC_MEMBRANE_B…	ATP-binding;Completeproteome;Nucleotide-binding;Proteomicsidentification;Referenceproteome;Repeat		9.99154	10.1157	9.7734	9.90492	9.66944
+	4.34975	-4.08982	Abcc4_T648_M1	0.999652	Not Defined	1;2;3;6;7;8;9;10;16;18;22;23;24;25;26;28;30;32;33;34;35;36	Abcc4	Mus musculus	ATP-binding cassette, sub-family C (CFTR/MRP), member 4	E9Q236	E9Q236_MOUSE	633	FALSE	_KENEEAEPSTAPGTPT[Phospho (STY)]LR_.3	10.3813591003418;8.98234081268311;11.3552236557007;12.1821603775024;7.21837949752808;6.94139862060547;7.39531850814819;9.87370681762695;15.3370323181152;3.64055252075195;10.5454559326172;10.9048309326172;10.6074628829956;16.1182460784912;6.22424268722534;6.8056492805481;12.7062768936157;9.78242683410645;12.8919591903687;7.51502418518066;6.52988576889038;10.5031967163086	0.897026896476746;0.996440172195435;0.994557499885559;0.957063615322113;0.981873095035553;0.992176651954651;0.763194799423218;0.95755922794342;0.85807728767395;0.823746621608734;0.761695802211761;0.960036754608154;0.995298027992249;0.977253198623657;0.962836682796478;0.809833168983459;0.864678204059601;0.941992104053497;0.999651670455933;0.943254292011261;0.927079200744629;0.754822969436646	_KENEEAEPS[Phospho (STY): 0%]T[Phospho (STY): 0%]APGT[Phospho (STY): 10.3%]PT[Phospho (STY): 89.7%]LR_;_KENEEAEPS[Phospho (STY): 0%]T[Phospho (STY): 0%]APGT[Phospho (STY): 0.3%]PT[Phospho (STY): 99.6%]LR_;_KENEEAEPS[Phospho (STY): 0%]T[Phospho (STY): 0%]APGT[Phospho (STY): 0.5%]PT[Phospho (STY): 99.5%]LR_;_KENEEAEPS[Phospho (STY): 0%]T[Phospho (STY): 0%]APGT[Phospho (STY): 4.3%]PT[Phospho (STY): …	1.21916014889849;2.06267972945673;1.34546915391638;0.952855674126816;0.591004452630771;1.34100310904577;1.79415336907869;1.33969932890793;0.65767518852494;1.43348017645385;0.840553839607504;0.742983017029743;1.25627534138246;0.633472511044409;2.24307207807823;0.860286486522901;0.627439553429089;0.639720965894767;0.637459414740307;0.690662597547563;1.85937673024172;0.782839175540819	1	_KENEEAEPSTAPGTPT[Phospho (STY)]LR_.3	1	KENEEAEPSTAPGTPTLRKRTFSEASIWSQQ	T		Color2 [A=255, R=169, G=169, B=169]	2	4		DNA dependent Protein kinase substrate motif;PKA kinase substrate motif;PKC kinase substrate motif								active transmembrane transporter activity;adenyl nucleotide binding;adenyl ribonucleotide binding;ATP binding;ATPase activity;ATPase activity, coupled;ATPase activity, coupled to movement of substances;ATPase activity, coupled to transmembrane movement of substances;binding;catalytic activity;drug transmembrane transporter activity;hydrolase activity;hydrolase activity, acting on acid anhydrides;…	biological regulation;cellular process;drug transport;establishment of localization;response to chemical stimulus;response to endogenous stimulus;response to stimulus;transmembrane transport;transport	cell part;membrane;plasma membrane	ABC transporters;Bile secretion	ABC_membrane;ABC_tran	AAACCAC,MIR-140;AGGTGCA,MIR-500;BENPORATH_MYC_MAX_TARGETS;BERTUCCI_MEDULLARY_VS_DUCTAL_BREAST_CANCER_UP;BLALOCK_ALZHEIMERS_DISEASE_DN;BOQUEST_STEM_CELL_CULTURED_VS_FRESH_UP;CACGTG_V$MYC_Q2;CASORELLI_ACUTE_PROMYELOCYTIC_LEUKEMIA_DN;CELL_FRACTION;CHARAFE_BREAST_CANCER_LUMINAL_VS_MESENCHYMAL_DN;CHEN_METABOLIC_SYNDROM_NETWORK;chr13q31;COLINA_TARGETS_OF_4EBP1_AND_4EBP2;CYTOPLASM;CYTOPLASMIC_MEMBRANE_B…	ATP-binding;Completeproteome;Nucleotide-binding;Proteomicsidentification;Referenceproteome;Repeat		14.1991	14.0711	13.8352	13.5796	13.3528
	0.232755	0.242341	Abcc5_S43_M1	1	Not Defined	1;2;3;4;5;6;7;9;10;11;12;13;14;15;16;17;18;19;20;21;22;23;24;25;26;27;28;29;30;31;32;33;34;35;36;5;6;7;10;11;13;16;19;20;21;22;23;24;25;26;27;28;29;30;31;32;34;35;36	Abcc5	Mus musculus	Multidrug resistance-associated protein 5	Q9R1X5	MRP5_MOUSE	43	FALSE	_S[Phospho (STY)]LEC[Carbamidomethyl (C)]QDALETAAR_.2;_S[Phospho (STY)]LEC[Carbamidomethyl (C)]QDALETAAR_.3	5.07572269439697;7.45850801467896;8.51732540130615;5.02321243286133;8.06295013427734;5.89952039718628;9.42151832580566;5.70601177215576;4.47967624664307;10.3228960037231;4.40250301361084;10.3418703079224;9.30206394195557;8.32852649688721;4.10490322113037;4.51631021499634;4.83299446105957;13.6920080184937;12.4904565811157;6.89700698852539;8.47606563568115;5.61902570724487;9.04866409301758;8.728862…	0.983303546905518;0.998435318470001;0.999456703662872;0.98241925239563;0.999144494533539;0.992604911327362;0.999779939651489;0.991040229797363;0.970103919506073;0.999910652637482;0.96778267621994;0.999912321567535;0.999752044677734;0.999343872070313;0.902093112468719;0.971148312091827;0.978813886642456;0.999996900558472;0.999989748001099;0.997259855270386;0.999433815479279;0.990233898162842;0.999…	_S[Phospho (STY): 98.3%]LECQDALET[Phospho (STY): 1.7%]AAR_;_S[Phospho (STY): 99.8%]LECQDALET[Phospho (STY): 0.2%]AAR_;_S[Phospho (STY): 99.9%]LECQDALET[Phospho (STY): 0.1%]AAR_;_S[Phospho (STY): 98.2%]LECQDALET[Phospho (STY): 1.8%]AAR_;_S[Phospho (STY): 99.3%]LECQDALET[Phospho (STY): 0.7%]AAR_;_S[Phospho (STY): 100%]LECQDALET[Phospho (STY): 0%]AAR_;_S[Phospho (STY): 99.1%]LECQDALET[Phospho (STY):…	1.21916014889849;2.06267972945673;1.34546915391638;1.43342961801245;0.721413064006331;0.952855674126816;0.591004452630771;1.79415336907869;1.33969932890793;0.960246789668332;1.56484242241856;0.615201140917165;1.98874115871596;1.12961913706254;0.65767518852494;1.06548002524615;1.43348017645385;0.674338302065574;0.763163738208179;0.689738789985763;0.840553839607504;0.742983017029743;1.2562753413824…	1	_S[Phospho (STY)]LEC[Carbamidomethyl (C)]QDALETAAR_.2;_S[Phospho (STY)]LEC[Carbamidomethyl (C)]QDALETAAR_.3	2	GQHRDPEEPRFRRTRSLECQDALETAARVEG	S		Color2 [A=255, R=169, G=169, B=169]	2	4		14-3-3 domain binding motif;Calmodulin-dependent protein kinase II alpha substrate motif;Calmodulin-dependent protein kinase II substrate motif;Calmodulin-dependent protein kinase IV substrate motif;Casein kinase II substrate motif;Doublecortin kinase-1 kinase substrate motif;Phosphorylase kinase substrate motif;PKA kinase substrate motif;PKC kinase substrate motif;ZIP kinase substrate motif								active transmembrane transporter activity;adenyl nucleotide binding;adenyl ribonucleotide binding;anion transmembrane transporter activity;ATP binding;ATPase activity;ATPase activity, coupled;ATPase activity, coupled to movement of substances;ATPase activity, coupled to transmembrane movement of substances;binding;catalytic activity;hydrolase activity;hydrolase activity, acting on acid anhydrides…		cell part;membrane	ABC transporters	ABC_membrane;ABC_tran	AACTTT_UNKNOWN;ACACTGG,MIR-199A,MIR-199B;ACTAYRNNNCCCR_UNKNOWN;ADENYL_NUCLEOTIDE_BINDING;ADENYL_RIBONUCLEOTIDE_BINDING;AFFAR_YY1_TARGETS_UP;ALFANO_MYC_TARGETS;ANION_TRANSMEMBRANE_TRANSPORTER_ACTIVITY;ATP_BINDING;BHAT_ESR1_TARGETS_VIA_AKT1_DN;BROWNE_HCMV_INFECTION_14HR_UP;BROWNE_HCMV_INFECTION_18HR_UP;BROWNE_HCMV_INFECTION_6HR_UP;BROWNE_HCMV_INFECTION_8HR_UP;BUYTAERT_PHOTODYNAMIC_THERAPY_STRESS_UP…	ATP-binding;Completeproteome;Directproteinsequencing;Glycoprotein;Membrane;Nucleotide-binding;Phosphoprotein;Referenceproteome;Repeat;Transmembrane;Transmembranehelix;Transport		12.2803	12.578	11.5173	12.3157	12.1946
+	3.02636	-1.70577	Abcc5_S505_M1	0.941675	Not Defined	2;9;10;11;15;26;28;32;35;36	Abcc5	Mus musculus	Multidrug resistance-associated protein 5	Q9R1X5	MRP5_MOUSE	494	FALSE	_NATLAWDSSHSS[Phospho (STY)]IQNSPK_.3	14.8170003890991;18.6361312866211;13.2227210998535;15.6173639297485;16.4922924041748;24.1222057342529;15.1256256103516;18.0924091339111;26.0316619873047;15.214879989624	0.886911988258362;0.849340915679932;0.796143591403961;0.906912744045258;0.927128195762634;0.883279263973236;0.897395193576813;0.941675364971161;0.867720663547516;0.840062975883484	_NAT[Phospho (STY): 0%]LAWDS[Phospho (STY): 0%]S[Phospho (STY): 0%]HS[Phospho (STY): 9.1%]S[Phospho (STY): 88.7%]IQNS[Phospho (STY): 2.2%]PK_;_NAT[Phospho (STY): 0%]LAWDS[Phospho (STY): 0.1%]S[Phospho (STY): 0.1%]HS[Phospho (STY): 6.7%]S[Phospho (STY): 84.9%]IQNS[Phospho (STY): 8.2%]PK_;_NAT[Phospho (STY): 0%]LAWDS[Phospho (STY): 3.3%]S[Phospho (STY): 3.3%]HS[Phospho (STY): 10%]S[Phospho (STY): 7…	2.06267972945673;1.79415336907869;1.33969932890793;0.960246789668332;1.12961913706254;2.24307207807823;0.860286486522901;0.639720965894767;1.85937673024172;0.782839175540819	1	_NATLAWDSSHSS[Phospho (STY)]IQNSPK_.3	1	IEMKNATLAWDSSHSSIQNSPKLTPKMKKDK	S		Color2 [A=255, R=169, G=169, B=169]	2	4		G protein-coupled receptor kinase 1 substrate motif;GSK3 kinase substrate motif;MAPKAPK2 kinase substrate motif;MDC1 BRCT domain binding motif;Plk1 PBD domain binding motif								active transmembrane transporter activity;adenyl nucleotide binding;adenyl ribonucleotide binding;anion transmembrane transporter activity;ATP binding;ATPase activity;ATPase activity, coupled;ATPase activity, coupled to movement of substances;ATPase activity, coupled to transmembrane movement of substances;binding;catalytic activity;hydrolase activity;hydrolase activity, acting on acid anhydrides…		cell part;membrane	ABC transporters	ABC_membrane;ABC_tran	AACTTT_UNKNOWN;ACACTGG,MIR-199A,MIR-199B;ACTAYRNNNCCCR_UNKNOWN;ADENYL_NUCLEOTIDE_BINDING;ADENYL_RIBONUCLEOTIDE_BINDING;AFFAR_YY1_TARGETS_UP;ALFANO_MYC_TARGETS;ANION_TRANSMEMBRANE_TRANSPORTER_ACTIVITY;ATP_BINDING;BHAT_ESR1_TARGETS_VIA_AKT1_DN;BROWNE_HCMV_INFECTION_14HR_UP;BROWNE_HCMV_INFECTION_18HR_UP;BROWNE_HCMV_INFECTION_6HR_UP;BROWNE_HCMV_INFECTION_8HR_UP;BUYTAERT_PHOTODYNAMIC_THERAPY_STRESS_UP…	ATP-binding;Completeproteome;Directproteinsequencing;Glycoprotein;Membrane;Nucleotide-binding;Phosphoprotein;Referenceproteome;Repeat;Transmembrane;Transmembranehelix;Transport		11.536	11.711	11.7062	11.7263	11.4407
	0.0235965	-0.0149272	Abcc5_S505_M2	0.998113	Not Defined	3;6;13;15;16;21;24;25;29;30;31;32;33;34	Abcc5	Mus musculus	Multidrug resistance-associated protein 5	Q9R1X5	MRP5_MOUSE	494	FALSE	_NATLAWDSSHSS[Phospho (STY)]IQNS[Phospho (STY)]PK_.3	15.0507106781006;20.9700183868408;30.0112190246582;19.504508972168;28.1680755615234;27.179105758667;19.1991806030273;34.1534194946289;31.9291763305664;39.6619262695313;53.4986381530762;20.0932369232178;29.4527473449707;55.0703086853027	0.967098236083984;0.977467715740204;0.994130730628967;0.958143293857574;0.981801211833954;0.767890572547913;0.966551005840302;0.998112618923187;0.988092720508575;0.992635607719421;0.996115982532501;0.889693856239319;0.973435282707214;0.99593710899353	_NAT[Phospho (STY): 0%]LAWDS[Phospho (STY): 0.1%]S[Phospho (STY): 0.3%]HS[Phospho (STY): 3.7%]S[Phospho (STY): 96.7%]IQNS[Phospho (STY): 99.3%]PK_;_NAT[Phospho (STY): 0%]LAWDS[Phospho (STY): 0%]S[Phospho (STY): 0%]HS[Phospho (STY): 2.4%]S[Phospho (STY): 97.7%]IQNS[Phospho (STY): 99.8%]PK_;_NAT[Phospho (STY): 0%]LAWDS[Phospho (STY): 0%]S[Phospho (STY): 0%]HS[Phospho (STY): 0.7%]S[Phospho (STY): 99…	1.34546915391638;0.952855674126816;0.615201140917165;1.12961913706254;0.65767518852494;0.689738789985763;1.25627534138246;0.633472511044409;0.742235179844899;0.627439553429089;1.02025704081262;0.639720965894767;0.637459414740307;0.690662597547563	2	_NATLAWDSSHSS[Phospho (STY)]IQNS[Phospho (STY)]PK_.3	1	IEMKNATLAWDSSHSSIQNSPKLTPKMKKDK	S		Color2 [A=255, R=169, G=169, B=169]	2	4		G protein-coupled receptor kinase 1 substrate motif;GSK3 kinase substrate motif;MAPKAPK2 kinase substrate motif;MDC1 BRCT domain binding motif;Plk1 PBD domain binding motif								active transmembrane transporter activity;adenyl nucleotide binding;adenyl ribonucleotide binding;anion transmembrane transporter activity;ATP binding;ATPase activity;ATPase activity, coupled;ATPase activity, coupled to movement of substances;ATPase activity, coupled to transmembrane movement of substances;binding;catalytic activity;hydrolase activity;hydrolase activity, acting on acid anhydrides…		cell part;membrane	ABC transporters	ABC_membrane;ABC_tran	AACTTT_UNKNOWN;ACACTGG,MIR-199A,MIR-199B;ACTAYRNNNCCCR_UNKNOWN;ADENYL_NUCLEOTIDE_BINDING;ADENYL_RIBONUCLEOTIDE_BINDING;AFFAR_YY1_TARGETS_UP;ALFANO_MYC_TARGETS;ANION_TRANSMEMBRANE_TRANSPORTER_ACTIVITY;ATP_BINDING;BHAT_ESR1_TARGETS_VIA_AKT1_DN;BROWNE_HCMV_INFECTION_14HR_UP;BROWNE_HCMV_INFECTION_18HR_UP;BROWNE_HCMV_INFECTION_6HR_UP;BROWNE_HCMV_INFECTION_8HR_UP;BUYTAERT_PHOTODYNAMIC_THERAPY_STRESS_UP…	ATP-binding;Completeproteome;Directproteinsequencing;Glycoprotein;Membrane;Nucleotide-binding;Phosphoprotein;Referenceproteome;Repeat;Transmembrane;Transmembranehelix;Transport		9.99154	10.1157	9.7734	9.90492	9.66944
	0	NaN	Abcc5_S509_M1	0.992099	Not Defined	21;25;27;29;34	Abcc5	Mus musculus	Multidrug resistance-associated protein 5	Q9R1X5	MRP5_MOUSE	494	FALSE	_NATLAWDSSHSSIQNS[Phospho (STY)]PK_.3	10.9623317718506;12.1547889709473;40.2120590209961;17.4253330230713;25.5676364898682	0.866080760955811;0.949843227863312;0.992036879062653;0.936956465244293;0.992099404335022	_NAT[Phospho (STY): 0%]LAWDS[Phospho (STY): 3.3%]S[Phospho (STY): 3.3%]HS[Phospho (STY): 3.3%]S[Phospho (STY): 3.3%]IQNS[Phospho (STY): 86.6%]PK_;_NAT[Phospho (STY): 0%]LAWDS[Phospho (STY): 0%]S[Phospho (STY): 0%]HS[Phospho (STY): 0.4%]S[Phospho (STY): 4.6%]IQNS[Phospho (STY): 95%]PK_;_NAT[Phospho (STY): 0%]LAWDS[Phospho (STY): 0%]S[Phospho (STY): 0%]HS[Phospho (STY): 0%]S[Phospho (STY): 0.8%]IQN…	0.689738789985763;0.633472511044409;3.0286339608682;0.742235179844899;0.690662597547563	1	_NATLAWDSSHSSIQNS[Phospho (STY)]PK_.3	1	NATLAWDSSHSSIQNSPKLTPKMKKDKRATR	S		Color2 [A=255, R=169, G=169, B=169]	1	4		ERK1,2 kinase substrate motif;G protein-coupled receptor kinase 1 substrate motif;Growth associated histone HI kinase substrate motif;GSK-3, ERK1, ERK2, CDK5 substrate motif;MAPKAPK2 kinase substrate motif;PKA kinase substrate motif;PKC kinase substrate motif;WW domain binding motif								active transmembrane transporter activity;adenyl nucleotide binding;adenyl ribonucleotide binding;anion transmembrane transporter activity;ATP binding;ATPase activity;ATPase activity, coupled;ATPase activity, coupled to movement of substances;ATPase activity, coupled to transmembrane movement of substances;binding;catalytic activity;hydrolase activity;hydrolase activity, acting on acid anhydrides…		cell part;membrane	ABC transporters	ABC_membrane;ABC_tran	AACTTT_UNKNOWN;ACACTGG,MIR-199A,MIR-199B;ACTAYRNNNCCCR_UNKNOWN;ADENYL_NUCLEOTIDE_BINDING;ADENYL_RIBONUCLEOTIDE_BINDING;AFFAR_YY1_TARGETS_UP;ALFANO_MYC_TARGETS;ANION_TRANSMEMBRANE_TRANSPORTER_ACTIVITY;ATP_BINDING;BHAT_ESR1_TARGETS_VIA_AKT1_DN;BROWNE_HCMV_INFECTION_14HR_UP;BROWNE_HCMV_INFECTION_18HR_UP;BROWNE_HCMV_INFECTION_6HR_UP;BROWNE_HCMV_INFECTION_8HR_UP;BUYTAERT_PHOTODYNAMIC_THERAPY_STRESS_UP…	ATP-binding;Completeproteome;Directproteinsequencing;Glycoprotein;Membrane;Nucleotide-binding;Phosphoprotein;Referenceproteome;Repeat;Transmembrane;Transmembranehelix;Transport		NaN	NaN	NaN	NaN	NaN
	0.0235965	-0.0149272	Abcc5_S509_M2	0.998113	Not Defined	3;6;13;15;16;21;24;25;29;30;31;32;33;34	Abcc5	Mus musculus	Multidrug resistance-associated protein 5	Q9R1X5	MRP5_MOUSE	494	FALSE	_NATLAWDSSHSS[Phospho (STY)]IQNS[Phospho (STY)]PK_.3	15.0507106781006;20.9700183868408;30.0112190246582;19.504508972168;28.1680755615234;27.179105758667;19.1991806030273;34.1534194946289;31.9291763305664;39.6619262695313;53.4986381530762;20.0932369232178;29.4527473449707;55.0703086853027	0.967098236083984;0.977467715740204;0.994130730628967;0.958143293857574;0.981801211833954;0.767890572547913;0.966551005840302;0.998112618923187;0.988092720508575;0.992635607719421;0.996115982532501;0.889693856239319;0.973435282707214;0.99593710899353	_NAT[Phospho (STY): 0%]LAWDS[Phospho (STY): 0.1%]S[Phospho (STY): 0.3%]HS[Phospho (STY): 3.7%]S[Phospho (STY): 96.7%]IQNS[Phospho (STY): 99.3%]PK_;_NAT[Phospho (STY): 0%]LAWDS[Phospho (STY): 0%]S[Phospho (STY): 0%]HS[Phospho (STY): 2.4%]S[Phospho (STY): 97.7%]IQNS[Phospho (STY): 99.8%]PK_;_NAT[Phospho (STY): 0%]LAWDS[Phospho (STY): 0%]S[Phospho (STY): 0%]HS[Phospho (STY): 0.7%]S[Phospho (STY): 99…	1.34546915391638;0.952855674126816;0.615201140917165;1.12961913706254;0.65767518852494;0.689738789985763;1.25627534138246;0.633472511044409;0.742235179844899;0.627439553429089;1.02025704081262;0.639720965894767;0.637459414740307;0.690662597547563	2	_NATLAWDSSHSS[Phospho (STY)]IQNS[Phospho (STY)]PK_.3	1	NATLAWDSSHSSIQNSPKLTPKMKKDKRATR	S		Color2 [A=255, R=169, G=169, B=169]	2	4		ERK1,2 kinase substrate motif;G protein-coupled receptor kinase 1 substrate motif;Growth associated histone HI kinase substrate motif;GSK-3, ERK1, ERK2, CDK5 substrate motif;MAPKAPK2 kinase substrate motif;PKA kinase substrate motif;PKC kinase substrate motif;WW domain binding motif								active transmembrane transporter activity;adenyl nucleotide binding;adenyl ribonucleotide binding;anion transmembrane transporter activity;ATP binding;ATPase activity;ATPase activity, coupled;ATPase activity, coupled to movement of substances;ATPase activity, coupled to transmembrane movement of substances;binding;catalytic activity;hydrolase activity;hydrolase activity, acting on acid anhydrides…		cell part;membrane	ABC transporters	ABC_membrane;ABC_tran	AACTTT_UNKNOWN;ACACTGG,MIR-199A,MIR-199B;ACTAYRNNNCCCR_UNKNOWN;ADENYL_NUCLEOTIDE_BINDING;ADENYL_RIBONUCLEOTIDE_BINDING;AFFAR_YY1_TARGETS_UP;ALFANO_MYC_TARGETS;ANION_TRANSMEMBRANE_TRANSPORTER_ACTIVITY;ATP_BINDING;BHAT_ESR1_TARGETS_VIA_AKT1_DN;BROWNE_HCMV_INFECTION_14HR_UP;BROWNE_HCMV_INFECTION_18HR_UP;BROWNE_HCMV_INFECTION_6HR_UP;BROWNE_HCMV_INFECTION_8HR_UP;BUYTAERT_PHOTODYNAMIC_THERAPY_STRESS_UP…	ATP-binding;Completeproteome;Directproteinsequencing;Glycoprotein;Membrane;Nucleotide-binding;Phosphoprotein;Referenceproteome;Repeat;Transmembrane;Transmembranehelix;Transport		9.99154	10.1157	9.7734	9.90492	9.66944
	0.266423	1.06381	Abcf1_S103_M2	1	Not Defined	1;3;4;5;6;7;9;11;13;15;16;17;19;20;21;22;23;24;25;26;27;28;29;30;31;32;33;34;35;36;1;2;3;4;5;6;7;8;9;10;11;12;13;14;15;16;17;19;20;21;22;23;24;25;26;27;28;29;30;31;32;33;34;35;36;1;3;4;5;6;7;9;11;13;15;16;17;19;20;21;22;23;24;25;26;27;28;29;30;31;32;33;34;36;1;2;3;4;5;6;7;8;9;10;11;12;13;14;15;16;17;18;19;20;21;22;23;24;25;26;27;28;29;30;31;32;33;34;35;36	Abcf1	Mus musculus	ATP-binding cassette sub-family F member 1	Q6P542	ABCF1_MOUSE	101	FALSE	_QLS[Phospho (STY)]VPAS[Phospho (STY)]DEEDEVPAPIPR_.2;_QLS[Phospho (STY)]VPAS[Phospho (STY)]DEEDEVPAPIPR_.3;_Q[Deamidation (NQ)]LS[Phospho (STY)]VPAS[Phospho (STY)]DEEDEVPAPIPR_.2;_Q[Gln->pyro-Glu]LS[Phospho (STY)]VPAS[Phospho (STY)]DEEDEVPAPIPR_.2;_Q[Gln->pyro-Glu]LS[Phospho (STY)]VPAS[Phospho (STY)]DEEDEVPAPIPR_.3	NaN	1	_QLS[Phospho (STY): 100%]VPAS[Phospho (STY): 100%]DEEDEVPAPIPR_;_Q[Deamidation (NQ): 100%]LS[Phospho (STY): 100%]VPAS[Phospho (STY): 100%]DEEDEVPAPIPR_	1.21916014889849;1.34546915391638;1.43342961801245;0.721413064006331;0.952855674126816;0.591004452630771;1.79415336907869;0.960246789668332;0.615201140917165;1.12961913706254;0.65767518852494;1.06548002524615;0.674338302065574;0.763163738208179;0.689738789985763;0.840553839607504;0.742983017029743;1.25627534138246;0.633472511044409;2.24307207807823;3.0286339608682;0.860286486522901;0.742235179844…	2	_QLS[Phospho (STY)]VPAS[Phospho (STY)]DEEDEVPAPIPR_.2;_QLS[Phospho (STY)]VPAS[Phospho (STY)]DEEDEVPAPIPR_.3;_Q[Deamidation (NQ)]LS[Phospho (STY)]VPAS[Phospho (STY)]DEEDEVPAPIPR_.2;_Q[Gln->pyro-Glu]LS[Phospho (STY)]VPAS[Phospho (STY)]DEEDEVPAPIPR_.2;_Q[Gln->pyro-Glu]LS[Phospho (STY)]VPAS[Phospho (STY)]DEEDEVPAPIPR_.3	5	DDSDERVLMERLKQLSVPASDEEDEVPAPIP	S		Color2 [A=255, R=169, G=169, B=169]	2	4		G protein-coupled receptor kinase 1 substrate motif;GSK3 kinase substrate motif;Phosphorylase kinase substrate motif;PKA kinase substrate motif;PKC kinase substrate motif								adenyl nucleotide binding;adenyl ribonucleotide binding;ATP binding;ATPase activity;binding;catalytic activity;hydrolase activity;hydrolase activity, acting on acid anhydrides;hydrolase activity, acting on acid anhydrides, in phosphorus-containing anhydrides;nucleic acid binding;nucleoside-triphosphatase activity;nucleotide binding;purine nucleotide binding;purine ribonucleoside triphosphate bind…	biological regulation;cellular process;regulation of translation;translational initiation	cell part;cytoplasm;intracellular non-membrane-bounded organelle;intracellular organelle;macromolecular complex;membrane;nuclear envelope;nucleoplasm;organelle;ribonucleoprotein complex;ribosome		ABC_tran	ACTIVE_TRANSMEMBRANE_TRANSPORTER_ACTIVITY;ADENYL_NUCLEOTIDE_BINDING;ADENYL_RIBONUCLEOTIDE_BINDING;ATP_BINDING;ATPASE_ACTIVITY;ATPASE_ACTIVITY_COUPLED;ATPASE_ACTIVITY_COUPLED_TO_MOVEMENT_OF_SUBSTANCES;BIOSYNTHETIC_PROCESS;BURTON_ADIPOGENESIS_PEAK_AT_16HR;BYSTRYKH_HEMATOPOIESIS_STEM_CELL_QTL_TRANS;CELLULAR_BIOSYNTHETIC_PROCESS;CELLULAR_MACROMOLECULE_METABOLIC_PROCESS;CELLULAR_PROTEIN_METABOLIC_PROC…	Activator;ATP-binding;Completeproteome;Cytoplasm;Isopeptidebond;Nucleotide-binding;Nucleus;Phosphoprotein;Referenceproteome;Repeat;Ublconjugation		18.3501	18.9918	14.6681	19.1342	19.0226
	1.28578	0.670159	Abcf1_S107_M1	1	Not Defined	1;2;3;4;5;6;7;8;9;10;11;12;13;14;15;16;17;18;19;20;21;22;23;24;25;26;27;28;29;30;31;32;33;34;35;36;1;2;3;4;6;7;10;11;12;13;15;16;17;20;21;22;23;24;25;26;27;29;31;32;33;34;35;36;3;5;6;7;11;13;15;17;20;21;23;24;25;28;29;30;32;33;34;36	Abcf1	Mus musculus	ATP-binding cassette sub-family F member 1	Q6P542	ABCF1_MOUSE	101	FALSE	_QLSVPAS[Phospho (STY)]DEEDEVPAPIPR_.2;_QLSVPAS[Phospho (STY)]DEEDEVPAPIPR_.3;_Q[Gln->pyro-Glu]LSVPAS[Phospho (STY)]DEEDEVPAPIPR_.2;_Q[Gln->pyro-Glu]LSVPAS[Phospho (STY)]DEEDEVPAPIPR_.3	31.4838180541992;12.4916610717773;19.4905128479004;11.3337106704712;21.0126667022705;26.6173839569092;22.5105743408203;16.3491744995117;19.9069519042969;16.6757640838623;33.2308807373047;19.0316619873047;16.2687587738037;9.56262302398682;21.7382869720459;24.0477199554443;40.2669906616211;13.5170154571533;26.9982624053955;19.75341796875;23.2665634155273;25.7435207366943;17.79372215271;24.861490249…	1;0.999989807605743;0.999967455863953;0.999999761581421;0.999999821186066;0.99980890750885;0.999996364116669;0.999999940395355;0.965499520301819;0.99999988079071;1;0.999983727931976;0.99998927116394;0.999999523162842;0.99999988079071;0.999997854232788;0.999999940395355;0.999989032745361;0.983898818492889;0.999190270900726;0.999999403953552;0.999242186546326;0.999999344348907;0.843750178813934;0.8…	_QLS[Phospho (STY): 0%]VPAS[Phospho (STY): 100%]DEEDEVPAPIPR_;_QLS[Phospho (STY): 3.5%]VPAS[Phospho (STY): 96.5%]DEEDEVPAPIPR_;_QLS[Phospho (STY): 0%]VPAS[Phospho (STY): 100%]DEEDEVPAPIPR_;_QLS[Phospho (STY): 1.6%]VPAS[Phospho (STY): 98.4%]DEEDEVPAPIPR_;_QLS[Phospho (STY): 0.1%]VPAS[Phospho (STY): 99.9%]DEEDEVPAPIPR_;_QLS[Phospho (STY): 15.6%]VPAS[Phospho (STY): 84.4%]DEEDEVPAPIPR_;_QLS[Phospho (…	1.21916014889849;2.06267972945673;1.34546915391638;1.43342961801245;0.721413064006331;0.952855674126816;0.591004452630771;1.34100310904577;1.79415336907869;1.33969932890793;0.960246789668332;1.56484242241856;0.615201140917165;1.98874115871596;1.12961913706254;0.65767518852494;1.06548002524615;1.43348017645385;0.674338302065574;0.763163738208179;0.689738789985763;0.840553839607504;0.74298301702974…	1	_QLSVPAS[Phospho (STY)]DEEDEVPAPIPR_.2;_QLSVPAS[Phospho (STY)]DEEDEVPAPIPR_.3;_Q[Gln->pyro-Glu]LSVPAS[Phospho (STY)]DEEDEVPAPIPR_.2;_Q[Gln->pyro-Glu]LSVPAS[Phospho (STY)]DEEDEVPAPIPR_.3	4	ERVLMERLKQLSVPASDEEDEVPAPIPRGRK	S		Color2 [A=255, R=169, G=169, B=169]	2	4		BARD1 BRCT domain binding motif;Casein kinase II substrate motif;MAPKAPK2 kinase substrate motif								adenyl nucleotide binding;adenyl ribonucleotide binding;ATP binding;ATPase activity;binding;catalytic activity;hydrolase activity;hydrolase activity, acting on acid anhydrides;hydrolase activity, acting on acid anhydrides, in phosphorus-containing anhydrides;nucleic acid binding;nucleoside-triphosphatase activity;nucleotide binding;purine nucleotide binding;purine ribonucleoside triphosphate bind…	biological regulation;cellular process;regulation of translation;translational initiation	cell part;cytoplasm;intracellular non-membrane-bounded organelle;intracellular organelle;macromolecular complex;membrane;nuclear envelope;nucleoplasm;organelle;ribonucleoprotein complex;ribosome		ABC_tran	ACTIVE_TRANSMEMBRANE_TRANSPORTER_ACTIVITY;ADENYL_NUCLEOTIDE_BINDING;ADENYL_RIBONUCLEOTIDE_BINDING;ATP_BINDING;ATPASE_ACTIVITY;ATPASE_ACTIVITY_COUPLED;ATPASE_ACTIVITY_COUPLED_TO_MOVEMENT_OF_SUBSTANCES;BIOSYNTHETIC_PROCESS;BURTON_ADIPOGENESIS_PEAK_AT_16HR;BYSTRYKH_HEMATOPOIESIS_STEM_CELL_QTL_TRANS;CELLULAR_BIOSYNTHETIC_PROCESS;CELLULAR_MACROMOLECULE_METABOLIC_PROCESS;CELLULAR_PROTEIN_METABOLIC_PROC…	Activator;ATP-binding;Completeproteome;Cytoplasm;Isopeptidebond;Nucleotide-binding;Nucleus;Phosphoprotein;Referenceproteome;Repeat;Ublconjugation		18.6247	19.2205	18.8489	19.6462	19.6385
	0.266423	1.06381	Abcf1_S107_M2	1	Not Defined	1;3;4;5;6;7;9;11;13;15;16;17;19;20;21;22;23;24;25;26;27;28;29;30;31;32;33;34;35;36;1;2;3;4;5;6;7;8;9;10;11;12;13;14;15;16;17;19;20;21;22;23;24;25;26;27;28;29;30;31;32;33;34;35;36;1;3;4;5;6;7;9;11;13;15;16;17;19;20;21;22;23;24;25;26;27;28;29;30;31;32;33;34;36;1;2;3;4;5;6;7;8;9;10;11;12;13;14;15;16;17;18;19;20;21;22;23;24;25;26;27;28;29;30;31;32;33;34;35;36	Abcf1	Mus musculus	ATP-binding cassette sub-family F member 1	Q6P542	ABCF1_MOUSE	101	FALSE	_QLS[Phospho (STY)]VPAS[Phospho (STY)]DEEDEVPAPIPR_.2;_QLS[Phospho (STY)]VPAS[Phospho (STY)]DEEDEVPAPIPR_.3;_Q[Deamidation (NQ)]LS[Phospho (STY)]VPAS[Phospho (STY)]DEEDEVPAPIPR_.2;_Q[Gln->pyro-Glu]LS[Phospho (STY)]VPAS[Phospho (STY)]DEEDEVPAPIPR_.2;_Q[Gln->pyro-Glu]LS[Phospho (STY)]VPAS[Phospho (STY)]DEEDEVPAPIPR_.3	NaN	1	_QLS[Phospho (STY): 100%]VPAS[Phospho (STY): 100%]DEEDEVPAPIPR_;_Q[Deamidation (NQ): 100%]LS[Phospho (STY): 100%]VPAS[Phospho (STY): 100%]DEEDEVPAPIPR_	1.21916014889849;1.34546915391638;1.43342961801245;0.721413064006331;0.952855674126816;0.591004452630771;1.79415336907869;0.960246789668332;0.615201140917165;1.12961913706254;0.65767518852494;1.06548002524615;0.674338302065574;0.763163738208179;0.689738789985763;0.840553839607504;0.742983017029743;1.25627534138246;0.633472511044409;2.24307207807823;3.0286339608682;0.860286486522901;0.742235179844…	2	_QLS[Phospho (STY)]VPAS[Phospho (STY)]DEEDEVPAPIPR_.2;_QLS[Phospho (STY)]VPAS[Phospho (STY)]DEEDEVPAPIPR_.3;_Q[Deamidation (NQ)]LS[Phospho (STY)]VPAS[Phospho (STY)]DEEDEVPAPIPR_.2;_Q[Gln->pyro-Glu]LS[Phospho (STY)]VPAS[Phospho (STY)]DEEDEVPAPIPR_.2;_Q[Gln->pyro-Glu]LS[Phospho (STY)]VPAS[Phospho (STY)]DEEDEVPAPIPR_.3	5	ERVLMERLKQLSVPASDEEDEVPAPIPRGRK	S		Color2 [A=255, R=169, G=169, B=169]	2	4		BARD1 BRCT domain binding motif;Casein kinase II substrate motif;MAPKAPK2 kinase substrate motif								adenyl nucleotide binding;adenyl ribonucleotide binding;ATP binding;ATPase activity;binding;catalytic activity;hydrolase activity;hydrolase activity, acting on acid anhydrides;hydrolase activity, acting on acid anhydrides, in phosphorus-containing anhydrides;nucleic acid binding;nucleoside-triphosphatase activity;nucleotide binding;purine nucleotide binding;purine ribonucleoside triphosphate bind…	biological regulation;cellular process;regulation of translation;translational initiation	cell part;cytoplasm;intracellular non-membrane-bounded organelle;intracellular organelle;macromolecular complex;membrane;nuclear envelope;nucleoplasm;organelle;ribonucleoprotein complex;ribosome		ABC_tran	ACTIVE_TRANSMEMBRANE_TRANSPORTER_ACTIVITY;ADENYL_NUCLEOTIDE_BINDING;ADENYL_RIBONUCLEOTIDE_BINDING;ATP_BINDING;ATPASE_ACTIVITY;ATPASE_ACTIVITY_COUPLED;ATPASE_ACTIVITY_COUPLED_TO_MOVEMENT_OF_SUBSTANCES;BIOSYNTHETIC_PROCESS;BURTON_ADIPOGENESIS_PEAK_AT_16HR;BYSTRYKH_HEMATOPOIESIS_STEM_CELL_QTL_TRANS;CELLULAR_BIOSYNTHETIC_PROCESS;CELLULAR_MACROMOLECULE_METABOLIC_PROCESS;CELLULAR_PROTEIN_METABOLIC_PROC…	Activator;ATP-binding;Completeproteome;Cytoplasm;Isopeptidebond;Nucleotide-binding;Nucleus;Phosphoprotein;Referenceproteome;Repeat;Ublconjugation		18.3501	18.9918	14.6681	19.1342	19.0226
	0.651266	1.40171	Abcf1_S194_M1	1	Not Defined	1;3;4;5;6;7;8;9;10;11;12;13;14;15;16;17;18;19;20;21;22;23;24;25;26;27;28;29;30;31;32;33;34;35;36;1;2;3;4;5;6;7;8;9;10;11;12;13;14;15;16;17;18;19;20;21;22;23;24;25;26;27;28;29;30;31;32;33;34;35;36	Abcf1	Mus musculus	ATP-binding cassette sub-family F member 1	Q6P542	ABCF1_MOUSE	187	FALSE	_SKPAAADS[Phospho (STY)]EGEEEEEDTAK_.2;_SKPAAADS[Phospho (STY)]EGEEEEEDTAK_.3	29.3271026611328;24.0662231445313;22.2040557861328;69.1960525512695;37.7070236206055;46.7525329589844;20.4740390777588;24.9242134094238;20.9041500091553;33.0168075561523;53.8736953735352;70.3964004516602;13.8181314468384;37.434741973877;47.8103637695313;41.8047294616699;14.201150894165;63.2950782775879;40.7541465759277;50.4069709777832;45.2569808959961;61.4528503417969;26.9278907775879;43.7476196…	1;0.999999940395355;0.99999988079071;0.999946594238281;0.999993920326233;0.996883630752563;0.999219238758087;1;0.995789349079132;0.999998033046722;0.999984800815582;0.999783039093018	_S[Phospho (STY): 0%]KPAAADS[Phospho (STY): 100%]EGEEEEEDT[Phospho (STY): 0%]AK_;_S[Phospho (STY): 0%]KPAAADS[Phospho (STY): 99.7%]EGEEEEEDT[Phospho (STY): 0.3%]AK_;_S[Phospho (STY): 0%]KPAAADS[Phospho (STY): 99.9%]EGEEEEEDT[Phospho (STY): 0.1%]AK_;_S[Phospho (STY): 0%]KPAAADS[Phospho (STY): 100%]EGEEEEEDT[Phospho (STY): 0%]AK_;_S[Phospho (STY): 0.4%]KPAAADS[Phospho (STY): 99.6%]EGEEEEEDT[Phospho…	1.21916014889849;1.34546915391638;1.43342961801245;0.721413064006331;0.952855674126816;0.591004452630771;1.34100310904577;1.79415336907869;1.33969932890793;0.960246789668332;1.56484242241856;0.615201140917165;1.98874115871596;1.12961913706254;0.65767518852494;1.06548002524615;1.43348017645385;0.674338302065574;0.763163738208179;0.689738789985763;0.840553839607504;0.742983017029743;1.2562753413824…	1	_SKPAAADS[Phospho (STY)]EGEEEEEDTAK_.2;_SKPAAADS[Phospho (STY)]EGEEEEEDTAK_.3	2	EKSKGKAKSKPAAADSEGEEEEEDTAKEKEP	S		Color2 [A=255, R=169, G=169, B=169]	2	4		b-Adrenergic Receptor kinase substrate motif;Casein kinase II substrate motif;G protein-coupled receptor kinase 1 substrate motif								adenyl nucleotide binding;adenyl ribonucleotide binding;ATP binding;ATPase activity;binding;catalytic activity;hydrolase activity;hydrolase activity, acting on acid anhydrides;hydrolase activity, acting on acid anhydrides, in phosphorus-containing anhydrides;nucleic acid binding;nucleoside-triphosphatase activity;nucleotide binding;purine nucleotide binding;purine ribonucleoside triphosphate bind…	biological regulation;cellular process;regulation of translation;translational initiation	cell part;cytoplasm;intracellular non-membrane-bounded organelle;intracellular organelle;macromolecular complex;membrane;nuclear envelope;nucleoplasm;organelle;ribonucleoprotein complex;ribosome		ABC_tran	ACTIVE_TRANSMEMBRANE_TRANSPORTER_ACTIVITY;ADENYL_NUCLEOTIDE_BINDING;ADENYL_RIBONUCLEOTIDE_BINDING;ATP_BINDING;ATPASE_ACTIVITY;ATPASE_ACTIVITY_COUPLED;ATPASE_ACTIVITY_COUPLED_TO_MOVEMENT_OF_SUBSTANCES;BIOSYNTHETIC_PROCESS;BURTON_ADIPOGENESIS_PEAK_AT_16HR;BYSTRYKH_HEMATOPOIESIS_STEM_CELL_QTL_TRANS;CELLULAR_BIOSYNTHETIC_PROCESS;CELLULAR_MACROMOLECULE_METABOLIC_PROCESS;CELLULAR_PROTEIN_METABOLIC_PROC…	Activator;ATP-binding;Completeproteome;Cytoplasm;Isopeptidebond;Nucleotide-binding;Nucleus;Phosphoprotein;Referenceproteome;Repeat;Ublconjugation		11.1301	13.8673	13.984	13.971	13.6822
	0.117122	-0.152627	Abi1_S183_M1	1	Not Defined	1;2;3;4;5;6;7;8;9;10;11;12;13;14;15;16;17;18;19;20;21;22;23;24;25;26;27;28;29;30;31;32;33;34;35;36;6;8;9;15;21	Abi1	Mus musculus	Abl interactor 1	Q8CBW3	ABI1_MOUSE	174	FALSE	_TNPPTQKPPS[Phospho (STY)]PPVSGR_.2;_TNPPTQKPPS[Phospho (STY)]PPVSGR_.3;_TN[Deamidation (NQ)]PPTQKPPS[Phospho (STY)]PPVSGR_.2	29.0751533508301;30.4800205230713;27.7265281677246;7.48629093170166;28.4190139770508;17.4542121887207;38.4012908935547;36.5092391967773;21.8518238067627;30.7844219207764;29.9209156036377;24.5693988800049;35.589168548584;24.2508964538574;24.7793502807617;31.1172466278076;36.4867668151855;9.66661643981934;32.1216087341309;29.2375411987305;25.0029239654541;33.2275123596191;27.7758655548096;30.860847…	0.999995708465576;0.998910367488861;0.99992424249649;0.803692579269409;0.999975204467773;0.978528141975403;0.999999821186066;0.999998807907104;0.998968422412872;0.999931395053864;0.999902188777924;0.999930322170258;0.999999523162842;0.999020040035248;0.999889135360718;0.999993801116943;0.999759018421173;0.924634754657745;0.999992251396179;0.999997913837433;0.997621059417725;0.999999165534973;0.99…	_T[Phospho (STY): 0%]NPPT[Phospho (STY): 0%]QKPPS[Phospho (STY): 100%]PPVS[Phospho (STY): 0%]GR_;_T[Phospho (STY): 0%]NPPT[Phospho (STY): 0%]QKPPS[Phospho (STY): 99.9%]PPVS[Phospho (STY): 0.1%]GR_;_T[Phospho (STY): 0.1%]NPPT[Phospho (STY): 17.6%]QKPPS[Phospho (STY): 80.4%]PPVS[Phospho (STY): 1.9%]GR_;_T[Phospho (STY): 0%]NPPT[Phospho (STY): 0%]QKPPS[Phospho (STY): 97.9%]PPVS[Phospho (STY): 2.1%]G…	1.21916014889849;2.06267972945673;1.34546915391638;1.43342961801245;0.721413064006331;0.952855674126816;0.591004452630771;1.34100310904577;1.79415336907869;1.33969932890793;0.960246789668332;1.56484242241856;0.615201140917165;1.98874115871596;1.12961913706254;0.65767518852494;1.06548002524615;1.43348017645385;0.674338302065574;0.763163738208179;0.689738789985763;0.840553839607504;0.74298301702974…	1	_TNPPTQKPPS[Phospho (STY)]PPVSGR_.2;_TNPPTQKPPS[Phospho (STY)]PPVSGR_.3;_TN[Deamidation (NQ)]PPTQKPPS[Phospho (STY)]PPVSGR_.2	3	TGTLSRTNPPTQKPPSPPVSGRGTLGRNTPY	S		Color2 [A=255, R=169, G=169, B=169]	2	4		DNA dependent Protein kinase substrate motif;ERK1,2 kinase substrate motif;G protein-coupled receptor kinase 1 substrate motif;GSK3 kinase substrate motif;GSK-3, ERK1, ERK2, CDK5 substrate motif;PKA kinase substrate motif;PKC kinase substrate motif;WW domain binding motif								binding;enzyme activator activity;enzyme regulator activity;kinase activator activity;kinase regulator activity;protein binding;protein complex binding;protein kinase activator activity;protein kinase regulator activity;protein tyrosine kinase activator activity	anatomical structure development;anatomical structure formation involved in morphogenesis;anatomical structure morphogenesis;biological regulation;cell development;cellular component morphogenesis;cellular component organization;cellular metabolic process;cellular process;developmental process;macromolecule metabolic process;macromolecule modification;metabolic process;peptidyl-amino acid modific…	cell leading edge;cell part;cell projection;cytoskeleton;extracellular organelle;filopodium;intracellular;intracellular membrane-bounded organelle;intracellular non-membrane-bounded organelle;intracellular organelle;macromolecular complex;membrane;neuron projection;nucleus;organelle;protein complex;site of polarized growth;vesicle		Abi_HHR;SH3_1	BAELDE_DIABETIC_NEPHROPATHY_DN;BIOPOLYMER_METABOLIC_PROCESS;BIOPOLYMER_MODIFICATION;BUYTAERT_PHOTODYNAMIC_THERAPY_STRESS_UP;CELL_FRACTION;CELL_PROJECTION;CELL_PROLIFERATION_GO_0008283;CELL_SURFACE_RECEPTOR_LINKED_SIGNAL_TRANSDUCTION_GO_0007166;CELLULAR_MACROMOLECULE_METABOLIC_PROCESS;CELLULAR_PROTEIN_METABOLIC_PROCESS;CHANG_POU5F1_TARGETS_UP;chr10p11;CTGYNNCTYTAA_UNKNOWN;CTTTGT_V$LEF1_Q2;CYTOPLAS…	Acetylation;Alternativesplicing;Celljunction;Cellmembrane;Cellprojection;Coiledcoil;Completeproteome;Cytoplasm;Cytoskeleton;Membrane;Nucleus;Phosphoprotein;Postsynapticcellmembrane;Referenceproteome;SH3domain;Synapse	Abi1-Wasl complex;Sos1-Abi1-Eps8 complex;Wave-2 complex;Wave-2 complex (Rac-activated)	19.4997	18.7302	18.0039	18.9929	18.9031
	0	NaN	Abi3bp_S1334_M1	0.999642	Not Defined	1;10;20;22;24;25;26;27;28;29;31;32;33;35	Abi3bp	Mus musculus	ABI gene family, member 3 (NESH)-binding protein	A0A338P6S8	A0A338P6S8_MOUSE	1328	FALSE	_EPTAPAS[Phospho (STY)]EEEFGTTTDFSSSPTK_.3	14.0522031784058;18.1111297607422;15.2271318435669;22.7719383239746;19.8919086456299;29.9840221405029;25.7841320037842;24.1440849304199;35.623119354248;19.6229057312012;20.0955257415771;21.6792297363281;18.7928085327148;26.1240673065186	0.90456634759903;0.85893440246582;0.809118449687958;0.96215683221817;0.984374165534973;0.975447237491608;0.999032616615295;0.986441731452942;0.999641537666321;0.971456587314606;0.805296242237091;0.922731935977936;0.857546389102936;0.980630695819855	_EPT[Phospho (STY): 7.3%]APAS[Phospho (STY): 90.5%]EEEFGT[Phospho (STY): 2.1%]T[Phospho (STY): 0.1%]T[Phospho (STY): 0%]DFS[Phospho (STY): 0%]S[Phospho (STY): 0%]S[Phospho (STY): 0%]PT[Phospho (STY): 0%]K_;_EPT[Phospho (STY): 14%]APAS[Phospho (STY): 85.9%]EEEFGT[Phospho (STY): 0.1%]T[Phospho (STY): 0%]T[Phospho (STY): 0%]DFS[Phospho (STY): 0%]S[Phospho (STY): 0%]S[Phospho (STY): 0%]PT[Phospho (ST…	1.21916014889849;1.33969932890793;0.763163738208179;0.840553839607504;1.25627534138246;0.633472511044409;2.24307207807823;3.0286339608682;0.860286486522901;0.742235179844899;1.02025704081262;0.639720965894767;0.637459414740307;1.85937673024172	1	_EPTAPAS[Phospho (STY)]EEEFGTTTDFSSSPTK_.3	1	TARPGAEQKEPTAPASEEEFGTTTDFSSSPT	S		Color2 [A=255, R=169, G=169, B=169]	1	4		BARD1 BRCT domain binding motif;Casein kinase II substrate motif;G protein-coupled receptor kinase 1 substrate motif																NaN	NaN	NaN	NaN	NaN
	0.651071	0.500031	Abl2_S632_M1	0.999999	Not Defined	1;2;4;5;6;7;8;9;10;11;13;14;15;17;18;19;20;21;22;23;24;25;26;28;29;30;31;32;33;36	Abl2	Mus musculus	Tyrosine-protein kinase ABL2	Q4JIM5	ABL2_MOUSE	630	FALSE	_DKS[Phospho (STY)]PSSLLEDAK_.2	7.36848163604736;7.15878677368164;7.38507270812988;5.48676824569702;5.9159460067749;7.81142616271973;5.75451993942261;3.2879650592804;3.90131378173828;6.73704385757446;4.84954833984375;7.64759874343872;9.46339893341064;15.0829334259033;5.23122119903564;15.5777273178101;15.8412857055664;15.0944976806641;6.26366376876831;5.20336532592773;7.28695726394653;11.2181406021118;3.85429453849792;5.32371044…	0.996582210063934;0.995788156986237;0.996638238430023;0.977981805801392;0.985554158687592;0.99780261516571;0.983066320419312;0.831292867660522;0.900980472564697;0.993592739105225;0.959160208702087;0.997412443161011;0.999578058719635;0.999981105327606;0.971751868724823;0.999998807907104;0.999999284744263;0.999998509883881;0.989753484725952;0.970977127552032;0.996292948722839;0.99992698431015;0.896…	_DKS[Phospho (STY): 99.7%]PS[Phospho (STY): 0.2%]S[Phospho (STY): 0.2%]LLEDAK_;_DKS[Phospho (STY): 99.6%]PS[Phospho (STY): 0.2%]S[Phospho (STY): 0.2%]LLEDAK_;_DKS[Phospho (STY): 97.8%]PS[Phospho (STY): 1.1%]S[Phospho (STY): 1.1%]LLEDAK_;_DKS[Phospho (STY): 98.6%]PS[Phospho (STY): 0.7%]S[Phospho (STY): 0.7%]LLEDAK_;_DKS[Phospho (STY): 99.8%]PS[Phospho (STY): 0.1%]S[Phospho (STY): 0.1%]LLEDAK_;_DKS…	1.21916014889849;2.06267972945673;1.43342961801245;0.721413064006331;0.952855674126816;0.591004452630771;1.34100310904577;1.79415336907869;1.33969932890793;0.960246789668332;0.615201140917165;1.98874115871596;1.12961913706254;1.06548002524615;1.43348017645385;0.674338302065574;0.763163738208179;0.689738789985763;0.840553839607504;0.742983017029743;1.25627534138246;0.633472511044409;2.243072078078…	1	_DKS[Phospho (STY)]PSSLLEDAK_.2	1	ASSGSPALPRKQRDKSPSSLLEDAKETCFTR	S		Color2 [A=255, R=169, G=169, B=169]	2	4		14-3-3 domain binding motif;Calmodulin-dependent protein kinase II substrate motif;Casein kinase II substrate motif;ERK1,2 kinase substrate motif;Growth associated histone HI kinase substrate motif;GSK-3, ERK1, ERK2, CDK5 substrate motif;MAPKAPK1 kinase substrate motif;PKA kinase substrate motif;PKC kinase substrate motif;WW domain binding motif								adenyl nucleotide binding;adenyl ribonucleotide binding;ATP binding;binding;catalytic activity;cation binding;ion binding;kinase activity;magnesium ion binding;manganese ion binding;metal ion binding;non-membrane spanning protein tyrosine kinase activity;nucleotide binding;phosphotransferase activity, alcohol group as acceptor;protein binding;protein kinase activity;protein tyrosine kinase activi…	anatomical structure morphogenesis;behavior;biological regulation;cell activation;cell communication;cell differentiation;cell maturation;cell motility;cellular component assembly;cellular component morphogenesis;cellular component movement;cellular component organization;cellular homeostasis;cellular ion homeostasis;cellular localization;cellular membrane organization;cellular metabolic process;…	cell part;cell projection;cytoplasmic membrane-bounded vesicle;cytoskeleton;intracellular membrane-bounded organelle;intracellular non-membrane-bounded organelle;intracellular organelle;neuron projection;organelle;vesicle		F_actin_bind;Pkinase_Tyr;SH2;SH3_1	BILD_MYC_ONCOGENIC_SIGNATURE;BIOPOLYMER_METABOLIC_PROCESS;BIOPOLYMER_MODIFICATION;BUYTAERT_PHOTODYNAMIC_THERAPY_STRESS_UP;CAGGTG_V$E12_Q6;CATION_BINDING;CELLULAR_MACROMOLECULE_METABOLIC_PROCESS;CELLULAR_PROTEIN_METABOLIC_PROCESS;CHANG_IMMORTALIZED_BY_HPV31_UP;CHEN_METABOLIC_SYNDROM_NETWORK;CHO_NR4A1_TARGETS;chr1q25;FORTSCHEGGER_PHF8_TARGETS_DN;FULCHER_INFLAMMATORY_RESPONSE_LECTIN_VS_LPS_UP;GARGAL…	Acetylation;ATP-binding;Celladhesion;Completeproteome;Cytoplasm;Cytoskeleton;Kinase;Lipoprotein;Magnesium;Manganese;Metal-binding;Myristate;Nucleotide-binding;Phosphoprotein;Referenceproteome;SH2domain;SH3domain;Transferase;Tyrosine-proteinkinase;Ublconjugation		11.9498	12.7113	11.6431	13.1404	13.0048
	0.342805	-0.264432	Ablim1_S475_M1	1	Not Defined	1;2;3;4;5;6;7;8;9;10;11;12;13;14;15;16;17;18;19;20;21;22;23;24;25;26;27;28;29;30;31;32;33;34;35;36;1;3;6;9;11;14;16;17;21;23;24;25;26;27;33;34;35	Ablim1	Mus musculus	Actin-binding LIM protein 1	Q8K4G5	ABLM1_MOUSE	473	FALSE	_TLS[Phospho (STY)]PTPSAEGYQDVR_.2;_TLS[Phospho (STY)]PTPSAEGYQDVR_.3	45.3059387207031;39.0471687316895;37.906135559082;35.0354537963867;39.0279884338379;39.1638793945313;42.0153312683105;34.8165054321289;49.803539276123;38.2164916992188;49.1215667724609;42.0739364624023;43.7025032043457;28.5371494293213;42.1486740112305;42.4051208496094;44.5022010803223;47.830753326416;44.4399108886719;38.2252616882324;37.8513374328613;40.375301361084;45.1770248413086;38.424438476…	0.999994933605194;0.999668836593628;0.999956011772156;0.999994099140167;0.987679362297058;0.999680519104004;0.99999475479126;0.998902082443237;0.999991297721863;0.999995708465576;0.999999523162842;0.999939560890198;0.999999940395355;0.999902963638306;0.999999463558197;0.999970614910126;0.999995112419128;0.999983310699463;0.999811351299286;0.999998450279236;0.999262750148773;0.999985575675964;0.99…	_T[Phospho (STY): 0%]LS[Phospho (STY): 100%]PT[Phospho (STY): 0%]PS[Phospho (STY): 0%]AEGY[Phospho (STY): 0%]QDVR_;_T[Phospho (STY): 1.2%]LS[Phospho (STY): 98.8%]PT[Phospho (STY): 0%]PS[Phospho (STY): 0%]AEGY[Phospho (STY): 0%]QDVR_;_T[Phospho (STY): 0.1%]LS[Phospho (STY): 99.9%]PT[Phospho (STY): 0%]PS[Phospho (STY): 0%]AEGY[Phospho (STY): 0%]QDVR_;_T[Phospho (STY): 0.3%]LS[Phospho (STY): 99.7%]P…	1.21916014889849;2.06267972945673;1.34546915391638;1.43342961801245;0.721413064006331;0.952855674126816;0.591004452630771;1.34100310904577;1.79415336907869;1.33969932890793;0.960246789668332;1.56484242241856;0.615201140917165;1.98874115871596;1.12961913706254;0.65767518852494;1.06548002524615;1.43348017645385;0.674338302065574;0.763163738208179;0.689738789985763;0.840553839607504;0.74298301702974…	1	_TLS[Phospho (STY)]PTPSAEGYQDVR_.2;_TLS[Phospho (STY)]PTPSAEGYQDVR_.3	2	DKQERQSLGESPRTLSPTPSAEGYQDVRDRM	S		Color2 [A=255, R=169, G=169, B=169]	2	4		14-3-3 domain binding motif;Calmodulin-dependent protein kinase II substrate motif;Casein kinase II substrate motif;ERK1,2 kinase substrate motif;G protein-coupled receptor kinase 1 substrate motif;GSK3 kinase substrate motif;GSK-3, ERK1, ERK2, CDK5 substrate motif;PKA kinase substrate motif;PKC kinase substrate motif;WW domain binding motif								actin binding;binding;cation binding;cytoskeletal protein binding;ion binding;metal ion binding;protein binding;transition metal ion binding;zinc ion binding	anatomical structure formation involved in morphogenesis;biological regulation;cellular component assembly;cellular component organization;cellular process;cytoskeleton organization;developmental process;locomotion;organelle organization;response to chemical stimulus;response to external stimulus;response to stimulus	cell part;cell projection;cytoplasm;cytoskeleton;intracellular non-membrane-bounded organelle;intracellular organelle;organelle	Axon guidance	LIM;VHP	ACTIN_BINDING;ACTIN_CYTOSKELETON;ANATOMICAL_STRUCTURE_DEVELOPMENT;ANATOMICAL_STRUCTURE_MORPHOGENESIS;BENPORATH_SOX2_TARGETS;BERENJENO_TRANSFORMED_BY_RHOA_DN;BLALOCK_ALZHEIMERS_DISEASE_UP;BRACHAT_RESPONSE_TO_CISPLATIN;BRACHAT_RESPONSE_TO_METHOTREXATE_UP;BROWNE_HCMV_INFECTION_24HR_UP;BRUECKNER_TARGETS_OF_MIRLET7A3_UP;CAGCTG_V$AP4_Q5;CAMP_UP.V1_DN;CASORELLI_ACUTE_PROMYELOCYTIC_LEUKEMIA_DN;CHEOK_RESP…	Actin-binding;Alternativesplicing;Coiledcoil;Completeproteome;Cytoplasm;Cytoskeleton;LIMdomain;Metal-binding;Phosphoprotein;Referenceproteome;Repeat;Zinc		16.5116	16.6878	16.3277	16.1526	17.1763
	0	NaN	Ablim1_S475_M2	0.999926	Not Defined	7;16;19;25;28;29;30;31;32;33;34;36	Ablim1	Mus musculus	Actin-binding LIM protein 1	Q8K4G5	ABLM1_MOUSE	473	FALSE	_TLS[Phospho (STY)]PTPS[Phospho (STY)]AEGYQDVR_.2	20.2270355224609;20.2897052764893;19.0016212463379;34.8014221191406;25.70751953125;21.7775287628174;43.5215911865234;37.2998924255371;26.3247566223145;41.687328338623;40.3976783752441;27.7938709259033	0.789654850959778;0.892637312412262;0.759608805179596;0.995996415615082;0.978948831558228;0.880030393600464;0.999906599521637;0.990341544151306;0.86723655462265;0.999476790428162;0.999926209449768;0.999695777893066	_T[Phospho (STY): 21%]LS[Phospho (STY): 79%]PT[Phospho (STY): 12.8%]PS[Phospho (STY): 86.9%]AEGY[Phospho (STY): 0.2%]QDVR_;_T[Phospho (STY): 10.4%]LS[Phospho (STY): 89.3%]PT[Phospho (STY): 0.3%]PS[Phospho (STY): 94.6%]AEGY[Phospho (STY): 5.3%]QDVR_;_T[Phospho (STY): 24%]LS[Phospho (STY): 76%]PT[Phospho (STY): 9.4%]PS[Phospho (STY): 90.2%]AEGY[Phospho (STY): 0.3%]QDVR_;_T[Phospho (STY): 0.4%]LS[Ph…	0.591004452630771;0.65767518852494;0.674338302065574;0.633472511044409;0.860286486522901;0.742235179844899;0.627439553429089;1.02025704081262;0.639720965894767;0.637459414740307;0.690662597547563;0.782839175540819	2	_TLS[Phospho (STY)]PTPS[Phospho (STY)]AEGYQDVR_.2	1	DKQERQSLGESPRTLSPTPSAEGYQDVRDRM	S		Color2 [A=255, R=169, G=169, B=169]	1	4		14-3-3 domain binding motif;Calmodulin-dependent protein kinase II substrate motif;Casein kinase II substrate motif;ERK1,2 kinase substrate motif;G protein-coupled receptor kinase 1 substrate motif;GSK3 kinase substrate motif;GSK-3, ERK1, ERK2, CDK5 substrate motif;PKA kinase substrate motif;PKC kinase substrate motif;WW domain binding motif								actin binding;binding;cation binding;cytoskeletal protein binding;ion binding;metal ion binding;protein binding;transition metal ion binding;zinc ion binding	anatomical structure formation involved in morphogenesis;biological regulation;cellular component assembly;cellular component organization;cellular process;cytoskeleton organization;developmental process;locomotion;organelle organization;response to chemical stimulus;response to external stimulus;response to stimulus	cell part;cell projection;cytoplasm;cytoskeleton;intracellular non-membrane-bounded organelle;intracellular organelle;organelle	Axon guidance	LIM;VHP	ACTIN_BINDING;ACTIN_CYTOSKELETON;ANATOMICAL_STRUCTURE_DEVELOPMENT;ANATOMICAL_STRUCTURE_MORPHOGENESIS;BENPORATH_SOX2_TARGETS;BERENJENO_TRANSFORMED_BY_RHOA_DN;BLALOCK_ALZHEIMERS_DISEASE_UP;BRACHAT_RESPONSE_TO_CISPLATIN;BRACHAT_RESPONSE_TO_METHOTREXATE_UP;BROWNE_HCMV_INFECTION_24HR_UP;BRUECKNER_TARGETS_OF_MIRLET7A3_UP;CAGCTG_V$AP4_Q5;CAMP_UP.V1_DN;CASORELLI_ACUTE_PROMYELOCYTIC_LEUKEMIA_DN;CHEOK_RESP…	Actin-binding;Alternativesplicing;Coiledcoil;Completeproteome;Cytoplasm;Cytoskeleton;LIMdomain;Metal-binding;Phosphoprotein;Referenceproteome;Repeat;Zinc		NaN	NaN	NaN	NaN	NaN
	0	NaN	Ablim1_S479_M2	0.999926	Not Defined	7;16;19;25;28;29;30;31;32;33;34;36	Ablim1	Mus musculus	Actin-binding LIM protein 1	Q8K4G5	ABLM1_MOUSE	473	FALSE	_TLS[Phospho (STY)]PTPS[Phospho (STY)]AEGYQDVR_.2	20.2270355224609;20.2897052764893;19.0016212463379;34.8014221191406;25.70751953125;21.7775287628174;43.5215911865234;37.2998924255371;26.3247566223145;41.687328338623;40.3976783752441;27.7938709259033	0.789654850959778;0.892637312412262;0.759608805179596;0.995996415615082;0.978948831558228;0.880030393600464;0.999906599521637;0.990341544151306;0.86723655462265;0.999476790428162;0.999926209449768;0.999695777893066	_T[Phospho (STY): 21%]LS[Phospho (STY): 79%]PT[Phospho (STY): 12.8%]PS[Phospho (STY): 86.9%]AEGY[Phospho (STY): 0.2%]QDVR_;_T[Phospho (STY): 10.4%]LS[Phospho (STY): 89.3%]PT[Phospho (STY): 0.3%]PS[Phospho (STY): 94.6%]AEGY[Phospho (STY): 5.3%]QDVR_;_T[Phospho (STY): 24%]LS[Phospho (STY): 76%]PT[Phospho (STY): 9.4%]PS[Phospho (STY): 90.2%]AEGY[Phospho (STY): 0.3%]QDVR_;_T[Phospho (STY): 0.4%]LS[Ph…	0.591004452630771;0.65767518852494;0.674338302065574;0.633472511044409;0.860286486522901;0.742235179844899;0.627439553429089;1.02025704081262;0.639720965894767;0.637459414740307;0.690662597547563;0.782839175540819	2	_TLS[Phospho (STY)]PTPS[Phospho (STY)]AEGYQDVR_.2	1	RQSLGESPRTLSPTPSAEGYQDVRDRMIHRS	S		Color2 [A=255, R=169, G=169, B=169]	1	4		Casein kinase II substrate motif;DNA dependent Protein kinase substrate motif;MAPKAPK2 kinase substrate motif								actin binding;binding;cation binding;cytoskeletal protein binding;ion binding;metal ion binding;protein binding;transition metal ion binding;zinc ion binding	anatomical structure formation involved in morphogenesis;biological regulation;cellular component assembly;cellular component organization;cellular process;cytoskeleton organization;developmental process;locomotion;organelle organization;response to chemical stimulus;response to external stimulus;response to stimulus	cell part;cell projection;cytoplasm;cytoskeleton;intracellular non-membrane-bounded organelle;intracellular organelle;organelle	Axon guidance	LIM;VHP	ACTIN_BINDING;ACTIN_CYTOSKELETON;ANATOMICAL_STRUCTURE_DEVELOPMENT;ANATOMICAL_STRUCTURE_MORPHOGENESIS;BENPORATH_SOX2_TARGETS;BERENJENO_TRANSFORMED_BY_RHOA_DN;BLALOCK_ALZHEIMERS_DISEASE_UP;BRACHAT_RESPONSE_TO_CISPLATIN;BRACHAT_RESPONSE_TO_METHOTREXATE_UP;BROWNE_HCMV_INFECTION_24HR_UP;BRUECKNER_TARGETS_OF_MIRLET7A3_UP;CAGCTG_V$AP4_Q5;CAMP_UP.V1_DN;CASORELLI_ACUTE_PROMYELOCYTIC_LEUKEMIA_DN;CHEOK_RESP…	Actin-binding;Alternativesplicing;Coiledcoil;Completeproteome;Cytoplasm;Cytoskeleton;LIMdomain;Metal-binding;Phosphoprotein;Referenceproteome;Repeat;Zinc		NaN	NaN	NaN	NaN	NaN
	0.555575	0.503195	Ablim1_S496_M1	0.999207	Not Defined	1;2;3;4;5;6;7;8;9;10;11;12;13;14;15;16;17;18;19;20;21;22;23;24;25;26;27;28;29;30;31;32;33;34;35;36	Ablim1	Mus musculus	Actin-binding LIM protein 1	Q8K4G5	ABLM1_MOUSE	494	FALSE	_STS[Phospho (STY)]QGSINSPVYSR_.2	14.6619997024536;17.4085655212402;21.4437656402588;18.6218643188477;18.963228225708;16.3764209747314;18.8593654632568;27.5027370452881;20.762149810791;20.9003639221191;33.0058212280273;28.6821956634521;21.9239673614502;18.8514766693115;15.3449153900146;23.8428134918213;16.8435859680176;14.1861791610718;30.6136817932129;32.5169715881348;25.672248840332;26.7614994049072;17.5936050415039;15.71308326…	0.960194706916809;0.968046009540558;0.968096494674683;0.980335593223572;0.979841768741608;0.990543723106384;0.978814899921417;0.917812824249268;0.962405681610107;0.900909602642059;0.968267023563385;0.982134103775024;0.925724565982819;0.953498065471649;0.885060906410217;0.997946262359619;0.900476932525635;0.949488341808319;0.990057706832886;0.999207437038422;0.773440778255463;0.955095529556274;0.8…	_S[Phospho (STY): 1.7%]T[Phospho (STY): 1.8%]S[Phospho (STY): 96%]QGS[Phospho (STY): 0.4%]INS[Phospho (STY): 0%]PVY[Phospho (STY): 0%]S[Phospho (STY): 0%]R_;_S[Phospho (STY): 1.6%]T[Phospho (STY): 1.6%]S[Phospho (STY): 96.8%]QGS[Phospho (STY): 0%]INS[Phospho (STY): 0%]PVY[Phospho (STY): 0%]S[Phospho (STY): 0%]R_;_S[Phospho (STY): 0.5%]T[Phospho (STY): 1.5%]S[Phospho (STY): 98%]QGS[Phospho (STY): …	1.21916014889849;2.06267972945673;1.34546915391638;1.43342961801245;0.721413064006331;0.952855674126816;0.591004452630771;1.34100310904577;1.79415336907869;1.33969932890793;0.960246789668332;1.56484242241856;0.615201140917165;1.98874115871596;1.12961913706254;0.65767518852494;1.06548002524615;1.43348017645385;0.674338302065574;0.763163738208179;0.689738789985763;0.840553839607504;0.74298301702974…	1	_STS[Phospho (STY)]QGSINSPVYSR_.2	1	EGYQDVRDRMIHRSTSQGSINSPVYSRHSYT	S		Color2 [A=255, R=169, G=169, B=169]	2	4		14-3-3 domain binding motif;AMP-activated protein kinase substrate motif;ATM kinase substrate motif;Calmodulin-dependent protein kinase I substrate motif;Calmodulin-dependent protein kinase II substrate motif;Calmodulin-dependent protein kinase IV substrate motif;Casein kinase II substrate motif;Chk1 kinase substrate motif;DNA dependent Protein kinase substrate motif;PKA kinase substrate motif;PK…								actin binding;binding;cation binding;cytoskeletal protein binding;ion binding;metal ion binding;protein binding;transition metal ion binding;zinc ion binding	anatomical structure formation involved in morphogenesis;biological regulation;cellular component assembly;cellular component organization;cellular process;cytoskeleton organization;developmental process;locomotion;organelle organization;response to chemical stimulus;response to external stimulus;response to stimulus	cell part;cell projection;cytoplasm;cytoskeleton;intracellular non-membrane-bounded organelle;intracellular organelle;organelle	Axon guidance	LIM;VHP	ACTIN_BINDING;ACTIN_CYTOSKELETON;ANATOMICAL_STRUCTURE_DEVELOPMENT;ANATOMICAL_STRUCTURE_MORPHOGENESIS;BENPORATH_SOX2_TARGETS;BERENJENO_TRANSFORMED_BY_RHOA_DN;BLALOCK_ALZHEIMERS_DISEASE_UP;BRACHAT_RESPONSE_TO_CISPLATIN;BRACHAT_RESPONSE_TO_METHOTREXATE_UP;BROWNE_HCMV_INFECTION_24HR_UP;BRUECKNER_TARGETS_OF_MIRLET7A3_UP;CAGCTG_V$AP4_Q5;CAMP_UP.V1_DN;CASORELLI_ACUTE_PROMYELOCYTIC_LEUKEMIA_DN;CHEOK_RESP…	Actin-binding;Alternativesplicing;Coiledcoil;Completeproteome;Cytoplasm;Cytoskeleton;LIMdomain;Metal-binding;Phosphoprotein;Referenceproteome;Repeat;Zinc		14.1703	14.3971	13.2147	12.7325	13.112
	0.165362	0.175921	Ablim1_S738_M1	1	Not Defined	1;2;3;4;5;6;7;8;9;10;11;12;13;14;15;16;17;18;19;20;21;22;23;24;25;26;27;28;29;30;31;32;33;34;35;36	Ablim1	Mus musculus	Actin-binding LIM protein 1	Q8K4G5	ABLM1_MOUSE	736	FALSE	_TSS[Phospho (STY)]LPGYGK_.2	13.086404800415;17.018871307373;10.5437593460083;6.13616514205933;15.278865814209;10.3996086120605;10.8447132110596;14.924409866333;19.8887042999268;8.0064811706543;17.9174194335938;17.3977756500244;18.5687217712402;10.3303604125977;7.81870174407959;15.772852897644;18.8744869232178;6.10442066192627;13.3119478225708;14.0702676773071;16.0029678344727;18.8295402526855;12.3353672027588;11.72617912292…	0.999607622623444;0.999980032444;0.997192203998566;0.982665181159973;0.999990701675415;0.999739229679108;0.999298632144928;0.987642884254456;0.999995470046997;0.989507257938385;0.999997913837433;0.999978721141815;0.999992549419403;0.993260025978088;0.99643087387085;0.999965131282806;0.999999582767487;0.977863967418671;0.999682664871216;0.999991357326508;0.999998390674591;0.999986052513123;0.99996…	_T[Phospho (STY): 0%]S[Phospho (STY): 0%]S[Phospho (STY): 100%]LPGY[Phospho (STY): 0%]GK_;_T[Phospho (STY): 0.1%]S[Phospho (STY): 0.2%]S[Phospho (STY): 99.7%]LPGY[Phospho (STY): 0%]GK_;_T[Phospho (STY): 0.6%]S[Phospho (STY): 0.6%]S[Phospho (STY): 98.3%]LPGY[Phospho (STY): 0.6%]GK_;_T[Phospho (STY): 0%]S[Phospho (STY): 0.1%]S[Phospho (STY): 99.9%]LPGY[Phospho (STY): 0%]GK_;_T[Phospho (STY): 0%]S[P…	1.21916014889849;2.06267972945673;1.34546915391638;1.43342961801245;0.721413064006331;0.952855674126816;0.591004452630771;1.34100310904577;1.79415336907869;1.33969932890793;0.960246789668332;1.56484242241856;0.615201140917165;1.98874115871596;1.12961913706254;0.65767518852494;1.06548002524615;1.43348017645385;0.674338302065574;0.763163738208179;0.689738789985763;0.840553839607504;0.74298301702974…	1	_TSS[Phospho (STY)]LPGYGK_.2	1	SPLHSASHAPSSKTSSLPGYGKNGLHRPVST	S		Color2 [A=255, R=169, G=169, B=169]	2	4		MAPKAPK2 kinase substrate motif;MDC1 BRCT domain binding motif;Phosphorylase kinase substrate motif;PKA kinase substrate motif;PKC kinase substrate motif;Plk1 PBD domain binding motif								actin binding;binding;cation binding;cytoskeletal protein binding;ion binding;metal ion binding;protein binding;transition metal ion binding;zinc ion binding	anatomical structure formation involved in morphogenesis;biological regulation;cellular component assembly;cellular component organization;cellular process;cytoskeleton organization;developmental process;locomotion;organelle organization;response to chemical stimulus;response to external stimulus;response to stimulus	cell part;cell projection;cytoplasm;cytoskeleton;intracellular non-membrane-bounded organelle;intracellular organelle;organelle	Axon guidance	LIM;VHP	ACTIN_BINDING;ACTIN_CYTOSKELETON;ANATOMICAL_STRUCTURE_DEVELOPMENT;ANATOMICAL_STRUCTURE_MORPHOGENESIS;BENPORATH_SOX2_TARGETS;BERENJENO_TRANSFORMED_BY_RHOA_DN;BLALOCK_ALZHEIMERS_DISEASE_UP;BRACHAT_RESPONSE_TO_CISPLATIN;BRACHAT_RESPONSE_TO_METHOTREXATE_UP;BROWNE_HCMV_INFECTION_24HR_UP;BRUECKNER_TARGETS_OF_MIRLET7A3_UP;CAGCTG_V$AP4_Q5;CAMP_UP.V1_DN;CASORELLI_ACUTE_PROMYELOCYTIC_LEUKEMIA_DN;CHEOK_RESP…	Actin-binding;Alternativesplicing;Coiledcoil;Completeproteome;Cytoplasm;Cytoskeleton;LIMdomain;Metal-binding;Phosphoprotein;Referenceproteome;Repeat;Zinc		13.6465	13.3425	12.533	13.4372	14.0824
	0.609863	-0.490296	Ablim1_S789_M1	1	Not Defined	1;2;3;4;5;6;7;8;9;10;11;12;13;14;15;16;17;18;19;20;21;22;23;24;25;26;27;28;29;30;31;32;33;34;35;36;1;2;3;4;5;6;7;8;9;10;11;12;13;14;15;16;17;19;20;21;22;23;24;25;26;27;28;29;30;31;32;33;34;35;36	Ablim1	Mus musculus	Actin-binding LIM protein 1	Q8K4G5	ABLM1_MOUSE	787	FALSE	_GVS[Phospho (STY)]MPNMLEPK_.2;_GVS[Phospho (STY)]M[Oxidation (M)]PNM[Oxidation (M)]LEPK_.2	NaN	1	_GVS[Phospho (STY): 100%]MPNMLEPK_;_GVS[Phospho (STY): 100%]M[Oxidation (M): 100%]PNM[Oxidation (M): 100%]LEPK_	1.21916014889849;2.06267972945673;1.34546915391638;1.43342961801245;0.721413064006331;0.952855674126816;0.591004452630771;1.34100310904577;1.79415336907869;1.33969932890793;0.960246789668332;1.56484242241856;0.615201140917165;1.98874115871596;1.12961913706254;0.65767518852494;1.06548002524615;1.43348017645385;0.674338302065574;0.763163738208179;0.689738789985763;0.840553839607504;0.74298301702974…	1	_GVS[Phospho (STY)]MPNMLEPK_.2;_GVS[Phospho (STY)]M[Oxidation (M)]PNM[Oxidation (M)]LEPK_.2	2	LPDGHMPAVRMDRGVSMPNMLEPKIFPYEML	S		Color2 [A=255, R=169, G=169, B=169]	2	4		14-3-3 domain binding motif;Calmodulin-dependent protein kinase I substrate motif;Calmodulin-dependent protein kinase II alpha substrate motif;Calmodulin-dependent protein kinase II substrate motif;Calmodulin-dependent protein kinase IV substrate motif;Chk1 kinase substrate motif;PKA kinase substrate motif;PKC kinase substrate motif								actin binding;binding;cation binding;cytoskeletal protein binding;ion binding;metal ion binding;protein binding;transition metal ion binding;zinc ion binding	anatomical structure formation involved in morphogenesis;biological regulation;cellular component assembly;cellular component organization;cellular process;cytoskeleton organization;developmental process;locomotion;organelle organization;response to chemical stimulus;response to external stimulus;response to stimulus	cell part;cell projection;cytoplasm;cytoskeleton;intracellular non-membrane-bounded organelle;intracellular organelle;organelle	Axon guidance	LIM;VHP	ACTIN_BINDING;ACTIN_CYTOSKELETON;ANATOMICAL_STRUCTURE_DEVELOPMENT;ANATOMICAL_STRUCTURE_MORPHOGENESIS;BENPORATH_SOX2_TARGETS;BERENJENO_TRANSFORMED_BY_RHOA_DN;BLALOCK_ALZHEIMERS_DISEASE_UP;BRACHAT_RESPONSE_TO_CISPLATIN;BRACHAT_RESPONSE_TO_METHOTREXATE_UP;BROWNE_HCMV_INFECTION_24HR_UP;BRUECKNER_TARGETS_OF_MIRLET7A3_UP;CAGCTG_V$AP4_Q5;CAMP_UP.V1_DN;CASORELLI_ACUTE_PROMYELOCYTIC_LEUKEMIA_DN;CHEOK_RESP…	Actin-binding;Alternativesplicing;Coiledcoil;Completeproteome;Cytoplasm;Cytoskeleton;LIMdomain;Metal-binding;Phosphoprotein;Referenceproteome;Repeat;Zinc		14.7466	14.0069	14.1701	13.9673	14.7042
+	1.63554	0.908775	Acaca_S29_M1	0.999988	Not Defined	3;5;7;8;10;13;14;16;17;19;20;21;22;24;25;28;29;31;32;33;36;2;4;8;11;16;17;22;24;29;31;34	Acaca	Mus musculus	Acetyl-CoA carboxylase 1	Q5SWU9	ACACA_MOUSE	19	FALSE	_FIIGSVSEDNS[Phospho (STY)]EDEISNLVK_.2;_FIIGSVSEDNS[Phospho (STY)]EDEISNLVK_.3	10.5461988449097;20.7930297851563;30.7769393920898;22.9663410186768;13.513524055481;28.999361038208;9.73294639587402;20.3946113586426;29.0926895141602;24.0343437194824;21.5152053833008;22.8486957550049;15.1297922134399;15.1496086120605;17.8095741271973;16.1644229888916;26.457914352417;15.007061958313;25.0052108764648;18.127103805542;20.0638046264648;10.0908889770508;7.10728025436401;15.6207504272…	0.818015813827515;0.976119577884674;0.99865186214447;0.999380171298981;0.997148931026459;0.999625504016876;0.929144620895386;0.999720513820648;0.999965369701385;0.998582065105438;0.831291556358337;0.927585601806641;0.997136473655701;0.989816069602966;0.948570609092712;0.818762898445129;0.999988257884979;0.966897010803223;0.974339663982391;0.981174409389496;0.99946790933609;0.900955557823181;0.962…	_FIIGS[Phospho (STY): 7.4%]VS[Phospho (STY): 10%]EDNS[Phospho (STY): 81.8%]EDEIS[Phospho (STY): 0.8%]NLVK_;_FIIGS[Phospho (STY): 0%]VS[Phospho (STY): 2.4%]EDNS[Phospho (STY): 97.6%]EDEIS[Phospho (STY): 0%]NLVK_;_FIIGS[Phospho (STY): 0%]VS[Phospho (STY): 0.1%]EDNS[Phospho (STY): 99.9%]EDEIS[Phospho (STY): 0%]NLVK_;_FIIGS[Phospho (STY): 0%]VS[Phospho (STY): 0.2%]EDNS[Phospho (STY): 99.7%]EDEIS[Phos…	1.34546915391638;0.721413064006331;0.591004452630771;1.34100310904577;1.33969932890793;0.615201140917165;1.98874115871596;0.65767518852494;1.06548002524615;0.674338302065574;0.763163738208179;0.689738789985763;0.840553839607504;1.25627534138246;0.633472511044409;0.860286486522901;0.742235179844899;1.02025704081262;0.639720965894767;0.637459414740307;0.782839175540819;2.06267972945673;1.4334296180…	1	_FIIGSVSEDNS[Phospho (STY)]EDEISNLVK_.2;_FIIGSVSEDNS[Phospho (STY)]EDEISNLVK_.3	2	NQHSRFIIGSVSEDNSEDEISNLVKLDLEEK	S		Color2 [A=255, R=169, G=169, B=169]	2	4		BARD1 BRCT domain binding motif;Casein kinase I substrate motif;Casein kinase II substrate motif;G protein-coupled receptor kinase 1 substrate motif;MAPKAPK2 kinase substrate motif								acetyl-CoA carboxylase activity;adenyl nucleotide binding;adenyl ribonucleotide binding;ATP binding;binding;biotin carboxylase activity;catalytic activity;cation binding;CoA carboxylase activity;ion binding;ligase activity;ligase activity, forming carbon-carbon bonds;ligase activity, forming carbon-nitrogen bonds;metal ion binding;nucleotide binding;purine nucleotide binding;purine ribonucleoside…	biological regulation;biosynthetic process;cellular component assembly;cellular component organization;cellular ketone metabolic process;cellular lipid metabolic process;cellular metabolic process;cellular process;cofactor metabolic process;homeostatic process;lipid metabolic process;macromolecular complex assembly;macromolecule metabolic process;metabolic process;multicellular organismal process…	cell part;cytoplasm;cytoskeleton;cytosol;extracellular organelle;intracellular membrane-bounded organelle;intracellular non-membrane-bounded organelle;intracellular organelle;mitochondrion;nucleolus;organelle;vesicle	Fatty acid biosynthesis;Insulin signaling pathway;Propanoate metabolism;Pyruvate metabolism	ACC_central;Biotin_carb_C;Biotin_lipoyl;Carboxyl_trans;CPSase_L_chain;CPSase_L_D2	AAAGGAT,MIR-501;AACATTC,MIR-409-3P;AACTGGA,MIR-145;AAGGGAT,MIR-188;AAGTCCA,MIR-422B,MIR-422A;ACATTCC,MIR-1,MIR-206;ACCAAAG,MIR-9;ACTGAAA,MIR-30A-3P,MIR-30E-3P;ACTGCAG,MIR-17-3P;ACTGCCT,MIR-34B;ATF2_S_UP.V1_DN;ATF2_UP.V1_DN;ATGAAGG,MIR-205;ATGTAGC,MIR-221,MIR-222;ATGTTAA,MIR-302C;ATGTTTC,MIR-494;ATM_DN.V1_UP;BIOCARTA_CHREBP2_PATHWAY;BIOCARTA_LEPTIN_PATHWAY;BLUM_RESPONSE_TO_SALIRASIB_DN;BOYAULT_LIV…	Acetylation;Allostericenzyme;Alternativepromoterusage;ATP-binding;Biotin;Completeproteome;Cytoplasm;Directproteinsequencing;Fattyacidbiosynthesis;Fattyacidmetabolism;Ligase;Lipidbiosynthesis;Lipidmetabolism;Manganese;Metal-binding;Multifunctionalenzyme;Nucleotide-binding;Phosphoprotein;Referenceproteome		11.3032	11.7413	11.3468	13.0228	13.0896
	0.690878	0.992255	Acaca_S79_M1	1	Not Defined	1;2;3;4;5;6;7;8;9;10;11;12;13;14;15;16;17;18;19;20;21;22;23;24;25;26;27;28;29;30;31;32;33;34;35;36;8;22;25;26;28;35	Acaca	Mus musculus	Acetyl-CoA carboxylase 1	Q5SWU9	ACACA_MOUSE	76	FALSE	_SSMS[Phospho (STY)]GLHLVK_.2;_SSM[Oxidation (M)]S[Phospho (STY)]GLHLVK_.2	5.46343851089478;27.0922355651855;12.306809425354;6.87277364730835;14.9938564300537;19.6067085266113;19.1506328582764;26.4657897949219;13.0408620834351;14.3495321273804;25.4138832092285;27.239782333374;21.1822605133057;21.1134281158447;18.1285152435303;24.9754676818848;13.7612171173096;11.3373985290527;25.8227577209473;40.0405731201172;22.4253025054932;23.8089389801025;21.5914821624756;17.1183948…	0.977473795413971;1;0.999975442886353;0.994401395320892;0.999998331069946;0.999988198280334;0.999996840953827;0.999994456768036;0.999994277954102;0.999935209751129;0.999999821186066;0.999823451042175;0.999512016773224;0.996892213821411;0.989424109458923;0.999999761581421;0.999938130378723;0.855410754680634;0.876084387302399;0.938640773296356;0.833885431289673;0.895054757595062;0.879976212978363	_S[Phospho (STY): 1.1%]S[Phospho (STY): 1.1%]MS[Phospho (STY): 97.7%]GLHLVK_;_S[Phospho (STY): 0%]S[Phospho (STY): 0%]MS[Phospho (STY): 100%]GLHLVK_;_S[Phospho (STY): 0.3%]S[Phospho (STY): 0.3%]MS[Phospho (STY): 99.4%]GLHLVK_;_S[Phospho (STY): 0.2%]S[Phospho (STY): 0.2%]MS[Phospho (STY): 99.7%]GLHLVK_;_S[Phospho (STY): 0.5%]S[Phospho (STY): 0.5%]MS[Phospho (STY): 98.9%]GLHLVK_;_S[Phospho (STY): 7…	1.21916014889849;2.06267972945673;1.34546915391638;1.43342961801245;0.721413064006331;0.952855674126816;0.591004452630771;1.34100310904577;1.79415336907869;1.33969932890793;0.960246789668332;1.56484242241856;0.615201140917165;1.98874115871596;1.12961913706254;0.65767518852494;1.06548002524615;1.43348017645385;0.674338302065574;0.763163738208179;0.689738789985763;0.840553839607504;0.74298301702974…	1	_SSMS[Phospho (STY)]GLHLVK_.2;_SSM[Oxidation (M)]S[Phospho (STY)]GLHLVK_.2	2	SGLQDGLAFHMRSSMSGLHLVKQGRDRKKID	S	Q8BRK8	Color2 [A=255, R=169, G=169, B=169]	2	4		AMP-activated protein kinase substrate motif	AMPKA2							acetyl-CoA carboxylase activity;adenyl nucleotide binding;adenyl ribonucleotide binding;ATP binding;binding;biotin carboxylase activity;catalytic activity;cation binding;CoA carboxylase activity;ion binding;ligase activity;ligase activity, forming carbon-carbon bonds;ligase activity, forming carbon-nitrogen bonds;metal ion binding;nucleotide binding;purine nucleotide binding;purine ribonucleoside…	biological regulation;biosynthetic process;cellular component assembly;cellular component organization;cellular ketone metabolic process;cellular lipid metabolic process;cellular metabolic process;cellular process;cofactor metabolic process;homeostatic process;lipid metabolic process;macromolecular complex assembly;macromolecule metabolic process;metabolic process;multicellular organismal process…	cell part;cytoplasm;cytoskeleton;cytosol;extracellular organelle;intracellular membrane-bounded organelle;intracellular non-membrane-bounded organelle;intracellular organelle;mitochondrion;nucleolus;organelle;vesicle	Fatty acid biosynthesis;Insulin signaling pathway;Propanoate metabolism;Pyruvate metabolism	ACC_central;Biotin_carb_C;Biotin_lipoyl;Carboxyl_trans;CPSase_L_chain;CPSase_L_D2	AAAGGAT,MIR-501;AACATTC,MIR-409-3P;AACTGGA,MIR-145;AAGGGAT,MIR-188;AAGTCCA,MIR-422B,MIR-422A;ACATTCC,MIR-1,MIR-206;ACCAAAG,MIR-9;ACTGAAA,MIR-30A-3P,MIR-30E-3P;ACTGCAG,MIR-17-3P;ACTGCCT,MIR-34B;ATF2_S_UP.V1_DN;ATF2_UP.V1_DN;ATGAAGG,MIR-205;ATGTAGC,MIR-221,MIR-222;ATGTTAA,MIR-302C;ATGTTTC,MIR-494;ATM_DN.V1_UP;BIOCARTA_CHREBP2_PATHWAY;BIOCARTA_LEPTIN_PATHWAY;BLUM_RESPONSE_TO_SALIRASIB_DN;BOYAULT_LIV…	Acetylation;Allostericenzyme;Alternativepromoterusage;ATP-binding;Biotin;Completeproteome;Cytoplasm;Directproteinsequencing;Fattyacidbiosynthesis;Fattyacidmetabolism;Ligase;Lipidbiosynthesis;Lipidmetabolism;Manganese;Metal-binding;Multifunctionalenzyme;Nucleotide-binding;Phosphoprotein;Referenceproteome		14.2977	13.9196	12.7053	12.9054	13.2553
	0.0235965	-0.0149272	Acap2_S384_M1	0.990937	Not Defined	1;9;25;28;29;32	Acap2	Mus musculus	Arf-GAP with coiled-coil, ANK repeat and PH domain-containing protein 2	Q6ZQK5	ACAP2_MOUSE	378	FALSE	_SSPSTGS[Phospho (STY)]LDSGNESK_.2	17.6911449432373;19.2186965942383;23.6642150878906;17.7896041870117;20.298303604126;23.0459995269775	0.985279440879822;0.965441465377808;0.990936815738678;0.838289737701416;0.909419298171997;0.943500876426697	_S[Phospho (STY): 0%]S[Phospho (STY): 0%]PS[Phospho (STY): 0%]T[Phospho (STY): 1.2%]GS[Phospho (STY): 98.5%]LDS[Phospho (STY): 0.2%]GNES[Phospho (STY): 0.1%]K_;_S[Phospho (STY): 0%]S[Phospho (STY): 0%]PS[Phospho (STY): 0%]T[Phospho (STY): 2.1%]GS[Phospho (STY): 96.5%]LDS[Phospho (STY): 0.5%]GNES[Phospho (STY): 0.8%]K_;_S[Phospho (STY): 0%]S[Phospho (STY): 0%]PS[Phospho (STY): 0%]T[Phospho (STY): …	1.21916014889849;1.79415336907869;0.633472511044409;0.860286486522901;0.742235179844899;0.639720965894767	1	_SSPSTGS[Phospho (STY)]LDSGNESK_.2	1	DESEKLDKKSSPSTGSLDSGNESKEKLLKGE	S		Color2 [A=255, R=169, G=169, B=169]	2	4		Casein kinase II substrate motif								binding;cation binding;enzyme activator activity;enzyme binding;enzyme regulator activity;GTPase activator activity;GTPase binding;GTPase regulator activity;ion binding;metal ion binding;nucleoside-triphosphatase regulator activity;protein binding;Rab GTPase binding;Ras GTPase binding;small GTPase binding;transition metal ion binding;zinc ion binding	biological regulation;cellular process	cell part;cell projection;membrane	Endocytosis	Ank_2;ArfGap;PH	ACATTCC,MIR-1,MIR-206;ACCATTT,MIR-522;AMUNDSON_RESPONSE_TO_ARSENITE;ATGTACA,MIR-493;BILBAN_B_CLL_LPL_DN;BLALOCK_ALZHEIMERS_DISEASE_UP;BORCZUK_MALIGNANT_MESOTHELIOMA_UP;BOYLAN_MULTIPLE_MYELOMA_C_D_UP;chr3q29;CTTTGA_V$LEF1_Q2;CUI_TCF21_TARGETS_2_DN;DACOSTA_UV_RESPONSE_VIA_ERCC3_DN;DACOSTA_UV_RESPONSE_VIA_ERCC3_TTD_DN;DACOSTA_UV_RESPONSE_VIA_ERCC3_XPCS_DN;DAIRKEE_TERT_TARGETS_DN;DASU_IL6_SIGNALING_S…	Alternativesplicing;ANKrepeat;Coiledcoil;Completeproteome;Endosome;GTPaseactivation;Membrane;Metal-binding;Phosphoprotein;Referenceproteome;Repeat;Zinc;Zinc-finger		9.99154	10.1157	9.7734	13.5264	13.6264
	1.56036	-0.376896	Acbd3_S330_M1	0.999946	Not Defined	1;2;8;9;10;13;15;17;19;20;24;27;28;29;30;33;35;36	Acbd3	Mus musculus	Golgi resident protein GCP60	Q8BMP6	GCP60_MOUSE	320	FALSE	_VNTAGASDTLS[Phospho (STY)]VN[Deamidation (NQ)]GQAK_.2	55.2416801452637;75.2440032958984;74.6636123657227;67.9182968139648;76.3792343139648;74.6309509277344;66.530403137207;77.1179733276367;63.3564033508301;84.1504898071289;69.7300415039063;61.6755714416504;80.6992111206055;62.8993606567383;63.8061218261719;71.1289291381836;73.1000366210938;61.3339309692383	0.817159712314606;0.999169886112213;0.988664388656616;0.997127830982208;0.981370449066162;0.912999093532562;0.926454663276672;0.999946415424347;0.919252574443817;0.991379022598267;0.997002184391022;0.953509032726288;0.999349355697632;0.998135089874268;0.991997957229614;0.992074906826019;0.866513073444366;0.982546329498291	_VN[Deamidation (NQ): 0%]T[Phospho (STY): 0%]AGAS[Phospho (STY): 16.2%]DT[Phospho (STY): 2.1%]LS[Phospho (STY): 81.7%]VN[Deamidation (NQ): 100%]GQ[Deamidation (NQ): 0%]AK_;_VN[Deamidation (NQ): 0%]T[Phospho (STY): 0%]AGAS[Phospho (STY): 0%]DT[Phospho (STY): 0.1%]LS[Phospho (STY): 99.9%]VN[Deamidation (NQ): 100%]GQ[Deamidation (NQ): 0%]AK_;_VN[Deamidation (NQ): 0%]T[Phospho (STY): 0%]AGAS[Phospho …	1.21916014889849;2.06267972945673;1.34100310904577;1.79415336907869;1.33969932890793;0.615201140917165;1.12961913706254;1.06548002524615;0.674338302065574;0.763163738208179;1.25627534138246;3.0286339608682;0.860286486522901;0.742235179844899;0.627439553429089;0.637459414740307;1.85937673024172;0.782839175540819	1	_VNTAGASDTLS[Phospho (STY)]VN[Deamidation (NQ)]GQAK_.2	1	PASSKVNTAGASDTLSVNGQAKTHTENSEKV	S		Color2 [A=255, R=169, G=169, B=169]	2	4		Casein kinase I substrate motif;MAPKAPK2 kinase substrate motif								binding;carboxylic acid binding;coenzyme binding;cofactor binding;fatty acid binding;fatty-acyl-CoA binding;lipid binding;monocarboxylic acid binding	biosynthetic process;establishment of localization;lipid metabolic process;metabolic process;primary metabolic process;transport	cell part;Golgi apparatus;intracellular membrane-bounded organelle;intracellular organelle;membrane;mitochondrion;organelle		ACBP;GOLD_2	AACTGGA,MIR-145;AACTTT_UNKNOWN;ACEVEDO_LIVER_CANCER_UP;ACEVEDO_LIVER_TUMOR_VS_NORMAL_ADJACENT_TISSUE_UP;ATACTGT,MIR-144;ATGTTAA,MIR-302C;BAELDE_DIABETIC_NEPHROPATHY_DN;BLUM_RESPONSE_TO_SALIRASIB_UP;BORCZUK_MALIGNANT_MESOTHELIOMA_UP;BUYTAERT_PHOTODYNAMIC_THERAPY_STRESS_UP;CACTGCC,MIR-34A,MIR-34C,MIR-449;CHICAS_RB1_TARGETS_SENESCENT;chr1q41;CREIGHTON_ENDOCRINE_THERAPY_RESISTANCE_3;CYTAGCAAY_UNKNOWN…	Acetylation;Coiledcoil;Completeproteome;Golgiapparatus;Lipidbiosynthesis;Lipidmetabolism;Membrane;Mitochondrion;Phosphoprotein;Referenceproteome;Steroidbiosynthesis		12.7982	12.7353	12.8757	12.7539	12.8823
	1.01245	0.958516	Acbd5_S421_M1	1	Not Defined	1;2;3;5;6;7;10;11;13;14;15;16;17;19;20;21;22;23;24;25;28;29;30;31;32;33;34;36	Acbd5	Mus musculus	Acyl-CoA-binding domain-containing protein 5	Q5XG73	ACBD5_MOUSE	420	FALSE	_GS[Phospho (STY)]LNEQIALVLIR_.2	NaN	1	_GS[Phospho (STY): 100%]LNEQIALVLIR_	1.21916014889849;2.06267972945673;1.34546915391638;0.721413064006331;0.952855674126816;0.591004452630771;1.33969932890793;0.960246789668332;0.615201140917165;1.98874115871596;1.12961913706254;0.65767518852494;1.06548002524615;0.674338302065574;0.763163738208179;0.689738789985763;0.840553839607504;0.742983017029743;1.25627534138246;0.633472511044409;0.860286486522901;0.742235179844899;0.6274395534…	1	_GS[Phospho (STY)]LNEQIALVLIR_.2	1	GGDGERWGSDRGSRGSLNEQIALVLIRLQED	S		Color2 [A=255, R=169, G=169, B=169]	2	4		Casein kinase II substrate motif;PKA kinase substrate motif;PKC kinase substrate motif								binding;carboxylic acid binding;coenzyme binding;cofactor binding;fatty acid binding;fatty-acyl-CoA binding;lipid binding;monocarboxylic acid binding	autophagy;catabolic process;cellular component organization;cellular metabolic process;cellular process;establishment of localization;metabolic process;organelle organization;peroxisome organization;transport	cell part;intracellular membrane-bounded organelle;intracellular organelle;membrane;microbody;nucleoplasm;nucleus;organelle;peroxisome		ACBP	AACTTT_UNKNOWN;ACTAYRNNNCCCR_UNKNOWN;ATAAGCT,MIR-21;chr10p12;CUI_TCF21_TARGETS_2_DN;FULCHER_INFLAMMATORY_RESPONSE_LECTIN_VS_LPS_DN;GABRIELY_MIR21_TARGETS;GGAMTNNNNNTCCY_UNKNOWN;GGGCGGR_V$SP1_Q6;GGGTGGRR_V$PAX4_03;GGGYGTGNY_UNKNOWN;GOBERT_OLIGODENDROCYTE_DIFFERENTIATION_DN;GSE17974_IL4_AND_ANTI_IL12_VS_UNTREATED_48H_ACT_CD4_TCELL_UP;GSE9988_LPS_VS_CTRL_TREATED_MONOCYTE_DN;IWANAGA_CARCINOGENESIS_BY…	Acetylation;Alternativesplicing;Autophagy;Coiledcoil;Completeproteome;Lipid-binding;Membrane;Peroxisome;Phosphoprotein;Referenceproteome;Transmembrane;Transmembranehelix;Transport		9.00725	8.38367	8.51173	8.84659	9.092
	0.533181	-0.537689	Acin1_S1003_M1	1	Not Defined	1;2;3;4;5;6;7;8;9;10;11;12;13;14;15;16;17;18;19;20;21;22;23;24;25;26;27;28;29;30;31;32;33;34;35;36	Acin1	Mus musculus	Apoptotic chromatin condensation inducer in the nucleus	Q9JIX8	ACINU_MOUSE	998	FALSE	_TAQVPS[Phospho (STY)]PPR_.2	31.9457569122314;43.1977081298828;33.3757209777832;29.9826412200928;34.3129920959473;37.8800315856934;33.6550178527832;42.7951164245605;33.657901763916;33.3539924621582;32.6395263671875;39.8598365783691;42.8531723022461;31.5465793609619;31.4470825195313;34.9229927062988;31.966495513916;36.126163482666;38.1798324584961;32.9998321533203;35.6823310852051;34.3098678588867;35.5144577026367;32.37112808…	1	_T[Phospho (STY): 0%]AQVPS[Phospho (STY): 100%]PPR_	1.21916014889849;2.06267972945673;1.34546915391638;1.43342961801245;0.721413064006331;0.952855674126816;0.591004452630771;1.34100310904577;1.79415336907869;1.33969932890793;0.960246789668332;1.56484242241856;0.615201140917165;1.98874115871596;1.12961913706254;0.65767518852494;1.06548002524615;1.43348017645385;0.674338302065574;0.763163738208179;0.689738789985763;0.840553839607504;0.74298301702974…	1	_TAQVPS[Phospho (STY)]PPR_.2	1	VSITIDDPVRTAQVPSPPRGKISNIVHISNL	S		Color2 [A=255, R=169, G=169, B=169]	2	4		Cdc2 kinase substrate motif;CDK kinase substrate motif;CDK1,2,4,6 kinase substrate motif;DNA dependent Protein kinase substrate motif;ERK1,2 kinase substrate motif;GSK-3, ERK1, ERK2, CDK5 substrate motif;WW domain binding motif								binding;nucleotide binding	biological regulation;cell death;cell differentiation;cellular component organization;cellular metabolic process;cellular nitrogen compound metabolic process;cellular process;chromosome organization;death;developmental process;DNA metabolic process;DNA packaging;macromolecule metabolic process;metabolic process;mRNA metabolic process;mRNA processing;nitrogen compound metabolic process;nucleobase-…	cell part;cytoplasm;intracellular membrane-bounded organelle;intracellular non-membrane-bounded organelle;intracellular organelle;macromolecular complex;membrane;nucleolus;nucleoplasm;nucleus;organelle;plasma membrane;protein complex	mRNA surveillance pathway;RNA transport;Spliceosome	SAP	ACTTTAT,MIR-142-5P;ANATOMICAL_STRUCTURE_DEVELOPMENT;APOPTOSIS_GO;APOPTOTIC_NUCLEAR_CHANGES;APOPTOTIC_PROGRAM;BENPORATH_SOX2_TARGETS;BHAT_ESR1_TARGETS_NOT_VIA_AKT1_UP;BHAT_ESR1_TARGETS_VIA_AKT1_UP;CASORELLI_ACUTE_PROMYELOCYTIC_LEUKEMIA_DN;CCTGAGT,MIR-510;CELL_DEVELOPMENT;CHANG_CORE_SERUM_RESPONSE_DN;chr14q11;CHROMOSOME_CONDENSATION;CHROMOSOME_ORGANIZATION_AND_BIOGENESIS;CRGAARNNNNCGA_UNKNOWN;CTGCA…	Acetylation;Alternativesplicing;Apoptosis;Completeproteome;Isopeptidebond;Methylation;mRNAprocessing;mRNAsplicing;Nucleus;Phosphoprotein;Referenceproteome;Ublconjugation		21.0822	20.5571	19.9621	20.0075	20.0949
	1.10577	-0.621054	Acin1_S389_M1	1	Not Defined	1;2;3;4;5;6;7;8;9;10;11;12;13;14;15;16;17;18;19;20;21;22;23;24;25;26;27;28;29;30;31;32;33;34;35;36;2;3;4;5;6;7;9;10;11;12;13;14;15;16;17;18;19;20;21;22;23;26;27;28;29;31;32;33;34;35;36	Acin1	Mus musculus	Apoptotic chromatin condensation inducer in the nucleus	Q9JIX8	ACINU_MOUSE	387	FALSE	_SQS[Phospho (STY)]PSPPPLPEDLEK_.2;_SQS[Phospho (STY)]PSPPPLPEDLEK_.3	45.1439971923828;54.1343879699707;54.6608657836914;41.9594993591309;39.5935554504395;33.4835815429688;41.2591400146484;50.727668762207;45.9239616394043;48.8712997436523;49.4506912231445;38.8867721557617;32.5926856994629;45.6274681091309;32.6476211547852;50.0237350463867;34.8904190063477;49.7351570129395;26.4725399017334;47.276050567627;30.2804565429688;38.7780303955078;38.2004928588867;28.0464668…	1;0.999999940395355;0.999981999397278;0.999999701976776;0.999997913837433;0.947110831737518;0.999989211559296;0.974927067756653;0.802467226982117;0.973683774471283;0.952466130256653;0.855317294597626;0.919523537158966;0.985409796237946;0.996169805526733;0.97817075252533;0.94568133354187;0.993092060089111;0.974449634552002;0.992618441581726;0.995579481124878;0.976494431495667;0.997838318347931;0.8…	_S[Phospho (STY): 0%]QS[Phospho (STY): 100%]PS[Phospho (STY): 0%]PPPLPEDLEK_;_S[Phospho (STY): 0%]QS[Phospho (STY): 94.7%]PS[Phospho (STY): 5.3%]PPPLPEDLEK_;_S[Phospho (STY): 2.5%]QS[Phospho (STY): 97.5%]PS[Phospho (STY): 0%]PPPLPEDLEK_;_S[Phospho (STY): 19.7%]QS[Phospho (STY): 80.2%]PS[Phospho (STY): 0%]PPPLPEDLEK_;_S[Phospho (STY): 1.7%]QS[Phospho (STY): 97.4%]PS[Phospho (STY): 0.9%]PPPLPEDLEK_…	1.21916014889849;2.06267972945673;1.34546915391638;1.43342961801245;0.721413064006331;0.952855674126816;0.591004452630771;1.34100310904577;1.79415336907869;1.33969932890793;0.960246789668332;1.56484242241856;0.615201140917165;1.98874115871596;1.12961913706254;0.65767518852494;1.06548002524615;1.43348017645385;0.674338302065574;0.763163738208179;0.689738789985763;0.840553839607504;0.74298301702974…	1	_SQS[Phospho (STY)]PSPPPLPEDLEK_.2;_SQS[Phospho (STY)]PSPPPLPEDLEK_.3	2	ENEVKSSQSLEEKSQSPSPPPLPEDLEKAPV	S		Color2 [A=255, R=169, G=169, B=169]	2	4		Casein kinase II substrate motif;ERK1,2 kinase substrate motif;G protein-coupled receptor kinase 1 substrate motif;GSK-3, ERK1, ERK2, CDK5 substrate motif;PKA kinase substrate motif;PKC kinase substrate motif;WW domain binding motif								binding;nucleotide binding	biological regulation;cell death;cell differentiation;cellular component organization;cellular metabolic process;cellular nitrogen compound metabolic process;cellular process;chromosome organization;death;developmental process;DNA metabolic process;DNA packaging;macromolecule metabolic process;metabolic process;mRNA metabolic process;mRNA processing;nitrogen compound metabolic process;nucleobase-…	cell part;cytoplasm;intracellular membrane-bounded organelle;intracellular non-membrane-bounded organelle;intracellular organelle;macromolecular complex;membrane;nucleolus;nucleoplasm;nucleus;organelle;plasma membrane;protein complex	mRNA surveillance pathway;RNA transport;Spliceosome	SAP	ACTTTAT,MIR-142-5P;ANATOMICAL_STRUCTURE_DEVELOPMENT;APOPTOSIS_GO;APOPTOTIC_NUCLEAR_CHANGES;APOPTOTIC_PROGRAM;BENPORATH_SOX2_TARGETS;BHAT_ESR1_TARGETS_NOT_VIA_AKT1_UP;BHAT_ESR1_TARGETS_VIA_AKT1_UP;CASORELLI_ACUTE_PROMYELOCYTIC_LEUKEMIA_DN;CCTGAGT,MIR-510;CELL_DEVELOPMENT;CHANG_CORE_SERUM_RESPONSE_DN;chr14q11;CHROMOSOME_CONDENSATION;CHROMOSOME_ORGANIZATION_AND_BIOGENESIS;CRGAARNNNNCGA_UNKNOWN;CTGCA…	Acetylation;Alternativesplicing;Apoptosis;Completeproteome;Isopeptidebond;Methylation;mRNAprocessing;mRNAsplicing;Nucleus;Phosphoprotein;Referenceproteome;Ublconjugation		20.0501	19.5866	19.4404	19.3172	19.2956
	0.0235965	-0.0149272	Acin1_S389_M2	1	Not Defined	1;3;5;6;7;11;13;15;16;17;19;21;22;23;25;28;29;30;31;32;33;34;36;5;6;7;13;15;23;25;29;30;31;32;33;34;36	Acin1	Mus musculus	Apoptotic chromatin condensation inducer in the nucleus	Q9JIX8	ACINU_MOUSE	387	FALSE	_SQS[Phospho (STY)]PS[Phospho (STY)]PPPLPEDLEK_.2;_SQS[Phospho (STY)]PS[Phospho (STY)]PPPLPEDLEK_.3	1.90712118148804;2.5264687538147;15.842230796814;13.8094024658203;26.7623062133789;3.92216849327087;23.9597835540771;11.3165826797485;14.6917543411255;1.96853792667389;4.79341697692871;7.14157819747925;1.91325807571411;22.2462368011475;42.146614074707;13.2092628479004;22.1030406951904;52.566349029541;25.6634979248047;9.46028327941895;40.358097076416;51.6300888061523;8.09314918518066;9.77869033813…	0.776645183563232;0.848528385162354;0.999999642372131;0.99999725818634;0.999969244003296;0.951412737369537;0.99999988079071;0.999920129776001;0.998791456222534;0.784207940101624;0.922904908657074;0.997857689857483;0.777403295040131;0.999989449977875;0.999976933002472;0.999987900257111;1;0.999999284744263;0.999788403511047;0.999997556209564;0.99917060136795;0.998654246330261;0.984483242034912;0.99…	_S[Phospho (STY): 44.7%]QS[Phospho (STY): 77.7%]PS[Phospho (STY): 77.7%]PPPLPEDLEK_;_S[Phospho (STY): 30.3%]QS[Phospho (STY): 84.9%]PS[Phospho (STY): 84.9%]PPPLPEDLEK_;_S[Phospho (STY): 0%]QS[Phospho (STY): 100%]PS[Phospho (STY): 100%]PPPLPEDLEK_;_S[Phospho (STY): 9.7%]QS[Phospho (STY): 95.1%]PS[Phospho (STY): 95.1%]PPPLPEDLEK_;_S[Phospho (STY): 0.1%]QS[Phospho (STY): 99.9%]PS[Phospho (STY): 100%…	1.21916014889849;1.34546915391638;0.721413064006331;0.952855674126816;0.591004452630771;0.960246789668332;0.615201140917165;1.12961913706254;0.65767518852494;1.06548002524615;0.674338302065574;0.689738789985763;0.840553839607504;0.742983017029743;0.633472511044409;0.860286486522901;0.742235179844899;0.627439553429089;1.02025704081262;0.639720965894767;0.637459414740307;0.690662597547563;0.7828391…	2	_SQS[Phospho (STY)]PS[Phospho (STY)]PPPLPEDLEK_.2;_SQS[Phospho (STY)]PS[Phospho (STY)]PPPLPEDLEK_.3	2	ENEVKSSQSLEEKSQSPSPPPLPEDLEKAPV	S		Color2 [A=255, R=169, G=169, B=169]	2	4		Casein kinase II substrate motif;ERK1,2 kinase substrate motif;G protein-coupled receptor kinase 1 substrate motif;GSK-3, ERK1, ERK2, CDK5 substrate motif;PKA kinase substrate motif;PKC kinase substrate motif;WW domain binding motif								binding;nucleotide binding	biological regulation;cell death;cell differentiation;cellular component organization;cellular metabolic process;cellular nitrogen compound metabolic process;cellular process;chromosome organization;death;developmental process;DNA metabolic process;DNA packaging;macromolecule metabolic process;metabolic process;mRNA metabolic process;mRNA processing;nitrogen compound metabolic process;nucleobase-…	cell part;cytoplasm;intracellular membrane-bounded organelle;intracellular non-membrane-bounded organelle;intracellular organelle;macromolecular complex;membrane;nucleolus;nucleoplasm;nucleus;organelle;plasma membrane;protein complex	mRNA surveillance pathway;RNA transport;Spliceosome	SAP	ACTTTAT,MIR-142-5P;ANATOMICAL_STRUCTURE_DEVELOPMENT;APOPTOSIS_GO;APOPTOTIC_NUCLEAR_CHANGES;APOPTOTIC_PROGRAM;BENPORATH_SOX2_TARGETS;BHAT_ESR1_TARGETS_NOT_VIA_AKT1_UP;BHAT_ESR1_TARGETS_VIA_AKT1_UP;CASORELLI_ACUTE_PROMYELOCYTIC_LEUKEMIA_DN;CCTGAGT,MIR-510;CELL_DEVELOPMENT;CHANG_CORE_SERUM_RESPONSE_DN;chr14q11;CHROMOSOME_CONDENSATION;CHROMOSOME_ORGANIZATION_AND_BIOGENESIS;CRGAARNNNNCGA_UNKNOWN;CTGCA…	Acetylation;Alternativesplicing;Apoptosis;Completeproteome;Isopeptidebond;Methylation;mRNAprocessing;mRNAsplicing;Nucleus;Phosphoprotein;Referenceproteome;Ublconjugation		9.99154	10.1157	9.7734	14.9505	12.7203
	0.0235965	-0.0149272	Acin1_S391_M2	1	Not Defined	1;3;5;6;7;11;13;15;16;17;19;21;22;23;25;28;29;30;31;32;33;34;36;5;6;7;13;15;23;25;29;30;31;32;33;34;36	Acin1	Mus musculus	Apoptotic chromatin condensation inducer in the nucleus	Q9JIX8	ACINU_MOUSE	387	FALSE	_SQS[Phospho (STY)]PS[Phospho (STY)]PPPLPEDLEK_.2;_SQS[Phospho (STY)]PS[Phospho (STY)]PPPLPEDLEK_.3	1.90712118148804;2.5264687538147;15.842230796814;13.8094024658203;26.7623062133789;3.92216849327087;23.9597835540771;11.3165826797485;14.6917543411255;1.96853792667389;4.79341697692871;7.14157819747925;1.91325807571411;22.2462368011475;42.146614074707;13.2092628479004;22.1030406951904;52.566349029541;25.6634979248047;9.46028327941895;40.358097076416;51.6300888061523;8.09314918518066;9.77869033813…	0.776645183563232;0.848528385162354;0.999999642372131;0.99999725818634;0.999969244003296;0.951412737369537;0.99999988079071;0.999920129776001;0.998791456222534;0.784207940101624;0.922904908657074;0.997857689857483;0.777403295040131;0.999989449977875;0.999976933002472;0.999987900257111;1;0.999999284744263;0.999788403511047;0.999997556209564;0.99917060136795;0.998654246330261;0.984483242034912;0.99…	_S[Phospho (STY): 44.7%]QS[Phospho (STY): 77.7%]PS[Phospho (STY): 77.7%]PPPLPEDLEK_;_S[Phospho (STY): 30.3%]QS[Phospho (STY): 84.9%]PS[Phospho (STY): 84.9%]PPPLPEDLEK_;_S[Phospho (STY): 0%]QS[Phospho (STY): 100%]PS[Phospho (STY): 100%]PPPLPEDLEK_;_S[Phospho (STY): 9.7%]QS[Phospho (STY): 95.1%]PS[Phospho (STY): 95.1%]PPPLPEDLEK_;_S[Phospho (STY): 0.1%]QS[Phospho (STY): 99.9%]PS[Phospho (STY): 100%…	1.21916014889849;1.34546915391638;0.721413064006331;0.952855674126816;0.591004452630771;0.960246789668332;0.615201140917165;1.12961913706254;0.65767518852494;1.06548002524615;0.674338302065574;0.689738789985763;0.840553839607504;0.742983017029743;0.633472511044409;0.860286486522901;0.742235179844899;0.627439553429089;1.02025704081262;0.639720965894767;0.637459414740307;0.690662597547563;0.7828391…	2	_SQS[Phospho (STY)]PS[Phospho (STY)]PPPLPEDLEK_.2;_SQS[Phospho (STY)]PS[Phospho (STY)]PPPLPEDLEK_.3	2	EVKSSQSLEEKSQSPSPPPLPEDLEKAPVVL	S		Color2 [A=255, R=169, G=169, B=169]	2	4		DNA dependent Protein kinase substrate motif;ERK1,2 kinase substrate motif;GSK-3, ERK1, ERK2, CDK5 substrate motif;MAPKAPK2 kinase substrate motif;WW domain binding motif								binding;nucleotide binding	biological regulation;cell death;cell differentiation;cellular component organization;cellular metabolic process;cellular nitrogen compound metabolic process;cellular process;chromosome organization;death;developmental process;DNA metabolic process;DNA packaging;macromolecule metabolic process;metabolic process;mRNA metabolic process;mRNA processing;nitrogen compound metabolic process;nucleobase-…	cell part;cytoplasm;intracellular membrane-bounded organelle;intracellular non-membrane-bounded organelle;intracellular organelle;macromolecular complex;membrane;nucleolus;nucleoplasm;nucleus;organelle;plasma membrane;protein complex	mRNA surveillance pathway;RNA transport;Spliceosome	SAP	ACTTTAT,MIR-142-5P;ANATOMICAL_STRUCTURE_DEVELOPMENT;APOPTOSIS_GO;APOPTOTIC_NUCLEAR_CHANGES;APOPTOTIC_PROGRAM;BENPORATH_SOX2_TARGETS;BHAT_ESR1_TARGETS_NOT_VIA_AKT1_UP;BHAT_ESR1_TARGETS_VIA_AKT1_UP;CASORELLI_ACUTE_PROMYELOCYTIC_LEUKEMIA_DN;CCTGAGT,MIR-510;CELL_DEVELOPMENT;CHANG_CORE_SERUM_RESPONSE_DN;chr14q11;CHROMOSOME_CONDENSATION;CHROMOSOME_ORGANIZATION_AND_BIOGENESIS;CRGAARNNNNCGA_UNKNOWN;CTGCA…	Acetylation;Alternativesplicing;Apoptosis;Completeproteome;Isopeptidebond;Methylation;mRNAprocessing;mRNAsplicing;Nucleus;Phosphoprotein;Referenceproteome;Ublconjugation		9.99154	10.1157	9.7734	14.9505	12.7203
	0.477378	-0.314775	Acin1_S413_M1	1	Not Defined	1;2;3;5;6;7;8;9;10;11;12;13;14;15;16;17;18;19;20;21;22;23;24;25;26;27;28;29;30;31;32;33;34;35;36;1;3;5;6;7;8;9;10;11;12;13;14;15;16;17;18;19;20;21;22;23;24;25;26;27;28;29;30;31;32;33;34;35;36	Acin1	Mus musculus	Apoptotic chromatin condensation inducer in the nucleus	Q9JIX8	ACINU_MOUSE	402	FALSE	_APVVLQPEQIVS[Phospho (STY)]EEETPPPLLTK_.3;_APVVLQPEQ[Deamidation (NQ)]IVS[Phospho (STY)]EEETPPPLLTK_.3	17.1186065673828;17.4176177978516;18.0989093780518;21.6885280609131;8.24758052825928;25.3278102874756;32.7411499023438;21.0613098144531;25.9280261993408;26.9880065917969;28.9195919036865;21.0735855102539;24.4825706481934;24.858793258667;31.8513736724854;33.5455780029297;13.8172435760498;36.047191619873;39.3999824523926;23.8458652496338;33.724739074707;29.9451675415039;19.8385543823242;12.63707447…	0.9999840259552;0.999999821186066;0.999999940395355;1;0.998578250408173;0.986859202384949;0.999982357025146;0.999999284744263;0.999684035778046;0.999998986721039;0.999987423419952;0.99999862909317;0.99999988079071;0.911016583442688;0.977472126483917;0.996667087078094;0.99924910068512;0.999997973442078;0.998243927955627;0.999760091304779;0.998960137367249;0.999820530414581;0.999687135219574;0.9999…	_APVVLQPEQIVS[Phospho (STY): 100%]EEET[Phospho (STY): 0%]PPPLLT[Phospho (STY): 0%]K_;_APVVLQPEQIVS[Phospho (STY): 99.9%]EEET[Phospho (STY): 0.1%]PPPLLT[Phospho (STY): 0.1%]K_;_APVVLQPEQIVS[Phospho (STY): 98.7%]EEET[Phospho (STY): 1.3%]PPPLLT[Phospho (STY): 0%]K_;_APVVLQ[Deamidation (NQ): 0.2%]PEQ[Deamidation (NQ): 99.8%]IVS[Phospho (STY): 91.1%]EEET[Phospho (STY): 8.9%]PPPLLT[Phospho (STY): 0%]K_…	1.21916014889849;2.06267972945673;1.34546915391638;0.721413064006331;0.952855674126816;0.591004452630771;1.34100310904577;1.79415336907869;1.33969932890793;0.960246789668332;1.56484242241856;0.615201140917165;1.98874115871596;1.12961913706254;0.65767518852494;1.06548002524615;1.43348017645385;0.674338302065574;0.763163738208179;0.689738789985763;0.840553839607504;0.742983017029743;1.2562753413824…	1	_APVVLQPEQIVS[Phospho (STY)]EEETPPPLLTK_.3;_APVVLQPEQ[Deamidation (NQ)]IVS[Phospho (STY)]EEETPPPLLTK_.3	2	DLEKAPVVLQPEQIVSEEETPPPLLTKEASS	S		Color2 [A=255, R=169, G=169, B=169]	2	4		BARD1 BRCT domain binding motif;Casein kinase II substrate motif;G protein-coupled receptor kinase 1 substrate motif								binding;nucleotide binding	biological regulation;cell death;cell differentiation;cellular component organization;cellular metabolic process;cellular nitrogen compound metabolic process;cellular process;chromosome organization;death;developmental process;DNA metabolic process;DNA packaging;macromolecule metabolic process;metabolic process;mRNA metabolic process;mRNA processing;nitrogen compound metabolic process;nucleobase-…	cell part;cytoplasm;intracellular membrane-bounded organelle;intracellular non-membrane-bounded organelle;intracellular organelle;macromolecular complex;membrane;nucleolus;nucleoplasm;nucleus;organelle;plasma membrane;protein complex	mRNA surveillance pathway;RNA transport;Spliceosome	SAP	ACTTTAT,MIR-142-5P;ANATOMICAL_STRUCTURE_DEVELOPMENT;APOPTOSIS_GO;APOPTOTIC_NUCLEAR_CHANGES;APOPTOTIC_PROGRAM;BENPORATH_SOX2_TARGETS;BHAT_ESR1_TARGETS_NOT_VIA_AKT1_UP;BHAT_ESR1_TARGETS_VIA_AKT1_UP;CASORELLI_ACUTE_PROMYELOCYTIC_LEUKEMIA_DN;CCTGAGT,MIR-510;CELL_DEVELOPMENT;CHANG_CORE_SERUM_RESPONSE_DN;chr14q11;CHROMOSOME_CONDENSATION;CHROMOSOME_ORGANIZATION_AND_BIOGENESIS;CRGAARNNNNCGA_UNKNOWN;CTGCA…	Acetylation;Alternativesplicing;Apoptosis;Completeproteome;Isopeptidebond;Methylation;mRNAprocessing;mRNAsplicing;Nucleus;Phosphoprotein;Referenceproteome;Ublconjugation		14.2994	14.8343	14.8189	14.8804	14.6386
	0.851764	-0.443809	Acin1_S413_M2	1	Not Defined	1;5;7;8;9;10;11;14;15;16;20;22;23;24;25;26;27;29;30;31;32;33;34;35;36	Acin1	Mus musculus	Apoptotic chromatin condensation inducer in the nucleus	Q9JIX8	ACINU_MOUSE	402	FALSE	_APVVLQPEQIVS[Phospho (STY)]EEET[Phospho (STY)]PPPLLTK_.3	1.94905745983124;6.84792470932007;8.85837554931641;8.71001529693604;5.40204238891602;3.46047449111938;1.86381912231445;3.68808603286743;2.65318179130554;5.5358510017395;5.32759666442871;3.07557606697083;2.54769325256348;2.37529468536377;3.6868360042572;4.22631978988647;2.861900806427;9.57443141937256;16.0364112854004;17.4439830780029;2.45906567573547;5.18239784240723;31.2060928344727;3.3421313762…	0.781815350055695;0.997130692005157;0.9996138215065;0.999552071094513;0.988040745258331;0.927062511444092;0.771282374858856;0.940132319927216;0.86156439781189;0.989507138729095;0.987140238285065;0.899690389633179;0.850759983062744;0.832108914852142;0.940066456794739;0.963217437267303;0.881459832191467;0.999811172485352;0.99999463558197;0.999999940395355;0.841318666934967;0.985190212726593;1;0.919…	_APVVLQPEQIVS[Phospho (STY): 78.2%]EEET[Phospho (STY): 78.2%]PPPLLT[Phospho (STY): 43.6%]K_;_APVVLQPEQIVS[Phospho (STY): 99.7%]EEET[Phospho (STY): 99.7%]PPPLLT[Phospho (STY): 0.6%]K_;_APVVLQPEQIVS[Phospho (STY): 100%]EEET[Phospho (STY): 100%]PPPLLT[Phospho (STY): 0.1%]K_;_APVVLQPEQIVS[Phospho (STY): 98.8%]EEET[Phospho (STY): 98.8%]PPPLLT[Phospho (STY): 2.4%]K_;_APVVLQPEQIVS[Phospho (STY): 92.7%]E…	1.21916014889849;0.721413064006331;0.591004452630771;1.34100310904577;1.79415336907869;1.33969932890793;0.960246789668332;1.98874115871596;1.12961913706254;0.65767518852494;0.763163738208179;0.840553839607504;0.742983017029743;1.25627534138246;0.633472511044409;2.24307207807823;3.0286339608682;0.742235179844899;0.627439553429089;1.02025704081262;0.639720965894767;0.637459414740307;0.6906625975475…	2	_APVVLQPEQIVS[Phospho (STY)]EEET[Phospho (STY)]PPPLLTK_.3	1	DLEKAPVVLQPEQIVSEEETPPPLLTKEASS	S		Color2 [A=255, R=169, G=169, B=169]	2	4		BARD1 BRCT domain binding motif;Casein kinase II substrate motif;G protein-coupled receptor kinase 1 substrate motif								binding;nucleotide binding	biological regulation;cell death;cell differentiation;cellular component organization;cellular metabolic process;cellular nitrogen compound metabolic process;cellular process;chromosome organization;death;developmental process;DNA metabolic process;DNA packaging;macromolecule metabolic process;metabolic process;mRNA metabolic process;mRNA processing;nitrogen compound metabolic process;nucleobase-…	cell part;cytoplasm;intracellular membrane-bounded organelle;intracellular non-membrane-bounded organelle;intracellular organelle;macromolecular complex;membrane;nucleolus;nucleoplasm;nucleus;organelle;plasma membrane;protein complex	mRNA surveillance pathway;RNA transport;Spliceosome	SAP	ACTTTAT,MIR-142-5P;ANATOMICAL_STRUCTURE_DEVELOPMENT;APOPTOSIS_GO;APOPTOTIC_NUCLEAR_CHANGES;APOPTOTIC_PROGRAM;BENPORATH_SOX2_TARGETS;BHAT_ESR1_TARGETS_NOT_VIA_AKT1_UP;BHAT_ESR1_TARGETS_VIA_AKT1_UP;CASORELLI_ACUTE_PROMYELOCYTIC_LEUKEMIA_DN;CCTGAGT,MIR-510;CELL_DEVELOPMENT;CHANG_CORE_SERUM_RESPONSE_DN;chr14q11;CHROMOSOME_CONDENSATION;CHROMOSOME_ORGANIZATION_AND_BIOGENESIS;CRGAARNNNNCGA_UNKNOWN;CTGCA…	Acetylation;Alternativesplicing;Apoptosis;Completeproteome;Isopeptidebond;Methylation;mRNAprocessing;mRNAsplicing;Nucleus;Phosphoprotein;Referenceproteome;Ublconjugation		11.3828	10.9903	10.8661	12.912	11.3856
	0.535922	0.348257	Acin1_S428_M1	0.879923	Not Defined	1;2;3;5;6;7;10;11;12;13;15;16;19;23;25;26;28;30;31;32;33;34;35	Acin1	Mus musculus	Apoptotic chromatin condensation inducer in the nucleus	Q9JIX8	ACINU_MOUSE	425	FALSE	_EASS[Phospho (STY)]PPTHIQLQEEMEPVEGPAPPVLIQLSPPNTDAGAR_.4	37.5563697814941;52.7838821411133;33.3533821105957;33.7821083068848;25.8754920959473;22.1027297973633;35.9170951843262;30.9912376403809;35.6192588806152;29.8041019439697;36.0012474060059;28.2718296051025;31.3266105651855;39.7113494873047;34.0522804260254;42.305046081543;36.0501327514648;47.6659774780273;42.4872741699219;39.2934875488281;40.0921745300293;27.3062782287598;31.8844013214111	0.806367337703705;0.799466609954834;0.812008500099182;0.828780770301819;0.751655876636505;0.777961790561676;0.760976612567902;0.76731151342392;0.796289265155792;0.789490282535553;0.767381310462952;0.807837545871735;0.797596633434296;0.782112002372742;0.756560862064362;0.820498824119568;0.764878332614899;0.879922986030579;0.783024072647095;0.818828701972961;0.842135667800903;0.813851177692413;0.76…	_EAS[Phospho (STY): 18.2%]S[Phospho (STY): 80.6%]PPT[Phospho (STY): 1.1%]HIQLQEEMEPVEGPAPPVLIQLS[Phospho (STY): 0%]PPNT[Phospho (STY): 0%]DAGAR_;_EAS[Phospho (STY): 19.3%]S[Phospho (STY): 79.9%]PPT[Phospho (STY): 0.8%]HIQLQEEMEPVEGPAPPVLIQLS[Phospho (STY): 0%]PPNT[Phospho (STY): 0%]DAGAR_;_EAS[Phospho (STY): 18.7%]S[Phospho (STY): 81.2%]PPT[Phospho (STY): 0.1%]HIQLQEEMEPVEGPAPPVLIQLS[Phospho (STY…	1.21916014889849;2.06267972945673;1.34546915391638;0.721413064006331;0.952855674126816;0.591004452630771;1.33969932890793;0.960246789668332;1.56484242241856;0.615201140917165;1.12961913706254;0.65767518852494;0.674338302065574;0.742983017029743;0.633472511044409;2.24307207807823;0.860286486522901;0.627439553429089;1.02025704081262;0.639720965894767;0.637459414740307;0.690662597547563;1.8593767302…	1	_EASS[Phospho (STY)]PPTHIQLQEEMEPVEGPAPPVLIQLSPPNTDAGAR_.4	1	SEEETPPPLLTKEASSPPTHIQLQEEMEPVE	S		Color2 [A=255, R=169, G=169, B=169]	2	4		Casein kinase I substrate motif;Casein kinase II substrate motif;ERK1,2 kinase substrate motif;GSK-3, ERK1, ERK2, CDK5 substrate motif;MDC1 BRCT domain binding motif;PKA kinase substrate motif;Plk1 PBD domain binding motif;WW domain binding motif								binding;nucleotide binding	biological regulation;cell death;cell differentiation;cellular component organization;cellular metabolic process;cellular nitrogen compound metabolic process;cellular process;chromosome organization;death;developmental process;DNA metabolic process;DNA packaging;macromolecule metabolic process;metabolic process;mRNA metabolic process;mRNA processing;nitrogen compound metabolic process;nucleobase-…	cell part;cytoplasm;intracellular membrane-bounded organelle;intracellular non-membrane-bounded organelle;intracellular organelle;macromolecular complex;membrane;nucleolus;nucleoplasm;nucleus;organelle;plasma membrane;protein complex	mRNA surveillance pathway;RNA transport;Spliceosome	SAP	ACTTTAT,MIR-142-5P;ANATOMICAL_STRUCTURE_DEVELOPMENT;APOPTOSIS_GO;APOPTOTIC_NUCLEAR_CHANGES;APOPTOTIC_PROGRAM;BENPORATH_SOX2_TARGETS;BHAT_ESR1_TARGETS_NOT_VIA_AKT1_UP;BHAT_ESR1_TARGETS_VIA_AKT1_UP;CASORELLI_ACUTE_PROMYELOCYTIC_LEUKEMIA_DN;CCTGAGT,MIR-510;CELL_DEVELOPMENT;CHANG_CORE_SERUM_RESPONSE_DN;chr14q11;CHROMOSOME_CONDENSATION;CHROMOSOME_ORGANIZATION_AND_BIOGENESIS;CRGAARNNNNCGA_UNKNOWN;CTGCA…	Acetylation;Alternativesplicing;Apoptosis;Completeproteome;Isopeptidebond;Methylation;mRNAprocessing;mRNAsplicing;Nucleus;Phosphoprotein;Referenceproteome;Ublconjugation		14.8076	14.6808	14.134	15.5198	15.3428
+	5.32748	7.24992	Acin1_S428_M2	0.99939	Not Defined	5;11;15;29;31;32;33;34;36;3;5;6;7;11;13;16;17;19;21;22;23;24;25;28;29;30;31;32;33;34;36;5;11;16;23;30;32;5;29;30;32;36;3;17;28;1;3;6;7;11;13;16;17;19;20;21;23;24;25;29;30;31;34;35;36	Acin1	Mus musculus	Apoptotic chromatin condensation inducer in the nucleus	Q9JIX8	ACINU_MOUSE	425	FALSE	_EASS[Phospho (STY)]PPTHIQLQEEMEPVEGPAPPVLIQLS[Phospho (STY)]PPNTDAGAREPLASPHPAQLLR_.5;_EASS[Phospho (STY)]PPTHIQLQEEMEPVEGPAPPVLIQLS[Phospho (STY)]PPNTDAGAR_.4;_EASS[Phospho (STY)]PPTHIQLQEEMEPVEGPAPPVLIQLS[Phospho (STY)]PPNTDAGAR_.5;_EASS[Phospho (STY)]PPTHIQLQEEMEPVEGPAPPVLIQ[Deamidation (NQ)]LS[Phospho (STY)]PPNTDAGAREPLASPHPAQLLR_.5;_EASS[Phospho (STY)]PPTHIQLQEEM[Oxidation (M)]EPVEGPAPPVLIQ…	56.9785957336426;50.8570938110352;43.0749168395996;84.8889617919922;80.8393402099609;43.9565925598145;44.2406425476074;41.3554992675781;36.5202407836914;153.951675415039;156.194854736328;165.922927856445;186.019454956055;149.327651977539;163.705947875977;169.785247802734;118.841377258301;154.014694213867;168.590728759766;109.324272155762;168.36181640625;141.788040161133;149.819931030273;126.75548…	0.817432641983032;0.868625283241272;0.755808055400848;0.923520565032959;0.933313548564911;0.779601275920868;0.869603037834167;0.771076381206512;0.871280908584595;0.758746027946472;0.988621950149536;0.907838225364685;0.985846757888794;0.984647452831268;0.991736829280853;0.990955948829651;0.772895991802216;0.988343894481659;0.990273416042328;0.862884938716888;0.990862190723419;0.92978036403656;0.95…	_EAS[Phospho (STY): 8.3%]S[Phospho (STY): 81.7%]PPT[Phospho (STY): 10%]HIQLQEEMEPVEGPAPPVLIQLS[Phospho (STY): 100%]PPNT[Phospho (STY): 0%]DAGAREPLAS[Phospho (STY): 0%]PHPAQLLR_;_EAS[Phospho (STY): 12.1%]S[Phospho (STY): 86.9%]PPT[Phospho (STY): 2.7%]HIQLQEEMEPVEGPAPPVLIQLS[Phospho (STY): 98.3%]PPNT[Phospho (STY): 0%]DAGAREPLAS[Phospho (STY): 0%]PHPAQLLR_;_EAS[Phospho (STY): 12%]S[Phospho (STY): 7…	0.721413064006331;0.960246789668332;1.12961913706254;0.742235179844899;1.02025704081262;0.639720965894767;0.637459414740307;0.690662597547563;0.782839175540819;1.34546915391638;0.721413064006331;0.952855674126816;0.591004452630771;0.960246789668332;0.615201140917165;0.65767518852494;1.06548002524615;0.674338302065574;0.689738789985763;0.840553839607504;0.742983017029743;1.25627534138246;0.6334725…	2	_EASS[Phospho (STY)]PPTHIQLQEEMEPVEGPAPPVLIQLS[Phospho (STY)]PPNTDAGAREPLASPHPAQLLR_.5;_EASS[Phospho (STY)]PPTHIQLQEEMEPVEGPAPPVLIQLS[Phospho (STY)]PPNTDAGAR_.4;_EASS[Phospho (STY)]PPTHIQLQEEMEPVEGPAPPVLIQLS[Phospho (STY)]PPNTDAGAR_.5;_EASS[Phospho (STY)]PPTHIQLQEEMEPVEGPAPPVLIQ[Deamidation (NQ)]LS[Phospho (STY)]PPNTDAGAREPLASPHPAQLLR_.5;_EASS[Phospho (STY)]PPTHIQLQEEM[Oxidation (M)]EPVEGPAPPVLIQ…	6	SEEETPPPLLTKEASSPPTHIQLQEEMEPVE	S		Color2 [A=255, R=169, G=169, B=169]	2	4		Casein kinase I substrate motif;Casein kinase II substrate motif;ERK1,2 kinase substrate motif;GSK-3, ERK1, ERK2, CDK5 substrate motif;MDC1 BRCT domain binding motif;PKA kinase substrate motif;Plk1 PBD domain binding motif;WW domain binding motif								binding;nucleotide binding	biological regulation;cell death;cell differentiation;cellular component organization;cellular metabolic process;cellular nitrogen compound metabolic process;cellular process;chromosome organization;death;developmental process;DNA metabolic process;DNA packaging;macromolecule metabolic process;metabolic process;mRNA metabolic process;mRNA processing;nitrogen compound metabolic process;nucleobase-…	cell part;cytoplasm;intracellular membrane-bounded organelle;intracellular non-membrane-bounded organelle;intracellular organelle;macromolecular complex;membrane;nucleolus;nucleoplasm;nucleus;organelle;plasma membrane;protein complex	mRNA surveillance pathway;RNA transport;Spliceosome	SAP	ACTTTAT,MIR-142-5P;ANATOMICAL_STRUCTURE_DEVELOPMENT;APOPTOSIS_GO;APOPTOTIC_NUCLEAR_CHANGES;APOPTOTIC_PROGRAM;BENPORATH_SOX2_TARGETS;BHAT_ESR1_TARGETS_NOT_VIA_AKT1_UP;BHAT_ESR1_TARGETS_VIA_AKT1_UP;CASORELLI_ACUTE_PROMYELOCYTIC_LEUKEMIA_DN;CCTGAGT,MIR-510;CELL_DEVELOPMENT;CHANG_CORE_SERUM_RESPONSE_DN;chr14q11;CHROMOSOME_CONDENSATION;CHROMOSOME_ORGANIZATION_AND_BIOGENESIS;CRGAARNNNNCGA_UNKNOWN;CTGCA…	Acetylation;Alternativesplicing;Apoptosis;Completeproteome;Isopeptidebond;Methylation;mRNAprocessing;mRNAsplicing;Nucleus;Phosphoprotein;Referenceproteome;Ublconjugation		9.99154	10.1157	9.7734	18.114	17.9951
+	2.84178	7.19655	Acin1_S454_M2	0.99939	Not Defined	1;4;5;9;11;13;15;24;25;30;32;1;5;11;13;15;25;26;30;32;5;11;15;29;31;32;33;34;36;3;5;6;7;11;13;16;17;19;21;22;23;24;25;28;29;30;31;32;33;34;36;5;11;16;23;30;32;5;29;30;32;36;3;17;28;1;3;6;7;11;13;16;17;19;20;21;23;24;25;29;30;31;34;35;36	Acin1	Mus musculus	Apoptotic chromatin condensation inducer in the nucleus	Q9JIX8	ACINU_MOUSE	425	FALSE	_EASSPPT[Phospho (STY)]HIQLQEEM[Oxidation (M)]EPVEGPAPPVLIQLS[Phospho (STY)]PPNTDAGAR_.4;_EASSPPT[Phospho (STY)]HIQLQ[Deamidation (NQ)]EEM[Oxidation (M)]EPVEGPAPPVLIQLS[Phospho (STY)]PPNTDAGAR_.4;_EASS[Phospho (STY)]PPTHIQLQEEMEPVEGPAPPVLIQLS[Phospho (STY)]PPNTDAGAREPLASPHPAQLLR_.5;_EASS[Phospho (STY)]PPTHIQLQEEMEPVEGPAPPVLIQLS[Phospho (STY)]PPNTDAGAR_.4;_EASS[Phospho (STY)]PPTHIQLQEEMEPVEGPAPPVL…	111.927200317383;56.8021545410156;148.273590087891;74.937858581543;118.223602294922;113.168037414551;109.090896606445;106.851264953613;127.817848205566;154.591720581055;140.96549987793;245.67057800293;284.140502929688;236.868194580078;242.02702331543;244.889129638672;309.226318359375;153.722549438477;294.621520996094;288.763488769531;56.9785957336426;50.8570938110352;43.0749168395996;84.888961791…	0.914377450942993;0.822817862033844;0.90016907453537;0.818361282348633;0.910606443881989;0.954216361045837;0.900318682193756;0.888351738452911;0.932045459747314;0.816795825958252;0.973916530609131;0.934251487255096;0.915495216846466;0.912174582481384;0.952259123325348;0.883787393569946;0.948353111743927;0.813854992389679;0.825120270252228;0.973980844020844;0.817432641983032;0.868625283241272;0.75…	_EAS[Phospho (STY): 0.4%]S[Phospho (STY): 8.2%]PPT[Phospho (STY): 91.4%]HIQLQEEM[Oxidation (M): 100%]EPVEGPAPPVLIQLS[Phospho (STY): 100%]PPNT[Phospho (STY): 0%]DAGAR_;_EAS[Phospho (STY): 8.4%]S[Phospho (STY): 10.8%]PPT[Phospho (STY): 82.3%]HIQLQEEM[Oxidation (M): 100%]EPVEGPAPPVLIQLS[Phospho (STY): 98.5%]PPNT[Phospho (STY): 0%]DAGAR_;_EAS[Phospho (STY): 0.2%]S[Phospho (STY): 9.8%]PPT[Phospho (STY…	1.21916014889849;1.43342961801245;0.721413064006331;1.79415336907869;0.960246789668332;0.615201140917165;1.12961913706254;1.25627534138246;0.633472511044409;0.627439553429089;0.639720965894767;1.21916014889849;0.721413064006331;0.960246789668332;0.615201140917165;1.12961913706254;0.633472511044409;2.24307207807823;0.627439553429089;0.639720965894767;0.721413064006331;0.960246789668332;1.129619137…	2	_EASSPPT[Phospho (STY)]HIQLQEEM[Oxidation (M)]EPVEGPAPPVLIQLS[Phospho (STY)]PPNTDAGAR_.4;_EASSPPT[Phospho (STY)]HIQLQ[Deamidation (NQ)]EEM[Oxidation (M)]EPVEGPAPPVLIQLS[Phospho (STY)]PPNTDAGAR_.4;_EASS[Phospho (STY)]PPTHIQLQEEMEPVEGPAPPVLIQLS[Phospho (STY)]PPNTDAGAREPLASPHPAQLLR_.5;_EASS[Phospho (STY)]PPTHIQLQEEMEPVEGPAPPVLIQLS[Phospho (STY)]PPNTDAGAR_.4;_EASS[Phospho (STY)]PPTHIQLQEEMEPVEGPAPPVL…	8	MEPVEGPAPPVLIQLSPPNTDAGAREPLASP	S		Color2 [A=255, R=169, G=169, B=169]	2	4		ERK1,2 kinase substrate motif;G protein-coupled receptor kinase 1 substrate motif;GSK-3, ERK1, ERK2, CDK5 substrate motif;WW domain binding motif								binding;nucleotide binding	biological regulation;cell death;cell differentiation;cellular component organization;cellular metabolic process;cellular nitrogen compound metabolic process;cellular process;chromosome organization;death;developmental process;DNA metabolic process;DNA packaging;macromolecule metabolic process;metabolic process;mRNA metabolic process;mRNA processing;nitrogen compound metabolic process;nucleobase-…	cell part;cytoplasm;intracellular membrane-bounded organelle;intracellular non-membrane-bounded organelle;intracellular organelle;macromolecular complex;membrane;nucleolus;nucleoplasm;nucleus;organelle;plasma membrane;protein complex	mRNA surveillance pathway;RNA transport;Spliceosome	SAP	ACTTTAT,MIR-142-5P;ANATOMICAL_STRUCTURE_DEVELOPMENT;APOPTOSIS_GO;APOPTOTIC_NUCLEAR_CHANGES;APOPTOTIC_PROGRAM;BENPORATH_SOX2_TARGETS;BHAT_ESR1_TARGETS_NOT_VIA_AKT1_UP;BHAT_ESR1_TARGETS_VIA_AKT1_UP;CASORELLI_ACUTE_PROMYELOCYTIC_LEUKEMIA_DN;CCTGAGT,MIR-510;CELL_DEVELOPMENT;CHANG_CORE_SERUM_RESPONSE_DN;chr14q11;CHROMOSOME_CONDENSATION;CHROMOSOME_ORGANIZATION_AND_BIOGENESIS;CRGAARNNNNCGA_UNKNOWN;CTGCA…	Acetylation;Alternativesplicing;Apoptosis;Completeproteome;Isopeptidebond;Methylation;mRNAprocessing;mRNAsplicing;Nucleus;Phosphoprotein;Referenceproteome;Ublconjugation		9.99154	10.1157	9.7734	18.3935	17.5065
	0.536361	-0.940886	Acin1_S468_M1	1	Not Defined	1;2;3;4;5;6;7;8;9;10;11;12;13;14;15;16;17;18;19;20;21;22;23;24;29;30;31;32;33;34;35;36	Acin1	Mus musculus	Apoptotic chromatin condensation inducer in the nucleus	Q9JIX8	ACINU_MOUSE	464	FALSE	_EPLAS[Phospho (STY)]PHPAQLLR_.3	NaN	1	_EPLAS[Phospho (STY): 100%]PHPAQLLR_	1.21916014889849;2.06267972945673;1.34546915391638;1.43342961801245;0.721413064006331;0.952855674126816;0.591004452630771;1.34100310904577;1.79415336907869;1.33969932890793;0.960246789668332;1.56484242241856;0.615201140917165;1.98874115871596;1.12961913706254;0.65767518852494;1.06548002524615;1.43348017645385;0.674338302065574;0.763163738208179;0.689738789985763;0.840553839607504;0.74298301702974…	1	_EPLAS[Phospho (STY)]PHPAQLLR_.3	1	LSPPNTDAGAREPLASPHPAQLLRSLSPLSG	S		Color2 [A=255, R=169, G=169, B=169]	2	4		ERK1,2 kinase substrate motif;G protein-coupled receptor kinase 1 substrate motif;GSK-3, ERK1, ERK2, CDK5 substrate motif;WW domain binding motif								binding;nucleotide binding	biological regulation;cell death;cell differentiation;cellular component organization;cellular metabolic process;cellular nitrogen compound metabolic process;cellular process;chromosome organization;death;developmental process;DNA metabolic process;DNA packaging;macromolecule metabolic process;metabolic process;mRNA metabolic process;mRNA processing;nitrogen compound metabolic process;nucleobase-…	cell part;cytoplasm;intracellular membrane-bounded organelle;intracellular non-membrane-bounded organelle;intracellular organelle;macromolecular complex;membrane;nucleolus;nucleoplasm;nucleus;organelle;plasma membrane;protein complex	mRNA surveillance pathway;RNA transport;Spliceosome	SAP	ACTTTAT,MIR-142-5P;ANATOMICAL_STRUCTURE_DEVELOPMENT;APOPTOSIS_GO;APOPTOTIC_NUCLEAR_CHANGES;APOPTOTIC_PROGRAM;BENPORATH_SOX2_TARGETS;BHAT_ESR1_TARGETS_NOT_VIA_AKT1_UP;BHAT_ESR1_TARGETS_VIA_AKT1_UP;CASORELLI_ACUTE_PROMYELOCYTIC_LEUKEMIA_DN;CCTGAGT,MIR-510;CELL_DEVELOPMENT;CHANG_CORE_SERUM_RESPONSE_DN;chr14q11;CHROMOSOME_CONDENSATION;CHROMOSOME_ORGANIZATION_AND_BIOGENESIS;CRGAARNNNNCGA_UNKNOWN;CTGCA…	Acetylation;Alternativesplicing;Apoptosis;Completeproteome;Isopeptidebond;Methylation;mRNAprocessing;mRNAsplicing;Nucleus;Phosphoprotein;Referenceproteome;Ublconjugation		14.8377	14.4606	12.7183	13.4137	13.2282
	1.14906	-0.510177	Acin1_S479_M1	1	Not Defined	1;2;3;4;5;6;7;8;9;10;11;12;13;14;15;16;17;18;19;20;21;22;23;24;25;26;27;28;29;30;31;32;33;34;35;36	Acin1	Mus musculus	Apoptotic chromatin condensation inducer in the nucleus	Q9JIX8	ACINU_MOUSE	477	FALSE	_SLS[Phospho (STY)]PLSGTTDTK_.2	51.9330024719238;55.1506843566895;60.3201599121094;47.3971939086914;51.6689147949219;52.0210647583008;55.1155471801758;64.9658432006836;56.7133903503418;52.3641510009766;59.5036125183105;49.5874443054199;47.5623207092285;47.4962196350098;54.681770324707;49.8891563415527;60.0122299194336;58.7326927185059;56.5038833618164;54.4209136962891;58.3631134033203;53.8076591491699;59.0534286499023;57.176731…	1	_S[Phospho (STY): 0%]LS[Phospho (STY): 100%]PLS[Phospho (STY): 0%]GT[Phospho (STY): 0%]T[Phospho (STY): 0%]DT[Phospho (STY): 0%]K_	1.21916014889849;2.06267972945673;1.34546915391638;1.43342961801245;0.721413064006331;0.952855674126816;0.591004452630771;1.34100310904577;1.79415336907869;1.33969932890793;0.960246789668332;1.56484242241856;0.615201140917165;1.98874115871596;1.12961913706254;0.65767518852494;1.06548002524615;1.43348017645385;0.674338302065574;0.763163738208179;0.689738789985763;0.840553839607504;0.74298301702974…	1	_SLS[Phospho (STY)]PLSGTTDTK_.2	1	EPLASPHPAQLLRSLSPLSGTTDTKAESPAG	S		Color2 [A=255, R=169, G=169, B=169]	2	4		14-3-3 domain binding motif;Calmodulin-dependent protein kinase II substrate motif;Calmodulin-dependent protein kinase IV substrate motif;Casein kinase II substrate motif;Chk1 kinase substrate motif;ERK1,2 kinase substrate motif;GSK-3, ERK1, ERK2, CDK5 substrate motif;PKA kinase substrate motif;PKC kinase substrate motif;WW domain binding motif								binding;nucleotide binding	biological regulation;cell death;cell differentiation;cellular component organization;cellular metabolic process;cellular nitrogen compound metabolic process;cellular process;chromosome organization;death;developmental process;DNA metabolic process;DNA packaging;macromolecule metabolic process;metabolic process;mRNA metabolic process;mRNA processing;nitrogen compound metabolic process;nucleobase-…	cell part;cytoplasm;intracellular membrane-bounded organelle;intracellular non-membrane-bounded organelle;intracellular organelle;macromolecular complex;membrane;nucleolus;nucleoplasm;nucleus;organelle;plasma membrane;protein complex	mRNA surveillance pathway;RNA transport;Spliceosome	SAP	ACTTTAT,MIR-142-5P;ANATOMICAL_STRUCTURE_DEVELOPMENT;APOPTOSIS_GO;APOPTOTIC_NUCLEAR_CHANGES;APOPTOTIC_PROGRAM;BENPORATH_SOX2_TARGETS;BHAT_ESR1_TARGETS_NOT_VIA_AKT1_UP;BHAT_ESR1_TARGETS_VIA_AKT1_UP;CASORELLI_ACUTE_PROMYELOCYTIC_LEUKEMIA_DN;CCTGAGT,MIR-510;CELL_DEVELOPMENT;CHANG_CORE_SERUM_RESPONSE_DN;chr14q11;CHROMOSOME_CONDENSATION;CHROMOSOME_ORGANIZATION_AND_BIOGENESIS;CRGAARNNNNCGA_UNKNOWN;CTGCA…	Acetylation;Alternativesplicing;Apoptosis;Completeproteome;Isopeptidebond;Methylation;mRNAprocessing;mRNAsplicing;Nucleus;Phosphoprotein;Referenceproteome;Ublconjugation		18.5521	18.0987	18.152	17.8241	18.0507
	0.109514	0.157995	Acin1_S710_M1	1	Not Defined	1;2;3;4;5;6;7;8;9;10;11;12;13;14;15;16;17;18;19;20;21;22;23;24;25;26;27;28;29;30;31;32;33;34;35;36	Acin1	Mus musculus	Apoptotic chromatin condensation inducer in the nucleus	Q9JIX8	ACINU_MOUSE	708	FALSE	_HLS[Phospho (STY)]HPEPEQQHVIQR_.3;_HLS[Phospho (STY)]HPEPEQQHVIQR_.4	NaN	1	_HLS[Phospho (STY): 100%]HPEPEQQHVIQR_	1.21916014889849;2.06267972945673;1.34546915391638;1.43342961801245;0.721413064006331;0.952855674126816;0.591004452630771;1.34100310904577;1.79415336907869;1.33969932890793;0.960246789668332;1.56484242241856;0.615201140917165;1.98874115871596;1.12961913706254;0.65767518852494;1.06548002524615;1.43348017645385;0.674338302065574;0.763163738208179;0.689738789985763;0.840553839607504;0.74298301702974…	1	_HLS[Phospho (STY)]HPEPEQQHVIQR_.3;_HLS[Phospho (STY)]HPEPEQQHVIQR_.4	2	EKAPTFSASVRGRHLSHPEPEQQHVIQRLQP	S		Color2 [A=255, R=169, G=169, B=169]	2	4		14-3-3 domain binding motif;Akt kinase substrate motif;Calmodulin-dependent protein kinase II substrate motif;Casein kinase II substrate motif;G protein-coupled receptor kinase 1 substrate motif;MAPKAPK1 kinase substrate motif;PKA kinase substrate motif;PKC kinase substrate motif								binding;nucleotide binding	biological regulation;cell death;cell differentiation;cellular component organization;cellular metabolic process;cellular nitrogen compound metabolic process;cellular process;chromosome organization;death;developmental process;DNA metabolic process;DNA packaging;macromolecule metabolic process;metabolic process;mRNA metabolic process;mRNA processing;nitrogen compound metabolic process;nucleobase-…	cell part;cytoplasm;intracellular membrane-bounded organelle;intracellular non-membrane-bounded organelle;intracellular organelle;macromolecular complex;membrane;nucleolus;nucleoplasm;nucleus;organelle;plasma membrane;protein complex	mRNA surveillance pathway;RNA transport;Spliceosome	SAP	ACTTTAT,MIR-142-5P;ANATOMICAL_STRUCTURE_DEVELOPMENT;APOPTOSIS_GO;APOPTOTIC_NUCLEAR_CHANGES;APOPTOTIC_PROGRAM;BENPORATH_SOX2_TARGETS;BHAT_ESR1_TARGETS_NOT_VIA_AKT1_UP;BHAT_ESR1_TARGETS_VIA_AKT1_UP;CASORELLI_ACUTE_PROMYELOCYTIC_LEUKEMIA_DN;CCTGAGT,MIR-510;CELL_DEVELOPMENT;CHANG_CORE_SERUM_RESPONSE_DN;chr14q11;CHROMOSOME_CONDENSATION;CHROMOSOME_ORGANIZATION_AND_BIOGENESIS;CRGAARNNNNCGA_UNKNOWN;CTGCA…	Acetylation;Alternativesplicing;Apoptosis;Completeproteome;Isopeptidebond;Methylation;mRNAprocessing;mRNAsplicing;Nucleus;Phosphoprotein;Referenceproteome;Ublconjugation		14.7223	14.346	13.7936	12.9871	13.1102
	0.383709	-0.797999	Acin1_S729_M1	1	Not Defined	1;2;3;4;5;6;7;8;9;10;11;12;13;14;15;16;17;18;19;20;21;22;23;24;25;26;27;28;29;30;31;32;33;34;35;36	Acin1	Mus musculus	Apoptotic chromatin condensation inducer in the nucleus	Q9JIX8	ACINU_MOUSE	723	FALSE	_LQPEQGS[Phospho (STY)]PK_.2	NaN	1	_LQPEQGS[Phospho (STY): 100%]PK_	1.21916014889849;2.06267972945673;1.34546915391638;1.43342961801245;0.721413064006331;0.952855674126816;0.591004452630771;1.34100310904577;1.79415336907869;1.33969932890793;0.960246789668332;1.56484242241856;0.615201140917165;1.98874115871596;1.12961913706254;0.65767518852494;1.06548002524615;1.43348017645385;0.674338302065574;0.763163738208179;0.689738789985763;0.840553839607504;0.74298301702974…	1	_LQPEQGS[Phospho (STY)]PK_.2	1	PEQQHVIQRLQPEQGSPKKCEAEEAEPPAAT	S		Color2 [A=255, R=169, G=169, B=169]	2	4		Casein kinase I substrate motif;Cdc2 kinase substrate motif;CDK kinase substrate motif;CDK1,2,4,6 kinase substrate motif;ERK1,2 kinase substrate motif;Growth associated histone HI kinase substrate motif;GSK-3, ERK1, ERK2, CDK5 substrate motif;PKA kinase substrate motif;PKC kinase substrate motif;WW domain binding motif								binding;nucleotide binding	biological regulation;cell death;cell differentiation;cellular component organization;cellular metabolic process;cellular nitrogen compound metabolic process;cellular process;chromosome organization;death;developmental process;DNA metabolic process;DNA packaging;macromolecule metabolic process;metabolic process;mRNA metabolic process;mRNA processing;nitrogen compound metabolic process;nucleobase-…	cell part;cytoplasm;intracellular membrane-bounded organelle;intracellular non-membrane-bounded organelle;intracellular organelle;macromolecular complex;membrane;nucleolus;nucleoplasm;nucleus;organelle;plasma membrane;protein complex	mRNA surveillance pathway;RNA transport;Spliceosome	SAP	ACTTTAT,MIR-142-5P;ANATOMICAL_STRUCTURE_DEVELOPMENT;APOPTOSIS_GO;APOPTOTIC_NUCLEAR_CHANGES;APOPTOTIC_PROGRAM;BENPORATH_SOX2_TARGETS;BHAT_ESR1_TARGETS_NOT_VIA_AKT1_UP;BHAT_ESR1_TARGETS_VIA_AKT1_UP;CASORELLI_ACUTE_PROMYELOCYTIC_LEUKEMIA_DN;CCTGAGT,MIR-510;CELL_DEVELOPMENT;CHANG_CORE_SERUM_RESPONSE_DN;chr14q11;CHROMOSOME_CONDENSATION;CHROMOSOME_ORGANIZATION_AND_BIOGENESIS;CRGAARNNNNCGA_UNKNOWN;CTGCA…	Acetylation;Alternativesplicing;Apoptosis;Completeproteome;Isopeptidebond;Methylation;mRNAprocessing;mRNAsplicing;Nucleus;Phosphoprotein;Referenceproteome;Ublconjugation		16.4208	16.4397	14.7014	13.9932	14.2251
	0.808502	0.652261	Acin1_S838_M1	1	Not Defined	5;12;19;22;29;32;2;3;5;6;7;8;9;10;11;12;13;15;16;17;19;20;21;22;23;24;28;29;30;32;33;34;36;1;2;3;4;5;6;7;8;9;10;11;12;13;14;15;16;17;18;19;20;21;22;23;24;25;26;27;28;29;30;31;32;33;34;35;36;1;3;6;7;11;13;15;16;17;19;20;21;22;23;28;29;30;31;35;36;1;2;4;5;6;7;8;9;10;11;15;16;17;20;21;22;23;24;25;28;29;32;35;36	Acin1	Mus musculus	Apoptotic chromatin condensation inducer in the nucleus	Q9JIX8	ACINU_MOUSE	832	FALSE	_GVQAGNS[Phospho (STY)]DTEGGQPGRK_.2;_GVQAGNS[Phospho (STY)]DTEGGQPGRK_.3;_GVQAGNS[Phospho (STY)]DTEGGQPGR_.2;_GVQAGN[Deamidation (NQ)]S[Phospho (STY)]DTEGGQPGR_.2;_GVQ[Deamidation (NQ)]AGNS[Phospho (STY)]DTEGGQPGR_.2	4.67200517654419;7.53091239929199;8.23374080657959;2.11584758758545;4.39294099807739;2.87773084640503;5.67367219924927;3.12004661560059;6.51208734512329;2.51240754127502;9.12878227233887;4.90457487106323;7.66040706634521;4.23810243606567;8.12083911895752;5.45754241943359;9.00508117675781;3.48076343536377;12.6963272094727;7.3788480758667;8.11528015136719;13.2694416046143;9.12824630737305;9.6817779…	0.97520500421524;0.998544454574585;0.999278724193573;0.75321763753891;0.967483162879944;0.867350280284882;0.990748465061188;0.892836391925812;0.995978593826294;0.819417715072632;0.999588310718536;0.928772211074829;0.99872100353241;0.962243258953094;0.998745620250702;0.988542020320892;0.99916410446167;0.922782242298126;0.999991655349731;0.998305797576904;0.99918806552887;0.999992072582245;0.999705…	_GVQAGNS[Phospho (STY): 97.5%]DT[Phospho (STY): 2.5%]EGGQPGRK_;_GVQAGNS[Phospho (STY): 99.9%]DT[Phospho (STY): 0.1%]EGGQPGRK_;_GVQAGNS[Phospho (STY): 75.3%]DT[Phospho (STY): 24.7%]EGGQPGRK_;_GVQAGNS[Phospho (STY): 96.7%]DT[Phospho (STY): 3.3%]EGGQPGRK_;_GVQAGNS[Phospho (STY): 86.7%]DT[Phospho (STY): 13.3%]EGGQPGRK_;_GVQAGNS[Phospho (STY): 99.1%]DT[Phospho (STY): 0.9%]EGGQPGRK_;_GVQAGNS[Phospho (S…	0.721413064006331;1.56484242241856;0.674338302065574;0.840553839607504;0.742235179844899;0.639720965894767;2.06267972945673;1.34546915391638;0.721413064006331;0.952855674126816;0.591004452630771;1.34100310904577;1.79415336907869;1.33969932890793;0.960246789668332;1.56484242241856;0.615201140917165;1.12961913706254;0.65767518852494;1.06548002524615;0.674338302065574;0.763163738208179;0.68973878998…	1	_GVQAGNS[Phospho (STY)]DTEGGQPGRK_.2;_GVQAGNS[Phospho (STY)]DTEGGQPGRK_.3;_GVQAGNS[Phospho (STY)]DTEGGQPGR_.2;_GVQAGN[Deamidation (NQ)]S[Phospho (STY)]DTEGGQPGR_.2;_GVQ[Deamidation (NQ)]AGNS[Phospho (STY)]DTEGGQPGR_.2	5	KISVVSATKGVQAGNSDTEGGQPGRKRRWGA	S		Color2 [A=255, R=169, G=169, B=169]	2	4		Casein kinase II substrate motif								binding;nucleotide binding	biological regulation;cell death;cell differentiation;cellular component organization;cellular metabolic process;cellular nitrogen compound metabolic process;cellular process;chromosome organization;death;developmental process;DNA metabolic process;DNA packaging;macromolecule metabolic process;metabolic process;mRNA metabolic process;mRNA processing;nitrogen compound metabolic process;nucleobase-…	cell part;cytoplasm;intracellular membrane-bounded organelle;intracellular non-membrane-bounded organelle;intracellular organelle;macromolecular complex;membrane;nucleolus;nucleoplasm;nucleus;organelle;plasma membrane;protein complex	mRNA surveillance pathway;RNA transport;Spliceosome	SAP	ACTTTAT,MIR-142-5P;ANATOMICAL_STRUCTURE_DEVELOPMENT;APOPTOSIS_GO;APOPTOTIC_NUCLEAR_CHANGES;APOPTOTIC_PROGRAM;BENPORATH_SOX2_TARGETS;BHAT_ESR1_TARGETS_NOT_VIA_AKT1_UP;BHAT_ESR1_TARGETS_VIA_AKT1_UP;CASORELLI_ACUTE_PROMYELOCYTIC_LEUKEMIA_DN;CCTGAGT,MIR-510;CELL_DEVELOPMENT;CHANG_CORE_SERUM_RESPONSE_DN;chr14q11;CHROMOSOME_CONDENSATION;CHROMOSOME_ORGANIZATION_AND_BIOGENESIS;CRGAARNNNNCGA_UNKNOWN;CTGCA…	Acetylation;Alternativesplicing;Apoptosis;Completeproteome;Isopeptidebond;Methylation;mRNAprocessing;mRNAsplicing;Nucleus;Phosphoprotein;Referenceproteome;Ublconjugation		14.1659	15.3602	14.7775	15.4654	15.1321
	0.314283	0.289611	Acin1_S895_M1	1	Not Defined	1;2;3;5;7;9;11;12;13;14;15;25;28;31;34;36;1;4;8;9;10;14;17;20;25;26;28;31;34;35;36;1;2;3;5;6;7;8;11;12;13;15;17;19;20;21;22;23;24;25;27;28;29;31;33;34;35;36;3;5;7;11;13;15;16;17;20;21;22;23;25;26;28;31;32;33;35;36	Acin1	Mus musculus	Apoptotic chromatin condensation inducer in the nucleus	Q9JIX8	ACINU_MOUSE	880;873	FALSE	_PLAGQEAVVDLHADDS[Phospho (STY)]RISEDETER_.3;_PLAGQEAVVDLHADDS[Phospho (STY)]RISEDETER_.4;_PLAGQ[Deamidation (NQ)]EAVVDLHADDS[Phospho (STY)]RISEDETER_.3;_SLIPDIKPLAGQEAVVDLHADDS[Phospho (STY)]RISEDETER_.4	13.5208425521851;16.2510261535645;28.4587326049805;34.532154083252;27.0191059112549;16.8495769500732;32.767333984375;19.8671188354492;46.4737205505371;17.8595275878906;27.65598487854;24.2262516021729;24.9122886657715;38.977668762207;33.2003936767578;9.46114730834961;18.2483978271484;23.1616039276123;25.2586250305176;23.1994647979736;33.8085670471191;24.5901851654053;28.7720832824707;33.7330322265…	0.999293267726898;0.930521667003632;0.788826763629913;0.999685108661652;0.968300402164459;0.981189489364624;0.995729684829712;0.999395489692688;0.940658092498779;0.827521741390228;0.955752670764923;0.964682281017303;0.893125653266907;0.830433189868927;0.995433568954468;0.996544063091278;0.904258668422699;0.993935704231262;0.992453277111053;0.890686631202698;0.801697731018066;0.989652395248413;0.9…	_PLAGQEAVVDLHADDS[Phospho (STY): 99.9%]RIS[Phospho (STY): 0.1%]EDET[Phospho (STY): 0%]ER_;_PLAGQEAVVDLHADDS[Phospho (STY): 93.1%]RIS[Phospho (STY): 6.9%]EDET[Phospho (STY): 0%]ER_;_PLAGQEAVVDLHADDS[Phospho (STY): 78.9%]RIS[Phospho (STY): 21.1%]EDET[Phospho (STY): 0%]ER_;_PLAGQEAVVDLHADDS[Phospho (STY): 100%]RIS[Phospho (STY): 0%]EDET[Phospho (STY): 0%]ER_;_PLAGQEAVVDLHADDS[Phospho (STY): 96.8%]RI…	1.21916014889849;2.06267972945673;1.34546915391638;0.721413064006331;0.591004452630771;1.79415336907869;0.960246789668332;1.56484242241856;0.615201140917165;1.98874115871596;1.12961913706254;0.633472511044409;0.860286486522901;1.02025704081262;0.690662597547563;0.782839175540819;1.21916014889849;1.43342961801245;1.34100310904577;1.79415336907869;1.33969932890793;1.98874115871596;1.06548002524615;…	1	_PLAGQEAVVDLHADDS[Phospho (STY)]RISEDETER_.3;_PLAGQEAVVDLHADDS[Phospho (STY)]RISEDETER_.4;_PLAGQ[Deamidation (NQ)]EAVVDLHADDS[Phospho (STY)]RISEDETER_.3;_SLIPDIKPLAGQEAVVDLHADDS[Phospho (STY)]RISEDETER_.4	4	PLAGQEAVVDLHADDSRISEDETERNGDDGT	S		Color2 [A=255, R=169, G=169, B=169]	2	4		b-Adrenergic Receptor kinase substrate motif;Casein kinase II substrate motif								binding;nucleotide binding	biological regulation;cell death;cell differentiation;cellular component organization;cellular metabolic process;cellular nitrogen compound metabolic process;cellular process;chromosome organization;death;developmental process;DNA metabolic process;DNA packaging;macromolecule metabolic process;metabolic process;mRNA metabolic process;mRNA processing;nitrogen compound metabolic process;nucleobase-…	cell part;cytoplasm;intracellular membrane-bounded organelle;intracellular non-membrane-bounded organelle;intracellular organelle;macromolecular complex;membrane;nucleolus;nucleoplasm;nucleus;organelle;plasma membrane;protein complex	mRNA surveillance pathway;RNA transport;Spliceosome	SAP	ACTTTAT,MIR-142-5P;ANATOMICAL_STRUCTURE_DEVELOPMENT;APOPTOSIS_GO;APOPTOTIC_NUCLEAR_CHANGES;APOPTOTIC_PROGRAM;BENPORATH_SOX2_TARGETS;BHAT_ESR1_TARGETS_NOT_VIA_AKT1_UP;BHAT_ESR1_TARGETS_VIA_AKT1_UP;CASORELLI_ACUTE_PROMYELOCYTIC_LEUKEMIA_DN;CCTGAGT,MIR-510;CELL_DEVELOPMENT;CHANG_CORE_SERUM_RESPONSE_DN;chr14q11;CHROMOSOME_CONDENSATION;CHROMOSOME_ORGANIZATION_AND_BIOGENESIS;CRGAARNNNNCGA_UNKNOWN;CTGCA…	Acetylation;Alternativesplicing;Apoptosis;Completeproteome;Isopeptidebond;Methylation;mRNAprocessing;mRNAsplicing;Nucleus;Phosphoprotein;Referenceproteome;Ublconjugation		13.513	14.5916	13.982	13.3768	13.9881
	0.485118	0.817917	Acin1_S898_M1	1	Not Defined	5;6;7;11;13;15;16;19;20;21;22;23;25;26;28;29;30;31;33;34;35;7;10;17;19;20;26;30;31;4;6;8;10;16;17;18;19;22;23;24;30;32;33;35;36;5;6;7;11;13;19;22;23;29	Acin1	Mus musculus	Apoptotic chromatin condensation inducer in the nucleus	Q9JIX8	ACINU_MOUSE	897;880	FALSE	_IS[Phospho (STY)]EDETERN[Deamidation (NQ)]GDDGTHDK_.3;_PLAGQEAVVDLHADDSRIS[Phospho (STY)]EDETERN[Deamidation (NQ)]GDDGTHDK_.5;_PLAGQEAVVDLHADDSRIS[Phospho (STY)]EDETER_.3;_PLAGQEAVVDLHADDSRIS[Phospho (STY)]EDETER_.4	27.6824493408203;33.3144569396973;15.0357112884521;12.6378469467163;24.1207733154297;14.7697763442993;14.0677661895752;23.0484943389893;14.2955875396729;15.8507528305054;22.6700897216797;24.7414741516113;30.5239925384521;8.85897541046143;11.3576793670654;19.6649703979492;42.3332252502441;40.9449729919434;22.2569561004639;30.7722034454346;14.4029550552368;36.8502311706543;35.7803192138672;30.42624…	0.999999463558197;0.999996304512024;0.999964773654938;0.999844610691071;0.999989628791809;0.990610063076019;0.999927401542664;0.999954104423523;0.999881386756897;0.999438643455505;0.999993801116943;0.999999821186066;0.99988454580307;0.990529894828796;0.998398125171661;0.999660313129425;0.999887645244598;0.999774277210236;1;0.998450338840485;0.83229273557663;0.863839685916901;0.778158783912659;0.8…	_IS[Phospho (STY): 100%]EDET[Phospho (STY): 0%]ERN[Deamidation (NQ): 100%]GDDGT[Phospho (STY): 0%]HDK_;_IS[Phospho (STY): 99.1%]EDET[Phospho (STY): 0.7%]ERN[Deamidation (NQ): 100%]GDDGT[Phospho (STY): 0.3%]HDK_;_IS[Phospho (STY): 99.9%]EDET[Phospho (STY): 0%]ERN[Deamidation (NQ): 100%]GDDGT[Phospho (STY): 0.1%]HDK_;_IS[Phospho (STY): 99.1%]EDET[Phospho (STY): 0.4%]ERN[Deamidation (NQ): 100%]GDDGT…	0.721413064006331;0.952855674126816;0.591004452630771;0.960246789668332;0.615201140917165;1.12961913706254;0.65767518852494;0.674338302065574;0.763163738208179;0.689738789985763;0.840553839607504;0.742983017029743;0.633472511044409;2.24307207807823;0.860286486522901;0.742235179844899;0.627439553429089;1.02025704081262;0.637459414740307;0.690662597547563;1.85937673024172;0.591004452630771;1.339699…	1	_IS[Phospho (STY)]EDETERN[Deamidation (NQ)]GDDGTHDK_.3;_PLAGQEAVVDLHADDSRIS[Phospho (STY)]EDETERN[Deamidation (NQ)]GDDGTHDK_.5;_PLAGQEAVVDLHADDSRIS[Phospho (STY)]EDETER_.3;_PLAGQEAVVDLHADDSRIS[Phospho (STY)]EDETER_.4	4	GQEAVVDLHADDSRISEDETERNGDDGTHDK	S		Color2 [A=255, R=169, G=169, B=169]	2	4		BARD1 BRCT domain binding motif;Casein kinase II substrate motif;G protein-coupled receptor kinase 1 substrate motif;PKA kinase substrate motif;PKC kinase substrate motif								binding;nucleotide binding	biological regulation;cell death;cell differentiation;cellular component organization;cellular metabolic process;cellular nitrogen compound metabolic process;cellular process;chromosome organization;death;developmental process;DNA metabolic process;DNA packaging;macromolecule metabolic process;metabolic process;mRNA metabolic process;mRNA processing;nitrogen compound metabolic process;nucleobase-…	cell part;cytoplasm;intracellular membrane-bounded organelle;intracellular non-membrane-bounded organelle;intracellular organelle;macromolecular complex;membrane;nucleolus;nucleoplasm;nucleus;organelle;plasma membrane;protein complex	mRNA surveillance pathway;RNA transport;Spliceosome	SAP	ACTTTAT,MIR-142-5P;ANATOMICAL_STRUCTURE_DEVELOPMENT;APOPTOSIS_GO;APOPTOTIC_NUCLEAR_CHANGES;APOPTOTIC_PROGRAM;BENPORATH_SOX2_TARGETS;BHAT_ESR1_TARGETS_NOT_VIA_AKT1_UP;BHAT_ESR1_TARGETS_VIA_AKT1_UP;CASORELLI_ACUTE_PROMYELOCYTIC_LEUKEMIA_DN;CCTGAGT,MIR-510;CELL_DEVELOPMENT;CHANG_CORE_SERUM_RESPONSE_DN;chr14q11;CHROMOSOME_CONDENSATION;CHROMOSOME_ORGANIZATION_AND_BIOGENESIS;CRGAARNNNNCGA_UNKNOWN;CTGCA…	Acetylation;Alternativesplicing;Apoptosis;Completeproteome;Isopeptidebond;Methylation;mRNAprocessing;mRNAsplicing;Nucleus;Phosphoprotein;Referenceproteome;Ublconjugation		13.0421	14.3502	14.9701	13.678	13.4069
	1.31468	0.538947	Acin1_S986_M1	0.99968	Not Defined	2;3;4;5;7;8;10;11;12;13;15;16;18;19;21;22;23;24;25;26;27;28;29;30;31;32;33;34;35;36	Acin1	Mus musculus	Apoptotic chromatin condensation inducer in the nucleus	Q9JIX8	ACINU_MOUSE	986	FALSE	_S[Phospho (STY)]GVSITIDDPVR_.2	8.78985691070557;6.07018280029297;5.95072221755981;4.59372091293335;3.29303121566772;6.69469499588013;10.4797639846802;7.63897609710693;6.80246305465698;3.15432500839233;3.38265633583069;6.09870290756226;5.55626106262207;4.11113786697388;5.81994962692261;3.6298463344574;3.71348142623901;3.24333596229553;5.0314564704895;7.4171142578125;4.46697664260864;5.13498258590698;8.86958885192871;6.773100376…	0.999172866344452;0.987593293190002;0.986041009426117;0.947874784469604;0.83200216293335;0.993317425251007;0.988326668739319;0.99739009141922;0.993996024131775;0.808396399021149;0.844159603118896;0.987937927246094;0.979429543018341;0.9181889295578;0.984121799468994;0.873989045619965;0.882915556430817;0.824940979480743;0.965719878673553;0.995834589004517;0.941245138645172;0.968986690044403;0.99923…	_S[Phospho (STY): 99.9%]GVS[Phospho (STY): 0%]IT[Phospho (STY): 0%]IDDPVR_;_S[Phospho (STY): 98.8%]GVS[Phospho (STY): 0.6%]IT[Phospho (STY): 0.6%]IDDPVR_;_S[Phospho (STY): 98.6%]GVS[Phospho (STY): 0.7%]IT[Phospho (STY): 0.7%]IDDPVR_;_S[Phospho (STY): 94.8%]GVS[Phospho (STY): 2.6%]IT[Phospho (STY): 2.6%]IDDPVR_;_S[Phospho (STY): 83.2%]GVS[Phospho (STY): 8.4%]IT[Phospho (STY): 8.4%]IDDPVR_;_S[Phosp…	2.06267972945673;1.34546915391638;1.43342961801245;0.721413064006331;0.591004452630771;1.34100310904577;1.33969932890793;0.960246789668332;1.56484242241856;0.615201140917165;1.12961913706254;0.65767518852494;1.43348017645385;0.674338302065574;0.689738789985763;0.840553839607504;0.742983017029743;1.25627534138246;0.633472511044409;2.24307207807823;3.0286339608682;0.860286486522901;0.74223517984489…	1	_S[Phospho (STY)]GVSITIDDPVR_.2	1	TLGDTLTRRSISQQKSGVSITIDDPVRTAQV	S		Color2 [A=255, R=169, G=169, B=169]	2	4		Casein kinase II substrate motif;MAPKAPK2 kinase substrate motif								binding;nucleotide binding	biological regulation;cell death;cell differentiation;cellular component organization;cellular metabolic process;cellular nitrogen compound metabolic process;cellular process;chromosome organization;death;developmental process;DNA metabolic process;DNA packaging;macromolecule metabolic process;metabolic process;mRNA metabolic process;mRNA processing;nitrogen compound metabolic process;nucleobase-…	cell part;cytoplasm;intracellular membrane-bounded organelle;intracellular non-membrane-bounded organelle;intracellular organelle;macromolecular complex;membrane;nucleolus;nucleoplasm;nucleus;organelle;plasma membrane;protein complex	mRNA surveillance pathway;RNA transport;Spliceosome	SAP	ACTTTAT,MIR-142-5P;ANATOMICAL_STRUCTURE_DEVELOPMENT;APOPTOSIS_GO;APOPTOTIC_NUCLEAR_CHANGES;APOPTOTIC_PROGRAM;BENPORATH_SOX2_TARGETS;BHAT_ESR1_TARGETS_NOT_VIA_AKT1_UP;BHAT_ESR1_TARGETS_VIA_AKT1_UP;CASORELLI_ACUTE_PROMYELOCYTIC_LEUKEMIA_DN;CCTGAGT,MIR-510;CELL_DEVELOPMENT;CHANG_CORE_SERUM_RESPONSE_DN;chr14q11;CHROMOSOME_CONDENSATION;CHROMOSOME_ORGANIZATION_AND_BIOGENESIS;CRGAARNNNNCGA_UNKNOWN;CTGCA…	Acetylation;Alternativesplicing;Apoptosis;Completeproteome;Isopeptidebond;Methylation;mRNAprocessing;mRNAsplicing;Nucleus;Phosphoprotein;Referenceproteome;Ublconjugation		12.2055	12.3676	12.3103	9.90492	9.66944
	0.851764	-0.443809	Acin1_T417_M2	1	Not Defined	1;5;7;8;9;10;11;14;15;16;20;22;23;24;25;26;27;29;30;31;32;33;34;35;36	Acin1	Mus musculus	Apoptotic chromatin condensation inducer in the nucleus	Q9JIX8	ACINU_MOUSE	402	FALSE	_APVVLQPEQIVS[Phospho (STY)]EEET[Phospho (STY)]PPPLLTK_.3	1.94905745983124;6.84792470932007;8.85837554931641;8.71001529693604;5.40204238891602;3.46047449111938;1.86381912231445;3.68808603286743;2.65318179130554;5.5358510017395;5.32759666442871;3.07557606697083;2.54769325256348;2.37529468536377;3.6868360042572;4.22631978988647;2.861900806427;9.57443141937256;16.0364112854004;17.4439830780029;2.45906567573547;5.18239784240723;31.2060928344727;3.3421313762…	0.781815350055695;0.997130692005157;0.9996138215065;0.999552071094513;0.988040745258331;0.927062511444092;0.771282374858856;0.940132319927216;0.86156439781189;0.989507138729095;0.987140238285065;0.899690389633179;0.850759983062744;0.832108914852142;0.940066456794739;0.963217437267303;0.881459832191467;0.999811172485352;0.99999463558197;0.999999940395355;0.841318666934967;0.985190212726593;1;0.919…	_APVVLQPEQIVS[Phospho (STY): 78.2%]EEET[Phospho (STY): 78.2%]PPPLLT[Phospho (STY): 43.6%]K_;_APVVLQPEQIVS[Phospho (STY): 99.7%]EEET[Phospho (STY): 99.7%]PPPLLT[Phospho (STY): 0.6%]K_;_APVVLQPEQIVS[Phospho (STY): 100%]EEET[Phospho (STY): 100%]PPPLLT[Phospho (STY): 0.1%]K_;_APVVLQPEQIVS[Phospho (STY): 98.8%]EEET[Phospho (STY): 98.8%]PPPLLT[Phospho (STY): 2.4%]K_;_APVVLQPEQIVS[Phospho (STY): 92.7%]E…	1.21916014889849;0.721413064006331;0.591004452630771;1.34100310904577;1.79415336907869;1.33969932890793;0.960246789668332;1.98874115871596;1.12961913706254;0.65767518852494;0.763163738208179;0.840553839607504;0.742983017029743;1.25627534138246;0.633472511044409;2.24307207807823;3.0286339608682;0.742235179844899;0.627439553429089;1.02025704081262;0.639720965894767;0.637459414740307;0.6906625975475…	2	_APVVLQPEQIVS[Phospho (STY)]EEET[Phospho (STY)]PPPLLTK_.3	1	APVVLQPEQIVSEEETPPPLLTKEASSPPTH	T		Color2 [A=255, R=169, G=169, B=169]	2	4		b-Adrenergic Receptor kinase substrate motif;Casein kinase I substrate motif;GSK-3, ERK1, ERK2, CDK5 substrate motif;MAPKAPK2 kinase substrate motif;WW domain binding motif								binding;nucleotide binding	biological regulation;cell death;cell differentiation;cellular component organization;cellular metabolic process;cellular nitrogen compound metabolic process;cellular process;chromosome organization;death;developmental process;DNA metabolic process;DNA packaging;macromolecule metabolic process;metabolic process;mRNA metabolic process;mRNA processing;nitrogen compound metabolic process;nucleobase-…	cell part;cytoplasm;intracellular membrane-bounded organelle;intracellular non-membrane-bounded organelle;intracellular organelle;macromolecular complex;membrane;nucleolus;nucleoplasm;nucleus;organelle;plasma membrane;protein complex	mRNA surveillance pathway;RNA transport;Spliceosome	SAP	ACTTTAT,MIR-142-5P;ANATOMICAL_STRUCTURE_DEVELOPMENT;APOPTOSIS_GO;APOPTOTIC_NUCLEAR_CHANGES;APOPTOTIC_PROGRAM;BENPORATH_SOX2_TARGETS;BHAT_ESR1_TARGETS_NOT_VIA_AKT1_UP;BHAT_ESR1_TARGETS_VIA_AKT1_UP;CASORELLI_ACUTE_PROMYELOCYTIC_LEUKEMIA_DN;CCTGAGT,MIR-510;CELL_DEVELOPMENT;CHANG_CORE_SERUM_RESPONSE_DN;chr14q11;CHROMOSOME_CONDENSATION;CHROMOSOME_ORGANIZATION_AND_BIOGENESIS;CRGAARNNNNCGA_UNKNOWN;CTGCA…	Acetylation;Alternativesplicing;Apoptosis;Completeproteome;Isopeptidebond;Methylation;mRNAprocessing;mRNAsplicing;Nucleus;Phosphoprotein;Referenceproteome;Ublconjugation		11.3828	10.9903	10.8661	12.912	11.3856
+	4.32037	6.1883	Acin1_T431_M2	0.973981	Not Defined	1;4;5;9;11;13;15;24;25;30;32;1;5;11;13;15;25;26;30;32	Acin1	Mus musculus	Apoptotic chromatin condensation inducer in the nucleus	Q9JIX8	ACINU_MOUSE	425	FALSE	_EASSPPT[Phospho (STY)]HIQLQEEM[Oxidation (M)]EPVEGPAPPVLIQLS[Phospho (STY)]PPNTDAGAR_.4;_EASSPPT[Phospho (STY)]HIQLQ[Deamidation (NQ)]EEM[Oxidation (M)]EPVEGPAPPVLIQLS[Phospho (STY)]PPNTDAGAR_.4	111.927200317383;56.8021545410156;148.273590087891;74.937858581543;118.223602294922;113.168037414551;109.090896606445;106.851264953613;127.817848205566;154.591720581055;140.96549987793;245.67057800293;284.140502929688;236.868194580078;242.02702331543;244.889129638672;309.226318359375;153.722549438477;294.621520996094;288.763488769531	0.914377450942993;0.822817862033844;0.90016907453537;0.818361282348633;0.910606443881989;0.954216361045837;0.900318682193756;0.888351738452911;0.932045459747314;0.816795825958252;0.973916530609131;0.934251487255096;0.915495216846466;0.912174582481384;0.952259123325348;0.883787393569946;0.948353111743927;0.813854992389679;0.825120270252228;0.973980844020844	_EAS[Phospho (STY): 0.4%]S[Phospho (STY): 8.2%]PPT[Phospho (STY): 91.4%]HIQLQEEM[Oxidation (M): 100%]EPVEGPAPPVLIQLS[Phospho (STY): 100%]PPNT[Phospho (STY): 0%]DAGAR_;_EAS[Phospho (STY): 8.4%]S[Phospho (STY): 10.8%]PPT[Phospho (STY): 82.3%]HIQLQEEM[Oxidation (M): 100%]EPVEGPAPPVLIQLS[Phospho (STY): 98.5%]PPNT[Phospho (STY): 0%]DAGAR_;_EAS[Phospho (STY): 0.2%]S[Phospho (STY): 9.8%]PPT[Phospho (STY…	1.21916014889849;1.43342961801245;0.721413064006331;1.79415336907869;0.960246789668332;0.615201140917165;1.12961913706254;1.25627534138246;0.633472511044409;0.627439553429089;0.639720965894767;1.21916014889849;0.721413064006331;0.960246789668332;0.615201140917165;1.12961913706254;0.633472511044409;2.24307207807823;0.627439553429089;0.639720965894767	2	_EASSPPT[Phospho (STY)]HIQLQEEM[Oxidation (M)]EPVEGPAPPVLIQLS[Phospho (STY)]PPNTDAGAR_.4;_EASSPPT[Phospho (STY)]HIQLQ[Deamidation (NQ)]EEM[Oxidation (M)]EPVEGPAPPVLIQLS[Phospho (STY)]PPNTDAGAR_.4	2	ETPPPLLTKEASSPPTHIQLQEEMEPVEGPA	T		Color2 [A=255, R=169, G=169, B=169]	2	4		DNA dependent Protein kinase substrate motif;MAPKAPK2 kinase substrate motif								binding;nucleotide binding	biological regulation;cell death;cell differentiation;cellular component organization;cellular metabolic process;cellular nitrogen compound metabolic process;cellular process;chromosome organization;death;developmental process;DNA metabolic process;DNA packaging;macromolecule metabolic process;metabolic process;mRNA metabolic process;mRNA processing;nitrogen compound metabolic process;nucleobase-…	cell part;cytoplasm;intracellular membrane-bounded organelle;intracellular non-membrane-bounded organelle;intracellular organelle;macromolecular complex;membrane;nucleolus;nucleoplasm;nucleus;organelle;plasma membrane;protein complex	mRNA surveillance pathway;RNA transport;Spliceosome	SAP	ACTTTAT,MIR-142-5P;ANATOMICAL_STRUCTURE_DEVELOPMENT;APOPTOSIS_GO;APOPTOTIC_NUCLEAR_CHANGES;APOPTOTIC_PROGRAM;BENPORATH_SOX2_TARGETS;BHAT_ESR1_TARGETS_NOT_VIA_AKT1_UP;BHAT_ESR1_TARGETS_VIA_AKT1_UP;CASORELLI_ACUTE_PROMYELOCYTIC_LEUKEMIA_DN;CCTGAGT,MIR-510;CELL_DEVELOPMENT;CHANG_CORE_SERUM_RESPONSE_DN;chr14q11;CHROMOSOME_CONDENSATION;CHROMOSOME_ORGANIZATION_AND_BIOGENESIS;CRGAARNNNNCGA_UNKNOWN;CTGCA…	Acetylation;Alternativesplicing;Apoptosis;Completeproteome;Isopeptidebond;Methylation;mRNAprocessing;mRNAsplicing;Nucleus;Phosphoprotein;Referenceproteome;Ublconjugation		9.99154	10.1157	9.7734	15.6826	14.7537
	0.57903	-0.448428	Ackr3_S347_M1	0.999867	Not Defined	2;4;5;10;16;17;18;19;21;23;25;29;30;32;34	Ackr3	Mus musculus	Atypical chemokine receptor 3	P56485	ACKR3_MOUSE	343	FALSE	_LIDAS[Phospho (STY)]RVSETEYSALEQNTK_.3	15.3750152587891;6.57717275619507;16.6435356140137;15.2176494598389;15.0407686233521;24.5019474029541;6.04257440567017;15.0262308120728;17.6889114379883;14.3862113952637;27.4366264343262;18.7073879241943;25.3788776397705;27.7528343200684;41.6942291259766	0.878858208656311;0.962599515914917;0.999866604804993;0.752833843231201;0.821937441825867;0.848716199398041;0.840284466743469;0.987058579921722;0.978978455066681;0.995448529720306;0.907693147659302;0.982671201229095;0.991686224937439;0.91889876127243;0.915270388126373	_LIDAS[Phospho (STY): 87.9%]RVS[Phospho (STY): 9.1%]ET[Phospho (STY): 3.1%]EY[Phospho (STY): 0%]S[Phospho (STY): 0%]ALEQNT[Phospho (STY): 0%]K_;_LIDAS[Phospho (STY): 96.3%]RVS[Phospho (STY): 1.2%]ET[Phospho (STY): 1.4%]EY[Phospho (STY): 0.4%]S[Phospho (STY): 0.4%]ALEQNT[Phospho (STY): 0.4%]K_;_LIDAS[Phospho (STY): 100%]RVS[Phospho (STY): 0%]ET[Phospho (STY): 0%]EY[Phospho (STY): 0%]S[Phospho (STY…	2.06267972945673;1.43342961801245;0.721413064006331;1.33969932890793;0.65767518852494;1.06548002524615;1.43348017645385;0.674338302065574;0.689738789985763;0.742983017029743;0.633472511044409;0.742235179844899;0.627439553429089;0.639720965894767;0.690662597547563	1	_LIDAS[Phospho (STY)]RVSETEYSALEQNTK_.3	1	FKYSAKTGLTKLIDASRVSETEYSALEQNTK	S		Color2 [A=255, R=169, G=169, B=169]	2	4		Casein kinase II substrate motif								binding;cargo receptor activity;chemokine binding;chemokine receptor activity;coreceptor activity;C-X-C chemokine binding;C-X-C chemokine receptor activity;cytokine binding;G-protein chemoattractant receptor activity;G-protein coupled receptor activity;molecular transducer activity;peptide binding;peptide receptor activity;peptide receptor activity, G-protein coupled;protein binding;receptor acti…	anatomical structure formation involved in morphogenesis;biological adhesion;biological regulation;cell adhesion;cell differentiation;cellular component organization;cellular membrane organization;cellular metabolic process;cellular process;developmental process;endocytosis;establishment of localization;locomotion;macromolecule metabolic process;membrane invagination;membrane organization;metabol…	cell part;cell surface;endosome;intracellular membrane-bounded organelle;intracellular organelle;membrane;organelle;plasma membrane	Cytokine-cytokine receptor interaction	7tm_1		Celladhesion;Cellmembrane;Completeproteome;Cytoplasm;Developmentalprotein;Disulfidebond;Endosome;Glycoprotein;G-proteincoupledreceptor;Membrane;Phosphoprotein;Receptor;Referenceproteome;Transducer;Transmembrane;Transmembranehelix;Ublconjugation		11.4357	11.5818	11.4611	11.3078	11.0416
	0	NaN	Ackr3_S347_M2	1	Not Defined	19;28;33;1;6;19;25;29;30;31;32;33;34	Ackr3	Mus musculus	Atypical chemokine receptor 3	P56485	ACKR3_MOUSE	343	FALSE	_LIDAS[Phospho (STY)]RVSETEYS[Phospho (STY)]ALEQNTK_.3;_LIDAS[Phospho (STY)]RVS[Phospho (STY)]ETEYSALEQNTK_.3	27.7429351806641;33.0242080688477;65.824577331543;16.7499866485596;14.2074203491211;18.2012062072754;48.5515518188477;42.3685493469238;57.8052062988281;36.3220901489258;28.6507911682129;40.1609878540039;68.6031494140625	0.948681652545929;0.814600706100464;0.808197915554047;0.988589406013489;0.930424153804779;0.8326016664505;0.99998152256012;0.998878300189972;0.999974966049194;0.996799290180206;0.982582688331604;0.999968826770782;0.999999940395355	_LIDAS[Phospho (STY): 94.9%]RVS[Phospho (STY): 4.7%]ET[Phospho (STY): 1.3%]EY[Phospho (STY): 2.8%]S[Phospho (STY): 96.4%]ALEQNT[Phospho (STY): 0%]K_;_LIDAS[Phospho (STY): 81.5%]RVS[Phospho (STY): 10.6%]ET[Phospho (STY): 7.2%]EY[Phospho (STY): 1.6%]S[Phospho (STY): 99.1%]ALEQNT[Phospho (STY): 0%]K_;_LIDAS[Phospho (STY): 80.8%]RVS[Phospho (STY): 19.2%]ET[Phospho (STY): 0%]EY[Phospho (STY): 0%]S[Pho…	0.674338302065574;0.860286486522901;0.637459414740307;1.21916014889849;0.952855674126816;0.674338302065574;0.633472511044409;0.742235179844899;0.627439553429089;1.02025704081262;0.639720965894767;0.637459414740307;0.690662597547563	2	_LIDAS[Phospho (STY)]RVSETEYS[Phospho (STY)]ALEQNTK_.3;_LIDAS[Phospho (STY)]RVS[Phospho (STY)]ETEYSALEQNTK_.3	2	FKYSAKTGLTKLIDASRVSETEYSALEQNTK	S		Color2 [A=255, R=169, G=169, B=169]	1	4		Casein kinase II substrate motif								binding;cargo receptor activity;chemokine binding;chemokine receptor activity;coreceptor activity;C-X-C chemokine binding;C-X-C chemokine receptor activity;cytokine binding;G-protein chemoattractant receptor activity;G-protein coupled receptor activity;molecular transducer activity;peptide binding;peptide receptor activity;peptide receptor activity, G-protein coupled;protein binding;receptor acti…	anatomical structure formation involved in morphogenesis;biological adhesion;biological regulation;cell adhesion;cell differentiation;cellular component organization;cellular membrane organization;cellular metabolic process;cellular process;developmental process;endocytosis;establishment of localization;locomotion;macromolecule metabolic process;membrane invagination;membrane organization;metabol…	cell part;cell surface;endosome;intracellular membrane-bounded organelle;intracellular organelle;membrane;organelle;plasma membrane	Cytokine-cytokine receptor interaction	7tm_1		Celladhesion;Cellmembrane;Completeproteome;Cytoplasm;Developmentalprotein;Disulfidebond;Endosome;Glycoprotein;G-proteincoupledreceptor;Membrane;Phosphoprotein;Receptor;Referenceproteome;Transducer;Transmembrane;Transmembranehelix;Ublconjugation		NaN	NaN	NaN	NaN	NaN
	0	NaN	Ackr3_S350_M1	0.99955	Not Defined	26;27;35;36;13;18;19;25;26;27;28;31;32;33;34;35	Ackr3	Mus musculus	Atypical chemokine receptor 3	P56485	ACKR3_MOUSE	343;349	FALSE	_LIDASRVS[Phospho (STY)]ETEYSALEQNTK_.3;_VS[Phospho (STY)]ETEYSALEQNTK_.2	28.2569713592529;49.4233894348145;43.8471450805664;15.8819122314453;17.7436828613281;11.8825769424438;11.9866037368774;16.6276721954346;19.2699184417725;24.4937744140625;16.0818004608154;18.0968494415283;14.1301946640015;16.7234725952148;17.8601512908936;27.2165279388428	0.860096633434296;0.923983812332153;0.795674681663513;0.865514099597931;0.950085878372192;0.939664363861084;0.86267876625061;0.98473197221756;0.997300505638123;0.997422635555267;0.900995790958405;0.995748996734619;0.995707452297211;0.96993362903595;0.993288278579712;0.99955016374588	_LIDAS[Phospho (STY): 13%]RVS[Phospho (STY): 86%]ET[Phospho (STY): 1%]EY[Phospho (STY): 0%]S[Phospho (STY): 0%]ALEQNT[Phospho (STY): 0%]K_;_LIDAS[Phospho (STY): 0%]RVS[Phospho (STY): 92.4%]ET[Phospho (STY): 7.6%]EY[Phospho (STY): 0%]S[Phospho (STY): 0%]ALEQNT[Phospho (STY): 0%]K_;_LIDAS[Phospho (STY): 20%]RVS[Phospho (STY): 79.6%]ET[Phospho (STY): 0.5%]EY[Phospho (STY): 0%]S[Phospho (STY): 0%]ALE…	2.24307207807823;3.0286339608682;1.85937673024172;0.782839175540819;0.615201140917165;1.43348017645385;0.674338302065574;0.633472511044409;2.24307207807823;3.0286339608682;0.860286486522901;1.02025704081262;0.639720965894767;0.637459414740307;0.690662597547563;1.85937673024172	1	_LIDASRVS[Phospho (STY)]ETEYSALEQNTK_.3;_VS[Phospho (STY)]ETEYSALEQNTK_.2	2	SAKTGLTKLIDASRVSETEYSALEQNTK___	S		Color2 [A=255, R=169, G=169, B=169]	1	4		Casein kinase II substrate motif;G protein-coupled receptor kinase 1 substrate motif;PKA kinase substrate motif;PKC kinase substrate motif								binding;cargo receptor activity;chemokine binding;chemokine receptor activity;coreceptor activity;C-X-C chemokine binding;C-X-C chemokine receptor activity;cytokine binding;G-protein chemoattractant receptor activity;G-protein coupled receptor activity;molecular transducer activity;peptide binding;peptide receptor activity;peptide receptor activity, G-protein coupled;protein binding;receptor acti…	anatomical structure formation involved in morphogenesis;biological adhesion;biological regulation;cell adhesion;cell differentiation;cellular component organization;cellular membrane organization;cellular metabolic process;cellular process;developmental process;endocytosis;establishment of localization;locomotion;macromolecule metabolic process;membrane invagination;membrane organization;metabol…	cell part;cell surface;endosome;intracellular membrane-bounded organelle;intracellular organelle;membrane;organelle;plasma membrane	Cytokine-cytokine receptor interaction	7tm_1		Celladhesion;Cellmembrane;Completeproteome;Cytoplasm;Developmentalprotein;Disulfidebond;Endosome;Glycoprotein;G-proteincoupledreceptor;Membrane;Phosphoprotein;Receptor;Referenceproteome;Transducer;Transmembrane;Transmembranehelix;Ublconjugation		NaN	NaN	NaN	NaN	NaN
	0	NaN	Ackr3_S350_M2	1	Not Defined	30;34;1;6;19;25;29;30;31;32;33;34	Ackr3	Mus musculus	Atypical chemokine receptor 3	P56485	ACKR3_MOUSE	343	FALSE	_LIDASRVS[Phospho (STY)]ETEYS[Phospho (STY)]ALEQNTK_.3;_LIDAS[Phospho (STY)]RVS[Phospho (STY)]ETEYSALEQNTK_.3	81.885856628418;117.871215820313;16.7499866485596;14.2074203491211;18.2012062072754;48.5515518188477;42.3685493469238;57.8052062988281;36.3220901489258;28.6507911682129;40.1609878540039;68.6031494140625	0.999939024448395;0.999999940395355;0.988589406013489;0.930424153804779;0.8326016664505;0.99998152256012;0.998878300189972;0.999974966049194;0.996799290180206;0.982582688331604;0.999968826770782;0.999999940395355	_LIDAS[Phospho (STY): 0%]RVS[Phospho (STY): 100%]ET[Phospho (STY): 0%]EY[Phospho (STY): 0%]S[Phospho (STY): 100%]ALEQNT[Phospho (STY): 0%]K_;_LIDAS[Phospho (STY): 99.9%]RVS[Phospho (STY): 98.9%]ET[Phospho (STY): 0.2%]EY[Phospho (STY): 1.1%]S[Phospho (STY): 0%]ALEQNT[Phospho (STY): 0%]K_;_LIDAS[Phospho (STY): 93%]RVS[Phospho (STY): 93.4%]ET[Phospho (STY): 0.6%]EY[Phospho (STY): 8.4%]S[Phospho (STY…	0.627439553429089;0.690662597547563;1.21916014889849;0.952855674126816;0.674338302065574;0.633472511044409;0.742235179844899;0.627439553429089;1.02025704081262;0.639720965894767;0.637459414740307;0.690662597547563	2	_LIDASRVS[Phospho (STY)]ETEYS[Phospho (STY)]ALEQNTK_.3;_LIDAS[Phospho (STY)]RVS[Phospho (STY)]ETEYSALEQNTK_.3	2	SAKTGLTKLIDASRVSETEYSALEQNTK___	S		Color2 [A=255, R=169, G=169, B=169]	1	4		Casein kinase II substrate motif;G protein-coupled receptor kinase 1 substrate motif;PKA kinase substrate motif;PKC kinase substrate motif								binding;cargo receptor activity;chemokine binding;chemokine receptor activity;coreceptor activity;C-X-C chemokine binding;C-X-C chemokine receptor activity;cytokine binding;G-protein chemoattractant receptor activity;G-protein coupled receptor activity;molecular transducer activity;peptide binding;peptide receptor activity;peptide receptor activity, G-protein coupled;protein binding;receptor acti…	anatomical structure formation involved in morphogenesis;biological adhesion;biological regulation;cell adhesion;cell differentiation;cellular component organization;cellular membrane organization;cellular metabolic process;cellular process;developmental process;endocytosis;establishment of localization;locomotion;macromolecule metabolic process;membrane invagination;membrane organization;metabol…	cell part;cell surface;endosome;intracellular membrane-bounded organelle;intracellular organelle;membrane;organelle;plasma membrane	Cytokine-cytokine receptor interaction	7tm_1		Celladhesion;Cellmembrane;Completeproteome;Cytoplasm;Developmentalprotein;Disulfidebond;Endosome;Glycoprotein;G-proteincoupledreceptor;Membrane;Phosphoprotein;Receptor;Referenceproteome;Transducer;Transmembrane;Transmembranehelix;Ublconjugation		NaN	NaN	NaN	NaN	NaN
	0.913418	0.852404	Ackr3_Y354_M1	0.99971	Not Defined	1;2;5;6;7;8;9;11;15;17;19;21;23;25;27;28;30;32;33;34;35	Ackr3	Mus musculus	Atypical chemokine receptor 3	P56485	ACKR3_MOUSE	349	FALSE	_VSETEY[Phospho (STY)]SALEQNTK_.3	9.84852123260498;12.135425567627;8.12056350708008;6.35069942474365;12.0762147903442;8.58049964904785;9.35974597930908;11.0678176879883;9.73514652252197;12.2137508392334;11.3886861801147;12.2675428390503;9.46131420135498;18.6738166809082;16.6015472412109;16.5552101135254;19.4521198272705;15.0377054214478;16.1453952789307;15.6303739547729;20.3192138671875	0.974468946456909;0.996512949466705;0.961643576622009;0.877718806266785;0.996633648872375;0.976539134979248;0.909290730953217;0.997937500476837;0.953304052352905;0.997366368770599;0.999448120594025;0.994216680526733;0.997187852859497;0.998164653778076;0.800081670284271;0.999294757843018;0.89740926027298;0.999709904193878;0.98191225528717;0.890089273452759;0.99748957157135	_VS[Phospho (STY): 0.3%]ET[Phospho (STY): 2.2%]EY[Phospho (STY): 97.4%]S[Phospho (STY): 0.1%]ALEQNT[Phospho (STY): 0%]K_;_VS[Phospho (STY): 0.1%]ET[Phospho (STY): 0.1%]EY[Phospho (STY): 99.7%]S[Phospho (STY): 0.1%]ALEQNT[Phospho (STY): 0%]K_;_VS[Phospho (STY): 0.2%]ET[Phospho (STY): 2.1%]EY[Phospho (STY): 96.2%]S[Phospho (STY): 1.2%]ALEQNT[Phospho (STY): 0.2%]K_;_VS[Phospho (STY): 1%]ET[Phospho (…	1.21916014889849;2.06267972945673;0.721413064006331;0.952855674126816;0.591004452630771;1.34100310904577;1.79415336907869;0.960246789668332;1.12961913706254;1.06548002524615;0.674338302065574;0.689738789985763;0.742983017029743;0.633472511044409;3.0286339608682;0.860286486522901;0.627439553429089;0.639720965894767;0.637459414740307;0.690662597547563;1.85937673024172	1	_VSETEY[Phospho (STY)]SALEQNTK_.3	1	GLTKLIDASRVSETEYSALEQNTK_______	Y		Color2 [A=255, R=169, G=169, B=169]	2	4		ALK kinase substrate motif;EGFR kinase substrate motif;JAK2 kinase substrate motif;SHP2 CSH2 domain binding motif;Src kinase substrate motif;TC-PTP phosphatase substrate motif								binding;cargo receptor activity;chemokine binding;chemokine receptor activity;coreceptor activity;C-X-C chemokine binding;C-X-C chemokine receptor activity;cytokine binding;G-protein chemoattractant receptor activity;G-protein coupled receptor activity;molecular transducer activity;peptide binding;peptide receptor activity;peptide receptor activity, G-protein coupled;protein binding;receptor acti…	anatomical structure formation involved in morphogenesis;biological adhesion;biological regulation;cell adhesion;cell differentiation;cellular component organization;cellular membrane organization;cellular metabolic process;cellular process;developmental process;endocytosis;establishment of localization;locomotion;macromolecule metabolic process;membrane invagination;membrane organization;metabol…	cell part;cell surface;endosome;intracellular membrane-bounded organelle;intracellular organelle;membrane;organelle;plasma membrane	Cytokine-cytokine receptor interaction	7tm_1		Celladhesion;Cellmembrane;Completeproteome;Cytoplasm;Developmentalprotein;Disulfidebond;Endosome;Glycoprotein;G-proteincoupledreceptor;Membrane;Phosphoprotein;Receptor;Referenceproteome;Transducer;Transmembrane;Transmembranehelix;Ublconjugation		8.31033	9.56217	9.40618	9.23789	10.4707
	0.439402	0.378678	Acss2_S30_M1	1	Not Defined	1;2;3;4;5;6;7;8;9;10;11;12;13;14;15;16;17;18;19;20;21;22;23;24;25;26;27;28;29;30;31;32;33;34;35;36	Acss2	Mus musculus	Acetyl-coenzyme A synthetase, cytoplasmic	Q9QXG4	ACSA_MOUSE	28	FALSE	_GWS[Phospho (STY)]PPPEVR_.2	NaN	1	_GWS[Phospho (STY): 100%]PPPEVR_	1.21916014889849;2.06267972945673;1.34546915391638;1.43342961801245;0.721413064006331;0.952855674126816;0.591004452630771;1.34100310904577;1.79415336907869;1.33969932890793;0.960246789668332;1.56484242241856;0.615201140917165;1.98874115871596;1.12961913706254;0.65767518852494;1.06548002524615;1.43348017645385;0.674338302065574;0.763163738208179;0.689738789985763;0.840553839607504;0.74298301702974…	1	_GWS[Phospho (STY)]PPPEVR_.2	1	RAREETGAEGRVRGWSPPPEVRRSAHVPSLQ	S		Color2 [A=255, R=169, G=169, B=169]	2	4		14-3-3 domain binding motif;Akt kinase substrate motif;Calmodulin-dependent protein kinase II substrate motif;ERK1,2 kinase substrate motif;GSK-3, ERK1, ERK2, CDK5 substrate motif;MAPKAPK1 kinase substrate motif;PKA kinase substrate motif;PKC kinase substrate motif;WW domain binding motif								acetate-CoA ligase activity;acid-thiol ligase activity;adenyl nucleotide binding;adenyl ribonucleotide binding;ATP binding;binding;catalytic activity;CoA-ligase activity;ligase activity;ligase activity, forming carbon-sulfur bonds;nucleotide binding;purine nucleotide binding;purine ribonucleoside triphosphate binding;purine ribonucleotide binding;ribonucleotide binding	biosynthetic process;cellular ketone metabolic process;cellular metabolic process;cellular process;cofactor metabolic process;lipid metabolic process;metabolic process;organic acid metabolic process;primary metabolic process;small molecule metabolic process	cell part;cytoplasm;intracellular membrane-bounded organelle;intracellular organelle;nucleoplasm;organelle	Carbon fixation pathways in prokaryotes;Glycolysis / Gluconeogenesis;Methane metabolism;Propanoate metabolism;Pyruvate metabolism	AMP-binding;AMP-binding_C	AACTTT_UNKNOWN;BENPORATH_MYC_MAX_TARGETS;BILD_MYC_ONCOGENIC_SIGNATURE;BRUINS_UVC_RESPONSE_LATE;CHANG_CORE_SERUM_RESPONSE_DN;CHEMNITZ_RESPONSE_TO_PROSTAGLANDIN_E2_DN;chr20q11;DANG_BOUND_BY_MYC;DEMAGALHAES_AGING_DN;FORTSCHEGGER_PHF8_TARGETS_DN;GSE11057_NAIVE_VS_EFF_MEMORY_CD4_TCELL_UP;GSE16522_MEMORY_VS_NAIVE_ANTI_CD3CD28_STIM_CD8_TCELL_UP;GSE17580_UNINFECTED_VS_S_MANSONI_INF_TEFF_UP;GSE17721_0.5H_…	Acetylation;ATP-binding;Completeproteome;Cytoplasm;Ligase;Nucleotide-binding;Phosphoprotein;Referenceproteome		15.0301	14.8726	14.1938	14.827	15.4625
	0.220867	-0.190267	Actb_T297_M1	0.97549	Not Defined	5;13;20;22;28;29;36	Actb;Actg1	Mus musculus	Actin, cytoplasmic 1;Actin, cytoplasmic 2	P60710;P63260	ACTB_MOUSE;ACTG_MOUSE	285	FALSE	_C[Carbamidomethyl (C)]DVDIRKDLYANT[Phospho (STY)]VLSGGTTMYPGIADR_.3	10.8890142440796;8.86808395385742;5.63381385803223;8.22555255889893;10.7855081558228;7.2318229675293;9.71274471282959	0.975490152835846;0.926274359226227;0.939160048961639;0.857114374637604;0.920024275779724;0.845672369003296;0.922109365463257	_CDVDIRKDLY[Phospho (STY): 0%]ANT[Phospho (STY): 97.5%]VLS[Phospho (STY): 2.4%]GGT[Phospho (STY): 0%]T[Phospho (STY): 0%]MY[Phospho (STY): 0%]PGIADR_;_CDVDIRKDLY[Phospho (STY): 5.8%]ANT[Phospho (STY): 92.6%]VLS[Phospho (STY): 1.4%]GGT[Phospho (STY): 0%]T[Phospho (STY): 0%]MY[Phospho (STY): 0%]PGIADR_;_CDVDIRKDLY[Phospho (STY): 0.9%]ANT[Phospho (STY): 93.9%]VLS[Phospho (STY): 2.4%]GGT[Phospho (STY…	0.721413064006331;0.615201140917165;0.763163738208179;0.840553839607504;0.860286486522901;0.742235179844899;0.782839175540819	1	_C[Carbamidomethyl (C)]DVDIRKDLYANT[Phospho (STY)]VLSGGTTMYPGIADR_.3	1	IMKCDVDIRKDLYANTVLSGGTTMYPGIADR	T		Color2 [A=255, R=169, G=169, B=169]	2	4		Casein kinase II substrate motif								adenyl nucleotide binding;adenyl ribonucleotide binding;ATP binding;binding;core promoter proximal region DNA binding;core promoter proximal region sequence-specific DNA binding;cytoskeletal protein binding;DNA binding;enhancer binding;enhancer sequence-specific DNA binding;enzyme binding;identical protein binding;kinesin binding;nitric-oxide synthase binding;nucleic acid binding;nucleotide bindi…	anatomical structure development;anatomical structure morphogenesis;biological adhesion;biological regulation;cell adhesion;cellular component morphogenesis;cellular component organization;cellular process;chromatin modification;chromatin organization;chromosome organization;cytoskeleton organization;developmental process;homeostatic process;organelle organization	cell part;cell projection;cytoskeleton;cytosol;extracellular organelle;extracellular space;histone methyltransferase complex;intracellular membrane-bounded organelle;intracellular non-membrane-bounded organelle;intracellular organelle;macromolecular complex;membrane;neuron projection;nucleus;organelle;plasma membrane;protein complex;ribonucleoprotein complex;vesicle	Adherens junction;Arrhythmogenic right ventricular cardiomyopathy (ARVC);Bacterial invasion of epithelial cells;Dilated cardiomyopathy;Focal adhesion;Hypertrophic cardiomyopathy (HCM);Leukocyte transendothelial migration;Pathogenic Escherichia coli infection;Phagosome;Phototransduction - fly;Regulation of actin cytoskeleton;Shigellosis;Tight junction;Vibrio cholerae infection;Viral myocarditis	Actin	AAANWWTGC_UNKNOWN;AACTGGA,MIR-145;AACTTT_UNKNOWN;ACEVEDO_NORMAL_TISSUE_ADJACENT_TO_LIVER_TUMOR_DN;ATGAAGG,MIR-205;BAELDE_DIABETIC_NEPHROPATHY_DN;BASSO_HAIRY_CELL_LEUKEMIA_DN;BENPORATH_MYC_TARGETS_WITH_EBOX;BERENJENO_TRANSFORMED_BY_RHOA_DN;BILANGES_RAPAMYCIN_SENSITIVE_VIA_TSC1_AND_TSC2;BIOCARTA_HIVNEF_PATHWAY;BROWNE_HCMV_INFECTION_14HR_DN;BROWNE_HCMV_INFECTION_24HR_DN;BROWNE_HCMV_INFECTION_48HR_DN…	Acetylation;ATP-binding;Completeproteome;Cytoplasm;Cytoskeleton;Directproteinsequencing;Methylation;Nucleotide-binding;Oxidation;Referenceproteome;Ublconjugation	Metallothionein-3 complex;Profilin 1 complex;Profilin 2 complex	9.99154	10.1157	9.7734	9.90492	9.66944
	0.0144034	0.042827	Actb_T89_M2	1	Not Defined	1;3;4;5;6;7;8;9;10;11;12;13;14;15;17;19;20;21;23;28;29;30;31;32;33;34;35;36;1;3;4;5;6;7;9;10;11;12;13;14;15;20;21;23;25;28;29;30;31;33;34;36	Actb;Actg1	Mus musculus	Actin, cytoplasmic 1;Actin, cytoplasmic 2	P60710;P63260	ACTB_MOUSE;ACTG_MOUSE	85	FALSE	_IWHHT[Phospho (STY)]FY[Phospho (STY)]NELRVAPEEHPVLLTEAPLNPK_.4;_IWHHT[Phospho (STY)]FY[Phospho (STY)]N[Deamidation (NQ)]ELRVAPEEHPVLLTEAPLNPK_.4	22.1683101654053;24.6154136657715;23.6736125946045;18.7626056671143;18.3403167724609;31.6153297424316;7.08406639099121;20.2300109863281;23.9357452392578;14.6434688568115;17.7718830108643;16.6866188049316;17.5323524475098;27.6037845611572;5.77547693252563;19.7716579437256;29.0235862731934;30.1625289916992;31.4515380859375;35.6674766540527;29.6440601348877;25.7516689300537;30.9724979400635;27.70745…	0.999996960163116;0.999999940395355;1;0.999762058258057;0.9997438788414;0.992432296276093;0.999999701976776;0.999985337257385;0.992936134338379;0.999925553798676;0.999973833560944;0.999999761581421;0.823312282562256;0.996604800224304;0.999981582164764;0.99999988079071;0.999998688697815;0.913917899131775;0.999951839447021;0.999998927116394;0.999997019767761;0.999999284744263;0.999935448169708;1;0.…	_IWHHT[Phospho (STY): 100%]FY[Phospho (STY): 100%]NELRVAPEEHPVLLT[Phospho (STY): 0%]EAPLNPK_;_IWHHT[Phospho (STY): 99.2%]FY[Phospho (STY): 99.8%]NELRVAPEEHPVLLT[Phospho (STY): 1%]EAPLNPK_;_IWHHT[Phospho (STY): 99.3%]FY[Phospho (STY): 100%]NELRVAPEEHPVLLT[Phospho (STY): 0.7%]EAPLNPK_;_IWHHT[Phospho (STY): 82.3%]FY[Phospho (STY): 99.3%]NELRVAPEEHPVLLT[Phospho (STY): 18.4%]EAPLNPK_;_IWHHT[Phospho (S…	1.21916014889849;1.34546915391638;1.43342961801245;0.721413064006331;0.952855674126816;0.591004452630771;1.34100310904577;1.79415336907869;1.33969932890793;0.960246789668332;1.56484242241856;0.615201140917165;1.98874115871596;1.12961913706254;1.06548002524615;0.674338302065574;0.763163738208179;0.689738789985763;0.742983017029743;0.860286486522901;0.742235179844899;0.627439553429089;1.02025704081…	2	_IWHHT[Phospho (STY)]FY[Phospho (STY)]NELRVAPEEHPVLLTEAPLNPK_.4;_IWHHT[Phospho (STY)]FY[Phospho (STY)]N[Deamidation (NQ)]ELRVAPEEHPVLLTEAPLNPK_.4	2	GIVTNWDDMEKIWHHTFYNELRVAPEEHPVL	T		Color2 [A=255, R=169, G=169, B=169]	2	4		Dual specificity protein phosphatase 6 substrate motif;PP2C delta substrate motif								adenyl nucleotide binding;adenyl ribonucleotide binding;ATP binding;binding;core promoter proximal region DNA binding;core promoter proximal region sequence-specific DNA binding;cytoskeletal protein binding;DNA binding;enhancer binding;enhancer sequence-specific DNA binding;enzyme binding;identical protein binding;kinesin binding;nitric-oxide synthase binding;nucleic acid binding;nucleotide bindi…	anatomical structure development;anatomical structure morphogenesis;biological adhesion;biological regulation;cell adhesion;cellular component morphogenesis;cellular component organization;cellular process;chromatin modification;chromatin organization;chromosome organization;cytoskeleton organization;developmental process;homeostatic process;organelle organization	cell part;cell projection;cytoskeleton;cytosol;extracellular organelle;extracellular space;histone methyltransferase complex;intracellular membrane-bounded organelle;intracellular non-membrane-bounded organelle;intracellular organelle;macromolecular complex;membrane;neuron projection;nucleus;organelle;plasma membrane;protein complex;ribonucleoprotein complex;vesicle	Adherens junction;Arrhythmogenic right ventricular cardiomyopathy (ARVC);Bacterial invasion of epithelial cells;Dilated cardiomyopathy;Focal adhesion;Hypertrophic cardiomyopathy (HCM);Leukocyte transendothelial migration;Pathogenic Escherichia coli infection;Phagosome;Phototransduction - fly;Regulation of actin cytoskeleton;Shigellosis;Tight junction;Vibrio cholerae infection;Viral myocarditis	Actin	AAANWWTGC_UNKNOWN;AACTGGA,MIR-145;AACTTT_UNKNOWN;ACEVEDO_NORMAL_TISSUE_ADJACENT_TO_LIVER_TUMOR_DN;ATGAAGG,MIR-205;BAELDE_DIABETIC_NEPHROPATHY_DN;BASSO_HAIRY_CELL_LEUKEMIA_DN;BENPORATH_MYC_TARGETS_WITH_EBOX;BERENJENO_TRANSFORMED_BY_RHOA_DN;BILANGES_RAPAMYCIN_SENSITIVE_VIA_TSC1_AND_TSC2;BIOCARTA_HIVNEF_PATHWAY;BROWNE_HCMV_INFECTION_14HR_DN;BROWNE_HCMV_INFECTION_24HR_DN;BROWNE_HCMV_INFECTION_48HR_DN…	Acetylation;ATP-binding;Completeproteome;Cytoplasm;Cytoskeleton;Directproteinsequencing;Methylation;Nucleotide-binding;Oxidation;Referenceproteome;Ublconjugation	Metallothionein-3 complex;Profilin 1 complex;Profilin 2 complex	14.632	14.4786	14.0295	14.1402	14.5953
	0.737946	-1.42427	Actb_Y294_M1	1	Not Defined	1;3;4;5;6;7;10;13;14;15;16;17;20;21;22;23;25;27;28;29;30;31;32;33;34;36	Actb;Actg1	Mus musculus	Actin, cytoplasmic 1;Actin, cytoplasmic 2	P60710;P63260	ACTB_MOUSE;ACTG_MOUSE	285	FALSE	_C[Carbamidomethyl (C)]DVDIRKDLY[Phospho (STY)]AN[Deamidation (NQ)]TVLSGGTTMYPGIADR_.3	33.9174461364746;28.5185260772705;9.93758583068848;29.780481338501;33.0991477966309;34.525505065918;23.3745555877686;34.5673637390137;14.8561325073242;35.6563873291016;18.1429710388184;12.4569282531738;36.7210235595703;61.1723556518555;17.9574298858643;41.1570663452148;49.7294578552246;24.9966602325439;59.5533065795898;57.8882522583008;63.8337745666504;41.5104751586914;64.5066986083984;59.1765632…	0.999636650085449;0.994721412658691;0.99495667219162;0.951229274272919;0.877339065074921;0.775640428066254;0.986682772636414;0.999853014945984;0.990370988845825;0.992619514465332;0.869377553462982;0.997633635997772;0.999983191490173;0.999998807907104;0.945695877075195;0.999511778354645;1;0.988035082817078;0.999976992607117;0.999999284744263;0.999997079372406;0.999999642372131;0.999992847442627;0.…	_CDVDIRKDLY[Phospho (STY): 100%]AN[Deamidation (NQ): 100%]T[Phospho (STY): 0%]VLS[Phospho (STY): 0%]GGT[Phospho (STY): 0%]T[Phospho (STY): 0%]MY[Phospho (STY): 0%]PGIADR_;_CDVDIRKDLY[Phospho (STY): 99.5%]AN[Deamidation (NQ): 100%]T[Phospho (STY): 0.5%]VLS[Phospho (STY): 0.1%]GGT[Phospho (STY): 0%]T[Phospho (STY): 0%]MY[Phospho (STY): 0%]PGIADR_;_CDVDIRKDLY[Phospho (STY): 99.5%]AN[Deamidation (NQ)…	1.21916014889849;1.34546915391638;1.43342961801245;0.721413064006331;0.952855674126816;0.591004452630771;1.33969932890793;0.615201140917165;1.98874115871596;1.12961913706254;0.65767518852494;1.06548002524615;0.763163738208179;0.689738789985763;0.840553839607504;0.742983017029743;0.633472511044409;3.0286339608682;0.860286486522901;0.742235179844899;0.627439553429089;1.02025704081262;0.639720965894…	1	_C[Carbamidomethyl (C)]DVDIRKDLY[Phospho (STY)]AN[Deamidation (NQ)]TVLSGGTTMYPGIADR_.3	1	FNSIMKCDVDIRKDLYANTVLSGGTTMYPGI	Y		Color2 [A=255, R=169, G=169, B=169]	2	4		Grb2 SH2 domain binding motif;SHP1 phosphatase substrate motif;Src kinase substrate motif								adenyl nucleotide binding;adenyl ribonucleotide binding;ATP binding;binding;core promoter proximal region DNA binding;core promoter proximal region sequence-specific DNA binding;cytoskeletal protein binding;DNA binding;enhancer binding;enhancer sequence-specific DNA binding;enzyme binding;identical protein binding;kinesin binding;nitric-oxide synthase binding;nucleic acid binding;nucleotide bindi…	anatomical structure development;anatomical structure morphogenesis;biological adhesion;biological regulation;cell adhesion;cellular component morphogenesis;cellular component organization;cellular process;chromatin modification;chromatin organization;chromosome organization;cytoskeleton organization;developmental process;homeostatic process;organelle organization	cell part;cell projection;cytoskeleton;cytosol;extracellular organelle;extracellular space;histone methyltransferase complex;intracellular membrane-bounded organelle;intracellular non-membrane-bounded organelle;intracellular organelle;macromolecular complex;membrane;neuron projection;nucleus;organelle;plasma membrane;protein complex;ribonucleoprotein complex;vesicle	Adherens junction;Arrhythmogenic right ventricular cardiomyopathy (ARVC);Bacterial invasion of epithelial cells;Dilated cardiomyopathy;Focal adhesion;Hypertrophic cardiomyopathy (HCM);Leukocyte transendothelial migration;Pathogenic Escherichia coli infection;Phagosome;Phototransduction - fly;Regulation of actin cytoskeleton;Shigellosis;Tight junction;Vibrio cholerae infection;Viral myocarditis	Actin	AAANWWTGC_UNKNOWN;AACTGGA,MIR-145;AACTTT_UNKNOWN;ACEVEDO_NORMAL_TISSUE_ADJACENT_TO_LIVER_TUMOR_DN;ATGAAGG,MIR-205;BAELDE_DIABETIC_NEPHROPATHY_DN;BASSO_HAIRY_CELL_LEUKEMIA_DN;BENPORATH_MYC_TARGETS_WITH_EBOX;BERENJENO_TRANSFORMED_BY_RHOA_DN;BILANGES_RAPAMYCIN_SENSITIVE_VIA_TSC1_AND_TSC2;BIOCARTA_HIVNEF_PATHWAY;BROWNE_HCMV_INFECTION_14HR_DN;BROWNE_HCMV_INFECTION_24HR_DN;BROWNE_HCMV_INFECTION_48HR_DN…	Acetylation;ATP-binding;Completeproteome;Cytoplasm;Cytoskeleton;Directproteinsequencing;Methylation;Nucleotide-binding;Oxidation;Referenceproteome;Ublconjugation	Metallothionein-3 complex;Profilin 1 complex;Profilin 2 complex	14.7587	14.556	14.1951	14.3752	12.1154
	0.0144034	0.042827	Actb_Y91_M2	1	Not Defined	1;3;4;5;6;7;8;9;10;11;12;13;14;15;17;19;20;21;23;28;29;30;31;32;33;34;35;36;1;3;4;5;6;7;9;10;11;12;13;14;15;20;21;23;25;28;29;30;31;33;34;36	Actb;Actg1	Mus musculus	Actin, cytoplasmic 1;Actin, cytoplasmic 2	P60710;P63260	ACTB_MOUSE;ACTG_MOUSE	85	FALSE	_IWHHT[Phospho (STY)]FY[Phospho (STY)]NELRVAPEEHPVLLTEAPLNPK_.4;_IWHHT[Phospho (STY)]FY[Phospho (STY)]N[Deamidation (NQ)]ELRVAPEEHPVLLTEAPLNPK_.4	22.1683101654053;24.6154136657715;23.6736125946045;18.7626056671143;18.3403167724609;31.6153297424316;7.08406639099121;20.2300109863281;23.9357452392578;14.6434688568115;17.7718830108643;16.6866188049316;17.5323524475098;27.6037845611572;5.77547693252563;19.7716579437256;29.0235862731934;30.1625289916992;31.4515380859375;35.6674766540527;29.6440601348877;25.7516689300537;30.9724979400635;27.70745…	0.999996960163116;0.999999940395355;1;0.999762058258057;0.9997438788414;0.992432296276093;0.999999701976776;0.999985337257385;0.992936134338379;0.999925553798676;0.999973833560944;0.999999761581421;0.823312282562256;0.996604800224304;0.999981582164764;0.99999988079071;0.999998688697815;0.913917899131775;0.999951839447021;0.999998927116394;0.999997019767761;0.999999284744263;0.999935448169708;1;0.…	_IWHHT[Phospho (STY): 100%]FY[Phospho (STY): 100%]NELRVAPEEHPVLLT[Phospho (STY): 0%]EAPLNPK_;_IWHHT[Phospho (STY): 99.2%]FY[Phospho (STY): 99.8%]NELRVAPEEHPVLLT[Phospho (STY): 1%]EAPLNPK_;_IWHHT[Phospho (STY): 99.3%]FY[Phospho (STY): 100%]NELRVAPEEHPVLLT[Phospho (STY): 0.7%]EAPLNPK_;_IWHHT[Phospho (STY): 82.3%]FY[Phospho (STY): 99.3%]NELRVAPEEHPVLLT[Phospho (STY): 18.4%]EAPLNPK_;_IWHHT[Phospho (S…	1.21916014889849;1.34546915391638;1.43342961801245;0.721413064006331;0.952855674126816;0.591004452630771;1.34100310904577;1.79415336907869;1.33969932890793;0.960246789668332;1.56484242241856;0.615201140917165;1.98874115871596;1.12961913706254;1.06548002524615;0.674338302065574;0.763163738208179;0.689738789985763;0.742983017029743;0.860286486522901;0.742235179844899;0.627439553429089;1.02025704081…	2	_IWHHT[Phospho (STY)]FY[Phospho (STY)]NELRVAPEEHPVLLTEAPLNPK_.4;_IWHHT[Phospho (STY)]FY[Phospho (STY)]N[Deamidation (NQ)]ELRVAPEEHPVLLTEAPLNPK_.4	2	VTNWDDMEKIWHHTFYNELRVAPEEHPVLLT	Y		Color2 [A=255, R=169, G=169, B=169]	2	4		JAK2 kinase substrate motif								adenyl nucleotide binding;adenyl ribonucleotide binding;ATP binding;binding;core promoter proximal region DNA binding;core promoter proximal region sequence-specific DNA binding;cytoskeletal protein binding;DNA binding;enhancer binding;enhancer sequence-specific DNA binding;enzyme binding;identical protein binding;kinesin binding;nitric-oxide synthase binding;nucleic acid binding;nucleotide bindi…	anatomical structure development;anatomical structure morphogenesis;biological adhesion;biological regulation;cell adhesion;cellular component morphogenesis;cellular component organization;cellular process;chromatin modification;chromatin organization;chromosome organization;cytoskeleton organization;developmental process;homeostatic process;organelle organization	cell part;cell projection;cytoskeleton;cytosol;extracellular organelle;extracellular space;histone methyltransferase complex;intracellular membrane-bounded organelle;intracellular non-membrane-bounded organelle;intracellular organelle;macromolecular complex;membrane;neuron projection;nucleus;organelle;plasma membrane;protein complex;ribonucleoprotein complex;vesicle	Adherens junction;Arrhythmogenic right ventricular cardiomyopathy (ARVC);Bacterial invasion of epithelial cells;Dilated cardiomyopathy;Focal adhesion;Hypertrophic cardiomyopathy (HCM);Leukocyte transendothelial migration;Pathogenic Escherichia coli infection;Phagosome;Phototransduction - fly;Regulation of actin cytoskeleton;Shigellosis;Tight junction;Vibrio cholerae infection;Viral myocarditis	Actin	AAANWWTGC_UNKNOWN;AACTGGA,MIR-145;AACTTT_UNKNOWN;ACEVEDO_NORMAL_TISSUE_ADJACENT_TO_LIVER_TUMOR_DN;ATGAAGG,MIR-205;BAELDE_DIABETIC_NEPHROPATHY_DN;BASSO_HAIRY_CELL_LEUKEMIA_DN;BENPORATH_MYC_TARGETS_WITH_EBOX;BERENJENO_TRANSFORMED_BY_RHOA_DN;BILANGES_RAPAMYCIN_SENSITIVE_VIA_TSC1_AND_TSC2;BIOCARTA_HIVNEF_PATHWAY;BROWNE_HCMV_INFECTION_14HR_DN;BROWNE_HCMV_INFECTION_24HR_DN;BROWNE_HCMV_INFECTION_48HR_DN…	Acetylation;ATP-binding;Completeproteome;Cytoplasm;Cytoskeleton;Directproteinsequencing;Methylation;Nucleotide-binding;Oxidation;Referenceproteome;Ublconjugation	Metallothionein-3 complex;Profilin 1 complex;Profilin 2 complex	14.632	14.4786	14.0295	14.1402	14.5953
	0.647436	-0.475676	Actbl2_Y134_M1	1	Not Defined	1;2;3;5;6;7;8;9;10;11;12;13;14;15;16;17;19;20;21;22;23;24;25;26;27;28;29;30;31;32;33;34;35;36	Actbl2	Mus musculus	Beta-actin-like protein 2	Q8BFZ3	ACTBL_MOUSE	120	FALSE	_MTQIMFEAFN[Deamidation (NQ)]TPAMY[Phospho (STY)]VAIQ[Deamidation (NQ)]AVLSLYASGR_.4	150.878448486328;81.5756378173828;124.135353088379;67.482666015625;74.6000823974609;167.028411865234;130.405990600586;117.400192260742;67.9171676635742;142.478469848633;81.8929443359375;81.7967987060547;86.8986053466797;83.7685546875;80.0819702148438;111.854675292969;90.2929916381836;72.2467880249023;95.4375152587891;130.382171630859;120.11164855957;78.3302841186523;167.340103149414;98.6928329467…	1;0.999997735023499;0.99993360042572;0.983711719512939;0.999734580516815;0.990911424160004;0.999999284744263;0.999492704868317;0.99997740983963;0.999998390674591;0.999693751335144;0.999999940395355;0.9999960064888;0.999999463558197;0.974935472011566;0.99952495098114;0.992609679698944;0.999573409557343;0.999999821186066;0.999996185302734;0.999675691127777;0.999996840953827	_MT[Phospho (STY): 0%]Q[Deamidation (NQ): 0%]IMFEAFN[Deamidation (NQ): 100%]T[Phospho (STY): 0%]PAMY[Phospho (STY): 100%]VAIQ[Deamidation (NQ): 100%]AVLS[Phospho (STY): 0%]LY[Phospho (STY): 0%]AS[Phospho (STY): 0%]GR_;_MT[Phospho (STY): 0%]Q[Deamidation (NQ): 1.6%]IMFEAFN[Deamidation (NQ): 100%]T[Phospho (STY): 1.6%]PAMY[Phospho (STY): 98.4%]VAIQ[Deamidation (NQ): 98.4%]AVLS[Phospho (STY): 0%]LY[…	1.21916014889849;2.06267972945673;1.34546915391638;0.721413064006331;0.952855674126816;0.591004452630771;1.34100310904577;1.79415336907869;1.33969932890793;0.960246789668332;1.56484242241856;0.615201140917165;1.98874115871596;1.12961913706254;0.65767518852494;1.06548002524615;0.674338302065574;0.763163738208179;0.689738789985763;0.840553839607504;0.742983017029743;1.25627534138246;0.6334725110444…	1	_MTQIMFEAFN[Deamidation (NQ)]TPAMY[Phospho (STY)]VAIQ[Deamidation (NQ)]AVLSLYASGR_.4	1	KMTQIMFEAFNTPAMYVAIQAVLSLYASGRT	Y		Color2 [A=255, R=169, G=169, B=169]	2	4		JAK2 kinase substrate motif;Shb SH2 domain binding motif;SHP2 N-terminal SH2 domain binding motif								adenyl nucleotide binding;adenyl ribonucleotide binding;ATP binding;binding;nucleotide binding;purine nucleotide binding;purine ribonucleoside triphosphate binding;purine ribonucleotide binding;ribonucleotide binding		cell part;cytoplasm;cytoskeleton;extracellular organelle;extracellular space;intracellular non-membrane-bounded organelle;intracellular organelle;organelle;vesicle		Actin	CHEN_METABOLIC_SYNDROM_NETWORK;chr5q11;MARSON_BOUND_BY_FOXP3_STIMULATED;RAO_BOUND_BY_SALL4_ISOFORM_B;VANDESLUIS_NORMAL_EMBRYOS_UP;ZWANG_CLASS_1_TRANSIENTLY_INDUCED_BY_EGF	ATP-binding;Completeproteome;Cytoplasm;Cytoskeleton;Methylation;Nucleotide-binding;Oxidation;Referenceproteome		13.3374	14.0655	13.7079	16.2724	15.3988
	0.239693	-0.238459	Actc1_S241_M1	1	Not Defined	1;2;3;4;5;6;7;8;9;10;11;12;13;14;15;16;17;18;19;20;21;22;23;24;25;26;27;28;29;30;31;32;33;34;35;36	Actc1	Mus musculus	Actin, alpha cardiac muscle 1	P68033	ACTC_MOUSE	241	FALSE	_S[Phospho (STY)]YELPDGQVITIGNER_.2;_S[Phospho (STY)]YELPDGQVITIGNER_.3	33.8650703430176;26.8998794555664;30.0650653839111;18.8624591827393;40.6358108520508;25.5107040405273;32.3510284423828;26.8472557067871;33.6202049255371;33.824577331543;30.5456142425537;24.3470726013184;37.9328231811523;25.4925022125244;25.7485828399658;29.376615524292;34.5627365112305;32.493968963623;35.6928100585938;27.1984920501709;32.7467803955078;30.5165996551514;30.6786289215088;25.45441055…	1;0.999986469745636;0.99999988079071;0.999838531017303;0.999999940395355;0.999999821186066;0.999983787536621;0.999868333339691;0.999999821186066;0.994681596755981;0.999984204769135;0.99998152256012;0.999996781349182;0.999999701976776;0.999990820884705;0.999999463558197;1;0.999683141708374;0.999999523162842;0.999805450439453;0.999999761581421;0.999961972236633;0.999663650989532;0.999992609024048;0…	_S[Phospho (STY): 100%]Y[Phospho (STY): 0%]ELPDGQVIT[Phospho (STY): 0%]IGNER_;_S[Phospho (STY): 100%]Y[Phospho (STY): 0%]ELPDGQVIT[Phospho (STY): 0%]IGNER_;_S[Phospho (STY): 99.5%]Y[Phospho (STY): 0.3%]ELPDGQVIT[Phospho (STY): 0.3%]IGNER_	1.21916014889849;2.06267972945673;1.34546915391638;1.43342961801245;0.721413064006331;0.952855674126816;0.591004452630771;1.34100310904577;1.79415336907869;1.33969932890793;0.960246789668332;1.56484242241856;0.615201140917165;1.98874115871596;1.12961913706254;0.65767518852494;1.06548002524615;1.43348017645385;0.674338302065574;0.763163738208179;0.689738789985763;0.840553839607504;0.74298301702974…	1	_S[Phospho (STY)]YELPDGQVITIGNER_.2;_S[Phospho (STY)]YELPDGQVITIGNER_.3	2	ENEMATAASSSSLEKSYELPDGQVITIGNER	S		Color2 [A=255, R=169, G=169, B=169]	2	4		Casein kinase II substrate motif;G protein-coupled receptor kinase 1 substrate motif;MAPKAPK2 kinase substrate motif								adenyl nucleotide binding;adenyl ribonucleotide binding;ATP binding;ATPase activity;binding;catalytic activity;cytoskeletal protein binding;hydrolase activity;hydrolase activity, acting on acid anhydrides;hydrolase activity, acting on acid anhydrides, in phosphorus-containing anhydrides;myosin binding;nucleoside-triphosphatase activity;nucleotide binding;protein binding;purine nucleotide binding;…	anatomical structure formation involved in morphogenesis;anatomical structure morphogenesis;biological regulation;cellular component assembly;cellular component movement;cellular component organization;cellular process;circulatory system process;cytoskeleton organization;developmental process;metabolic process;multicellular organismal process;muscle contraction;organelle organization;response to …	cell part;cytoplasm;extracellular organelle;extracellular space;macromolecular complex;membrane;organelle;protein complex;vesicle	Cardiac muscle contraction;Dilated cardiomyopathy;Hypertrophic cardiomyopathy (HCM)	Actin	ACTIN_CYTOSKELETON;ACTIN_FILAMENT;AFFAR_YY1_TARGETS_UP;AMIT_EGF_RESPONSE_480_HELA;APRELIKOVA_BRCA1_TARGETS;BANDRES_RESPONSE_TO_CARMUSTIN_WITHOUT_MGMT_48HR_DN;BENPORATH_ES_1;BERENJENO_ROCK_SIGNALING_NOT_VIA_RHOA_DN;BHATTACHARYA_EMBRYONIC_STEM_CELL;BOQUEST_STEM_CELL_CULTURED_VS_FRESH_UP;CAGCTG_V$AP4_Q5;CCAWWNAAGG_V$SRF_Q4;chr15q11;CYCLIN_D1_KE_.V1_DN;CYTOSKELETAL_PART;CYTOSKELETON;DAIRKEE_CANCER_PR…	ATP-binding;Completeproteome;Cytoplasm;Cytoskeleton;Directproteinsequencing;Methylation;Muscleprotein;Nucleotide-binding;Oxidation;Referenceproteome		14.7126	15.7224	15.3466	15.2002	15.281
	0.0235965	-0.0149272	Actc1_S346_M1	0.995087	Not Defined	3;5;16;19;21;27;31;33;35	Actc1	Mus musculus	Actin, alpha cardiac muscle 1	P68033	ACTC_MOUSE	339	FALSE	_YSVWIGGS[Phospho (STY)]ILASLSTFQQMWISK_.3	34.946174621582;48.3818969726563;24.3317089080811;46.1481018066406;36.0951194763184;37.6717910766602;53.1529006958008;45.2443656921387;53.4110870361328	0.777622997760773;0.991969525814056;0.969706594944;0.949111342430115;0.980553328990936;0.955209195613861;0.836220920085907;0.934042274951935;0.995086669921875	_Y[Phospho (STY): 0.4%]S[Phospho (STY): 3.3%]VWIGGS[Phospho (STY): 77.8%]ILAS[Phospho (STY): 18.5%]LS[Phospho (STY): 0%]T[Phospho (STY): 0%]FQQMWIS[Phospho (STY): 0%]K_;_Y[Phospho (STY): 0%]S[Phospho (STY): 0.3%]VWIGGS[Phospho (STY): 99.2%]ILAS[Phospho (STY): 0.5%]LS[Phospho (STY): 0%]T[Phospho (STY): 0%]FQQMWIS[Phospho (STY): 0%]K_;_Y[Phospho (STY): 0.8%]S[Phospho (STY): 2%]VWIGGS[Phospho (STY):…	1.34546915391638;0.721413064006331;0.65767518852494;0.674338302065574;0.689738789985763;3.0286339608682;1.02025704081262;0.637459414740307;1.85937673024172	1	_YSVWIGGS[Phospho (STY)]ILASLSTFQQMWISK_.3	1	IIAPPERKYSVWIGGSILASLSTFQQMWISK	S		Color2 [A=255, R=169, G=169, B=169]	2	4		G protein-coupled receptor kinase 1 substrate motif;GSK3 kinase substrate motif								adenyl nucleotide binding;adenyl ribonucleotide binding;ATP binding;ATPase activity;binding;catalytic activity;cytoskeletal protein binding;hydrolase activity;hydrolase activity, acting on acid anhydrides;hydrolase activity, acting on acid anhydrides, in phosphorus-containing anhydrides;myosin binding;nucleoside-triphosphatase activity;nucleotide binding;protein binding;purine nucleotide binding;…	anatomical structure formation involved in morphogenesis;anatomical structure morphogenesis;biological regulation;cellular component assembly;cellular component movement;cellular component organization;cellular process;circulatory system process;cytoskeleton organization;developmental process;metabolic process;multicellular organismal process;muscle contraction;organelle organization;response to …	cell part;cytoplasm;extracellular organelle;extracellular space;macromolecular complex;membrane;organelle;protein complex;vesicle	Cardiac muscle contraction;Dilated cardiomyopathy;Hypertrophic cardiomyopathy (HCM)	Actin	ACTIN_CYTOSKELETON;ACTIN_FILAMENT;AFFAR_YY1_TARGETS_UP;AMIT_EGF_RESPONSE_480_HELA;APRELIKOVA_BRCA1_TARGETS;BANDRES_RESPONSE_TO_CARMUSTIN_WITHOUT_MGMT_48HR_DN;BENPORATH_ES_1;BERENJENO_ROCK_SIGNALING_NOT_VIA_RHOA_DN;BHATTACHARYA_EMBRYONIC_STEM_CELL;BOQUEST_STEM_CELL_CULTURED_VS_FRESH_UP;CAGCTG_V$AP4_Q5;CCAWWNAAGG_V$SRF_Q4;chr15q11;CYCLIN_D1_KE_.V1_DN;CYTOSKELETAL_PART;CYTOSKELETON;DAIRKEE_CANCER_PR…	ATP-binding;Completeproteome;Cytoplasm;Cytoskeleton;Directproteinsequencing;Methylation;Muscleprotein;Nucleotide-binding;Oxidation;Referenceproteome		9.99154	10.1157	9.7734	9.90492	9.66944
	0.0143644	-0.0654656	Actc1_S350_M1	1	Not Defined	1;2;5;6;7;8;9;10;11;12;14;15;16;17;19;20;21;22;23;24;25;26;27;28;29;30;31;32;33;34;35;36	Actc1	Mus musculus	Actin, alpha cardiac muscle 1	P68033	ACTC_MOUSE	339	FALSE	_YSVWIGGSILAS[Phospho (STY)]LSTFQQMWISK_.3	136.142211914063;49.3951301574707;52.9758605957031;60.8537101745605;73.877799987793;73.1624374389648;143.934127807617;99.2947845458984;133.367523193359;144.411239624023;96.8607788085938;86.6473617553711;60.7853202819824;22.991247177124;68.3319473266602;36.8523826599121;40.923770904541;138.0712890625;124.711265563965;116.191947937012;34.6583023071289;118.53458404541;121.303085327148;47.26723861694…	0.999994456768036;0.999991297721863;0.999973297119141;0.99985659122467;0.999836027622223;0.999995708465576;0.976536393165588;0.999985694885254;0.991045117378235;0.999998688697815;0.998285531997681;0.999999523162842;0.999935865402222;0.829150915145874;0.972704648971558;0.961717069149017;0.999971807003021;0.99997615814209;0.999821364879608;0.889207005500793;0.999999105930328;0.999629259109497;0.998…	_Y[Phospho (STY): 0%]S[Phospho (STY): 0%]VWIGGS[Phospho (STY): 0%]ILAS[Phospho (STY): 100%]LS[Phospho (STY): 0%]T[Phospho (STY): 0%]FQQMWIS[Phospho (STY): 0%]K_;_Y[Phospho (STY): 0%]S[Phospho (STY): 0%]VWIGGS[Phospho (STY): 0%]ILAS[Phospho (STY): 97.7%]LS[Phospho (STY): 2.3%]T[Phospho (STY): 0%]FQQMWIS[Phospho (STY): 0%]K_;_Y[Phospho (STY): 0%]S[Phospho (STY): 0%]VWIGGS[Phospho (STY): 0%]ILAS[Pho…	1.21916014889849;2.06267972945673;0.721413064006331;0.952855674126816;0.591004452630771;1.34100310904577;1.79415336907869;1.33969932890793;0.960246789668332;1.56484242241856;1.98874115871596;1.12961913706254;0.65767518852494;1.06548002524615;0.674338302065574;0.763163738208179;0.689738789985763;0.840553839607504;0.742983017029743;1.25627534138246;0.633472511044409;2.24307207807823;3.0286339608682…	1	_YSVWIGGSILAS[Phospho (STY)]LSTFQQMWISK_.3	1	PERKYSVWIGGSILASLSTFQQMWISKQEYD	S		Color2 [A=255, R=169, G=169, B=169]	2	4		Casein kinase II substrate motif;MAPKAPK2 kinase substrate motif								adenyl nucleotide binding;adenyl ribonucleotide binding;ATP binding;ATPase activity;binding;catalytic activity;cytoskeletal protein binding;hydrolase activity;hydrolase activity, acting on acid anhydrides;hydrolase activity, acting on acid anhydrides, in phosphorus-containing anhydrides;myosin binding;nucleoside-triphosphatase activity;nucleotide binding;protein binding;purine nucleotide binding;…	anatomical structure formation involved in morphogenesis;anatomical structure morphogenesis;biological regulation;cellular component assembly;cellular component movement;cellular component organization;cellular process;circulatory system process;cytoskeleton organization;developmental process;metabolic process;multicellular organismal process;muscle contraction;organelle organization;response to …	cell part;cytoplasm;extracellular organelle;extracellular space;macromolecular complex;membrane;organelle;protein complex;vesicle	Cardiac muscle contraction;Dilated cardiomyopathy;Hypertrophic cardiomyopathy (HCM)	Actin	ACTIN_CYTOSKELETON;ACTIN_FILAMENT;AFFAR_YY1_TARGETS_UP;AMIT_EGF_RESPONSE_480_HELA;APRELIKOVA_BRCA1_TARGETS;BANDRES_RESPONSE_TO_CARMUSTIN_WITHOUT_MGMT_48HR_DN;BENPORATH_ES_1;BERENJENO_ROCK_SIGNALING_NOT_VIA_RHOA_DN;BHATTACHARYA_EMBRYONIC_STEM_CELL;BOQUEST_STEM_CELL_CULTURED_VS_FRESH_UP;CAGCTG_V$AP4_Q5;CCAWWNAAGG_V$SRF_Q4;chr15q11;CYCLIN_D1_KE_.V1_DN;CYTOSKELETAL_PART;CYTOSKELETON;DAIRKEE_CANCER_PR…	ATP-binding;Completeproteome;Cytoplasm;Cytoskeleton;Directproteinsequencing;Methylation;Muscleprotein;Nucleotide-binding;Oxidation;Referenceproteome		12.8861	15.0028	14.7548	16.3004	17.3938
	0.311123	-0.261254	Actc1_S54_M1	0.99999	Not Defined	2;8;9;10;12;13;14;15;17;18;20;22;23;25;29;30;32;34;35;36	Actc1	Mus musculus	Actin, alpha cardiac muscle 1	P68033	ACTC_MOUSE	42	FALSE	_HQGVMVGMGQKDS[Phospho (STY)]YVGDEAQSK_.3	10.3337907791138;3.03392672538757;6.45491313934326;6.14983177185059;4.87299776077271;5.58543634414673;7.82839345932007;3.25681781768799;11.7512912750244;13.2372360229492;6.16903972625732;8.32687282562256;6.05710124969482;10.4750947952271;6.28345680236816;10.2890815734863;11.3416051864624;4.0690746307373;8.00737285614014;12.225191116333	0.999554514884949;0.792618095874786;0.991522014141083;0.988532304763794;0.960068941116333;0.980009198188782;0.997417032718658;0.826879441738129;0.999957144260406;0.999989628791809;0.988748013973236;0.992077350616455;0.98743200302124;0.999846518039703;0.989952266216278;0.995417654514313;0.984488129615784;0.914973139762878;0.970881760120392;0.999973356723785	_HQGVMVGMGQKDS[Phospho (STY): 100%]Y[Phospho (STY): 0%]VGDEAQS[Phospho (STY): 0%]K_;_HQGVMVGMGQKDS[Phospho (STY): 79.3%]Y[Phospho (STY): 10.4%]VGDEAQS[Phospho (STY): 10.4%]K_;_HQGVMVGMGQKDS[Phospho (STY): 99.2%]Y[Phospho (STY): 0.4%]VGDEAQS[Phospho (STY): 0.4%]K_;_HQGVMVGMGQKDS[Phospho (STY): 98.9%]Y[Phospho (STY): 0.6%]VGDEAQS[Phospho (STY): 0.6%]K_;_HQGVMVGMGQKDS[Phospho (STY): 96%]Y[Phospho (S…	2.06267972945673;1.34100310904577;1.79415336907869;1.33969932890793;1.56484242241856;0.615201140917165;1.98874115871596;1.12961913706254;1.06548002524615;1.43348017645385;0.763163738208179;0.840553839607504;0.742983017029743;0.633472511044409;0.742235179844899;0.627439553429089;0.639720965894767;0.690662597547563;1.85937673024172;0.782839175540819	1	_HQGVMVGMGQKDS[Phospho (STY)]YVGDEAQSK_.3	1	RPRHQGVMVGMGQKDSYVGDEAQSKRGILTL	S		Color2 [A=255, R=169, G=169, B=169]	2	4		b-Adrenergic Receptor kinase substrate motif;PKA kinase substrate motif;PKC kinase substrate motif								adenyl nucleotide binding;adenyl ribonucleotide binding;ATP binding;ATPase activity;binding;catalytic activity;cytoskeletal protein binding;hydrolase activity;hydrolase activity, acting on acid anhydrides;hydrolase activity, acting on acid anhydrides, in phosphorus-containing anhydrides;myosin binding;nucleoside-triphosphatase activity;nucleotide binding;protein binding;purine nucleotide binding;…	anatomical structure formation involved in morphogenesis;anatomical structure morphogenesis;biological regulation;cellular component assembly;cellular component movement;cellular component organization;cellular process;circulatory system process;cytoskeleton organization;developmental process;metabolic process;multicellular organismal process;muscle contraction;organelle organization;response to …	cell part;cytoplasm;extracellular organelle;extracellular space;macromolecular complex;membrane;organelle;protein complex;vesicle	Cardiac muscle contraction;Dilated cardiomyopathy;Hypertrophic cardiomyopathy (HCM)	Actin	ACTIN_CYTOSKELETON;ACTIN_FILAMENT;AFFAR_YY1_TARGETS_UP;AMIT_EGF_RESPONSE_480_HELA;APRELIKOVA_BRCA1_TARGETS;BANDRES_RESPONSE_TO_CARMUSTIN_WITHOUT_MGMT_48HR_DN;BENPORATH_ES_1;BERENJENO_ROCK_SIGNALING_NOT_VIA_RHOA_DN;BHATTACHARYA_EMBRYONIC_STEM_CELL;BOQUEST_STEM_CELL_CULTURED_VS_FRESH_UP;CAGCTG_V$AP4_Q5;CCAWWNAAGG_V$SRF_Q4;chr15q11;CYCLIN_D1_KE_.V1_DN;CYTOSKELETAL_PART;CYTOSKELETON;DAIRKEE_CANCER_PR…	ATP-binding;Completeproteome;Cytoplasm;Cytoskeleton;Directproteinsequencing;Methylation;Muscleprotein;Nucleotide-binding;Oxidation;Referenceproteome		10.1103	10.0625	9.41803	9.62036	9.49513
+	1.6451	-3.22576	Actg2_Y363_M1	0.999996	Not Defined	2;3;4;5;10;11;12;13;16;17;20;22;24;25;26;28;31;32;34;2;3;5;6;7;10;14;15;17;19;23;24;25;26;27;30;31;33;36	Actg2	Mus musculus	Actin, gamma-enteric smooth muscle	P63268	ACTH_MOUSE	337;338	FALSE	_KYSVWIGGSILASLSTFQQMWISKPEY[Phospho (STY)]DEAGPSIVHR_.5;_YSVWIGGSILASLSTFQQMWISKPEY[Phospho (STY)]DEAGPSIVHR_.4	69.2676544189453;69.6965942382813;16.4531536102295;72.2494964599609;95.9599838256836;27.9450054168701;26.5986022949219;63.779125213623;50.4703407287598;24.8590431213379;40.2163581848145;59.6303863525391;43.1651725769043;37.704963684082;25.6476516723633;42.743724822998;44.1524200439453;57.5972290039063;25.1967754364014;28.0985813140869;22.1292610168457;21.2760200500488;36.2991180419922;61.32490921…	0.969232797622681;0.999912202358246;0.770906805992126;0.819708347320557;0.999538958072662;0.98968493938446;0.979423999786377;0.840219855308533;0.999956250190735;0.991695702075958;0.996447443962097;0.998907148838043;0.999372720718384;0.995182275772095;0.794348239898682;0.999709367752075;0.908328413963318;0.999936878681183;0.999428451061249;0.882649064064026;0.809991419315338;0.998822689056396;0.99…	_KY[Phospho (STY): 0%]S[Phospho (STY): 0%]VWIGGS[Phospho (STY): 0%]ILAS[Phospho (STY): 0%]LS[Phospho (STY): 1.4%]T[Phospho (STY): 1.6%]FQQMWIS[Phospho (STY): 0%]KPEY[Phospho (STY): 96.9%]DEAGPS[Phospho (STY): 0%]IVHR_;_KY[Phospho (STY): 0%]S[Phospho (STY): 0%]VWIGGS[Phospho (STY): 0%]ILAS[Phospho (STY): 0%]LS[Phospho (STY): 0%]T[Phospho (STY): 0%]FQQMWIS[Phospho (STY): 0%]KPEY[Phospho (STY): 100%…	2.06267972945673;1.34546915391638;1.43342961801245;0.721413064006331;1.33969932890793;0.960246789668332;1.56484242241856;0.615201140917165;0.65767518852494;1.06548002524615;0.763163738208179;0.840553839607504;1.25627534138246;0.633472511044409;2.24307207807823;0.860286486522901;1.02025704081262;0.639720965894767;0.690662597547563;2.06267972945673;1.34546915391638;0.721413064006331;0.9528556741268…	1	_KYSVWIGGSILASLSTFQQMWISKPEY[Phospho (STY)]DEAGPSIVHR_.5;_YSVWIGGSILASLSTFQQMWISKPEY[Phospho (STY)]DEAGPSIVHR_.4	2	ASLSTFQQMWISKPEYDEAGPSIVHRKCF__	Y		Color2 [A=255, R=169, G=169, B=169]	2	4		EGFR kinase substrate motif;Src kinase substrate motif;TC-PTP phosphatase substrate motif								adenyl nucleotide binding;adenyl ribonucleotide binding;ATP binding;binding;nucleotide binding;purine nucleotide binding;purine ribonucleoside triphosphate binding;purine ribonucleotide binding;ribonucleotide binding		cell part;cytoplasm;cytoskeleton;extracellular organelle;extracellular space;intracellular non-membrane-bounded organelle;intracellular organelle;organelle;vesicle	Vascular smooth muscle contraction	Actin	ACEVEDO_FGFR1_TARGETS_IN_PROSTATE_CANCER_MODEL_DN;BANDRES_RESPONSE_TO_CARMUSTIN_MGMT_48HR_DN;BERENJENO_TRANSFORMED_BY_RHOA_REVERSIBLY_DN;BERENJENO_TRANSFORMED_BY_RHOA_UP;BERTUCCI_MEDULLARY_VS_DUCTAL_BREAST_CANCER_DN;CAGCTG_V$AP4_Q5;CCAWWNAAGG_V$SRF_Q4;CHICAS_RB1_TARGETS_CONFLUENT;CHICAS_RB1_TARGETS_SENESCENT;chr2p13;CTTTAAR_UNKNOWN;DARWICHE_PAPILLOMA_RISK_HIGH_DN;DARWICHE_PAPILLOMA_RISK_LOW_DN;DA…	ATP-binding;Completeproteome;Cytoplasm;Cytoskeleton;Muscleprotein;Nucleotide-binding;Oxidation;Referenceproteome		14.8479	17.151	16.9133	12.5821	12.697
	0.9533	-0.653067	Actn1_S140_M1	1	Not Defined	1;2;3;4;5;6;7;8;9;10;11;12;13;14;15;16;17;18;19;20;21;22;23;24;25;26;27;28;29;30;31;32;33;34;35;36;1;2;3;5;6;7;8;9;10;11;12;13;14;15;16;17;18;19;20;21;22;23;24;25;26;27;28;29;30;31;32;33;34;35;36	Actn1	Mus musculus	Alpha-actinin-1	Q7TPR4	ACTN1_MOUSE	134	FALSE	_FAIQDIS[Phospho (STY)]VEETSAK_.2;_FAIQDIS[Phospho (STY)]VEETSAK_.3	79.5180587768555;69.8153610229492;65.5784454345703;48.738697052002;65.669548034668;75.6090240478516;62.340217590332;77.3517074584961;65.2346954345703;84.1860198974609;73.9828567504883;62.1296691894531;75.0019683837891;65.9721527099609;74.0510940551758;86.3160400390625;75.6668319702148;83.4042205810547;70.483024597168;85.617546081543;72.8774871826172;83.4922561645508;70.0843200683594;73.7210693359…	1;0.999932169914246;0.999972581863403;0.994625329971313;0.999851882457733;0.999995470046997;0.999923348426819;0.999972462654114;0.999996244907379;0.831284701824188;0.999998450279236;0.969378650188446;0.999759495258331;0.999958395957947;0.999676525592804;0.999870598316193;0.99999988079071;0.759053409099579;0.999998271465302;1;0.999997437000275;0.993182897567749;0.999991536140442;0.999999165534973;…	_FAIQDIS[Phospho (STY): 100%]VEET[Phospho (STY): 0%]S[Phospho (STY): 0%]AK_;_FAIQDIS[Phospho (STY): 100%]VEET[Phospho (STY): 0%]S[Phospho (STY): 0%]AK_;_FAIQDIS[Phospho (STY): 99.5%]VEET[Phospho (STY): 0.3%]S[Phospho (STY): 0.2%]AK_;_FAIQDIS[Phospho (STY): 83.1%]VEET[Phospho (STY): 15.4%]S[Phospho (STY): 1.4%]AK_;_FAIQDIS[Phospho (STY): 96.9%]VEET[Phospho (STY): 1.5%]S[Phospho (STY): 1.5%]AK_;_FA…	1.21916014889849;2.06267972945673;1.34546915391638;1.43342961801245;0.721413064006331;0.952855674126816;0.591004452630771;1.34100310904577;1.79415336907869;1.33969932890793;0.960246789668332;1.56484242241856;0.615201140917165;1.98874115871596;1.12961913706254;0.65767518852494;1.06548002524615;1.43348017645385;0.674338302065574;0.763163738208179;0.689738789985763;0.840553839607504;0.74298301702974…	1	_FAIQDIS[Phospho (STY)]VEETSAK_.2;_FAIQDIS[Phospho (STY)]VEETSAK_.3	2	GMIWTIILRFAIQDISVEETSAKEGLLLWCQ	S		Color2 [A=255, R=169, G=169, B=169]	2	4		Casein kinase II substrate motif;G protein-coupled receptor kinase 1 substrate motif;Plk1 kinase substrate motif								actin binding;actin filament binding;binding;calcium ion binding;cation binding;cytoskeletal protein binding;double-stranded RNA binding;identical protein binding;integrin binding;ion binding;ion channel binding;ligand-dependent nuclear receptor transcription coactivator activity;metal ion binding;nucleic acid binding;protein binding;protein binding transcription factor activity;protein complex b…	biological regulation;cell junction organization;cellular component assembly;cellular component organization;cellular process;cytoskeleton organization;organelle organization	brush border;cell part;cell projection;cytoplasm;cytoplasmic membrane-bounded vesicle;cytoskeleton;extracellular organelle;extracellular space;intracellular membrane-bounded organelle;intracellular non-membrane-bounded organelle;intracellular organelle;membrane;neuron projection;nucleus;organelle;plasma membrane;vesicle	Adherens junction;Amoebiasis;Arrhythmogenic right ventricular cardiomyopathy (ARVC);Focal adhesion;Leukocyte transendothelial migration;Regulation of actin cytoskeleton;Systemic lupus erythematosus;Tight junction	CH;EF-hand_6;EFhand_Ca_insen;Spectrin	AAGCACA,MIR-218;ADHERENS_JUNCTION;AMIT_EGF_RESPONSE_480_HELA;ATAGGAA,MIR-202;BANDRES_RESPONSE_TO_CARMUSTIN_MGMT_24HR_DN;BANDRES_RESPONSE_TO_CARMUSTIN_MGMT_48HR_DN;BANDRES_RESPONSE_TO_CARMUSTIN_WITHOUT_MGMT_24HR_DN;BANDRES_RESPONSE_TO_CARMUSTIN_WITHOUT_MGMT_48HR_DN;BASOLATERAL_PLASMA_MEMBRANE;BERENJENO_TRANSFORMED_BY_RHOA_UP;BERTUCCI_MEDULLARY_VS_DUCTAL_BREAST_CANCER_DN;BIDUS_METASTASIS_DN;BIOCART…	Acetylation;Actin-binding;Calcium;Celljunction;Cellmembrane;Cellprojection;Completeproteome;Cytoplasm;Cytoskeleton;Membrane;Metal-binding;Phosphoprotein;Referenceproteome;Repeat	Psd3-Actn1 complex	17.209	17.3202	17.6839	16.9497	17.1847
	0.162951	-0.170927	Adam17_S794_M1	1	Not Defined	1;2;3;4;5;6;7;8;9;10;11;12;13;14;15;16;17;18;19;20;21;22;23;24;25;26;27;28;29;30;31;32;33;34;35;36	Adam17	Mus musculus	Disintegrin and metalloproteinase domain-containing protein 17	Q9Z0F8	ADA17_MOUSE	794	FALSE	_S[Phospho (STY)]FEDLTDHPVTR_.2;_S[Phospho (STY)]FEDLTDHPVTR_.3	22.7131977081299;28.712869644165;28.277156829834;21.4778671264648;31.058422088623;32.211540222168;24.0940322875977;31.249547958374;15.8989953994751;31.0708484649658;34.9198951721191;28.5832366943359;36.0972633361816;27.3211364746094;24.6993007659912;26.0385570526123;16.5180854797363;30.9329509735107;32.851936340332;34.256664276123;35.2635688781738;34.4492225646973;28.2474117279053;21.554725646972…	1;0.999999344348907;0.999999642372131;0.99996942281723;1;0.999997973442078;0.999998509883881;0.999997675418854;0.99999988079071;0.999999940395355;0.999649107456207;0.999999046325684;0.999999821186066;0.999998569488525	_S[Phospho (STY): 100%]FEDLT[Phospho (STY): 0%]DHPVT[Phospho (STY): 0%]R_	1.21916014889849;2.06267972945673;1.34546915391638;1.43342961801245;0.721413064006331;0.952855674126816;0.591004452630771;1.34100310904577;1.79415336907869;1.33969932890793;0.960246789668332;1.56484242241856;0.615201140917165;1.98874115871596;1.12961913706254;0.65767518852494;1.06548002524615;1.43348017645385;0.674338302065574;0.763163738208179;0.689738789985763;0.840553839607504;0.74298301702974…	1	_S[Phospho (STY)]FEDLTDHPVTR_.2;_S[Phospho (STY)]FEDLTDHPVTR_.3	2	GFEKDPFPNSSTAAKSFEDLTDHPVTRSEKA	S	Q9NYY3	Color2 [A=255, R=169, G=169, B=169]	2	4		Casein kinase II substrate motif;Pyruvate dehydrogenase kinase substrate motif	PLK2	+	molecular association, regulation; enzymatic activity, induced		PLK2(INDUCES)		facilitates the sheddase activity of TACE	binding;catalytic activity;cation binding;cytokine receptor binding;endopeptidase activity;growth factor receptor binding;hydrolase activity;integrin binding;interleukin-6 receptor binding;ion binding;metal ion binding;metalloendopeptidase activity;metallopeptidase activity;Notch binding;PDZ domain binding;peptidase activity;peptidase activity, acting on L-amino acid peptides;protein binding;prot…	anatomical structure development;biological adhesion;biological regulation;cell activation;cell adhesion;cell differentiation;cell motility;cellular component movement;cellular metabolic process;cellular process;developmental process;immune system process;locomotion;macromolecule metabolic process;metabolic process;multicellular organismal process;multi-organism process;primary metabolic process;…	cell part;cell surface;cytoplasm;cytoskeleton;extracellular region;intracellular non-membrane-bounded organelle;intracellular organelle;membrane;organelle;plasma membrane	Alzheimer's disease;Epithelial cell signaling in Helicobacter pylori infection;Notch signaling pathway	Disintegrin;Pep_M12B_propep	AACTTT_UNKNOWN;ALCALAY_AML_BY_NPM1_LOCALIZATION_UP;AMUNDSON_RESPONSE_TO_ARSENITE;ATGCTGG,MIR-338;BECKER_TAMOXIFEN_RESISTANCE_DN;BIOCARTA_PS1_PATHWAY;BLALOCK_ALZHEIMERS_DISEASE_DN;BUYTAERT_PHOTODYNAMIC_THERAPY_STRESS_UP;CELL_CELL_SIGNALING;CHANDRAN_METASTASIS_UP;chr2p25;CSR_LATE_UP.V1_DN;DACOSTA_UV_RESPONSE_VIA_ERCC3_DN;DEBIASI_APOPTOSIS_BY_REOVIRUS_INFECTION_DN;GGGAGGRR_V$MAZ_Q6;GGGCGGR_V$SP1_Q6;…	Alternativesplicing;Cellmembrane;Cleavageonpairofbasicresidues;Completeproteome;Disulfidebond;Glycoprotein;Hydrolase;Membrane;Metal-binding;Metalloprotease;Notchsignalingpathway;Phosphoprotein;Protease;Referenceproteome;Secreted;SH3-binding;Signal;Transmembrane;Transmembranehelix;Zinc;Zymogen		14.7893	14.698	13.8431	13.7386	13.4615
+	1.74836	-1.04466	Adcy6_S573_M1	1	Not Defined	1;2;3;4;5;6;7;8;9;10;11;12;13;14;15;16;17;18;19;20;21;22;23;24;25;26;27;28;29;30;31;32;33;34;35;36	Adcy6	Mus musculus	Adenylate cyclase type 6	Q01341	ADCY6_MOUSE	571	FALSE	_ANS[Phospho (STY)]MEGLMPR_.2	NaN	1	_ANS[Phospho (STY): 100%]MEGLMPR_	1.21916014889849;2.06267972945673;1.34546915391638;1.43342961801245;0.721413064006331;0.952855674126816;0.591004452630771;1.34100310904577;1.79415336907869;1.33969932890793;0.960246789668332;1.56484242241856;0.615201140917165;1.98874115871596;1.12961913706254;0.65767518852494;1.06548002524615;1.43348017645385;0.674338302065574;0.763163738208179;0.689738789985763;0.840553839607504;0.74298301702974…	1	_ANS[Phospho (STY)]MEGLMPR_.2	1	EEKAMLAKLQRTRANSMEGLMPRWVPDRAFS	S		Color2 [A=255, R=169, G=169, B=169]	2	4		14-3-3 domain binding motif;Akt kinase substrate motif;Calmodulin-dependent protein kinase II substrate motif;Casein kinase II substrate motif;MAPKAPK1 kinase substrate motif;p70 Ribosomal S6 kinase substrate motif;PKA kinase substrate motif;PKC kinase substrate motif								adenyl nucleotide binding;adenyl ribonucleotide binding;adenylate cyclase activity;ATP binding;binding;calcium- and calmodulin-responsive adenylate cyclase activity;catalytic activity;cation binding;cyclase activity;enzyme binding;ion binding;kinase binding;lyase activity;metal ion binding;nucleotide binding;phosphorus-oxygen lyase activity;protein binding;protein kinase binding;purine nucleotide…	biological regulation;biosynthetic process;cellular metabolic process;cellular nitrogen compound metabolic process;cellular process;heterocycle metabolic process;metabolic process;nitrogen compound metabolic process;nucleobase-containing compound metabolic process;nucleobase-containing small molecule metabolic process;nucleotide metabolic process;primary metabolic process;response to chemical sti…	cell part;cell projection;cilium;membrane;plasma membrane	Bile secretion;Chemokine signaling pathway;Dilated cardiomyopathy;Endocrine and other factor-regulated calcium reabsorption;Gap junction;Gastric acid secretion;GnRH signaling pathway;Melanogenesis;Oocyte meiosis;Pancreatic secretion;Progesterone-mediated oocyte maturation;Purine metabolism;Salivary secretion;Taste transduction;Vascular smooth muscle contraction;Vasopressin-regulated water reabsor…	DUF1053;Guanylate_cyc	AAAGGGA,MIR-204,MIR-211;AACTTT_UNKNOWN;ACTGTGA,MIR-27A,MIR-27B;AMUNDSON_POOR_SURVIVAL_AFTER_GAMMA_RADIATION_2G;BENPORATH_CYCLING_GENES;BURTON_ADIPOGENESIS_6;BYSTRYKH_HEMATOPOIESIS_STEM_CELL_QTL_TRANS;CHARAFE_BREAST_CANCER_LUMINAL_VS_BASAL_UP;CHARAFE_BREAST_CANCER_LUMINAL_VS_MESENCHYMAL_UP;CHEN_METABOLIC_SYNDROM_NETWORK;chr12q12;E2F1_UP.V1_UP;GCANCTGNY_V$MYOD_Q6;GCNP_SHH_UP_EARLY.V1_UP;GOLDRATH_NA…	ATP-binding;cAMPbiosynthesis;Cellprojection;Cilium;Completeproteome;Glycoprotein;Lyase;Magnesium;Membrane;Metal-binding;Nucleotide-binding;Phosphoprotein;Referenceproteome;Repeat;Transmembrane;Transmembranehelix		13.7935	13.5556	13.4474	12.9583	13.2348
	0	NaN	Add1_S431_M2	0.997208	Not Defined	7;9;11;28;31;34;35	Add1	Mus musculus	Alpha-adducin	Q9QYC0	ADDA_MOUSE	407	FALSE	_YSDVEVPASVTGHSFASDGDSGTC[Carbamidomethyl (C)]S[Phospho (STY)]PLRHS[Phospho (STY)]FQK_.4	28.9220523834229;30.2312183380127;39.2368392944336;41.7558746337891;55.1638336181641;58.2851104736328;52.8425178527832	0.976742029190063;0.943328261375427;0.997207820415497;0.750963151454926;0.980491280555725;0.981778025627136;0.991842091083527	_Y[Phospho (STY): 0%]S[Phospho (STY): 0%]DVEVPAS[Phospho (STY): 0.1%]VT[Phospho (STY): 0.3%]GHS[Phospho (STY): 1.5%]FAS[Phospho (STY): 0.1%]DGDS[Phospho (STY): 0.1%]GT[Phospho (STY): 0.4%]CS[Phospho (STY): 97.7%]PLRHS[Phospho (STY): 99.9%]FQK_;_Y[Phospho (STY): 0%]S[Phospho (STY): 0%]DVEVPAS[Phospho (STY): 0%]VT[Phospho (STY): 0%]GHS[Phospho (STY): 0.8%]FAS[Phospho (STY): 1.1%]DGDS[Phospho (STY):…	0.591004452630771;1.79415336907869;0.960246789668332;0.860286486522901;1.02025704081262;0.690662597547563;1.85937673024172	2	_YSDVEVPASVTGHSFASDGDSGTC[Carbamidomethyl (C)]S[Phospho (STY)]PLRHS[Phospho (STY)]FQK_.4	1	VTGHSFASDGDSGTCSPLRHSFQKQQREKTR	S		Color2 [A=255, R=169, G=169, B=169]	1	4		Beta-TrCP1 domain binding motif;Cdc2 kinase substrate motif;CDK kinase substrate motif;CDK1,2,4,6 kinase substrate motif;ERK1,2 kinase substrate motif;GSK-3, ERK1, ERK2, CDK5 substrate motif;MAPKAPK2 kinase substrate motif;WW domain binding motif								actin binding;actin filament binding;binding;cytoskeletal protein binding;identical protein binding;protein binding;protein dimerization activity;protein heterodimerization activity;protein homodimerization activity;spectrin binding;structural molecule activity;transcription factor binding	anatomical structure morphogenesis;biological regulation;cell communication;cell differentiation;cell morphogenesis;cellular component assembly;cellular component morphogenesis;cellular component organization;cellular homeostasis;cellular process;cytoskeleton organization;developmental process;embryo development;growth;homeostatic process;macromolecule metabolic process;metabolic process;multicel…	cell part;cell projection;cytoskeleton;F-actin capping protein complex;intracellular membrane-bounded organelle;intracellular non-membrane-bounded organelle;intracellular organelle;macromolecular complex;membrane;neuron projection;nucleoplasm;nucleus;organelle;plasma membrane;protein complex		Aldolase_II	ACEVEDO_METHYLATED_IN_LIVER_CANCER_DN;ACTIN_BINDING;ATATGCA,MIR-448;BROWNE_HCMV_INFECTION_14HR_DN;BROWNE_HCMV_INFECTION_48HR_DN;CCCACAT,MIR-299-3P;CHANDRAN_METASTASIS_UP;CHAUHAN_RESPONSE_TO_METHOXYESTRADIOL_DN;CHICAS_RB1_TARGETS_CONFLUENT;chr4p16;CTTTGTA,MIR-524;CYTOSKELETAL_PROTEIN_BINDING;DACOSTA_UV_RESPONSE_VIA_ERCC3_TTD_UP;DAVICIONI_TARGETS_OF_PAX_FOXO1_FUSIONS_UP;DAVIES_MULTIPLE_MYELOMA_VS_M…	Acetylation;Actin-binding;Alternativesplicing;Calmodulin-binding;Cellmembrane;Completeproteome;Cytoplasm;Cytoskeleton;Membrane;Phosphoprotein;Referenceproteome		NaN	NaN	NaN	NaN	NaN
	0	NaN	Add1_S436_M1	0.999494	Not Defined	7;16;18;22;29;30;31;32;36	Add1	Mus musculus	Alpha-adducin	Q9QYC0	ADDA_MOUSE	407	FALSE	_YSDVEVPASVTGHSFASDGDSGTC[Carbamidomethyl (C)]SPLRHS[Phospho (STY)]FQK_.4	29.2329578399658;13.9478311538696;12.516019821167;13.5462188720703;16.7294006347656;20.4753456115723;19.1279525756836;26.5112552642822;20.2887840270996	0.999493896961212;0.97518914937973;0.999378740787506;0.904608070850372;0.867895424365997;0.997991800308228;0.96439516544342;0.99680769443512;0.905542552471161	_Y[Phospho (STY): 0%]S[Phospho (STY): 0%]DVEVPAS[Phospho (STY): 0%]VT[Phospho (STY): 0%]GHS[Phospho (STY): 0%]FAS[Phospho (STY): 0%]DGDS[Phospho (STY): 0%]GT[Phospho (STY): 0%]CS[Phospho (STY): 0%]PLRHS[Phospho (STY): 99.9%]FQK_;_Y[Phospho (STY): 0%]S[Phospho (STY): 0%]DVEVPAS[Phospho (STY): 0%]VT[Phospho (STY): 0%]GHS[Phospho (STY): 0.1%]FAS[Phospho (STY): 0%]DGDS[Phospho (STY): 1.4%]GT[Phospho …	0.591004452630771;0.65767518852494;1.43348017645385;0.840553839607504;0.742235179844899;0.627439553429089;1.02025704081262;0.639720965894767;0.782839175540819	1	_YSDVEVPASVTGHSFASDGDSGTC[Carbamidomethyl (C)]SPLRHS[Phospho (STY)]FQK_.4	1	FASDGDSGTCSPLRHSFQKQQREKTRWLHSG	S		Color2 [A=255, R=169, G=169, B=169]	1	4		PKA kinase substrate motif;PKC kinase substrate motif								actin binding;actin filament binding;binding;cytoskeletal protein binding;identical protein binding;protein binding;protein dimerization activity;protein heterodimerization activity;protein homodimerization activity;spectrin binding;structural molecule activity;transcription factor binding	anatomical structure morphogenesis;biological regulation;cell communication;cell differentiation;cell morphogenesis;cellular component assembly;cellular component morphogenesis;cellular component organization;cellular homeostasis;cellular process;cytoskeleton organization;developmental process;embryo development;growth;homeostatic process;macromolecule metabolic process;metabolic process;multicel…	cell part;cell projection;cytoskeleton;F-actin capping protein complex;intracellular membrane-bounded organelle;intracellular non-membrane-bounded organelle;intracellular organelle;macromolecular complex;membrane;neuron projection;nucleoplasm;nucleus;organelle;plasma membrane;protein complex		Aldolase_II	ACEVEDO_METHYLATED_IN_LIVER_CANCER_DN;ACTIN_BINDING;ATATGCA,MIR-448;BROWNE_HCMV_INFECTION_14HR_DN;BROWNE_HCMV_INFECTION_48HR_DN;CCCACAT,MIR-299-3P;CHANDRAN_METASTASIS_UP;CHAUHAN_RESPONSE_TO_METHOXYESTRADIOL_DN;CHICAS_RB1_TARGETS_CONFLUENT;chr4p16;CTTTGTA,MIR-524;CYTOSKELETAL_PROTEIN_BINDING;DACOSTA_UV_RESPONSE_VIA_ERCC3_TTD_UP;DAVICIONI_TARGETS_OF_PAX_FOXO1_FUSIONS_UP;DAVIES_MULTIPLE_MYELOMA_VS_M…	Acetylation;Actin-binding;Alternativesplicing;Calmodulin-binding;Cellmembrane;Completeproteome;Cytoplasm;Cytoskeleton;Membrane;Phosphoprotein;Referenceproteome		NaN	NaN	NaN	NaN	NaN
	0	NaN	Add1_S436_M2	0.997208	Not Defined	7;9;11;28;31;34;35	Add1	Mus musculus	Alpha-adducin	Q9QYC0	ADDA_MOUSE	407	FALSE	_YSDVEVPASVTGHSFASDGDSGTC[Carbamidomethyl (C)]S[Phospho (STY)]PLRHS[Phospho (STY)]FQK_.4	28.9220523834229;30.2312183380127;39.2368392944336;41.7558746337891;55.1638336181641;58.2851104736328;52.8425178527832	0.976742029190063;0.943328261375427;0.997207820415497;0.750963151454926;0.980491280555725;0.981778025627136;0.991842091083527	_Y[Phospho (STY): 0%]S[Phospho (STY): 0%]DVEVPAS[Phospho (STY): 0.1%]VT[Phospho (STY): 0.3%]GHS[Phospho (STY): 1.5%]FAS[Phospho (STY): 0.1%]DGDS[Phospho (STY): 0.1%]GT[Phospho (STY): 0.4%]CS[Phospho (STY): 97.7%]PLRHS[Phospho (STY): 99.9%]FQK_;_Y[Phospho (STY): 0%]S[Phospho (STY): 0%]DVEVPAS[Phospho (STY): 0%]VT[Phospho (STY): 0%]GHS[Phospho (STY): 0.8%]FAS[Phospho (STY): 1.1%]DGDS[Phospho (STY):…	0.591004452630771;1.79415336907869;0.960246789668332;0.860286486522901;1.02025704081262;0.690662597547563;1.85937673024172	2	_YSDVEVPASVTGHSFASDGDSGTC[Carbamidomethyl (C)]S[Phospho (STY)]PLRHS[Phospho (STY)]FQK_.4	1	FASDGDSGTCSPLRHSFQKQQREKTRWLHSG	S		Color2 [A=255, R=169, G=169, B=169]	1	4		PKA kinase substrate motif;PKC kinase substrate motif								actin binding;actin filament binding;binding;cytoskeletal protein binding;identical protein binding;protein binding;protein dimerization activity;protein heterodimerization activity;protein homodimerization activity;spectrin binding;structural molecule activity;transcription factor binding	anatomical structure morphogenesis;biological regulation;cell communication;cell differentiation;cell morphogenesis;cellular component assembly;cellular component morphogenesis;cellular component organization;cellular homeostasis;cellular process;cytoskeleton organization;developmental process;embryo development;growth;homeostatic process;macromolecule metabolic process;metabolic process;multicel…	cell part;cell projection;cytoskeleton;F-actin capping protein complex;intracellular membrane-bounded organelle;intracellular non-membrane-bounded organelle;intracellular organelle;macromolecular complex;membrane;neuron projection;nucleoplasm;nucleus;organelle;plasma membrane;protein complex		Aldolase_II	ACEVEDO_METHYLATED_IN_LIVER_CANCER_DN;ACTIN_BINDING;ATATGCA,MIR-448;BROWNE_HCMV_INFECTION_14HR_DN;BROWNE_HCMV_INFECTION_48HR_DN;CCCACAT,MIR-299-3P;CHANDRAN_METASTASIS_UP;CHAUHAN_RESPONSE_TO_METHOXYESTRADIOL_DN;CHICAS_RB1_TARGETS_CONFLUENT;chr4p16;CTTTGTA,MIR-524;CYTOSKELETAL_PROTEIN_BINDING;DACOSTA_UV_RESPONSE_VIA_ERCC3_TTD_UP;DAVICIONI_TARGETS_OF_PAX_FOXO1_FUSIONS_UP;DAVIES_MULTIPLE_MYELOMA_VS_M…	Acetylation;Actin-binding;Alternativesplicing;Calmodulin-binding;Cellmembrane;Completeproteome;Cytoplasm;Cytoskeleton;Membrane;Phosphoprotein;Referenceproteome		NaN	NaN	NaN	NaN	NaN
	0.424682	0.58119	Add1_S586_M1	1	Not Defined	1;2;3;6;7;8;9;10;12;13;16;17;19;20;21;22;23;24;26;27;28;29;30;31;32;33;34;35;36;1;2;3;5;6;7;8;9;11;13;14;17;21;22;25;26;27;28;29;30;31;32;33;34;35;36;1;3;5;6;7;8;9;10;11;13;15;16;17;19;20;21;22;23;24;25;26;27;28;29;30;31;32;33;34;35;36	Add1	Mus musculus	Alpha-adducin	Q9QYC0	ADDA_MOUSE	583	FALSE	_QKGS[Phospho (STY)]EENLDETR_.2;_QKGS[Phospho (STY)]EENLDETR_.3;_Q[Gln->pyro-Glu]KGS[Phospho (STY)]EENLDETR_.2	10.3479814529419;5.63574981689453;6.0177435874939;3.80268454551697;8.85566711425781;8.40566253662109;6.50975847244263;10.0632915496826;8.36501884460449;5.84135675430298;5.52663040161133;3.59208178520203;9.42053890228271;8.73741340637207;7.36796426773071;5.16468524932861;2.72749328613281;7.43686676025391;10.2459144592285;11.4480533599854;10.9765281677246;5.32938766479492;8.72481536865234;6.6489863…	0.999912858009338;0.990394353866577;0.99342405796051;0.942820727825165;0.999612629413605;0.999392569065094;0.995969235897064;0.999884188175201;0.999367415904999;0.992165505886078;0.989298701286316;0.930350244045258;0.999779760837555;0.999563992023468;0.998287260532379;0.984703004360199;0.849091470241547;0.998401165008545;0.999903500080109;0.999970972537994;0.999953508377075;0.986995697021484;0.99…	_QKGS[Phospho (STY): 100%]EENLDET[Phospho (STY): 0%]R_;_QKGS[Phospho (STY): 99%]EENLDET[Phospho (STY): 1%]R_;_QKGS[Phospho (STY): 99.3%]EENLDET[Phospho (STY): 0.7%]R_;_QKGS[Phospho (STY): 94.3%]EENLDET[Phospho (STY): 5.7%]R_;_QKGS[Phospho (STY): 99.9%]EENLDET[Phospho (STY): 0.1%]R_;_QKGS[Phospho (STY): 99.6%]EENLDET[Phospho (STY): 0.4%]R_;_QKGS[Phospho (STY): 99.2%]EENLDET[Phospho (STY): 0.8%]R_;…	1.21916014889849;2.06267972945673;1.34546915391638;0.952855674126816;0.591004452630771;1.34100310904577;1.79415336907869;1.33969932890793;1.56484242241856;0.615201140917165;0.65767518852494;1.06548002524615;0.674338302065574;0.763163738208179;0.689738789985763;0.840553839607504;0.742983017029743;1.25627534138246;2.24307207807823;3.0286339608682;0.860286486522901;0.742235179844899;0.62743955342908…	1	_QKGS[Phospho (STY)]EENLDETR_.2;_QKGS[Phospho (STY)]EENLDETR_.3;_Q[Gln->pyro-Glu]KGS[Phospho (STY)]EENLDETR_.2	3	ELEEYRREVERKQKGSEENLDETREQKEKSP	S		Color2 [A=255, R=169, G=169, B=169]	2	4		Casein kinase II substrate motif;G protein-coupled receptor kinase 1 substrate motif;PKA kinase substrate motif;PKC kinase substrate motif								actin binding;actin filament binding;binding;cytoskeletal protein binding;identical protein binding;protein binding;protein dimerization activity;protein heterodimerization activity;protein homodimerization activity;spectrin binding;structural molecule activity;transcription factor binding	anatomical structure morphogenesis;biological regulation;cell communication;cell differentiation;cell morphogenesis;cellular component assembly;cellular component morphogenesis;cellular component organization;cellular homeostasis;cellular process;cytoskeleton organization;developmental process;embryo development;growth;homeostatic process;macromolecule metabolic process;metabolic process;multicel…	cell part;cell projection;cytoskeleton;F-actin capping protein complex;intracellular membrane-bounded organelle;intracellular non-membrane-bounded organelle;intracellular organelle;macromolecular complex;membrane;neuron projection;nucleoplasm;nucleus;organelle;plasma membrane;protein complex		Aldolase_II	ACEVEDO_METHYLATED_IN_LIVER_CANCER_DN;ACTIN_BINDING;ATATGCA,MIR-448;BROWNE_HCMV_INFECTION_14HR_DN;BROWNE_HCMV_INFECTION_48HR_DN;CCCACAT,MIR-299-3P;CHANDRAN_METASTASIS_UP;CHAUHAN_RESPONSE_TO_METHOXYESTRADIOL_DN;CHICAS_RB1_TARGETS_CONFLUENT;chr4p16;CTTTGTA,MIR-524;CYTOSKELETAL_PROTEIN_BINDING;DACOSTA_UV_RESPONSE_VIA_ERCC3_TTD_UP;DAVICIONI_TARGETS_OF_PAX_FOXO1_FUSIONS_UP;DAVIES_MULTIPLE_MYELOMA_VS_M…	Acetylation;Actin-binding;Alternativesplicing;Calmodulin-binding;Cellmembrane;Completeproteome;Cytoplasm;Cytoskeleton;Membrane;Phosphoprotein;Referenceproteome		12.1417	13.0741	12.2368	15.2139	14.861
	0.0927945	-0.110416	Add1_T610_M1	1	Not Defined	1;2;3;4;5;8;9;10;11;12;13;14;15;16;17;18;19;20;21;22;24;25;26;27;28;29;30;31;33;34;35;36;1;2;3;5;6;7;8;9;10;11;12;13;15;16;17;19;20;21;22;23;24;25;26;27;28;29;31;32;33;35;36	Add1	Mus musculus	Alpha-adducin	Q9QYC0	ADDA_MOUSE	600	FALSE	_SPPDQSAVPNT[Phospho (STY)]PPSTPVK_.2;_SPPDQSAVPNT[Phospho (STY)]PPSTPVK_.3	29.8220157623291;33.3247528076172;26.1996555328369;14.4131507873535;29.0077648162842;31.9720573425293;23.6717357635498;30.6054725646973;31.4978771209717;30.8306732177734;25.570894241333;19.2793121337891;23.6093940734863;24.6769828796387;38.1800575256348;15.1010847091675;22.3579292297363;34.4173393249512;23.8887939453125;29.3982086181641;24.9904670715332;29.2327671051025;24.8923664093018;23.595262…	0.99998813867569;0.997194290161133;0.999699890613556;0.930944323539734;0.998434722423553;0.989825367927551;0.993222713470459;0.999868512153625;0.998362064361572;0.987675130367279;0.986800134181976;0.988726019859314;0.993294358253479;0.983912646770477;0.99752402305603;0.975274682044983;0.959122121334076;0.999952733516693;0.814142942428589;0.999301910400391;0.959635198116302;0.999555230140686;0.998…	_S[Phospho (STY): 0%]PPDQS[Phospho (STY): 0%]AVPNT[Phospho (STY): 100%]PPS[Phospho (STY): 0%]T[Phospho (STY): 0%]PVK_;_S[Phospho (STY): 0%]PPDQS[Phospho (STY): 0%]AVPNT[Phospho (STY): 99.7%]PPS[Phospho (STY): 0.3%]T[Phospho (STY): 0%]PVK_;_S[Phospho (STY): 0%]PPDQS[Phospho (STY): 0%]AVPNT[Phospho (STY): 93.1%]PPS[Phospho (STY): 3.5%]T[Phospho (STY): 3.5%]PVK_;_S[Phospho (STY): 0%]PPDQS[Phospho (S…	1.21916014889849;2.06267972945673;1.34546915391638;1.43342961801245;0.721413064006331;1.34100310904577;1.79415336907869;1.33969932890793;0.960246789668332;1.56484242241856;0.615201140917165;1.98874115871596;1.12961913706254;0.65767518852494;1.06548002524615;1.43348017645385;0.674338302065574;0.763163738208179;0.689738789985763;0.840553839607504;1.25627534138246;0.633472511044409;2.24307207807823;…	1	_SPPDQSAVPNT[Phospho (STY)]PPSTPVK_.2;_SPPDQSAVPNT[Phospho (STY)]PPSTPVK_.3	2	EQKEKSPPDQSAVPNTPPSTPVKLEEDLPQE	T		Color2 [A=255, R=169, G=169, B=169]	2	4		Casein kinase II substrate motif;ERK1,2 kinase substrate motif;G protein-coupled receptor kinase 1 substrate motif;GSK3, Erk1, Erk2 and CDK5 kinase motif;GSK-3, ERK1, ERK2, CDK5 substrate motif;WW domain binding motif								actin binding;actin filament binding;binding;cytoskeletal protein binding;identical protein binding;protein binding;protein dimerization activity;protein heterodimerization activity;protein homodimerization activity;spectrin binding;structural molecule activity;transcription factor binding	anatomical structure morphogenesis;biological regulation;cell communication;cell differentiation;cell morphogenesis;cellular component assembly;cellular component morphogenesis;cellular component organization;cellular homeostasis;cellular process;cytoskeleton organization;developmental process;embryo development;growth;homeostatic process;macromolecule metabolic process;metabolic process;multicel…	cell part;cell projection;cytoskeleton;F-actin capping protein complex;intracellular membrane-bounded organelle;intracellular non-membrane-bounded organelle;intracellular organelle;macromolecular complex;membrane;neuron projection;nucleoplasm;nucleus;organelle;plasma membrane;protein complex		Aldolase_II	ACEVEDO_METHYLATED_IN_LIVER_CANCER_DN;ACTIN_BINDING;ATATGCA,MIR-448;BROWNE_HCMV_INFECTION_14HR_DN;BROWNE_HCMV_INFECTION_48HR_DN;CCCACAT,MIR-299-3P;CHANDRAN_METASTASIS_UP;CHAUHAN_RESPONSE_TO_METHOXYESTRADIOL_DN;CHICAS_RB1_TARGETS_CONFLUENT;chr4p16;CTTTGTA,MIR-524;CYTOSKELETAL_PROTEIN_BINDING;DACOSTA_UV_RESPONSE_VIA_ERCC3_TTD_UP;DAVICIONI_TARGETS_OF_PAX_FOXO1_FUSIONS_UP;DAVIES_MULTIPLE_MYELOMA_VS_M…	Acetylation;Actin-binding;Alternativesplicing;Calmodulin-binding;Cellmembrane;Completeproteome;Cytoplasm;Cytoskeleton;Membrane;Phosphoprotein;Referenceproteome		16.3552	15.6299	15.2526	16.0791	16.083
+	3.12218	2.08278	Add1_T610_M2	0.994647	Not Defined	1;3;13;15;16;23;25;30;5;6;7;10;11;16;19;28;30;34;5;6;11;16;19;22;23;24;30;31;3;4;5;6;7;11;13;14;15;17;19;20;21;23;24;26;28;29;30;31;34;36;22;35;4;14;15;25;35;36	Add1	Mus musculus	Alpha-adducin	Q9QYC0	ADDA_MOUSE	600	FALSE	_SPPDQSAVPNT[Phospho (STY)]PPST[Phospho (STY)]PVKLEEDLPQEPTSR_.3;_SPPDQSAVPNT[Phospho (STY)]PPST[Phospho (STY)]PVKLEEDLPQEPTSR_.4;_SPPDQSAVPNT[Phospho (STY)]PPST[Phospho (STY)]PVK_.2;_SPPDQSAVPNT[Phospho (STY)]PPST[Phospho (STY)]PVK_.3;_SPPDQSAVPNT[Phospho (STY)]PPS[Phospho (STY)]TPVKLEEDLPQEPTSR_.4;_SPPDQSAVPN[Deamidation (NQ)]T[Phospho (STY)]PPS[Phospho (STY)]TPVKLEEDLPQEPTSR_.3	144.17366027832;133.069137573242;148.563018798828;170.964050292969;175.503829956055;184.574188232422;185.597229003906;187.151763916016;157.624496459961;155.446914672852;191.819854736328;76.3635177612305;122.099563598633;166.558410644531;135.813949584961;129.511108398438;157.224822998047;157.878921508789;47.3128356933594;59.4700546264648;43.1344718933105;45.6961326599121;41.7017478942871;38.261741…	0.798077583312988;0.879681289196014;0.929630160331726;0.971566617488861;0.988796532154083;0.835826396942139;0.944394052028656;0.99464738368988;0.973902344703674;0.862469673156738;0.928480446338654;0.855711042881012;0.831441283226013;0.991317451000214;0.881667494773865;0.829410195350647;0.892874658107758;0.993665814399719;0.884966611862183;0.965766668319702;0.867690682411194;0.91515451669693;0.955…	_S[Phospho (STY): 0%]PPDQS[Phospho (STY): 0%]AVPNT[Phospho (STY): 87.5%]PPS[Phospho (STY): 32.7%]T[Phospho (STY): 79.8%]PVKLEEDLPQEPT[Phospho (STY): 0%]S[Phospho (STY): 0%]R_;_S[Phospho (STY): 0%]PPDQS[Phospho (STY): 0%]AVPNT[Phospho (STY): 91.6%]PPS[Phospho (STY): 20.4%]T[Phospho (STY): 88%]PVKLEEDLPQEPT[Phospho (STY): 0%]S[Phospho (STY): 0%]R_;_S[Phospho (STY): 0%]PPDQS[Phospho (STY): 0%]AVPNT[…	1.21916014889849;1.34546915391638;0.615201140917165;1.12961913706254;0.65767518852494;0.742983017029743;0.633472511044409;0.627439553429089;0.721413064006331;0.952855674126816;0.591004452630771;1.33969932890793;0.960246789668332;0.65767518852494;0.674338302065574;0.860286486522901;0.627439553429089;0.690662597547563;0.721413064006331;0.952855674126816;0.960246789668332;0.65767518852494;0.67433830…	2	_SPPDQSAVPNT[Phospho (STY)]PPST[Phospho (STY)]PVKLEEDLPQEPTSR_.3;_SPPDQSAVPNT[Phospho (STY)]PPST[Phospho (STY)]PVKLEEDLPQEPTSR_.4;_SPPDQSAVPNT[Phospho (STY)]PPST[Phospho (STY)]PVK_.2;_SPPDQSAVPNT[Phospho (STY)]PPST[Phospho (STY)]PVK_.3;_SPPDQSAVPNT[Phospho (STY)]PPS[Phospho (STY)]TPVKLEEDLPQEPTSR_.4;_SPPDQSAVPN[Deamidation (NQ)]T[Phospho (STY)]PPS[Phospho (STY)]TPVKLEEDLPQEPTSR_.3	6	EQKEKSPPDQSAVPNTPPSTPVKLEEDLPQE	T		Color2 [A=255, R=169, G=169, B=169]	2	4		Casein kinase II substrate motif;ERK1,2 kinase substrate motif;G protein-coupled receptor kinase 1 substrate motif;GSK3, Erk1, Erk2 and CDK5 kinase motif;GSK-3, ERK1, ERK2, CDK5 substrate motif;WW domain binding motif								actin binding;actin filament binding;binding;cytoskeletal protein binding;identical protein binding;protein binding;protein dimerization activity;protein heterodimerization activity;protein homodimerization activity;spectrin binding;structural molecule activity;transcription factor binding	anatomical structure morphogenesis;biological regulation;cell communication;cell differentiation;cell morphogenesis;cellular component assembly;cellular component morphogenesis;cellular component organization;cellular homeostasis;cellular process;cytoskeleton organization;developmental process;embryo development;growth;homeostatic process;macromolecule metabolic process;metabolic process;multicel…	cell part;cell projection;cytoskeleton;F-actin capping protein complex;intracellular membrane-bounded organelle;intracellular non-membrane-bounded organelle;intracellular organelle;macromolecular complex;membrane;neuron projection;nucleoplasm;nucleus;organelle;plasma membrane;protein complex		Aldolase_II	ACEVEDO_METHYLATED_IN_LIVER_CANCER_DN;ACTIN_BINDING;ATATGCA,MIR-448;BROWNE_HCMV_INFECTION_14HR_DN;BROWNE_HCMV_INFECTION_48HR_DN;CCCACAT,MIR-299-3P;CHANDRAN_METASTASIS_UP;CHAUHAN_RESPONSE_TO_METHOXYESTRADIOL_DN;CHICAS_RB1_TARGETS_CONFLUENT;chr4p16;CTTTGTA,MIR-524;CYTOSKELETAL_PROTEIN_BINDING;DACOSTA_UV_RESPONSE_VIA_ERCC3_TTD_UP;DAVICIONI_TARGETS_OF_PAX_FOXO1_FUSIONS_UP;DAVIES_MULTIPLE_MYELOMA_VS_M…	Acetylation;Actin-binding;Alternativesplicing;Calmodulin-binding;Cellmembrane;Completeproteome;Cytoplasm;Cytoskeleton;Membrane;Phosphoprotein;Referenceproteome		16.3986	16.2452	15.8931	18.9841	17.954
+	1.90427	1.5805	Add1_T614_M2	0.994647	Not Defined	1;3;13;15;16;23;25;30;5;6;7;10;11;16;19;28;30;34;5;6;11;16;19;22;23;24;30;31;3;4;5;6;7;11;13;14;15;17;19;20;21;23;24;26;28;29;30;31;34;36	Add1	Mus musculus	Alpha-adducin	Q9QYC0	ADDA_MOUSE	600	FALSE	_SPPDQSAVPNT[Phospho (STY)]PPST[Phospho (STY)]PVKLEEDLPQEPTSR_.3;_SPPDQSAVPNT[Phospho (STY)]PPST[Phospho (STY)]PVKLEEDLPQEPTSR_.4;_SPPDQSAVPNT[Phospho (STY)]PPST[Phospho (STY)]PVK_.2;_SPPDQSAVPNT[Phospho (STY)]PPST[Phospho (STY)]PVK_.3	144.17366027832;133.069137573242;148.563018798828;170.964050292969;175.503829956055;184.574188232422;185.597229003906;187.151763916016;157.624496459961;155.446914672852;191.819854736328;76.3635177612305;122.099563598633;166.558410644531;135.813949584961;129.511108398438;157.224822998047;157.878921508789;47.3128356933594;59.4700546264648;43.1344718933105;45.6961326599121;41.7017478942871;38.261741…	0.798077583312988;0.879681289196014;0.929630160331726;0.971566617488861;0.988796532154083;0.835826396942139;0.944394052028656;0.99464738368988;0.973902344703674;0.862469673156738;0.928480446338654;0.855711042881012;0.831441283226013;0.991317451000214;0.881667494773865;0.829410195350647;0.892874658107758;0.993665814399719;0.884966611862183;0.965766668319702;0.867690682411194;0.91515451669693;0.955…	_S[Phospho (STY): 0%]PPDQS[Phospho (STY): 0%]AVPNT[Phospho (STY): 87.5%]PPS[Phospho (STY): 32.7%]T[Phospho (STY): 79.8%]PVKLEEDLPQEPT[Phospho (STY): 0%]S[Phospho (STY): 0%]R_;_S[Phospho (STY): 0%]PPDQS[Phospho (STY): 0%]AVPNT[Phospho (STY): 91.6%]PPS[Phospho (STY): 20.4%]T[Phospho (STY): 88%]PVKLEEDLPQEPT[Phospho (STY): 0%]S[Phospho (STY): 0%]R_;_S[Phospho (STY): 0%]PPDQS[Phospho (STY): 0%]AVPNT[…	1.21916014889849;1.34546915391638;0.615201140917165;1.12961913706254;0.65767518852494;0.742983017029743;0.633472511044409;0.627439553429089;0.721413064006331;0.952855674126816;0.591004452630771;1.33969932890793;0.960246789668332;0.65767518852494;0.674338302065574;0.860286486522901;0.627439553429089;0.690662597547563;0.721413064006331;0.952855674126816;0.960246789668332;0.65767518852494;0.67433830…	2	_SPPDQSAVPNT[Phospho (STY)]PPST[Phospho (STY)]PVKLEEDLPQEPTSR_.3;_SPPDQSAVPNT[Phospho (STY)]PPST[Phospho (STY)]PVKLEEDLPQEPTSR_.4;_SPPDQSAVPNT[Phospho (STY)]PPST[Phospho (STY)]PVK_.2;_SPPDQSAVPNT[Phospho (STY)]PPST[Phospho (STY)]PVK_.3	4	KSPPDQSAVPNTPPSTPVKLEEDLPQEPTSR	T		Color2 [A=255, R=169, G=169, B=169]	2	4		Cdc2 kinase substrate motif;CDK1,2,4,6 kinase substrate motif;CDK5 kinase substrate motif;ERK1,2 kinase substrate motif;Growth associated histone HI kinase substrate motif;GSK3, Erk1, Erk2 and CDK5 kinase motif;GSK-3, ERK1, ERK2, CDK5 substrate motif;MDC1 BRCT domain binding motif;Plk1 PBD domain binding motif;WW domain binding motif								actin binding;actin filament binding;binding;cytoskeletal protein binding;identical protein binding;protein binding;protein dimerization activity;protein heterodimerization activity;protein homodimerization activity;spectrin binding;structural molecule activity;transcription factor binding	anatomical structure morphogenesis;biological regulation;cell communication;cell differentiation;cell morphogenesis;cellular component assembly;cellular component morphogenesis;cellular component organization;cellular homeostasis;cellular process;cytoskeleton organization;developmental process;embryo development;growth;homeostatic process;macromolecule metabolic process;metabolic process;multicel…	cell part;cell projection;cytoskeleton;F-actin capping protein complex;intracellular membrane-bounded organelle;intracellular non-membrane-bounded organelle;intracellular organelle;macromolecular complex;membrane;neuron projection;nucleoplasm;nucleus;organelle;plasma membrane;protein complex		Aldolase_II	ACEVEDO_METHYLATED_IN_LIVER_CANCER_DN;ACTIN_BINDING;ATATGCA,MIR-448;BROWNE_HCMV_INFECTION_14HR_DN;BROWNE_HCMV_INFECTION_48HR_DN;CCCACAT,MIR-299-3P;CHANDRAN_METASTASIS_UP;CHAUHAN_RESPONSE_TO_METHOXYESTRADIOL_DN;CHICAS_RB1_TARGETS_CONFLUENT;chr4p16;CTTTGTA,MIR-524;CYTOSKELETAL_PROTEIN_BINDING;DACOSTA_UV_RESPONSE_VIA_ERCC3_TTD_UP;DAVICIONI_TARGETS_OF_PAX_FOXO1_FUSIONS_UP;DAVIES_MULTIPLE_MYELOMA_VS_M…	Acetylation;Actin-binding;Alternativesplicing;Calmodulin-binding;Cellmembrane;Completeproteome;Cytoplasm;Cytoskeleton;Membrane;Phosphoprotein;Referenceproteome		15.6446	15.5525	15.1126	18.1795	17.5912
	0.0235965	-0.0149272	Add3_S673_M2	0.978456	Not Defined	16;28;5;11;13;28;29;30;32;33;34	Add3	Mus musculus	Gamma-adducin	Q9QYB5	ADDG_MOUSE	668	FALSE	_TEEVLS[Phospho (STY)]PDGSPS[Phospho (STY)]K_.2;_TEEVLS[Phospho (STY)]PDGS[Phospho (STY)]PSK_.2	12.3898630142212;10.5428705215454;15.121826171875;7.97618389129639;12.4748516082764;8.5590295791626;14.6144409179688;16.1882362365723;9.02568912506104;23.5529232025146;16.8748474121094	0.753730833530426;0.769388854503632;0.97845596075058;0.877527177333832;0.751556277275085;0.802383840084076;0.86320036649704;0.957518219947815;0.866793096065521;0.894627749919891;0.83028656244278	_T[Phospho (STY): 1.4%]EEVLS[Phospho (STY): 76.6%]PDGS[Phospho (STY): 46.6%]PS[Phospho (STY): 75.4%]K_;_T[Phospho (STY): 2.6%]EEVLS[Phospho (STY): 95.1%]PDGS[Phospho (STY): 25.4%]PS[Phospho (STY): 76.9%]K_;_T[Phospho (STY): 0%]EEVLS[Phospho (STY): 99.9%]PDGS[Phospho (STY): 97.8%]PS[Phospho (STY): 2.2%]K_;_T[Phospho (STY): 6.3%]EEVLS[Phospho (STY): 87.8%]PDGS[Phospho (STY): 91.5%]PS[Phospho (STY):…	0.65767518852494;0.860286486522901;0.721413064006331;0.960246789668332;0.615201140917165;0.860286486522901;0.742235179844899;0.627439553429089;0.639720965894767;0.637459414740307;0.690662597547563	2	_TEEVLS[Phospho (STY)]PDGSPS[Phospho (STY)]K_.2;_TEEVLS[Phospho (STY)]PDGS[Phospho (STY)]PSK_.2	2	IEITIKSPERTEEVLSPDGSPSKSPSKKKKK	S		Color2 [A=255, R=169, G=169, B=169]	2	4		Casein kinase I substrate motif;ERK1,2 kinase substrate motif;G protein-coupled receptor kinase 1 substrate motif;GSK3 kinase substrate motif;GSK-3, ERK1, ERK2, CDK5 substrate motif;WW domain binding motif								structural molecule activity		brush border;cell cortex;cell part;cell projection;chromosome;cytoplasm;cytoskeleton;intracellular non-membrane-bounded organelle;intracellular organelle;membrane;nuclear chromosome;nucleoplasm;organelle;plasma membrane		Aldolase_II	AAAYRNCTG_UNKNOWN;AACTGGA,MIR-145;AACTTT_UNKNOWN;ALFANO_MYC_TARGETS;AMBROSINI_FLAVOPIRIDOL_TREATMENT_TP53;ATGTTAA,MIR-302C;BAELDE_DIABETIC_NEPHROPATHY_DN;BENPORATH_NANOG_TARGETS;BENPORATH_NOS_TARGETS;BENPORATH_OCT4_TARGETS;BENPORATH_SOX2_TARGETS;BERNARD_PPAPDC1B_TARGETS_DN;BLALOCK_ALZHEIMERS_DISEASE_INCIPIENT_UP;BLALOCK_ALZHEIMERS_DISEASE_UP;BROWNE_HCMV_INFECTION_14HR_DN;BROWNE_HCMV_INFECTION_18H…	Acetylation;Actin-binding;Alternativesplicing;Calmodulin-binding;Cellmembrane;Completeproteome;Cytoplasm;Cytoskeleton;Membrane;Phosphoprotein;Referenceproteome;Ublconjugation		9.99154	10.1157	9.7734	9.90492	9.66944
	2.35528	-0.545428	Add3_S677_M1	0.989094	Not Defined	18;34;1;2;3;4;5;6;7;9;12;14;15;16;17;18;19;20;21;22;23;24;25;26;27;28;30;31;32;33;34;35;36	Add3	Mus musculus	Gamma-adducin	Q9QYB5	ADDG_MOUSE	668	FALSE	_TEEVLSPDGS[Phospho (STY)]PSKSPSK_.2;_TEEVLSPDGS[Phospho (STY)]PSK_.2	14.7559757232666;34.0675506591797;27.9416847229004;25.7667846679688;23.7615947723389;20.1047134399414;20.7410984039307;19.7942543029785;23.4433746337891;23.9520893096924;19.6052207946777;16.200252532959;18.4758682250977;19.1150379180908;26.8340244293213;19.1893329620361;21.451192855835;16.5737628936768;14.4392175674438;17.952278137207;18.5718898773193;16.2358207702637;21.8531093597412;24.04400444…	0.828987658023834;0.91061532497406;0.896872103214264;0.851037740707397;0.857378780841827;0.984763503074646;0.85550719499588;0.856095135211945;0.875738084316254;0.846049845218658;0.824032187461853;0.853503525257111;0.839675784111023;0.823228895664215;0.861479341983795;0.989094495773315;0.850358963012695;0.766559243202209;0.931571424007416;0.877362966537476;0.809985458850861;0.844511032104492;0.774…	_T[Phospho (STY): 0%]EEVLS[Phospho (STY): 0.2%]PDGS[Phospho (STY): 82.9%]PS[Phospho (STY): 8.1%]KS[Phospho (STY): 8.1%]PS[Phospho (STY): 0.7%]K_;_T[Phospho (STY): 0%]EEVLS[Phospho (STY): 0%]PDGS[Phospho (STY): 91.1%]PS[Phospho (STY): 0.3%]KS[Phospho (STY): 8.6%]PS[Phospho (STY): 0%]K_;_T[Phospho (STY): 0%]EEVLS[Phospho (STY): 0%]PDGS[Phospho (STY): 89.7%]PS[Phospho (STY): 10.3%]K_;_T[Phospho (STY…	1.43348017645385;0.690662597547563;1.21916014889849;2.06267972945673;1.34546915391638;1.43342961801245;0.721413064006331;0.952855674126816;0.591004452630771;1.79415336907869;1.56484242241856;1.98874115871596;1.12961913706254;0.65767518852494;1.06548002524615;1.43348017645385;0.674338302065574;0.763163738208179;0.689738789985763;0.840553839607504;0.742983017029743;1.25627534138246;0.63347251104440…	1	_TEEVLSPDGS[Phospho (STY)]PSKSPSK_.2;_TEEVLSPDGS[Phospho (STY)]PSK_.2	2	IKSPERTEEVLSPDGSPSKSPSKKKKKFRTP	S		Color2 [A=255, R=169, G=169, B=169]	2	4		Casein kinase II substrate motif;Cdc2 kinase substrate motif;CDK kinase substrate motif;CDK1,2,4,6 kinase substrate motif;ERK1,2 kinase substrate motif;G protein-coupled receptor kinase 1 substrate motif;GSK3 kinase substrate motif;GSK-3, ERK1, ERK2, CDK5 substrate motif;MAPKAPK2 kinase substrate motif;WW domain binding motif								structural molecule activity		brush border;cell cortex;cell part;cell projection;chromosome;cytoplasm;cytoskeleton;intracellular non-membrane-bounded organelle;intracellular organelle;membrane;nuclear chromosome;nucleoplasm;organelle;plasma membrane		Aldolase_II	AAAYRNCTG_UNKNOWN;AACTGGA,MIR-145;AACTTT_UNKNOWN;ALFANO_MYC_TARGETS;AMBROSINI_FLAVOPIRIDOL_TREATMENT_TP53;ATGTTAA,MIR-302C;BAELDE_DIABETIC_NEPHROPATHY_DN;BENPORATH_NANOG_TARGETS;BENPORATH_NOS_TARGETS;BENPORATH_OCT4_TARGETS;BENPORATH_SOX2_TARGETS;BERNARD_PPAPDC1B_TARGETS_DN;BLALOCK_ALZHEIMERS_DISEASE_INCIPIENT_UP;BLALOCK_ALZHEIMERS_DISEASE_UP;BROWNE_HCMV_INFECTION_14HR_DN;BROWNE_HCMV_INFECTION_18H…	Acetylation;Actin-binding;Alternativesplicing;Calmodulin-binding;Cellmembrane;Completeproteome;Cytoplasm;Cytoskeleton;Membrane;Phosphoprotein;Referenceproteome;Ublconjugation		15.143	15.1421	14.9274	15.412	15.414
	0.0235965	-0.0149272	Add3_S677_M2	0.978456	Not Defined	5;11;13;28;29;30;32;33;34	Add3	Mus musculus	Gamma-adducin	Q9QYB5	ADDG_MOUSE	668	FALSE	_TEEVLS[Phospho (STY)]PDGS[Phospho (STY)]PSK_.2	15.121826171875;7.97618389129639;12.4748516082764;8.5590295791626;14.6144409179688;16.1882362365723;9.02568912506104;23.5529232025146;16.8748474121094	0.97845596075058;0.877527177333832;0.751556277275085;0.802383840084076;0.86320036649704;0.957518219947815;0.866793096065521;0.894627749919891;0.83028656244278	_T[Phospho (STY): 0%]EEVLS[Phospho (STY): 99.9%]PDGS[Phospho (STY): 97.8%]PS[Phospho (STY): 2.2%]K_;_T[Phospho (STY): 6.3%]EEVLS[Phospho (STY): 87.8%]PDGS[Phospho (STY): 91.5%]PS[Phospho (STY): 14.4%]K_;_T[Phospho (STY): 4.7%]EEVLS[Phospho (STY): 75.2%]PDGS[Phospho (STY): 95.2%]PS[Phospho (STY): 25%]K_;_T[Phospho (STY): 1.8%]EEVLS[Phospho (STY): 86%]PDGS[Phospho (STY): 80.2%]PS[Phospho (STY): 31.…	0.721413064006331;0.960246789668332;0.615201140917165;0.860286486522901;0.742235179844899;0.627439553429089;0.639720965894767;0.637459414740307;0.690662597547563	2	_TEEVLS[Phospho (STY)]PDGS[Phospho (STY)]PSK_.2	1	IKSPERTEEVLSPDGSPSKSPSKKKKKFRTP	S		Color2 [A=255, R=169, G=169, B=169]	2	4		Casein kinase II substrate motif;Cdc2 kinase substrate motif;CDK kinase substrate motif;CDK1,2,4,6 kinase substrate motif;ERK1,2 kinase substrate motif;G protein-coupled receptor kinase 1 substrate motif;GSK3 kinase substrate motif;GSK-3, ERK1, ERK2, CDK5 substrate motif;MAPKAPK2 kinase substrate motif;WW domain binding motif								structural molecule activity		brush border;cell cortex;cell part;cell projection;chromosome;cytoplasm;cytoskeleton;intracellular non-membrane-bounded organelle;intracellular organelle;membrane;nuclear chromosome;nucleoplasm;organelle;plasma membrane		Aldolase_II	AAAYRNCTG_UNKNOWN;AACTGGA,MIR-145;AACTTT_UNKNOWN;ALFANO_MYC_TARGETS;AMBROSINI_FLAVOPIRIDOL_TREATMENT_TP53;ATGTTAA,MIR-302C;BAELDE_DIABETIC_NEPHROPATHY_DN;BENPORATH_NANOG_TARGETS;BENPORATH_NOS_TARGETS;BENPORATH_OCT4_TARGETS;BENPORATH_SOX2_TARGETS;BERNARD_PPAPDC1B_TARGETS_DN;BLALOCK_ALZHEIMERS_DISEASE_INCIPIENT_UP;BLALOCK_ALZHEIMERS_DISEASE_UP;BROWNE_HCMV_INFECTION_14HR_DN;BROWNE_HCMV_INFECTION_18H…	Acetylation;Actin-binding;Alternativesplicing;Calmodulin-binding;Cellmembrane;Completeproteome;Cytoplasm;Cytoskeleton;Membrane;Phosphoprotein;Referenceproteome;Ublconjugation		9.99154	10.1157	9.7734	9.90492	9.66944
	0.65808	0.425854	Add3_S679_M2	0.997613	Not Defined	3;5;6;7;9;13;15;19;20;22;23;28;29;32;33;36;16;28	Add3	Mus musculus	Gamma-adducin	Q9QYB5	ADDG_MOUSE	668	FALSE	_TEEVLSPDGSPS[Phospho (STY)]KS[Phospho (STY)]PSK_.2;_TEEVLS[Phospho (STY)]PDGSPS[Phospho (STY)]K_.2	31.4685478210449;47.0727653503418;53.1352386474609;51.7885398864746;20.6322631835938;40.7301254272461;32.7477340698242;43.0200462341309;19.7102832794189;28.7316551208496;25.445671081543;39.7343711853027;43.6059837341309;42.6018257141113;43.7722053527832;38.4531059265137;12.3898630142212;10.5428705215454	0.937340259552002;0.9703009724617;0.957504510879517;0.946663439273834;0.978629767894745;0.946261525154114;0.943977117538452;0.993187487125397;0.952220380306244;0.994159162044525;0.905263841152191;0.944548666477203;0.972332000732422;0.997613430023193;0.961642265319824;0.991121113300323;0.753730833530426;0.769388854503632	_T[Phospho (STY): 0%]EEVLS[Phospho (STY): 0%]PDGS[Phospho (STY): 6.3%]PS[Phospho (STY): 93.7%]KS[Phospho (STY): 99.5%]PS[Phospho (STY): 0.4%]K_;_T[Phospho (STY): 0%]EEVLS[Phospho (STY): 0%]PDGS[Phospho (STY): 2.3%]PS[Phospho (STY): 97.9%]KS[Phospho (STY): 97%]PS[Phospho (STY): 2.8%]K_;_T[Phospho (STY): 0%]EEVLS[Phospho (STY): 0%]PDGS[Phospho (STY): 5%]PS[Phospho (STY): 99.1%]KS[Phospho (STY): 95.…	1.34546915391638;0.721413064006331;0.952855674126816;0.591004452630771;1.79415336907869;0.615201140917165;1.12961913706254;0.674338302065574;0.763163738208179;0.840553839607504;0.742983017029743;0.860286486522901;0.742235179844899;0.639720965894767;0.637459414740307;0.782839175540819;0.65767518852494;0.860286486522901	2	_TEEVLSPDGSPS[Phospho (STY)]KS[Phospho (STY)]PSK_.2;_TEEVLS[Phospho (STY)]PDGSPS[Phospho (STY)]K_.2	2	SPERTEEVLSPDGSPSKSPSKKKKKFRTPSF	S		Color2 [A=255, R=169, G=169, B=169]	2	4		Casein kinase II substrate motif;DNA dependent Protein kinase substrate motif;G protein-coupled receptor kinase 1 substrate motif;GSK3 kinase substrate motif								structural molecule activity		brush border;cell cortex;cell part;cell projection;chromosome;cytoplasm;cytoskeleton;intracellular non-membrane-bounded organelle;intracellular organelle;membrane;nuclear chromosome;nucleoplasm;organelle;plasma membrane		Aldolase_II	AAAYRNCTG_UNKNOWN;AACTGGA,MIR-145;AACTTT_UNKNOWN;ALFANO_MYC_TARGETS;AMBROSINI_FLAVOPIRIDOL_TREATMENT_TP53;ATGTTAA,MIR-302C;BAELDE_DIABETIC_NEPHROPATHY_DN;BENPORATH_NANOG_TARGETS;BENPORATH_NOS_TARGETS;BENPORATH_OCT4_TARGETS;BENPORATH_SOX2_TARGETS;BERNARD_PPAPDC1B_TARGETS_DN;BLALOCK_ALZHEIMERS_DISEASE_INCIPIENT_UP;BLALOCK_ALZHEIMERS_DISEASE_UP;BROWNE_HCMV_INFECTION_14HR_DN;BROWNE_HCMV_INFECTION_18H…	Acetylation;Actin-binding;Alternativesplicing;Calmodulin-binding;Cellmembrane;Completeproteome;Cytoplasm;Cytoskeleton;Membrane;Phosphoprotein;Referenceproteome;Ublconjugation		9.99154	10.1157	9.7734	9.351	9.50823
	0.591914	-0.573142	Add3_S681_M1	0.992144	Not Defined	1;2;3;5;6;7;8;9;11;13;14;15;17;19;20;22;23;24;25;26;27;28;30;31;32;33;34;35;36;2;4;6;8;12;13;14;15;17;18;27;28;29;32;33;35;36	Add3	Mus musculus	Gamma-adducin	Q9QYB5	ADDG_MOUSE	668	FALSE	_TEEVLSPDGSPSKS[Phospho (STY)]PSK_.2;_TEEVLSPDGSPSKS[Phospho (STY)]PSK_.3	34.0823402404785;38.1715927124023;24.7735900878906;26.7858505249023;27.3253650665283;31.0452785491943;35.6482963562012;26.8986892700195;23.980884552002;30.8696212768555;23.0216636657715;25.5530014038086;31.3209934234619;23.4869289398193;29.4316730499268;27.0969486236572;20.7668533325195;26.5995635986328;44.0785293579102;29.9326725006104;31.1848049163818;41.7323532104492;38.6114921569824;42.861446…	0.877499461174011;0.979016065597534;0.875571370124817;0.842422544956207;0.951372683048248;0.946013629436493;0.976503312587738;0.960740745067596;0.931735932826996;0.76525342464447;0.959023773670197;0.758828103542328;0.975921273231506;0.904931247234344;0.920359671115875;0.973821818828583;0.802693367004395;0.955335855484009;0.989477694034576;0.98498123884201;0.981490910053253;0.89931720495224;0.7848…	_T[Phospho (STY): 0%]EEVLS[Phospho (STY): 0%]PDGS[Phospho (STY): 0.1%]PS[Phospho (STY): 10%]KS[Phospho (STY): 87.7%]PS[Phospho (STY): 2.2%]K_;_T[Phospho (STY): 0%]EEVLS[Phospho (STY): 0%]PDGS[Phospho (STY): 0%]PS[Phospho (STY): 0.8%]KS[Phospho (STY): 97.9%]PS[Phospho (STY): 1.3%]K_;_T[Phospho (STY): 0%]EEVLS[Phospho (STY): 0%]PDGS[Phospho (STY): 0.8%]PS[Phospho (STY): 8.1%]KS[Phospho (STY): 87.6%…	1.21916014889849;2.06267972945673;1.34546915391638;0.721413064006331;0.952855674126816;0.591004452630771;1.34100310904577;1.79415336907869;0.960246789668332;0.615201140917165;1.98874115871596;1.12961913706254;1.06548002524615;0.674338302065574;0.763163738208179;0.840553839607504;0.742983017029743;1.25627534138246;0.633472511044409;2.24307207807823;3.0286339608682;0.860286486522901;0.6274395534290…	1	_TEEVLSPDGSPSKS[Phospho (STY)]PSK_.2;_TEEVLSPDGSPSKS[Phospho (STY)]PSK_.3	2	ERTEEVLSPDGSPSKSPSKKKKKFRTPSFLK	S		Color2 [A=255, R=169, G=169, B=169]	2	4		Casein kinase II substrate motif;Cdc2 kinase substrate motif;CDK kinase substrate motif;CDK1,2,4,6 kinase substrate motif;ERK1,2 kinase substrate motif;Growth associated histone HI kinase substrate motif;GSK-3, ERK1, ERK2, CDK5 substrate motif;MAPKAPK2 kinase substrate motif;WW domain binding motif								structural molecule activity		brush border;cell cortex;cell part;cell projection;chromosome;cytoplasm;cytoskeleton;intracellular non-membrane-bounded organelle;intracellular organelle;membrane;nuclear chromosome;nucleoplasm;organelle;plasma membrane		Aldolase_II	AAAYRNCTG_UNKNOWN;AACTGGA,MIR-145;AACTTT_UNKNOWN;ALFANO_MYC_TARGETS;AMBROSINI_FLAVOPIRIDOL_TREATMENT_TP53;ATGTTAA,MIR-302C;BAELDE_DIABETIC_NEPHROPATHY_DN;BENPORATH_NANOG_TARGETS;BENPORATH_NOS_TARGETS;BENPORATH_OCT4_TARGETS;BENPORATH_SOX2_TARGETS;BERNARD_PPAPDC1B_TARGETS_DN;BLALOCK_ALZHEIMERS_DISEASE_INCIPIENT_UP;BLALOCK_ALZHEIMERS_DISEASE_UP;BROWNE_HCMV_INFECTION_14HR_DN;BROWNE_HCMV_INFECTION_18H…	Acetylation;Actin-binding;Alternativesplicing;Calmodulin-binding;Cellmembrane;Completeproteome;Cytoplasm;Cytoskeleton;Membrane;Phosphoprotein;Referenceproteome;Ublconjugation		15.8332	15.3856	14.5144	15.5998	15.1744
	0.130043	-0.11867	Add3_S681_M2	0.997613	Not Defined	3;5;6;7;9;13;15;19;20;22;23;28;29;32;33;36	Add3	Mus musculus	Gamma-adducin	Q9QYB5	ADDG_MOUSE	668	FALSE	_TEEVLSPDGSPS[Phospho (STY)]KS[Phospho (STY)]PSK_.2	31.4685478210449;47.0727653503418;53.1352386474609;51.7885398864746;20.6322631835938;40.7301254272461;32.7477340698242;43.0200462341309;19.7102832794189;28.7316551208496;25.445671081543;39.7343711853027;43.6059837341309;42.6018257141113;43.7722053527832;38.4531059265137	0.937340259552002;0.9703009724617;0.957504510879517;0.946663439273834;0.978629767894745;0.946261525154114;0.943977117538452;0.993187487125397;0.952220380306244;0.994159162044525;0.905263841152191;0.944548666477203;0.972332000732422;0.997613430023193;0.961642265319824;0.991121113300323	_T[Phospho (STY): 0%]EEVLS[Phospho (STY): 0%]PDGS[Phospho (STY): 6.3%]PS[Phospho (STY): 93.7%]KS[Phospho (STY): 99.5%]PS[Phospho (STY): 0.4%]K_;_T[Phospho (STY): 0%]EEVLS[Phospho (STY): 0%]PDGS[Phospho (STY): 2.3%]PS[Phospho (STY): 97.9%]KS[Phospho (STY): 97%]PS[Phospho (STY): 2.8%]K_;_T[Phospho (STY): 0%]EEVLS[Phospho (STY): 0%]PDGS[Phospho (STY): 5%]PS[Phospho (STY): 99.1%]KS[Phospho (STY): 95.…	1.34546915391638;0.721413064006331;0.952855674126816;0.591004452630771;1.79415336907869;0.615201140917165;1.12961913706254;0.674338302065574;0.763163738208179;0.840553839607504;0.742983017029743;0.860286486522901;0.742235179844899;0.639720965894767;0.637459414740307;0.782839175540819	2	_TEEVLSPDGSPS[Phospho (STY)]KS[Phospho (STY)]PSK_.2	1	ERTEEVLSPDGSPSKSPSKKKKKFRTPSFLK	S		Color2 [A=255, R=169, G=169, B=169]	2	4		Casein kinase II substrate motif;Cdc2 kinase substrate motif;CDK kinase substrate motif;CDK1,2,4,6 kinase substrate motif;ERK1,2 kinase substrate motif;Growth associated histone HI kinase substrate motif;GSK-3, ERK1, ERK2, CDK5 substrate motif;MAPKAPK2 kinase substrate motif;WW domain binding motif								structural molecule activity		brush border;cell cortex;cell part;cell projection;chromosome;cytoplasm;cytoskeleton;intracellular non-membrane-bounded organelle;intracellular organelle;membrane;nuclear chromosome;nucleoplasm;organelle;plasma membrane		Aldolase_II	AAAYRNCTG_UNKNOWN;AACTGGA,MIR-145;AACTTT_UNKNOWN;ALFANO_MYC_TARGETS;AMBROSINI_FLAVOPIRIDOL_TREATMENT_TP53;ATGTTAA,MIR-302C;BAELDE_DIABETIC_NEPHROPATHY_DN;BENPORATH_NANOG_TARGETS;BENPORATH_NOS_TARGETS;BENPORATH_OCT4_TARGETS;BENPORATH_SOX2_TARGETS;BERNARD_PPAPDC1B_TARGETS_DN;BLALOCK_ALZHEIMERS_DISEASE_INCIPIENT_UP;BLALOCK_ALZHEIMERS_DISEASE_UP;BROWNE_HCMV_INFECTION_14HR_DN;BROWNE_HCMV_INFECTION_18H…	Acetylation;Actin-binding;Alternativesplicing;Calmodulin-binding;Cellmembrane;Completeproteome;Cytoplasm;Cytoskeleton;Membrane;Phosphoprotein;Referenceproteome;Ublconjugation		9.99154	10.1157	9.7734	9.71949	8.94575
	1.61166	-0.69802	Add3_T460_M1	0.991958	Not Defined	2;3;5;6;8;9;10;11;12;13;14;21;22;26;28;29;30;31;32;33;34	Add3	Mus musculus	Gamma-adducin	Q9QYB5	ADDG_MOUSE	449	FALSE	_VNVPEESRN[Deamidation (NQ)]GET[Phospho (STY)]SPR_.3	43.2021141052246;43.9233131408691;45.2965202331543;47.0420455932617;44.1497421264648;44.9852752685547;47.1907081604004;46.1398124694824;46.4990768432617;55.1732215881348;27.9350872039795;39.00927734375;49.8245735168457;55.6998901367188;54.8563575744629;52.4730987548828;49.8825836181641;58.3122482299805;64.7656478881836;51.870246887207;67.0620803833008	0.99103707075119;0.776830554008484;0.923295736312866;0.756820559501648;0.954071760177612;0.836894094944;0.991958498954773;0.957297921180725;0.982751369476318;0.975270748138428;0.88122570514679;0.766548335552216;0.985920906066895;0.826546728610992;0.98242574930191;0.977327823638916;0.971322417259216;0.981391906738281;0.963227331638336;0.948563754558563;0.990630745887756	_VN[Deamidation (NQ): 0%]VPEES[Phospho (STY): 0%]RN[Deamidation (NQ): 100%]GET[Phospho (STY): 99.1%]S[Phospho (STY): 0.9%]PR_;_VN[Deamidation (NQ): 0%]VPEES[Phospho (STY): 0%]RN[Deamidation (NQ): 100%]GET[Phospho (STY): 77.7%]S[Phospho (STY): 22.3%]PR_;_VN[Deamidation (NQ): 0%]VPEES[Phospho (STY): 6.3%]RN[Deamidation (NQ): 100%]GET[Phospho (STY): 92.3%]S[Phospho (STY): 1.4%]PR_;_VN[Deamidation (N…	2.06267972945673;1.34546915391638;0.721413064006331;0.952855674126816;1.34100310904577;1.79415336907869;1.33969932890793;0.960246789668332;1.56484242241856;0.615201140917165;1.98874115871596;0.689738789985763;0.840553839607504;2.24307207807823;0.860286486522901;0.742235179844899;0.627439553429089;1.02025704081262;0.639720965894767;0.637459414740307;0.690662597547563	1	_VNVPEESRN[Deamidation (NQ)]GET[Phospho (STY)]SPR_.3	1	TYMKVNVPEESRNGETSPRTKITWMKAEDSS	T		Color2 [A=255, R=169, G=169, B=169]	2	4		b-Adrenergic Receptor kinase substrate motif;G protein-coupled receptor kinase 1 substrate motif								structural molecule activity		brush border;cell cortex;cell part;cell projection;chromosome;cytoplasm;cytoskeleton;intracellular non-membrane-bounded organelle;intracellular organelle;membrane;nuclear chromosome;nucleoplasm;organelle;plasma membrane		Aldolase_II	AAAYRNCTG_UNKNOWN;AACTGGA,MIR-145;AACTTT_UNKNOWN;ALFANO_MYC_TARGETS;AMBROSINI_FLAVOPIRIDOL_TREATMENT_TP53;ATGTTAA,MIR-302C;BAELDE_DIABETIC_NEPHROPATHY_DN;BENPORATH_NANOG_TARGETS;BENPORATH_NOS_TARGETS;BENPORATH_OCT4_TARGETS;BENPORATH_SOX2_TARGETS;BERNARD_PPAPDC1B_TARGETS_DN;BLALOCK_ALZHEIMERS_DISEASE_INCIPIENT_UP;BLALOCK_ALZHEIMERS_DISEASE_UP;BROWNE_HCMV_INFECTION_14HR_DN;BROWNE_HCMV_INFECTION_18H…	Acetylation;Actin-binding;Alternativesplicing;Calmodulin-binding;Cellmembrane;Completeproteome;Cytoplasm;Cytoskeleton;Membrane;Phosphoprotein;Referenceproteome;Ublconjugation		13.4878	13.5177	13.6154	13.6399	13.6246
+	1.94116	-1.08662	Adgra2_S1104_M1	0.992722	Not Defined	2;3;6;9;10;15;26;27;28;29;31;32;35	Adgra2	Mus musculus	Adhesion G protein-coupled receptor A2	Q91ZV8	AGRA2_MOUSE	1095	FALSE	_ALPTATEDGS[Phospho (STY)]PVLGEGPASLK_.2	13.4081029891968;14.4163007736206;6.95430183410645;11.395245552063;10.770941734314;6.95102405548096;13.9070806503296;14.0145835876465;13.7572736740112;8.14422512054443;17.4884281158447;13.9096088409424;13.2494010925293	0.780586004257202;0.911639213562012;0.773333847522736;0.96572744846344;0.981707990169525;0.830637633800507;0.976004242897034;0.958951115608215;0.925828397274017;0.827140271663666;0.992722272872925;0.897866249084473;0.987986624240875	_ALPT[Phospho (STY): 0.6%]AT[Phospho (STY): 21.3%]EDGS[Phospho (STY): 78.1%]PVLGEGPAS[Phospho (STY): 0%]LK_;_ALPT[Phospho (STY): 0.6%]AT[Phospho (STY): 8.2%]EDGS[Phospho (STY): 91.2%]PVLGEGPAS[Phospho (STY): 0%]LK_;_ALPT[Phospho (STY): 0.4%]AT[Phospho (STY): 5.5%]EDGS[Phospho (STY): 77.3%]PVLGEGPAS[Phospho (STY): 16.8%]LK_;_ALPT[Phospho (STY): 0.2%]AT[Phospho (STY): 3.2%]EDGS[Phospho (STY): 96.6%…	2.06267972945673;1.34546915391638;0.952855674126816;1.79415336907869;1.33969932890793;1.12961913706254;2.24307207807823;3.0286339608682;0.860286486522901;0.742235179844899;1.02025704081262;0.639720965894767;1.85937673024172	1	_ALPTATEDGS[Phospho (STY)]PVLGEGPASLK_.2	1	SHVPARALPTATEDGSPVLGEGPASLKSSPS	S		Color2 [A=255, R=169, G=169, B=169]	2	4		Casein kinase I substrate motif;ERK1,2 kinase substrate motif;GSK-3, ERK1, ERK2, CDK5 substrate motif;WW domain binding motif								G-protein coupled receptor activity;molecular transducer activity;receptor activity;signal transducer activity;signaling receptor activity;transmembrane signaling receptor activity	anatomical structure development;anatomical structure formation involved in morphogenesis;biological regulation;cell motility;cellular component movement;cellular process;developmental process;locomotion	cell part;cell surface;membrane;plasma membrane		7tm_2;GPS;HRM;LRR_8	AGUIRRE_PANCREATIC_CANCER_COPY_NUMBER_UP;BENPORATH_ES_WITH_H3K27ME3;BENPORATH_SUZ12_TARGETS;BRUINS_UVC_RESPONSE_LATE;BRUINS_UVC_RESPONSE_VIA_TP53_GROUP_D;CAGGTG_V$E12_Q6;CHANG_CORE_SERUM_RESPONSE_DN;CHICAS_RB1_TARGETS_CONFLUENT;chr8p11;CRX_NRL_DN.V1_DN;CTATGCA,MIR-153;CTTTGA_V$LEF1_Q2;CUI_TCF21_TARGETS_2_DN;DAVICIONI_MOLECULAR_ARMS_VS_ERMS_DN;DELACROIX_RAR_BOUND_ES;DELASERNA_MYOD_TARGETS_DN;DOUGL…	Angiogenesis;Cellmembrane;Completeproteome;Glycoprotein;G-proteincoupledreceptor;Immunoglobulindomain;Leucine-richrepeat;Membrane;Phosphoprotein;Receptor;Referenceproteome;Repeat;Signal;Transducer;Transmembrane;Transmembranehelix		11.3118	10.7582	11.0258	10.9272	10.2237
	0	NaN	Adgra2_S1104_M2	0.999997	Not Defined	7;25;28;29;30;31;32;34	Adgra2	Mus musculus	Adhesion G protein-coupled receptor A2	Q91ZV8	AGRA2_MOUSE	1095	FALSE	_ALPTATEDGS[Phospho (STY)]PVLGEGPAS[Phospho (STY)]LK_.2	29.1669692993164;22.1989479064941;15.6892118453979;15.8614015579224;28.6270446777344;27.9852104187012;8.22706317901611;35.4576873779297	0.999996542930603;0.955824434757233;0.996183633804321;0.961111843585968;0.962352156639099;0.980879545211792;0.878561973571777;0.99914014339447	_ALPT[Phospho (STY): 0%]AT[Phospho (STY): 0%]EDGS[Phospho (STY): 100%]PVLGEGPAS[Phospho (STY): 100%]LK_;_ALPT[Phospho (STY): 0%]AT[Phospho (STY): 4.4%]EDGS[Phospho (STY): 95.6%]PVLGEGPAS[Phospho (STY): 100%]LK_;_ALPT[Phospho (STY): 0.1%]AT[Phospho (STY): 0.3%]EDGS[Phospho (STY): 99.6%]PVLGEGPAS[Phospho (STY): 100%]LK_;_ALPT[Phospho (STY): 0.1%]AT[Phospho (STY): 3.8%]EDGS[Phospho (STY): 96.1%]PVLG…	0.591004452630771;0.633472511044409;0.860286486522901;0.742235179844899;0.627439553429089;1.02025704081262;0.639720965894767;0.690662597547563	2	_ALPTATEDGS[Phospho (STY)]PVLGEGPAS[Phospho (STY)]LK_.2	1	SHVPARALPTATEDGSPVLGEGPASLKSSPS	S		Color2 [A=255, R=169, G=169, B=169]	1	4		Casein kinase I substrate motif;ERK1,2 kinase substrate motif;GSK-3, ERK1, ERK2, CDK5 substrate motif;WW domain binding motif								G-protein coupled receptor activity;molecular transducer activity;receptor activity;signal transducer activity;signaling receptor activity;transmembrane signaling receptor activity	anatomical structure development;anatomical structure formation involved in morphogenesis;biological regulation;cell motility;cellular component movement;cellular process;developmental process;locomotion	cell part;cell surface;membrane;plasma membrane		7tm_2;GPS;HRM;LRR_8	AGUIRRE_PANCREATIC_CANCER_COPY_NUMBER_UP;BENPORATH_ES_WITH_H3K27ME3;BENPORATH_SUZ12_TARGETS;BRUINS_UVC_RESPONSE_LATE;BRUINS_UVC_RESPONSE_VIA_TP53_GROUP_D;CAGGTG_V$E12_Q6;CHANG_CORE_SERUM_RESPONSE_DN;CHICAS_RB1_TARGETS_CONFLUENT;chr8p11;CRX_NRL_DN.V1_DN;CTATGCA,MIR-153;CTTTGA_V$LEF1_Q2;CUI_TCF21_TARGETS_2_DN;DAVICIONI_MOLECULAR_ARMS_VS_ERMS_DN;DELACROIX_RAR_BOUND_ES;DELASERNA_MYOD_TARGETS_DN;DOUGL…	Angiogenesis;Cellmembrane;Completeproteome;Glycoprotein;G-proteincoupledreceptor;Immunoglobulindomain;Leucine-richrepeat;Membrane;Phosphoprotein;Receptor;Referenceproteome;Repeat;Signal;Transducer;Transmembrane;Transmembranehelix		NaN	NaN	NaN	NaN	NaN
	0	NaN	Adgra2_S1113_M2	0.999997	Not Defined	7;25;28;29;30;31;32;34	Adgra2	Mus musculus	Adhesion G protein-coupled receptor A2	Q91ZV8	AGRA2_MOUSE	1095	FALSE	_ALPTATEDGS[Phospho (STY)]PVLGEGPAS[Phospho (STY)]LK_.2	29.1669692993164;22.1989479064941;15.6892118453979;15.8614015579224;28.6270446777344;27.9852104187012;8.22706317901611;35.4576873779297	0.999996542930603;0.955824434757233;0.996183633804321;0.961111843585968;0.962352156639099;0.980879545211792;0.878561973571777;0.99914014339447	_ALPT[Phospho (STY): 0%]AT[Phospho (STY): 0%]EDGS[Phospho (STY): 100%]PVLGEGPAS[Phospho (STY): 100%]LK_;_ALPT[Phospho (STY): 0%]AT[Phospho (STY): 4.4%]EDGS[Phospho (STY): 95.6%]PVLGEGPAS[Phospho (STY): 100%]LK_;_ALPT[Phospho (STY): 0.1%]AT[Phospho (STY): 0.3%]EDGS[Phospho (STY): 99.6%]PVLGEGPAS[Phospho (STY): 100%]LK_;_ALPT[Phospho (STY): 0.1%]AT[Phospho (STY): 3.8%]EDGS[Phospho (STY): 96.1%]PVLG…	0.591004452630771;0.633472511044409;0.860286486522901;0.742235179844899;0.627439553429089;1.02025704081262;0.639720965894767;0.690662597547563	2	_ALPTATEDGS[Phospho (STY)]PVLGEGPAS[Phospho (STY)]LK_.2	1	TATEDGSPVLGEGPASLKSSPSGSSGRAPPP	S		Color2 [A=255, R=169, G=169, B=169]	1	4		Casein kinase II substrate motif;G protein-coupled receptor kinase 1 substrate motif;GSK3 kinase substrate motif;PKA kinase substrate motif;PKC kinase substrate motif								G-protein coupled receptor activity;molecular transducer activity;receptor activity;signal transducer activity;signaling receptor activity;transmembrane signaling receptor activity	anatomical structure development;anatomical structure formation involved in morphogenesis;biological regulation;cell motility;cellular component movement;cellular process;developmental process;locomotion	cell part;cell surface;membrane;plasma membrane		7tm_2;GPS;HRM;LRR_8	AGUIRRE_PANCREATIC_CANCER_COPY_NUMBER_UP;BENPORATH_ES_WITH_H3K27ME3;BENPORATH_SUZ12_TARGETS;BRUINS_UVC_RESPONSE_LATE;BRUINS_UVC_RESPONSE_VIA_TP53_GROUP_D;CAGGTG_V$E12_Q6;CHANG_CORE_SERUM_RESPONSE_DN;CHICAS_RB1_TARGETS_CONFLUENT;chr8p11;CRX_NRL_DN.V1_DN;CTATGCA,MIR-153;CTTTGA_V$LEF1_Q2;CUI_TCF21_TARGETS_2_DN;DAVICIONI_MOLECULAR_ARMS_VS_ERMS_DN;DELACROIX_RAR_BOUND_ES;DELASERNA_MYOD_TARGETS_DN;DOUGL…	Angiogenesis;Cellmembrane;Completeproteome;Glycoprotein;G-proteincoupledreceptor;Immunoglobulindomain;Leucine-richrepeat;Membrane;Phosphoprotein;Receptor;Referenceproteome;Repeat;Signal;Transducer;Transmembrane;Transmembranehelix		NaN	NaN	NaN	NaN	NaN
	1.52124	-0.927145	Adgrl2_S1458_M1	1	Not Defined	1;2;3;4;5;6;7;8;9;10;11;12;13;14;15;16;17;18;19;20;21;22;23;24;25;26;27;28;29;30;31;32;33;34;35;36	Adgrl2	Mus musculus	Adhesion G protein-coupled receptor L2	Q8JZZ7	AGRL2_MOUSE	1456	FALSE	_GNS[Phospho (STY)]DGYIIPINK_.2	29.2534370422363;24.3261394500732;29.7406845092773;12.0038280487061;27.2633361816406;18.9918441772461;24.1027774810791;23.0866298675537;28.1921253204346;24.8267803192139;30.3869819641113;18.4581699371338;28.6194248199463;20.662841796875;28.0051021575928;28.679988861084;31.4036102294922;17.4452476501465;28.236421585083;25.5997829437256;21.5516395568848;29.857400894165;31.4555568695068;23.197807312…	1;0.999983370304108;0.999999940395355	_GNS[Phospho (STY): 100%]DGY[Phospho (STY): 0%]IIPINK_	1.21916014889849;2.06267972945673;1.34546915391638;1.43342961801245;0.721413064006331;0.952855674126816;0.591004452630771;1.34100310904577;1.79415336907869;1.33969932890793;0.960246789668332;1.56484242241856;0.615201140917165;1.98874115871596;1.12961913706254;0.65767518852494;1.06548002524615;1.43348017645385;0.674338302065574;0.763163738208179;0.689738789985763;0.840553839607504;0.74298301702974…	1	_GNS[Phospho (STY)]DGYIIPINK_.2	1	AGRHLHMCYQISRGNSDGYIIPINKEGCIPE	S		Color2 [A=255, R=169, G=169, B=169]	2	4		14-3-3 domain binding motif;Calmodulin-dependent protein kinase I substrate motif;Calmodulin-dependent protein kinase II substrate motif;Calmodulin-dependent protein kinase IV substrate motif;Casein kinase II substrate motif;Chk1 kinase substrate motif;MAPKAPK2 kinase substrate motif;PKA kinase substrate motif;PKC kinase substrate motif								G-protein coupled receptor activity;molecular transducer activity;receptor activity;signal transducer activity;signaling receptor activity;transmembrane signaling receptor activity	biological regulation	cell part;membrane;plasma membrane		7tm_2;DUF3497;GPS;Latrophilin	AACTTT_UNKNOWN;AACWWCAANK_UNKNOWN;AATGTGA,MIR-23A,MIR-23B;ACEVEDO_METHYLATED_IN_LIVER_CANCER_DN;AKL_HTLV1_INFECTION_DN;ATTCTTT,MIR-186;BLALOCK_ALZHEIMERS_DISEASE_DN;BOYLAN_MULTIPLE_MYELOMA_D_UP;BROWNE_HCMV_INFECTION_14HR_DN;CAHOY_OLIGODENDROCUTIC;CAIRO_LIVER_DEVELOPMENT_UP;chr1p31;CHYLA_CBFA2T3_TARGETS_DN;CREIGHTON_ENDOCRINE_THERAPY_RESISTANCE_3;CTTTGA_V$LEF1_Q2;CTTTGT_V$LEF1_Q2;CTTTGTA,MIR-524;D…	Alternativesplicing;Cellmembrane;Completeproteome;Directproteinsequencing;Glycoprotein;G-proteincoupledreceptor;Membrane;Phosphoprotein;Receptor;Referenceproteome;Transducer;Transmembrane;Transmembranehelix		16.3616	16.3388	16.5646	15.825	16.1313
+	5.37439	3.97576	Adra2a_S324_M2	0.99967	Not Defined	3;4;5;6;7;11;13;15;16;19;20;21;22;24;25;26;27;28;29;30;31;32;33;34;35;36	Adra2a	Mus musculus	Alpha-2A adrenergic receptor	Q01338	ADA2A_MOUSE	321	FALSE	_TRAS[Phospho (STY)]QVKPGDS[Phospho (STY)]LPR_.3	7.92159843444824;10.8630666732788;11.4688510894775;17.4791202545166;10.8075122833252;6.47385883331299;10.2112798690796;9.51334857940674;5.93420648574829;17.5959281921387;23.8754100799561;19.1235008239746;6.66634130477905;10.035270690918;8.26716423034668;9.14469146728516;6.90308809280396;11.1818752288818;11.1830244064331;20.8895721435547;15.5779180526733;15.7148056030273;7.27019739151001;18.888805…	0.982526004314423;0.880906403064728;0.989499568939209;0.995509684085846;0.992964267730713;0.980703473091125;0.99898886680603;0.999013245105743;0.989074885845184;0.998719036579132;0.999277472496033;0.999614119529724;0.996084153652191;0.963652193546295;0.899172365665436;0.984604597091675;0.99595320224762;0.999202847480774;0.996964871883392;0.999670326709747;0.998922228813171;0.998956441879272;0.994…	_T[Phospho (STY): 1.8%]RAS[Phospho (STY): 98.3%]QVKPGDS[Phospho (STY): 99.9%]LPR_;_T[Phospho (STY): 11.9%]RAS[Phospho (STY): 88.1%]QVKPGDS[Phospho (STY): 100%]LPR_;_T[Phospho (STY): 1.1%]RAS[Phospho (STY): 98.9%]QVKPGDS[Phospho (STY): 100%]LPR_;_T[Phospho (STY): 0.4%]RAS[Phospho (STY): 99.6%]QVKPGDS[Phospho (STY): 100%]LPR_;_T[Phospho (STY): 0.7%]RAS[Phospho (STY): 99.3%]QVKPGDS[Phospho (STY): 10…	1.34546915391638;1.43342961801245;0.721413064006331;0.952855674126816;0.591004452630771;0.960246789668332;0.615201140917165;1.12961913706254;0.65767518852494;0.674338302065574;0.763163738208179;0.689738789985763;0.840553839607504;1.25627534138246;0.633472511044409;2.24307207807823;3.0286339608682;0.860286486522901;0.742235179844899;0.627439553429089;1.02025704081262;0.639720965894767;0.6374594147…	2	_TRAS[Phospho (STY)]QVKPGDS[Phospho (STY)]LPR_.3	1	RRPDRGPRAKGKTRASQVKPGDSLPRRGPGA	S		Color2 [A=255, R=169, G=169, B=169]	2	4		ATM kinase substrate motif;DNA dependent Protein kinase substrate motif;G protein-coupled receptor kinase 1 substrate motif;PKA kinase substrate motif;PKC kinase substrate motif								adrenergic receptor activity;alcohol binding;alpha2-adrenergic receptor activity;alpha-adrenergic receptor activity;amine binding;binding;epinephrine binding;G-protein coupled amine receptor activity;G-protein coupled receptor activity;molecular transducer activity;norepinephrine binding;receptor activity;signal transducer activity;signaling receptor activity;transmembrane signaling receptor acti…	biological regulation;biosynthetic process;cell activation;cellular metabolic process;cellular nitrogen compound metabolic process;cellular process;DNA metabolic process;DNA replication;homeostatic process;macromolecule metabolic process;macromolecule modification;metabolic process;multicellular organismal process;multi-organism process;neurological system process;nitrogen compound metabolic proc…	cell part;cytoplasm;macromolecular complex;protein complex;receptor complex;synapse		7tm_1	ACTIN_CYTOSKELETON_ORGANIZATION_AND_BIOGENESIS;ACTIN_FILAMENT_BASED_PROCESS;ACTIVATION_OF_MAPK_ACTIVITY;AMINE_RECEPTOR_ACTIVITY;AUXILIARY_TRANSPORT_PROTEIN_ACTIVITY;BENPORATH_EED_TARGETS;BENPORATH_ES_WITH_H3K27ME3;BENPORATH_PRC2_TARGETS;BENPORATH_SUZ12_TARGETS;BOYLAN_MULTIPLE_MYELOMA_C_CLUSTER_UP;CAMP_MEDIATED_SIGNALING;CELL_PROLIFERATION_GO_0008283;CELL_SURFACE_RECEPTOR_LINKED_SIGNAL_TRANSDUCTIO…	Cellmembrane;Completeproteome;Disulfidebond;Glycoprotein;G-proteincoupledreceptor;Lipoprotein;Membrane;Palmitate;Receptor;Referenceproteome;Transducer;Transmembrane;Transmembranehelix		9.99154	10.1157	9.7734	9.90492	9.66944
+	5.37439	3.97576	Adra2a_S331_M2	0.99967	Not Defined	3;4;5;6;7;11;13;15;16;19;20;21;22;24;25;26;27;28;29;30;31;32;33;34;35;36	Adra2a	Mus musculus	Alpha-2A adrenergic receptor	Q01338	ADA2A_MOUSE	321	FALSE	_TRAS[Phospho (STY)]QVKPGDS[Phospho (STY)]LPR_.3	7.92159843444824;10.8630666732788;11.4688510894775;17.4791202545166;10.8075122833252;6.47385883331299;10.2112798690796;9.51334857940674;5.93420648574829;17.5959281921387;23.8754100799561;19.1235008239746;6.66634130477905;10.035270690918;8.26716423034668;9.14469146728516;6.90308809280396;11.1818752288818;11.1830244064331;20.8895721435547;15.5779180526733;15.7148056030273;7.27019739151001;18.888805…	0.982526004314423;0.880906403064728;0.989499568939209;0.995509684085846;0.992964267730713;0.980703473091125;0.99898886680603;0.999013245105743;0.989074885845184;0.998719036579132;0.999277472496033;0.999614119529724;0.996084153652191;0.963652193546295;0.899172365665436;0.984604597091675;0.99595320224762;0.999202847480774;0.996964871883392;0.999670326709747;0.998922228813171;0.998956441879272;0.994…	_T[Phospho (STY): 1.8%]RAS[Phospho (STY): 98.3%]QVKPGDS[Phospho (STY): 99.9%]LPR_;_T[Phospho (STY): 11.9%]RAS[Phospho (STY): 88.1%]QVKPGDS[Phospho (STY): 100%]LPR_;_T[Phospho (STY): 1.1%]RAS[Phospho (STY): 98.9%]QVKPGDS[Phospho (STY): 100%]LPR_;_T[Phospho (STY): 0.4%]RAS[Phospho (STY): 99.6%]QVKPGDS[Phospho (STY): 100%]LPR_;_T[Phospho (STY): 0.7%]RAS[Phospho (STY): 99.3%]QVKPGDS[Phospho (STY): 10…	1.34546915391638;1.43342961801245;0.721413064006331;0.952855674126816;0.591004452630771;0.960246789668332;0.615201140917165;1.12961913706254;0.65767518852494;0.674338302065574;0.763163738208179;0.689738789985763;0.840553839607504;1.25627534138246;0.633472511044409;2.24307207807823;3.0286339608682;0.860286486522901;0.742235179844899;0.627439553429089;1.02025704081262;0.639720965894767;0.6374594147…	2	_TRAS[Phospho (STY)]QVKPGDS[Phospho (STY)]LPR_.3	1	RAKGKTRASQVKPGDSLPRRGPGAAGPGASG	S		Color2 [A=255, R=169, G=169, B=169]	2	4		b-Adrenergic Receptor kinase substrate motif;PKA kinase substrate motif								adrenergic receptor activity;alcohol binding;alpha2-adrenergic receptor activity;alpha-adrenergic receptor activity;amine binding;binding;epinephrine binding;G-protein coupled amine receptor activity;G-protein coupled receptor activity;molecular transducer activity;norepinephrine binding;receptor activity;signal transducer activity;signaling receptor activity;transmembrane signaling receptor acti…	biological regulation;biosynthetic process;cell activation;cellular metabolic process;cellular nitrogen compound metabolic process;cellular process;DNA metabolic process;DNA replication;homeostatic process;macromolecule metabolic process;macromolecule modification;metabolic process;multicellular organismal process;multi-organism process;neurological system process;nitrogen compound metabolic proc…	cell part;cytoplasm;macromolecular complex;protein complex;receptor complex;synapse		7tm_1	ACTIN_CYTOSKELETON_ORGANIZATION_AND_BIOGENESIS;ACTIN_FILAMENT_BASED_PROCESS;ACTIVATION_OF_MAPK_ACTIVITY;AMINE_RECEPTOR_ACTIVITY;AUXILIARY_TRANSPORT_PROTEIN_ACTIVITY;BENPORATH_EED_TARGETS;BENPORATH_ES_WITH_H3K27ME3;BENPORATH_PRC2_TARGETS;BENPORATH_SUZ12_TARGETS;BOYLAN_MULTIPLE_MYELOMA_C_CLUSTER_UP;CAMP_MEDIATED_SIGNALING;CELL_PROLIFERATION_GO_0008283;CELL_SURFACE_RECEPTOR_LINKED_SIGNAL_TRANSDUCTIO…	Cellmembrane;Completeproteome;Disulfidebond;Glycoprotein;G-proteincoupledreceptor;Lipoprotein;Membrane;Palmitate;Receptor;Referenceproteome;Transducer;Transmembrane;Transmembranehelix		9.99154	10.1157	9.7734	9.90492	9.66944
	0.539486	-0.590956	Adra2a_S347_M1	1	Not Defined	1;2;3;4;6;7;8;9;10;12;14;16;17;19;20;22;23;24;25;26;28;31;32;33;34;35;36	Adra2a	Mus musculus	Alpha-2A adrenergic receptor	Q01338	ADA2A_MOUSE	335	FALSE	_RGPGAAGPGASGS[Phospho (STY)]GHGEER_.3	15.6018934249878;36.7464752197266;20.1721496582031;15.0057563781738;22.3529987335205;25.6896858215332;44.4957733154297;8.42092323303223;29.912914276123;23.9984436035156;13.4550228118896;43.3919792175293;13.4120779037476;16.0131664276123;16.913215637207;9.21937847137451;28.1727733612061;24.9325923919678;19.9390811920166;3.64740872383118;20.3549308776855;43.6520347595215;38.4935569763184;42.6711959…	0.999999523162842;1;0.999999165534973;0.844741880893707;0.980488359928131;0.999401748180389;0.999996483325958;0.99999612569809;0.999995946884155;0.999999701976776;0.999730706214905;0.902603030204773;0.99321711063385;0.933851063251495;0.997678101062775;0.99999988079071;0.974198043346405	_RGPGAAGPGAS[Phospho (STY): 0%]GS[Phospho (STY): 100%]GHGEER_;_RGPGAAGPGAS[Phospho (STY): 15.5%]GS[Phospho (STY): 84.5%]GHGEER_;_RGPGAAGPGAS[Phospho (STY): 2%]GS[Phospho (STY): 98%]GHGEER_;_RGPGAAGPGAS[Phospho (STY): 0.1%]GS[Phospho (STY): 99.9%]GHGEER_;_RGPGAAGPGAS[Phospho (STY): 9.7%]GS[Phospho (STY): 90.3%]GHGEER_;_RGPGAAGPGAS[Phospho (STY): 0.7%]GS[Phospho (STY): 99.3%]GHGEER_;_RGPGAAGPGAS[Ph…	1.21916014889849;2.06267972945673;1.34546915391638;1.43342961801245;0.952855674126816;0.591004452630771;1.34100310904577;1.79415336907869;1.33969932890793;1.56484242241856;1.98874115871596;0.65767518852494;1.06548002524615;0.674338302065574;0.763163738208179;0.840553839607504;0.742983017029743;1.25627534138246;0.633472511044409;2.24307207807823;0.860286486522901;1.02025704081262;0.639720965894767…	1	_RGPGAAGPGASGS[Phospho (STY)]GHGEER_.3	1	LPRRGPGAAGPGASGSGHGEERGGGAKASRW	S		Color2 [A=255, R=169, G=169, B=169]	2	4										adrenergic receptor activity;alcohol binding;alpha2-adrenergic receptor activity;alpha-adrenergic receptor activity;amine binding;binding;epinephrine binding;G-protein coupled amine receptor activity;G-protein coupled receptor activity;molecular transducer activity;norepinephrine binding;receptor activity;signal transducer activity;signaling receptor activity;transmembrane signaling receptor acti…	biological regulation;biosynthetic process;cell activation;cellular metabolic process;cellular nitrogen compound metabolic process;cellular process;DNA metabolic process;DNA replication;homeostatic process;macromolecule metabolic process;macromolecule modification;metabolic process;multicellular organismal process;multi-organism process;neurological system process;nitrogen compound metabolic proc…	cell part;cytoplasm;macromolecular complex;protein complex;receptor complex;synapse		7tm_1	ACTIN_CYTOSKELETON_ORGANIZATION_AND_BIOGENESIS;ACTIN_FILAMENT_BASED_PROCESS;ACTIVATION_OF_MAPK_ACTIVITY;AMINE_RECEPTOR_ACTIVITY;AUXILIARY_TRANSPORT_PROTEIN_ACTIVITY;BENPORATH_EED_TARGETS;BENPORATH_ES_WITH_H3K27ME3;BENPORATH_PRC2_TARGETS;BENPORATH_SUZ12_TARGETS;BOYLAN_MULTIPLE_MYELOMA_C_CLUSTER_UP;CAMP_MEDIATED_SIGNALING;CELL_PROLIFERATION_GO_0008283;CELL_SURFACE_RECEPTOR_LINKED_SIGNAL_TRANSDUCTIO…	Cellmembrane;Completeproteome;Disulfidebond;Glycoprotein;G-proteincoupledreceptor;Lipoprotein;Membrane;Palmitate;Receptor;Referenceproteome;Transducer;Transmembrane;Transmembranehelix		12.9773	12.7832	12.1198	11.3153	10.6594
	0.221222	-0.24532	Aebp2_S199_M1	1	Not Defined	1;2;3;4;5;6;7;8;9;10;11;12;13;14;15;16;17;18;19;20;21;22;23;24;25;26;27;28;29;30;31;32;33;34;35;36	Aebp2	Mus musculus	Zinc finger protein AEBP2	Q9Z248	AEBP2_MOUSE	197	FALSE	_RGS[Phospho (STY)]LEMSSDGEPLSR_.3	15.5797710418701;7.01012277603149;9.12376594543457;4.65143585205078;13.4886178970337;11.1379327774048;12.8837385177612;7.99161434173584;11.5440616607666;15.8638858795166;10.2378616333008;7.66293525695801;15.5584545135498;12.2641248703003;11.5343008041382;22.6577243804932;10.8153047561646;3.67891979217529;16.2667179107666;15.0149698257446;14.3933458328247;17.2717247009277;11.306206703186;17.829959…	0.999954581260681;0.985025644302368;0.978655636310577;0.865454256534576;0.999827563762665;0.992069363594055;0.999397575855255;0.963819205760956;0.984727561473846;0.999812602996826;0.903184294700623;0.995889067649841;0.999973714351654;0.997370839118958;0.999920189380646;1;0.999402105808258;0.782421410083771;0.999999165534973;0.999989688396454;0.999974966049194;0.999999701976776;0.997812867164612;0…	_RGS[Phospho (STY): 100%]LEMS[Phospho (STY): 0%]S[Phospho (STY): 0%]DGEPLS[Phospho (STY): 0%]R_;_RGS[Phospho (STY): 98.5%]LEMS[Phospho (STY): 0.6%]S[Phospho (STY): 0.6%]DGEPLS[Phospho (STY): 0.2%]R_;_RGS[Phospho (STY): 97.9%]LEMS[Phospho (STY): 1.6%]S[Phospho (STY): 0.5%]DGEPLS[Phospho (STY): 0%]R_;_RGS[Phospho (STY): 86.5%]LEMS[Phospho (STY): 8.6%]S[Phospho (STY): 2.6%]DGEPLS[Phospho (STY): 2.2%…	1.21916014889849;2.06267972945673;1.34546915391638;1.43342961801245;0.721413064006331;0.952855674126816;0.591004452630771;1.34100310904577;1.79415336907869;1.33969932890793;0.960246789668332;1.56484242241856;0.615201140917165;1.98874115871596;1.12961913706254;0.65767518852494;1.06548002524615;1.43348017645385;0.674338302065574;0.763163738208179;0.689738789985763;0.840553839607504;0.74298301702974…	1	_RGS[Phospho (STY)]LEMSSDGEPLSR_.3	1	TGGGGSSATSGGRRGSLEMSSDGEPLSRMDS	S		Color2 [A=255, R=169, G=169, B=169]	2	4		14-3-3 domain binding motif;Aurora-A kinase substrate motif;Calmodulin-dependent protein kinase II substrate motif;Casein kinase II substrate motif;G protein-coupled receptor kinase 1 substrate motif;GSK3 kinase substrate motif;PAK2 kinase substrate motif;Phosphorylase kinase substrate motif;PKA kinase substrate motif;PKC epsilon kinase substrate motif;PKC kinase substrate motif								binding;cation binding;core promoter proximal region DNA binding;core promoter proximal region sequence-specific DNA binding;DNA binding;ion binding;metal ion binding;nucleic acid binding;nucleic acid binding transcription factor activity;protein binding transcription factor activity;regulatory region DNA binding;regulatory region nucleic acid binding;RNA polymerase II core promoter proximal regi…	biological regulation;cellular component organization;cellular process;chromatin modification;chromatin organization;chromosome organization;organelle organization	cell part;histone methyltransferase complex;intracellular membrane-bounded organelle;intracellular organelle;macromolecular complex;nucleus;organelle;PcG protein complex;protein complex			AAGCACT,MIR-520F;AAGCCAT,MIR-135A,MIR-135B;ACCAAAG,MIR-9;ACTGTAG,MIR-139;AGCACTT,MIR-93,MIR-302A,MIR-302B,MIR-302C,MIR-302D,MIR-372,MIR-373,MIR-520E,MIR-520A,MIR-526B,MIR-520B,MIR-520C,MIR-520D;AGTCTTA,MIR-499;CAGTATT,MIR-200B,MIR-200C,MIR-429;chr12p12;CTACTGT,MIR-199A;CTTTGCA,MIR-527;DELACROIX_RAR_BOUND_ES;FOSTER_TOLERANT_MACROPHAGE_DN;GCACCTT,MIR-18A,MIR-18B;GCCATNTTG_V$YY1_Q6;GGGAGGRR_V$MAZ_Q6…	Acetylation;Alternativesplicing;Chromatinregulator;Completeproteome;DNA-binding;Metal-binding;Nucleus;Phosphoprotein;Referenceproteome;Repeat;Repressor;Transcription;Transcriptionregulation;Zinc;Zinc-finger		11.7742	12.3563	11.4756	11.9723	11.8381
	0.214718	-0.241459	Afap1_S278_M2	0.999987	Not Defined	3;11;15;16;19;20;21;23;28;30;32	Afap1	Mus musculus	Actin filament-associated protein 1	Q80YS6	AFAP1_MOUSE	276	FALSE	_KLS[Phospho (STY)]S[Phospho (STY)]ERPSSDGEGGVENGVTTC[Carbamidomethyl (C)]N[Deamidation (NQ)]GK_.3	60.085807800293;91.3062973022461;63.4922637939453;121.909957885742;77.2683181762695;58.5865364074707;99.0822525024414;84.9939041137695;115.374122619629;108.049781799316;100.170738220215	0.890280544757843;0.999987483024597;0.909574568271637;0.999745786190033;0.939721643924713;0.999851822853088;0.969499230384827;0.947224617004395;0.999571621417999;0.978216588497162;0.967140913009644	_KLS[Phospho (STY): 91.1%]S[Phospho (STY): 89%]ERPS[Phospho (STY): 13.4%]S[Phospho (STY): 6.5%]DGEGGVEN[Deamidation (NQ): 0%]GVT[Phospho (STY): 0%]T[Phospho (STY): 0%]CN[Deamidation (NQ): 100%]GK_;_KLS[Phospho (STY): 100%]S[Phospho (STY): 100%]ERPS[Phospho (STY): 0%]S[Phospho (STY): 0%]DGEGGVEN[Deamidation (NQ): 0%]GVT[Phospho (STY): 0%]T[Phospho (STY): 0%]CN[Deamidation (NQ): 100%]GK_;_KLS[Phosp…	1.34546915391638;0.960246789668332;1.12961913706254;0.65767518852494;0.674338302065574;0.763163738208179;0.689738789985763;0.742983017029743;0.860286486522901;0.627439553429089;0.639720965894767	2	_KLS[Phospho (STY)]S[Phospho (STY)]ERPSSDGEGGVENGVTTC[Carbamidomethyl (C)]N[Deamidation (NQ)]GK_.3	1	STSAPVNKAELEKKLSSERPSSDGEGGVENG	S		Color2 [A=255, R=169, G=169, B=169]	2	4		Calmodulin-dependent protein kinase II substrate motif;Casein kinase II substrate motif;Chk1 kinase substrate motif;G protein-coupled receptor kinase 1 substrate motif;PKA kinase substrate motif;PKC kinase substrate motif									biological regulation;regulation of organelle organization	cell part;cytoplasm;cytoskeleton;intracellular non-membrane-bounded organelle;intracellular organelle;organelle		PH	ACCAAAG,MIR-9;ACTGTGA,MIR-27A,MIR-27B;ALFANO_MYC_TARGETS;BENPORATH_CYCLING_GENES;BOYLAN_MULTIPLE_MYELOMA_D_UP;CAIRO_LIVER_DEVELOPMENT_UP;chr4p16;CTACTGT,MIR-199A;CTTTGT_V$LEF1_Q2;DACOSTA_UV_RESPONSE_VIA_ERCC3_COMMON_DN;DACOSTA_UV_RESPONSE_VIA_ERCC3_DN;DODD_NASOPHARYNGEAL_CARCINOMA_DN;ENK_UV_RESPONSE_KERATINOCYTE_DN;GEISS_RESPONSE_TO_DSRNA_UP;GOBERT_OLIGODENDROCYTE_DIFFERENTIATION_DN;GRUETZMANN_PA…	Acetylation;Actin-binding;Coiledcoil;Completeproteome;Cytoplasm;Cytoskeleton;Phosphoprotein;Referenceproteome;Repeat;SH3-binding		9.99154	10.1157	9.7734	9.90492	9.66944
	0.214718	-0.241459	Afap1_S279_M2	0.999987	Not Defined	3;11;15;16;19;20;21;23;28;30;32	Afap1	Mus musculus	Actin filament-associated protein 1	Q80YS6	AFAP1_MOUSE	276	FALSE	_KLS[Phospho (STY)]S[Phospho (STY)]ERPSSDGEGGVENGVTTC[Carbamidomethyl (C)]N[Deamidation (NQ)]GK_.3	60.085807800293;91.3062973022461;63.4922637939453;121.909957885742;77.2683181762695;58.5865364074707;99.0822525024414;84.9939041137695;115.374122619629;108.049781799316;100.170738220215	0.890280544757843;0.999987483024597;0.909574568271637;0.999745786190033;0.939721643924713;0.999851822853088;0.969499230384827;0.947224617004395;0.999571621417999;0.978216588497162;0.967140913009644	_KLS[Phospho (STY): 91.1%]S[Phospho (STY): 89%]ERPS[Phospho (STY): 13.4%]S[Phospho (STY): 6.5%]DGEGGVEN[Deamidation (NQ): 0%]GVT[Phospho (STY): 0%]T[Phospho (STY): 0%]CN[Deamidation (NQ): 100%]GK_;_KLS[Phospho (STY): 100%]S[Phospho (STY): 100%]ERPS[Phospho (STY): 0%]S[Phospho (STY): 0%]DGEGGVEN[Deamidation (NQ): 0%]GVT[Phospho (STY): 0%]T[Phospho (STY): 0%]CN[Deamidation (NQ): 100%]GK_;_KLS[Phosp…	1.34546915391638;0.960246789668332;1.12961913706254;0.65767518852494;0.674338302065574;0.763163738208179;0.689738789985763;0.742983017029743;0.860286486522901;0.627439553429089;0.639720965894767	2	_KLS[Phospho (STY)]S[Phospho (STY)]ERPSSDGEGGVENGVTTC[Carbamidomethyl (C)]N[Deamidation (NQ)]GK_.3	1	TSAPVNKAELEKKLSSERPSSDGEGGVENGV	S		Color2 [A=255, R=169, G=169, B=169]	2	4		G protein-coupled receptor kinase 1 substrate motif;GSK3 kinase substrate motif;MDC1 BRCT domain binding motif;PKA kinase substrate motif;PKC kinase substrate motif;Plk1 PBD domain binding motif									biological regulation;regulation of organelle organization	cell part;cytoplasm;cytoskeleton;intracellular non-membrane-bounded organelle;intracellular organelle;organelle		PH	ACCAAAG,MIR-9;ACTGTGA,MIR-27A,MIR-27B;ALFANO_MYC_TARGETS;BENPORATH_CYCLING_GENES;BOYLAN_MULTIPLE_MYELOMA_D_UP;CAIRO_LIVER_DEVELOPMENT_UP;chr4p16;CTACTGT,MIR-199A;CTTTGT_V$LEF1_Q2;DACOSTA_UV_RESPONSE_VIA_ERCC3_COMMON_DN;DACOSTA_UV_RESPONSE_VIA_ERCC3_DN;DODD_NASOPHARYNGEAL_CARCINOMA_DN;ENK_UV_RESPONSE_KERATINOCYTE_DN;GEISS_RESPONSE_TO_DSRNA_UP;GOBERT_OLIGODENDROCYTE_DIFFERENTIATION_DN;GRUETZMANN_PA…	Acetylation;Actin-binding;Coiledcoil;Completeproteome;Cytoplasm;Cytoskeleton;Phosphoprotein;Referenceproteome;Repeat;SH3-binding		9.99154	10.1157	9.7734	9.90492	9.66944
	0	NaN	Afap1_S283_M1	0.948925	Not Defined	6;12;17;25;28;29;30;36;12;18;25;30	Afap1	Mus musculus	Actin filament-associated protein 1	Q80YS6	AFAP1_MOUSE	276;277	FALSE	_KLSSERPS[Phospho (STY)]SDGEGGVEN[Deamidation (NQ)]GVTTC[Carbamidomethyl (C)]N[Deamidation (NQ)]GK_.3;_LSSERPS[Phospho (STY)]SDGEGGVEN[Deamidation (NQ)]GVTTC[Carbamidomethyl (C)]N[Deamidation (NQ)]GK_.3	51.6627616882324;55.1927223205566;78.4211959838867;39.411808013916;91.9526748657227;84.3364639282227;109.024856567383;129.484405517578;55.9256629943848;45.1411514282227;144.985198974609;130.390029907227	0.816454350948334;0.797826409339905;0.948925256729126;0.794514119625092;0.913998246192932;0.854081690311432;0.814199149608612;0.891986310482025;0.936289072036743;0.887194931507111;0.941288948059082;0.8578200340271	_KLS[Phospho (STY): 0.4%]S[Phospho (STY): 0.3%]ERPS[Phospho (STY): 81.6%]S[Phospho (STY): 17.7%]DGEGGVEN[Deamidation (NQ): 100%]GVT[Phospho (STY): 0%]T[Phospho (STY): 0%]CN[Deamidation (NQ): 100%]GK_;_KLS[Phospho (STY): 0.5%]S[Phospho (STY): 0.4%]ERPS[Phospho (STY): 79.8%]S[Phospho (STY): 19.3%]DGEGGVEN[Deamidation (NQ): 100%]GVT[Phospho (STY): 0%]T[Phospho (STY): 0%]CN[Deamidation (NQ): 100%]GK_…	0.952855674126816;1.56484242241856;1.06548002524615;0.633472511044409;0.860286486522901;0.742235179844899;0.627439553429089;0.782839175540819;1.56484242241856;1.43348017645385;0.633472511044409;0.627439553429089	1	_KLSSERPS[Phospho (STY)]SDGEGGVEN[Deamidation (NQ)]GVTTC[Carbamidomethyl (C)]N[Deamidation (NQ)]GK_.3;_LSSERPS[Phospho (STY)]SDGEGGVEN[Deamidation (NQ)]GVTTC[Carbamidomethyl (C)]N[Deamidation (NQ)]GK_.3	2	VNKAELEKKLSSERPSSDGEGGVENGVTTCN	S		Color2 [A=255, R=169, G=169, B=169]	1	4		Casein kinase I substrate motif;DNA dependent Protein kinase substrate motif;MAPKAPK2 kinase substrate motif;PKA kinase substrate motif;PKC kinase substrate motif									biological regulation;regulation of organelle organization	cell part;cytoplasm;cytoskeleton;intracellular non-membrane-bounded organelle;intracellular organelle;organelle		PH	ACCAAAG,MIR-9;ACTGTGA,MIR-27A,MIR-27B;ALFANO_MYC_TARGETS;BENPORATH_CYCLING_GENES;BOYLAN_MULTIPLE_MYELOMA_D_UP;CAIRO_LIVER_DEVELOPMENT_UP;chr4p16;CTACTGT,MIR-199A;CTTTGT_V$LEF1_Q2;DACOSTA_UV_RESPONSE_VIA_ERCC3_COMMON_DN;DACOSTA_UV_RESPONSE_VIA_ERCC3_DN;DODD_NASOPHARYNGEAL_CARCINOMA_DN;ENK_UV_RESPONSE_KERATINOCYTE_DN;GEISS_RESPONSE_TO_DSRNA_UP;GOBERT_OLIGODENDROCYTE_DIFFERENTIATION_DN;GRUETZMANN_PA…	Acetylation;Actin-binding;Coiledcoil;Completeproteome;Cytoplasm;Cytoskeleton;Phosphoprotein;Referenceproteome;Repeat;SH3-binding		NaN	NaN	NaN	NaN	NaN
	0.135894	-0.468371	Afap1_S284_M1	0.998628	Not Defined	5;16;32;33;34;3;6;11;16;17;19;21;22;23;25;27;28;30;31;32;33;34;35;3;10;13;16;23;29;33;2;4;5;6;8;9;11;12;13;14;15;16;17;20;21;22;23;27;29;31;32;33;34;35	Afap1	Mus musculus	Actin filament-associated protein 1	Q80YS6	AFAP1_MOUSE	276;277	FALSE	_KLSSERPSS[Phospho (STY)]DGEGGVEN[Deamidation (NQ)]GVTTC[Carbamidomethyl (C)]N[Deamidation (NQ)]GK_.3;_LSSERPSS[Phospho (STY)]DGEGGVENGVTTC[Carbamidomethyl (C)]N[Deamidation (NQ)]GK_.3;_LSSERPSS[Phospho (STY)]DGEGGVEN[Deamidation (NQ)]GVTTC[Carbamidomethyl (C)]NGK_.3;_LSSERPSS[Phospho (STY)]DGEGGVEN[Deamidation (NQ)]GVTTC[Carbamidomethyl (C)]N[Deamidation (NQ)]GK_.3	93.2649765014648;97.051383972168;107.77912902832;107.107139587402;108.380683898926;84.379753112793;57.2850036621094;75.9212646484375;100.637939453125;108.414459228516;82.4464797973633;85.0765380859375;132.161911010742;111.899856567383;121.690002441406;77.9795074462891;138.260345458984;118.523811340332;120.827629089355;133.378005981445;101.415306091309;117.939041137695;88.7978744506836;68.12818145…	0.861925005912781;0.866826593875885;0.99338173866272;0.919280409812927;0.896501123905182;0.915984034538269;0.99465537071228;0.782656192779541;0.956235766410828;0.922551989555359;0.947535634040833;0.914662480354309;0.914000988006592;0.958014070987701;0.922489881515503;0.905076801776886;0.976843357086182;0.878646552562714;0.918237328529358;0.961110234260559;0.965950667858124;0.958314657211304;0.921…	_KLS[Phospho (STY): 0%]S[Phospho (STY): 0%]ERPS[Phospho (STY): 13.8%]S[Phospho (STY): 86.2%]DGEGGVEN[Deamidation (NQ): 100%]GVT[Phospho (STY): 0%]T[Phospho (STY): 0%]CN[Deamidation (NQ): 100%]GK_;_KLS[Phospho (STY): 0.1%]S[Phospho (STY): 0.5%]ERPS[Phospho (STY): 12.7%]S[Phospho (STY): 86.7%]DGEGGVEN[Deamidation (NQ): 100%]GVT[Phospho (STY): 0%]T[Phospho (STY): 0%]CN[Deamidation (NQ): 100%]GK_;_KL…	0.721413064006331;0.65767518852494;0.639720965894767;0.637459414740307;0.690662597547563;1.34546915391638;0.952855674126816;0.960246789668332;0.65767518852494;1.06548002524615;0.674338302065574;0.689738789985763;0.840553839607504;0.742983017029743;0.633472511044409;3.0286339608682;0.860286486522901;0.627439553429089;1.02025704081262;0.639720965894767;0.637459414740307;0.690662597547563;1.85937673…	1	_KLSSERPSS[Phospho (STY)]DGEGGVEN[Deamidation (NQ)]GVTTC[Carbamidomethyl (C)]N[Deamidation (NQ)]GK_.3;_LSSERPSS[Phospho (STY)]DGEGGVENGVTTC[Carbamidomethyl (C)]N[Deamidation (NQ)]GK_.3;_LSSERPSS[Phospho (STY)]DGEGGVEN[Deamidation (NQ)]GVTTC[Carbamidomethyl (C)]NGK_.3;_LSSERPSS[Phospho (STY)]DGEGGVEN[Deamidation (NQ)]GVTTC[Carbamidomethyl (C)]N[Deamidation (NQ)]GK_.3	4	NKAELEKKLSSERPSSDGEGGVENGVTTCNG	S		Color2 [A=255, R=169, G=169, B=169]	2	4		14-3-3 domain binding motif;Calmodulin-dependent protein kinase II substrate motif;Casein kinase II substrate motif;MDC1 BRCT domain binding motif;PKA kinase substrate motif;PKC kinase substrate motif;Plk1 PBD domain binding motif									biological regulation;regulation of organelle organization	cell part;cytoplasm;cytoskeleton;intracellular non-membrane-bounded organelle;intracellular organelle;organelle		PH	ACCAAAG,MIR-9;ACTGTGA,MIR-27A,MIR-27B;ALFANO_MYC_TARGETS;BENPORATH_CYCLING_GENES;BOYLAN_MULTIPLE_MYELOMA_D_UP;CAIRO_LIVER_DEVELOPMENT_UP;chr4p16;CTACTGT,MIR-199A;CTTTGT_V$LEF1_Q2;DACOSTA_UV_RESPONSE_VIA_ERCC3_COMMON_DN;DACOSTA_UV_RESPONSE_VIA_ERCC3_DN;DODD_NASOPHARYNGEAL_CARCINOMA_DN;ENK_UV_RESPONSE_KERATINOCYTE_DN;GEISS_RESPONSE_TO_DSRNA_UP;GOBERT_OLIGODENDROCYTE_DIFFERENTIATION_DN;GRUETZMANN_PA…	Acetylation;Actin-binding;Coiledcoil;Completeproteome;Cytoplasm;Cytoskeleton;Phosphoprotein;Referenceproteome;Repeat;SH3-binding		13.8622	17.1348	16.8129	16.0563	16.0514
	0	NaN	Afap1_S343_M2	0.960517	Not Defined	29;30;34	Afap1	Mus musculus	Actin filament-associated protein 1	Q80YS6	AFAP1_MOUSE	334	FALSE	_KKPSTDEQTS[Phospho (STY)]S[Phospho (STY)]AEEDVPTC[Carbamidomethyl (C)]GYLNVLSNSR_.3	54.3104820251465;70.4786071777344;80.4365005493164	0.939687490463257;0.906298518180847;0.960516631603241	_KKPS[Phospho (STY): 0%]T[Phospho (STY): 0%]DEQT[Phospho (STY): 9.1%]S[Phospho (STY): 96.9%]S[Phospho (STY): 94%]AEEDVPT[Phospho (STY): 0%]CGY[Phospho (STY): 0%]LNVLS[Phospho (STY): 0%]NS[Phospho (STY): 0%]R_;_KKPS[Phospho (STY): 0%]T[Phospho (STY): 0%]DEQT[Phospho (STY): 14.1%]S[Phospho (STY): 95.3%]S[Phospho (STY): 90.6%]AEEDVPT[Phospho (STY): 0%]CGY[Phospho (STY): 0%]LNVLS[Phospho (STY): 0%]NS…	0.742235179844899;0.627439553429089;0.690662597547563	2	_KKPSTDEQTS[Phospho (STY)]S[Phospho (STY)]AEEDVPTC[Carbamidomethyl (C)]GYLNVLSNSR_.3	1	IIGLGKKKPSTDEQTSSAEEDVPTCGYLNVL	S		Color2 [A=255, R=169, G=169, B=169]	1	4		Casein kinase I substrate motif;Casein kinase II substrate motif									biological regulation;regulation of organelle organization	cell part;cytoplasm;cytoskeleton;intracellular non-membrane-bounded organelle;intracellular organelle;organelle		PH	ACCAAAG,MIR-9;ACTGTGA,MIR-27A,MIR-27B;ALFANO_MYC_TARGETS;BENPORATH_CYCLING_GENES;BOYLAN_MULTIPLE_MYELOMA_D_UP;CAIRO_LIVER_DEVELOPMENT_UP;chr4p16;CTACTGT,MIR-199A;CTTTGT_V$LEF1_Q2;DACOSTA_UV_RESPONSE_VIA_ERCC3_COMMON_DN;DACOSTA_UV_RESPONSE_VIA_ERCC3_DN;DODD_NASOPHARYNGEAL_CARCINOMA_DN;ENK_UV_RESPONSE_KERATINOCYTE_DN;GEISS_RESPONSE_TO_DSRNA_UP;GOBERT_OLIGODENDROCYTE_DIFFERENTIATION_DN;GRUETZMANN_PA…	Acetylation;Actin-binding;Coiledcoil;Completeproteome;Cytoplasm;Cytoskeleton;Phosphoprotein;Referenceproteome;Repeat;SH3-binding		NaN	NaN	NaN	NaN	NaN
	0	NaN	Afap1_S344_M1	0.986411	Not Defined	10;15;28;32;33	Afap1	Mus musculus	Actin filament-associated protein 1	Q80YS6	AFAP1_MOUSE	334	FALSE	_KKPSTDEQTSS[Phospho (STY)]AEEDVPTC[Carbamidomethyl (C)]GYLNVLSNSR_.3	16.9045104980469;18.0060539245605;27.5663909912109;18.5979995727539;24.0545539855957	0.875102639198303;0.966698169708252;0.986410677433014;0.932588517665863;0.977991223335266	_KKPS[Phospho (STY): 2.8%]T[Phospho (STY): 2.8%]DEQT[Phospho (STY): 2.6%]S[Phospho (STY): 4.3%]S[Phospho (STY): 87.5%]AEEDVPT[Phospho (STY): 0%]CGY[Phospho (STY): 0%]LNVLS[Phospho (STY): 0%]NS[Phospho (STY): 0%]R_;_KKPS[Phospho (STY): 0.1%]T[Phospho (STY): 0.1%]DEQT[Phospho (STY): 0.6%]S[Phospho (STY): 0.9%]S[Phospho (STY): 96.7%]AEEDVPT[Phospho (STY): 0.1%]CGY[Phospho (STY): 1.4%]LNVLS[Phospho (…	1.33969932890793;1.12961913706254;0.860286486522901;0.639720965894767;0.637459414740307	1	_KKPSTDEQTSS[Phospho (STY)]AEEDVPTC[Carbamidomethyl (C)]GYLNVLSNSR_.3	1	IGLGKKKPSTDEQTSSAEEDVPTCGYLNVLS	S		Color2 [A=255, R=169, G=169, B=169]	1	4		Casein kinase II substrate motif;MDC1 BRCT domain binding motif;Plk1 PBD domain binding motif									biological regulation;regulation of organelle organization	cell part;cytoplasm;cytoskeleton;intracellular non-membrane-bounded organelle;intracellular organelle;organelle		PH	ACCAAAG,MIR-9;ACTGTGA,MIR-27A,MIR-27B;ALFANO_MYC_TARGETS;BENPORATH_CYCLING_GENES;BOYLAN_MULTIPLE_MYELOMA_D_UP;CAIRO_LIVER_DEVELOPMENT_UP;chr4p16;CTACTGT,MIR-199A;CTTTGT_V$LEF1_Q2;DACOSTA_UV_RESPONSE_VIA_ERCC3_COMMON_DN;DACOSTA_UV_RESPONSE_VIA_ERCC3_DN;DODD_NASOPHARYNGEAL_CARCINOMA_DN;ENK_UV_RESPONSE_KERATINOCYTE_DN;GEISS_RESPONSE_TO_DSRNA_UP;GOBERT_OLIGODENDROCYTE_DIFFERENTIATION_DN;GRUETZMANN_PA…	Acetylation;Actin-binding;Coiledcoil;Completeproteome;Cytoplasm;Cytoskeleton;Phosphoprotein;Referenceproteome;Repeat;SH3-binding		NaN	NaN	NaN	NaN	NaN
	0	NaN	Afap1_S344_M2	0.960517	Not Defined	29;30;34	Afap1	Mus musculus	Actin filament-associated protein 1	Q80YS6	AFAP1_MOUSE	334	FALSE	_KKPSTDEQTS[Phospho (STY)]S[Phospho (STY)]AEEDVPTC[Carbamidomethyl (C)]GYLNVLSNSR_.3	54.3104820251465;70.4786071777344;80.4365005493164	0.939687490463257;0.906298518180847;0.960516631603241	_KKPS[Phospho (STY): 0%]T[Phospho (STY): 0%]DEQT[Phospho (STY): 9.1%]S[Phospho (STY): 96.9%]S[Phospho (STY): 94%]AEEDVPT[Phospho (STY): 0%]CGY[Phospho (STY): 0%]LNVLS[Phospho (STY): 0%]NS[Phospho (STY): 0%]R_;_KKPS[Phospho (STY): 0%]T[Phospho (STY): 0%]DEQT[Phospho (STY): 14.1%]S[Phospho (STY): 95.3%]S[Phospho (STY): 90.6%]AEEDVPT[Phospho (STY): 0%]CGY[Phospho (STY): 0%]LNVLS[Phospho (STY): 0%]NS…	0.742235179844899;0.627439553429089;0.690662597547563	2	_KKPSTDEQTS[Phospho (STY)]S[Phospho (STY)]AEEDVPTC[Carbamidomethyl (C)]GYLNVLSNSR_.3	1	IGLGKKKPSTDEQTSSAEEDVPTCGYLNVLS	S		Color2 [A=255, R=169, G=169, B=169]	1	4		Casein kinase II substrate motif;MDC1 BRCT domain binding motif;Plk1 PBD domain binding motif									biological regulation;regulation of organelle organization	cell part;cytoplasm;cytoskeleton;intracellular non-membrane-bounded organelle;intracellular organelle;organelle		PH	ACCAAAG,MIR-9;ACTGTGA,MIR-27A,MIR-27B;ALFANO_MYC_TARGETS;BENPORATH_CYCLING_GENES;BOYLAN_MULTIPLE_MYELOMA_D_UP;CAIRO_LIVER_DEVELOPMENT_UP;chr4p16;CTACTGT,MIR-199A;CTTTGT_V$LEF1_Q2;DACOSTA_UV_RESPONSE_VIA_ERCC3_COMMON_DN;DACOSTA_UV_RESPONSE_VIA_ERCC3_DN;DODD_NASOPHARYNGEAL_CARCINOMA_DN;ENK_UV_RESPONSE_KERATINOCYTE_DN;GEISS_RESPONSE_TO_DSRNA_UP;GOBERT_OLIGODENDROCYTE_DIFFERENTIATION_DN;GRUETZMANN_PA…	Acetylation;Actin-binding;Coiledcoil;Completeproteome;Cytoplasm;Cytoskeleton;Phosphoprotein;Referenceproteome;Repeat;SH3-binding		NaN	NaN	NaN	NaN	NaN
	1.21233	-1.07466	Afap1_S549_M1	1	Not Defined	1;2;3;5;6;7;8;9;10;11;12;13;14;15;16;17;18;19;20;21;22;23;24;25;27;28;29;30;31;32;33;34;35;36	Afap1	Mus musculus	Actin filament-associated protein 1	Q80YS6	AFAP1_MOUSE	547	FALSE	_TAS[Phospho (STY)]NAEQYK_.2	12.5523443222046;21.8520278930664;7.83074331283569;10.2884273529053;4.92051458358765;9.64091968536377;19.3171672821045;11.684886932373;24.6300163269043;10.7798519134521;12.5975151062012;6.87741899490356;13.6591329574585;5.17205286026001;7.84137725830078;12.780800819397;7.24936008453369;7.84598016738892;19.3883247375488;7.5188159942627;15.8671846389771;4.63347673416138;7.05156803131104;17.79497528…	0.999954581260681;0.999999761581421;0.995632588863373;0.999776542186737;0.961851239204407;0.999646663665771;0.999970614910126;0.999724626541138;0.999938309192657;0.999768376350403;0.999945163726807;0.98399418592453;0.999867081642151;0.970081567764282;0.994803369045258;0.999984681606293;0.995302021503448;0.997877061367035;0.999986112117767;0.991998493671417;0.999995350837708;0.949804425239563;0.99…	_T[Phospho (STY): 0%]AS[Phospho (STY): 100%]NAEQY[Phospho (STY): 0%]K_;_T[Phospho (STY): 0.3%]AS[Phospho (STY): 99.6%]NAEQY[Phospho (STY): 0.1%]K_;_T[Phospho (STY): 1.9%]AS[Phospho (STY): 96.2%]NAEQY[Phospho (STY): 1.9%]K_;_T[Phospho (STY): 1.3%]AS[Phospho (STY): 98.4%]NAEQY[Phospho (STY): 0.3%]K_;_T[Phospho (STY): 1.5%]AS[Phospho (STY): 97%]NAEQY[Phospho (STY): 1.5%]K_;_T[Phospho (STY): 0.4%]AS[…	1.21916014889849;2.06267972945673;1.34546915391638;0.721413064006331;0.952855674126816;0.591004452630771;1.34100310904577;1.79415336907869;1.33969932890793;0.960246789668332;1.56484242241856;0.615201140917165;1.98874115871596;1.12961913706254;0.65767518852494;1.06548002524615;1.43348017645385;0.674338302065574;0.763163738208179;0.689738789985763;0.840553839607504;0.742983017029743;1.2562753413824…	1	_TAS[Phospho (STY)]NAEQYK_.2	1	QQKKVETAGGVKRTASNAEQYKYGKNRVEAD	S		Color2 [A=255, R=169, G=169, B=169]	2	4		14-3-3 domain binding motif;Calmodulin-dependent protein kinase II substrate motif;Calmodulin-dependent protein kinase IV substrate motif;Casein kinase II substrate motif;Chk1 kinase substrate motif;PKA kinase substrate motif;PKC kinase substrate motif									biological regulation;regulation of organelle organization	cell part;cytoplasm;cytoskeleton;intracellular non-membrane-bounded organelle;intracellular organelle;organelle		PH	ACCAAAG,MIR-9;ACTGTGA,MIR-27A,MIR-27B;ALFANO_MYC_TARGETS;BENPORATH_CYCLING_GENES;BOYLAN_MULTIPLE_MYELOMA_D_UP;CAIRO_LIVER_DEVELOPMENT_UP;chr4p16;CTACTGT,MIR-199A;CTTTGT_V$LEF1_Q2;DACOSTA_UV_RESPONSE_VIA_ERCC3_COMMON_DN;DACOSTA_UV_RESPONSE_VIA_ERCC3_DN;DODD_NASOPHARYNGEAL_CARCINOMA_DN;ENK_UV_RESPONSE_KERATINOCYTE_DN;GEISS_RESPONSE_TO_DSRNA_UP;GOBERT_OLIGODENDROCYTE_DIFFERENTIATION_DN;GRUETZMANN_PA…	Acetylation;Actin-binding;Coiledcoil;Completeproteome;Cytoplasm;Cytoskeleton;Phosphoprotein;Referenceproteome;Repeat;SH3-binding		13.2959	13.3482	12.1374	11.4387	11.412
	0	NaN	Afap1_S665_M2	0.997777	Not Defined	1;25;28;30;31;32;33;34;36	Afap1	Mus musculus	Actin filament-associated protein 1	Q80YS6	AFAP1_MOUSE	662	FALSE	_SGTS[Phospho (STY)]SPQS[Phospho (STY)]PVFR_.2	8.53415679931641;17.6332187652588;15.1921577453613;18.6750755310059;28.7019290924072;13.8846158981323;11.4408550262451;27.2987594604492;9.49886322021484	0.907912850379944;0.91421777009964;0.924450159072876;0.991298794746399;0.99777740240097;0.969845950603485;0.960524797439575;0.996465086936951;0.897882521152496	_S[Phospho (STY): 0.2%]GT[Phospho (STY): 2.5%]S[Phospho (STY): 90.8%]S[Phospho (STY): 6.8%]PQS[Phospho (STY): 99.7%]PVFR_;_S[Phospho (STY): 0.6%]GT[Phospho (STY): 8%]S[Phospho (STY): 91.4%]S[Phospho (STY): 0%]PQS[Phospho (STY): 100%]PVFR_;_S[Phospho (STY): 5.1%]GT[Phospho (STY): 0.2%]S[Phospho (STY): 92.4%]S[Phospho (STY): 2.2%]PQS[Phospho (STY): 100%]PVFR_;_S[Phospho (STY): 0.1%]GT[Phospho (STY)…	1.21916014889849;0.633472511044409;0.860286486522901;0.627439553429089;1.02025704081262;0.639720965894767;0.637459414740307;0.690662597547563;0.782839175540819	2	_SGTS[Phospho (STY)]SPQS[Phospho (STY)]PVFR_.2	1	GGVTLGLAIEPRSGTSSPQSPVFRHRTLENS	S	Q9JLN9	Color2 [A=255, R=169, G=169, B=169]	1	4		G protein-coupled receptor kinase 1 substrate motif;GSK3 kinase substrate motif	mTOR								biological regulation;regulation of organelle organization	cell part;cytoplasm;cytoskeleton;intracellular non-membrane-bounded organelle;intracellular organelle;organelle		PH	ACCAAAG,MIR-9;ACTGTGA,MIR-27A,MIR-27B;ALFANO_MYC_TARGETS;BENPORATH_CYCLING_GENES;BOYLAN_MULTIPLE_MYELOMA_D_UP;CAIRO_LIVER_DEVELOPMENT_UP;chr4p16;CTACTGT,MIR-199A;CTTTGT_V$LEF1_Q2;DACOSTA_UV_RESPONSE_VIA_ERCC3_COMMON_DN;DACOSTA_UV_RESPONSE_VIA_ERCC3_DN;DODD_NASOPHARYNGEAL_CARCINOMA_DN;ENK_UV_RESPONSE_KERATINOCYTE_DN;GEISS_RESPONSE_TO_DSRNA_UP;GOBERT_OLIGODENDROCYTE_DIFFERENTIATION_DN;GRUETZMANN_PA…	Acetylation;Actin-binding;Coiledcoil;Completeproteome;Cytoplasm;Cytoskeleton;Phosphoprotein;Referenceproteome;Repeat;SH3-binding		NaN	NaN	NaN	NaN	NaN
	0.583524	-0.445913	Afap1_S669_M1	1	Not Defined	1;2;3;4;5;6;7;8;9;10;11;12;13;14;15;16;17;18;19;20;21;22;23;24;25;26;27;28;29;30;31;32;33;34;35;36	Afap1	Mus musculus	Actin filament-associated protein 1	Q80YS6	AFAP1_MOUSE	662	FALSE	_SGTSSPQS[Phospho (STY)]PVFR_.2	35.0100059509277;43.2458724975586;29.6394290924072;27.9168338775635;42.8605766296387;28.7886161804199;42.260311126709;39.8260955810547;43.6520118713379;35.1444816589355;41.4403266906738;53.677604675293;38.6428680419922;32.0265846252441;42.3225059509277;46.3335609436035;31.3599338531494;31.8730201721191;38.2610130310059;27.4669246673584;27.6630764007568;32.8323593139648;39.1035919189453;31.7848205…	1	_S[Phospho (STY): 0%]GT[Phospho (STY): 0%]S[Phospho (STY): 0%]S[Phospho (STY): 0%]PQS[Phospho (STY): 100%]PVFR_	1.21916014889849;2.06267972945673;1.34546915391638;1.43342961801245;0.721413064006331;0.952855674126816;0.591004452630771;1.34100310904577;1.79415336907869;1.33969932890793;0.960246789668332;1.56484242241856;0.615201140917165;1.98874115871596;1.12961913706254;0.65767518852494;1.06548002524615;1.43348017645385;0.674338302065574;0.763163738208179;0.689738789985763;0.840553839607504;0.74298301702974…	1	_SGTSSPQS[Phospho (STY)]PVFR_.2	1	LGLAIEPRSGTSSPQSPVFRHRTLENSPISS	S	Q9JLN9	Color2 [A=255, R=169, G=169, B=169]	2	4		ERK1,2 kinase substrate motif;GSK-3, ERK1, ERK2, CDK5 substrate motif;MAPKAPK2 kinase substrate motif;WW domain binding motif	mTOR								biological regulation;regulation of organelle organization	cell part;cytoplasm;cytoskeleton;intracellular non-membrane-bounded organelle;intracellular organelle;organelle		PH	ACCAAAG,MIR-9;ACTGTGA,MIR-27A,MIR-27B;ALFANO_MYC_TARGETS;BENPORATH_CYCLING_GENES;BOYLAN_MULTIPLE_MYELOMA_D_UP;CAIRO_LIVER_DEVELOPMENT_UP;chr4p16;CTACTGT,MIR-199A;CTTTGT_V$LEF1_Q2;DACOSTA_UV_RESPONSE_VIA_ERCC3_COMMON_DN;DACOSTA_UV_RESPONSE_VIA_ERCC3_DN;DODD_NASOPHARYNGEAL_CARCINOMA_DN;ENK_UV_RESPONSE_KERATINOCYTE_DN;GEISS_RESPONSE_TO_DSRNA_UP;GOBERT_OLIGODENDROCYTE_DIFFERENTIATION_DN;GRUETZMANN_PA…	Acetylation;Actin-binding;Coiledcoil;Completeproteome;Cytoplasm;Cytoskeleton;Phosphoprotein;Referenceproteome;Repeat;SH3-binding		17.9083	17.1587	16.9489	17.3093	17.2903
	0	NaN	Afap1_S669_M2	0.997777	Not Defined	5;6;13;16;1;25;28;30;31;32;33;34;36	Afap1	Mus musculus	Actin filament-associated protein 1	Q80YS6	AFAP1_MOUSE	662	FALSE	_SGTSS[Phospho (STY)]PQS[Phospho (STY)]PVFR_.2;_SGTS[Phospho (STY)]SPQS[Phospho (STY)]PVFR_.2	9.95759582519531;9.61648082733154;14.4042911529541;15.2306079864502;8.53415679931641;17.6332187652588;15.1921577453613;18.6750755310059;28.7019290924072;13.8846158981323;11.4408550262451;27.2987594604492;9.49886322021484	0.841754674911499;0.98275887966156;0.855371057987213;0.890710592269897;0.907912850379944;0.91421777009964;0.924450159072876;0.991298794746399;0.99777740240097;0.969845950603485;0.960524797439575;0.996465086936951;0.897882521152496	_S[Phospho (STY): 0%]GT[Phospho (STY): 0.1%]S[Phospho (STY): 15.7%]S[Phospho (STY): 84.2%]PQS[Phospho (STY): 99.9%]PVFR_;_S[Phospho (STY): 0.1%]GT[Phospho (STY): 0.1%]S[Phospho (STY): 1.7%]S[Phospho (STY): 98.3%]PQS[Phospho (STY): 99.9%]PVFR_;_S[Phospho (STY): 0%]GT[Phospho (STY): 0.2%]S[Phospho (STY): 14.3%]S[Phospho (STY): 85.5%]PQS[Phospho (STY): 100%]PVFR_;_S[Phospho (STY): 0%]GT[Phospho (STY…	0.721413064006331;0.952855674126816;0.615201140917165;0.65767518852494;1.21916014889849;0.633472511044409;0.860286486522901;0.627439553429089;1.02025704081262;0.639720965894767;0.637459414740307;0.690662597547563;0.782839175540819	2	_SGTSS[Phospho (STY)]PQS[Phospho (STY)]PVFR_.2;_SGTS[Phospho (STY)]SPQS[Phospho (STY)]PVFR_.2	2	LGLAIEPRSGTSSPQSPVFRHRTLENSPISS	S	Q9JLN9	Color2 [A=255, R=169, G=169, B=169]	1	4		ERK1,2 kinase substrate motif;GSK-3, ERK1, ERK2, CDK5 substrate motif;MAPKAPK2 kinase substrate motif;WW domain binding motif	mTOR								biological regulation;regulation of organelle organization	cell part;cytoplasm;cytoskeleton;intracellular non-membrane-bounded organelle;intracellular organelle;organelle		PH	ACCAAAG,MIR-9;ACTGTGA,MIR-27A,MIR-27B;ALFANO_MYC_TARGETS;BENPORATH_CYCLING_GENES;BOYLAN_MULTIPLE_MYELOMA_D_UP;CAIRO_LIVER_DEVELOPMENT_UP;chr4p16;CTACTGT,MIR-199A;CTTTGT_V$LEF1_Q2;DACOSTA_UV_RESPONSE_VIA_ERCC3_COMMON_DN;DACOSTA_UV_RESPONSE_VIA_ERCC3_DN;DODD_NASOPHARYNGEAL_CARCINOMA_DN;ENK_UV_RESPONSE_KERATINOCYTE_DN;GEISS_RESPONSE_TO_DSRNA_UP;GOBERT_OLIGODENDROCYTE_DIFFERENTIATION_DN;GRUETZMANN_PA…	Acetylation;Actin-binding;Coiledcoil;Completeproteome;Cytoplasm;Cytoskeleton;Phosphoprotein;Referenceproteome;Repeat;SH3-binding		NaN	NaN	NaN	NaN	NaN
	0.154434	-0.184036	Afdn_S1083_M1	0.999998	Not Defined	1;2;3;4;5;6;7;8;9;10;11;12;13;14;15;16;17;18;19;20;21;22;23;24;25;26;27;28;29;30;31;32;33;34;35;36	Afdn	Mus musculus	Afadin	Q9QZQ1	AFAD_MOUSE	1081	FALSE	_TSS[Phospho (STY)]VVTLEVAK_.2	11.2222843170166;10.3153553009033;10.724232673645;4.22559022903442;9.95252990722656;10.0064830780029;15.0098609924316;11.7063283920288;13.0856227874756;11.0703125;13.2170085906982;9.29533004760742;20.5746536254883;11.6586656570435;10.7550868988037;15.0032978057861;14.4075622558594;4.0469388961792;12.2550954818726;15.9255857467651;17.7813091278076;19.5725612640381;10.3905057907104;11.4554767608643…	0.999842405319214;0.998028159141541;0.999820590019226;0.89349776506424;0.999611914157867;0.99961531162262;0.999969124794006;0.999827027320862;0.999933540821075;0.994411289691925;0.999973714351654;0.999251544475555;0.999998092651367;0.999718010425568;0.999826014041901;0.999991774559021;0.999980032444;0.875264048576355;0.999961197376251;0.999937355518341;0.999995052814484;0.999963700771332;0.999749…	_T[Phospho (STY): 0%]S[Phospho (STY): 0%]S[Phospho (STY): 100%]VVT[Phospho (STY): 0%]LEVAK_;_T[Phospho (STY): 0.1%]S[Phospho (STY): 0.1%]S[Phospho (STY): 99.8%]VVT[Phospho (STY): 0%]LEVAK_;_T[Phospho (STY): 3.6%]S[Phospho (STY): 3.6%]S[Phospho (STY): 89.3%]VVT[Phospho (STY): 3.6%]LEVAK_;_T[Phospho (STY): 0.4%]S[Phospho (STY): 0.2%]S[Phospho (STY): 99.4%]VVT[Phospho (STY): 0%]LEVAK_;_T[Phospho (ST…	1.21916014889849;2.06267972945673;1.34546915391638;1.43342961801245;0.721413064006331;0.952855674126816;0.591004452630771;1.34100310904577;1.79415336907869;1.33969932890793;0.960246789668332;1.56484242241856;0.615201140917165;1.98874115871596;1.12961913706254;0.65767518852494;1.06548002524615;1.43348017645385;0.674338302065574;0.763163738208179;0.689738789985763;0.840553839607504;0.74298301702974…	1	_TSS[Phospho (STY)]VVTLEVAK_.2	1	GLSQERAAELMTRTSSVVTLEVAKQGAIYHG	S		Color2 [A=255, R=169, G=169, B=169]	2	4		14-3-3 domain binding motif;Calmodulin-dependent protein kinase I substrate motif;Calmodulin-dependent protein kinase II alpha substrate motif;Calmodulin-dependent protein kinase II substrate motif;Calmodulin-dependent protein kinase IV substrate motif;Casein kinase II substrate motif;Chk1 kinase substrate motif;MDC1 BRCT domain binding motif;Phosphorylase kinase substrate motif;PKA kinase substr…								binding;cell adhesion molecule binding;enzyme binding;GTPase binding;protein binding;Ras GTPase binding;small GTPase binding	biological adhesion;biological regulation;cell adhesion;cellular process;response to stimulus;signal transduction	apical part of cell;cell part;cytoplasm;membrane;nucleoplasm;plasma membrane	Adherens junction;Leukocyte transendothelial migration;Tight junction	DIL;FHA;PDZ;RA	BASAKI_YBX1_TARGETS_DN;BENPORATH_CYCLING_GENES;BRUINS_UVC_RESPONSE_LATE;CELL_CELL_SIGNALING;CELL_JUNCTION;chr6q27;CTTTGT_V$LEF1_Q2;DODD_NASOPHARYNGEAL_CARCINOMA_UP;GCM_GSTA4;GCM_NF2;GRESHOCK_CANCER_COPY_NUMBER_UP;GSE11057_CD4_EFF_MEM_VS_PBMC_UP;GSE11057_EFF_MEM_VS_CENT_MEM_CD4_TCELL_UP;GSE11057_NAIVE_VS_CENT_MEMORY_CD4_TCELL_DN;GSE11057_NAIVE_VS_EFF_MEMORY_CD4_TCELL_DN;GSE12366_NAIVE_VS_MEMORY_BC…	3D-structure;Acetylation;Alternativesplicing;Celladhesion;Celljunction;Coiledcoil;Completeproteome;Phosphoprotein;Referenceproteome;Repeat		12.7695	12.0641	11.5452	12.0258	12.6755
	0.203867	-0.142254	Afdn_S1107_M1	1	Not Defined	1;2;3;7;8;9;13;16;17;19;20;21;22;23;24;25;26;27;28;29;30;31;33;34;35;36;2;3;7;8;9;17;23;25;26;27;29;30;32;34;36	Afdn	Mus musculus	Afadin	Q9QZQ1	AFAD_MOUSE	1092	FALSE	_QGAIYHGLATLLNQPS[Phospho (STY)]PMMQR_.3;_Q[Gln->pyro-Glu]GAIYHGLATLLNQPS[Phospho (STY)]PMMQR_.3	9.75757503509521;7.75614404678345;6.24723386764526;19.2272262573242;8.39281749725342;4.74620723724365;16.5884494781494;18.2924041748047;15.1951122283936;27.0132122039795;10.7602109909058;25.0496654510498;16.9179801940918;12.551007270813;4.92932224273682;17.5132579803467;10.7227582931519;7.72254848480225;22.9786911010742;13.9179134368896;26.8335361480713;20.4507122039795;17.0214900970459;13.067674…	0.999043524265289;0.873838186264038;0.885157704353333;1;0.998770177364349;0.790751218795776;0.999999582767487;0.99999988079071;0.999950289726257;0.992742836475372;0.999926626682281;0.99997740983963;0.752843976020813;0.999999821186066;0.999880194664001;0.996725738048553;0.999972820281982;0.999999940395355;0.99982476234436;0.999159216880798;0.997559368610382;0.753427565097809;0.918213367462158;0.99…	_QGAIY[Phospho (STY): 0.1%]HGLAT[Phospho (STY): 0%]LLNQPS[Phospho (STY): 99.9%]PMMQR_;_QGAIY[Phospho (STY): 12.5%]HGLAT[Phospho (STY): 0.1%]LLNQPS[Phospho (STY): 87.4%]PMMQR_;_QGAIY[Phospho (STY): 0.5%]HGLAT[Phospho (STY): 11%]LLNQPS[Phospho (STY): 88.5%]PMMQR_;_QGAIY[Phospho (STY): 0%]HGLAT[Phospho (STY): 0%]LLNQPS[Phospho (STY): 100%]PMMQR_;_QGAIY[Phospho (STY): 0.1%]HGLAT[Phospho (STY): 0.1%]L…	1.21916014889849;2.06267972945673;1.34546915391638;0.591004452630771;1.34100310904577;1.79415336907869;0.615201140917165;0.65767518852494;1.06548002524615;0.674338302065574;0.763163738208179;0.689738789985763;0.840553839607504;0.742983017029743;1.25627534138246;0.633472511044409;2.24307207807823;3.0286339608682;0.860286486522901;0.742235179844899;0.627439553429089;1.02025704081262;0.6374594147403…	1	_QGAIYHGLATLLNQPS[Phospho (STY)]PMMQR_.3;_Q[Gln->pyro-Glu]GAIYHGLATLLNQPS[Phospho (STY)]PMMQR_.3	2	QGAIYHGLATLLNQPSPMMQRISDRRGSGKP	S		Color2 [A=255, R=169, G=169, B=169]	2	4		DNA dependent Protein kinase substrate motif;ERK1,2 kinase substrate motif;GSK-3, ERK1, ERK2, CDK5 substrate motif;WW domain binding motif								binding;cell adhesion molecule binding;enzyme binding;GTPase binding;protein binding;Ras GTPase binding;small GTPase binding	biological adhesion;biological regulation;cell adhesion;cellular process;response to stimulus;signal transduction	apical part of cell;cell part;cytoplasm;membrane;nucleoplasm;plasma membrane	Adherens junction;Leukocyte transendothelial migration;Tight junction	DIL;FHA;PDZ;RA	BASAKI_YBX1_TARGETS_DN;BENPORATH_CYCLING_GENES;BRUINS_UVC_RESPONSE_LATE;CELL_CELL_SIGNALING;CELL_JUNCTION;chr6q27;CTTTGT_V$LEF1_Q2;DODD_NASOPHARYNGEAL_CARCINOMA_UP;GCM_GSTA4;GCM_NF2;GRESHOCK_CANCER_COPY_NUMBER_UP;GSE11057_CD4_EFF_MEM_VS_PBMC_UP;GSE11057_EFF_MEM_VS_CENT_MEM_CD4_TCELL_UP;GSE11057_NAIVE_VS_CENT_MEMORY_CD4_TCELL_DN;GSE11057_NAIVE_VS_EFF_MEMORY_CD4_TCELL_DN;GSE12366_NAIVE_VS_MEMORY_BC…	3D-structure;Acetylation;Alternativesplicing;Celladhesion;Celljunction;Coiledcoil;Completeproteome;Phosphoprotein;Referenceproteome;Repeat		11.8319	12.4777	11.6471	11.5791	11.5133
	0.275734	0.244147	Afdn_S1182_M1	1	Not Defined	1;2;3;4;5;6;7;8;9;10;11;12;13;14;15;16;17;18;19;20;21;22;23;24;25;26;27;28;29;30;31;32;33;34;35;36	Afdn	Mus musculus	Afadin	Q9QZQ1	AFAD_MOUSE	1172	FALSE	_SSPNVANQPPS[Phospho (STY)]PGGK_.2	19.8094882965088;22.8567562103271;20.4516410827637;7.55756711959839;16.3879947662354;11.7079877853394;21.656099319458;32.122142791748;21.4144229888916;18.5018692016602;25.5753440856934;25.517391204834;16.3833045959473;27.3876075744629;20.8429298400879;18.0873413085938;35.5900497436523;6.67603302001953;18.4816741943359;16.9304714202881;12.8790464401245;19.4517478942871;14.3983736038208;23.63266754…	1;0.997169375419617;0.999999582767487;0.999955296516418;0.999999940395355;0.993192434310913;0.999999761581421;0.999986112117767;0.999996960163116;0.999999821186066;0.999999225139618;0.999980509281158	_S[Phospho (STY): 0%]S[Phospho (STY): 0%]PNVANQPPS[Phospho (STY): 100%]PGGK_;_S[Phospho (STY): 0.1%]S[Phospho (STY): 0.1%]PNVANQPPS[Phospho (STY): 99.7%]PGGK_;_S[Phospho (STY): 0.3%]S[Phospho (STY): 0.3%]PNVANQPPS[Phospho (STY): 99.3%]PGGK_	1.21916014889849;2.06267972945673;1.34546915391638;1.43342961801245;0.721413064006331;0.952855674126816;0.591004452630771;1.34100310904577;1.79415336907869;1.33969932890793;0.960246789668332;1.56484242241856;0.615201140917165;1.98874115871596;1.12961913706254;0.65767518852494;1.06548002524615;1.43348017645385;0.674338302065574;0.763163738208179;0.689738789985763;0.840553839607504;0.74298301702974…	1	_SSPNVANQPPS[Phospho (STY)]PGGK_.2	1	RADHRSSPNVANQPPSPGGKGPYTSGTAAKI	S		Color2 [A=255, R=169, G=169, B=169]	2	4		DNA dependent Protein kinase substrate motif;ERK1,2 kinase substrate motif;GSK-3, ERK1, ERK2, CDK5 substrate motif;WW domain binding motif								binding;cell adhesion molecule binding;enzyme binding;GTPase binding;protein binding;Ras GTPase binding;small GTPase binding	biological adhesion;biological regulation;cell adhesion;cellular process;response to stimulus;signal transduction	apical part of cell;cell part;cytoplasm;membrane;nucleoplasm;plasma membrane	Adherens junction;Leukocyte transendothelial migration;Tight junction	DIL;FHA;PDZ;RA	BASAKI_YBX1_TARGETS_DN;BENPORATH_CYCLING_GENES;BRUINS_UVC_RESPONSE_LATE;CELL_CELL_SIGNALING;CELL_JUNCTION;chr6q27;CTTTGT_V$LEF1_Q2;DODD_NASOPHARYNGEAL_CARCINOMA_UP;GCM_GSTA4;GCM_NF2;GRESHOCK_CANCER_COPY_NUMBER_UP;GSE11057_CD4_EFF_MEM_VS_PBMC_UP;GSE11057_EFF_MEM_VS_CENT_MEM_CD4_TCELL_UP;GSE11057_NAIVE_VS_CENT_MEMORY_CD4_TCELL_DN;GSE11057_NAIVE_VS_EFF_MEMORY_CD4_TCELL_DN;GSE12366_NAIVE_VS_MEMORY_BC…	3D-structure;Acetylation;Alternativesplicing;Celladhesion;Celljunction;Coiledcoil;Completeproteome;Phosphoprotein;Referenceproteome;Repeat		14.2006	14.0187	13.3672	14.5857	14.5925
+	5.66792	6.11859	Aff1_S183_M2	0.999962	Not Defined	5;7;8;14;16;17;19;20;21;22;23;24;26;29;31;34;7;13;36	Aff1	Mus musculus	AF4/FMR2 family member 1	O88573	AFF1_MOUSE	181	FALSE	_KLS[Phospho (STY)]PLISSLPSPVPPLS[Phospho (STY)]PVHSR_.3;_KLS[Phospho (STY)]PLISSLPSPVPPLS[Phospho (STY)]PVHSR_.4	46.1740570068359;41.9723663330078;24.6145629882813;21.556957244873;54.0077934265137;62.1927185058594;28.7685279846191;40.0246620178223;71.0108108520508;55.6276702880859;38.6353988647461;26.8876876831055;16.2758407592773;17.1931476593018;20.6697463989258;21.5153713226318;26.1325702667236;21.8431415557861;26.8846607208252	0.981160759925842;0.923689186573029;0.949427962303162;0.810285925865173;0.998495995998383;0.989143490791321;0.960779190063477;0.999552845954895;0.999961733818054;0.999857902526855;0.958442986011505;0.791786670684814;0.849177539348602;0.973840594291687;0.888519823551178;0.851176142692566;0.791205585002899;0.885334432125092;0.960600912570953	_KLS[Phospho (STY): 98.1%]PLIS[Phospho (STY): 1%]S[Phospho (STY): 0.9%]LPS[Phospho (STY): 0%]PVPPLS[Phospho (STY): 100%]PVHS[Phospho (STY): 0%]R_;_KLS[Phospho (STY): 92.4%]PLIS[Phospho (STY): 6.8%]S[Phospho (STY): 0.8%]LPS[Phospho (STY): 0%]PVPPLS[Phospho (STY): 100%]PVHS[Phospho (STY): 0%]R_;_KLS[Phospho (STY): 94.9%]PLIS[Phospho (STY): 3.9%]S[Phospho (STY): 1.2%]LPS[Phospho (STY): 0%]PVPPLS[Pho…	0.721413064006331;0.591004452630771;1.34100310904577;1.98874115871596;0.65767518852494;1.06548002524615;0.674338302065574;0.763163738208179;0.689738789985763;0.840553839607504;0.742983017029743;1.25627534138246;2.24307207807823;0.742235179844899;1.02025704081262;0.690662597547563;0.591004452630771;0.615201140917165;0.782839175540819	2	_KLS[Phospho (STY)]PLISSLPSPVPPLS[Phospho (STY)]PVHSR_.3;_KLS[Phospho (STY)]PLISSLPSPVPPLS[Phospho (STY)]PVHSR_.4	2	CDRRAEGDSAPERKLSPLISSLPSPVPPLSP	S		Color2 [A=255, R=169, G=169, B=169]	2	4		14-3-3 domain binding motif;Calmodulin-dependent protein kinase II substrate motif;ERK1,2 kinase substrate motif;G protein-coupled receptor kinase 1 substrate motif;GSK3 kinase substrate motif;GSK-3, ERK1, ERK2, CDK5 substrate motif;PKA kinase substrate motif;PKC epsilon kinase substrate motif;PKC kinase substrate motif;WW domain binding motif								nucleic acid binding transcription factor activity;sequence-specific DNA binding transcription factor activity	biological regulation;biosynthetic process;cellular metabolic process;cellular nitrogen compound metabolic process;cellular process;macromolecule metabolic process;metabolic process;nitrogen compound metabolic process;nucleobase-containing compound metabolic process;primary metabolic process;RNA metabolic process	cell part;intracellular membrane-bounded organelle;intracellular organelle;macromolecular complex;nucleus;organelle;protein complex;transcription elongation factor complex		AF-4	AATGTGA,MIR-23A,MIR-23B;ACACTAC,MIR-142-3P;ATF2_UP.V1_DN;BLALOCK_ALZHEIMERS_DISEASE_UP;chr4q21;CREIGHTON_ENDOCRINE_THERAPY_RESISTANCE_4;DACOSTA_UV_RESPONSE_VIA_ERCC3_COMMON_DN;DACOSTA_UV_RESPONSE_VIA_ERCC3_DN;DAZARD_RESPONSE_TO_UV_NHEK_DN;DNA_BINDING;DOANE_RESPONSE_TO_ANDROGEN_UP;ENK_UV_RESPONSE_KERATINOCYTE_DN;FLECHNER_BIOPSY_KIDNEY_TRANSPLANT_OK_VS_DONOR_UP;FOSTER_TOLERANT_MACROPHAGE_DN;FULCHER…	Acetylation;Completeproteome;Nucleus;Phosphoprotein;Proto-oncogene;Referenceproteome		9.99154	10.1157	9.7734	15.8181	16.0212
	0.0235965	-0.0149272	Aff1_S183_M3	0.999998	Not Defined	1;7;16;17;19;21;23;25;30;31;33;34;36	Aff1	Mus musculus	AF4/FMR2 family member 1	O88573	AFF1_MOUSE	181	FALSE	_KLS[Phospho (STY)]PLISSLPS[Phospho (STY)]PVPPLS[Phospho (STY)]PVHSR_.3	30.8402614593506;47.0125999450684;41.6609420776367;26.7028865814209;39.7471580505371;42.7576713562012;44.604175567627;55.5426406860352;66.0136260986328;56.8946914672852;56.8256378173828;81.194709777832;46.0494041442871	0.944942891597748;0.974816262722015;0.961990416049957;0.910049676895142;0.997035562992096;0.954153597354889;0.987688004970551;0.997126877307892;0.999895870685577;0.958068192005157;0.98283988237381;0.999998211860657;0.997727513313293	_KLS[Phospho (STY): 99.9%]PLIS[Phospho (STY): 0.6%]S[Phospho (STY): 5.1%]LPS[Phospho (STY): 94.5%]PVPPLS[Phospho (STY): 99.1%]PVHS[Phospho (STY): 0.9%]R_;_KLS[Phospho (STY): 98.3%]PLIS[Phospho (STY): 4.1%]S[Phospho (STY): 0.1%]LPS[Phospho (STY): 97.5%]PVPPLS[Phospho (STY): 99.9%]PVHS[Phospho (STY): 0.1%]R_;_KLS[Phospho (STY): 99.2%]PLIS[Phospho (STY): 2.8%]S[Phospho (STY): 1.8%]LPS[Phospho (STY):…	1.21916014889849;0.591004452630771;0.65767518852494;1.06548002524615;0.674338302065574;0.689738789985763;0.742983017029743;0.633472511044409;0.627439553429089;1.02025704081262;0.637459414740307;0.690662597547563;0.782839175540819	3	_KLS[Phospho (STY)]PLISSLPS[Phospho (STY)]PVPPLS[Phospho (STY)]PVHSR_.3	1	CDRRAEGDSAPERKLSPLISSLPSPVPPLSP	S		Color2 [A=255, R=169, G=169, B=169]	2	4		14-3-3 domain binding motif;Calmodulin-dependent protein kinase II substrate motif;ERK1,2 kinase substrate motif;G protein-coupled receptor kinase 1 substrate motif;GSK3 kinase substrate motif;GSK-3, ERK1, ERK2, CDK5 substrate motif;PKA kinase substrate motif;PKC epsilon kinase substrate motif;PKC kinase substrate motif;WW domain binding motif								nucleic acid binding transcription factor activity;sequence-specific DNA binding transcription factor activity	biological regulation;biosynthetic process;cellular metabolic process;cellular nitrogen compound metabolic process;cellular process;macromolecule metabolic process;metabolic process;nitrogen compound metabolic process;nucleobase-containing compound metabolic process;primary metabolic process;RNA metabolic process	cell part;intracellular membrane-bounded organelle;intracellular organelle;macromolecular complex;nucleus;organelle;protein complex;transcription elongation factor complex		AF-4	AATGTGA,MIR-23A,MIR-23B;ACACTAC,MIR-142-3P;ATF2_UP.V1_DN;BLALOCK_ALZHEIMERS_DISEASE_UP;chr4q21;CREIGHTON_ENDOCRINE_THERAPY_RESISTANCE_4;DACOSTA_UV_RESPONSE_VIA_ERCC3_COMMON_DN;DACOSTA_UV_RESPONSE_VIA_ERCC3_DN;DAZARD_RESPONSE_TO_UV_NHEK_DN;DNA_BINDING;DOANE_RESPONSE_TO_ANDROGEN_UP;ENK_UV_RESPONSE_KERATINOCYTE_DN;FLECHNER_BIOPSY_KIDNEY_TRANSPLANT_OK_VS_DONOR_UP;FOSTER_TOLERANT_MACROPHAGE_DN;FULCHER…	Acetylation;Completeproteome;Nucleus;Phosphoprotein;Proto-oncogene;Referenceproteome		9.99154	10.1157	9.7734	14.0541	13.5121
	0.0235965	-0.0149272	Aff1_S191_M3	0.999998	Not Defined	1;7;16;17;19;21;23;25;30;31;33;34;36	Aff1	Mus musculus	AF4/FMR2 family member 1	O88573	AFF1_MOUSE	181	FALSE	_KLS[Phospho (STY)]PLISSLPS[Phospho (STY)]PVPPLS[Phospho (STY)]PVHSR_.3	30.8402614593506;47.0125999450684;41.6609420776367;26.7028865814209;39.7471580505371;42.7576713562012;44.604175567627;55.5426406860352;66.0136260986328;56.8946914672852;56.8256378173828;81.194709777832;46.0494041442871	0.944942891597748;0.974816262722015;0.961990416049957;0.910049676895142;0.997035562992096;0.954153597354889;0.987688004970551;0.997126877307892;0.999895870685577;0.958068192005157;0.98283988237381;0.999998211860657;0.997727513313293	_KLS[Phospho (STY): 99.9%]PLIS[Phospho (STY): 0.6%]S[Phospho (STY): 5.1%]LPS[Phospho (STY): 94.5%]PVPPLS[Phospho (STY): 99.1%]PVHS[Phospho (STY): 0.9%]R_;_KLS[Phospho (STY): 98.3%]PLIS[Phospho (STY): 4.1%]S[Phospho (STY): 0.1%]LPS[Phospho (STY): 97.5%]PVPPLS[Phospho (STY): 99.9%]PVHS[Phospho (STY): 0.1%]R_;_KLS[Phospho (STY): 99.2%]PLIS[Phospho (STY): 2.8%]S[Phospho (STY): 1.8%]LPS[Phospho (STY):…	1.21916014889849;0.591004452630771;0.65767518852494;1.06548002524615;0.674338302065574;0.689738789985763;0.742983017029743;0.633472511044409;0.627439553429089;1.02025704081262;0.637459414740307;0.690662597547563;0.782839175540819	3	_KLS[Phospho (STY)]PLISSLPS[Phospho (STY)]PVPPLS[Phospho (STY)]PVHSR_.3	1	SAPERKLSPLISSLPSPVPPLSPVHSRLQGT	S		Color2 [A=255, R=169, G=169, B=169]	2	4		DNA dependent Protein kinase substrate motif;ERK1,2 kinase substrate motif;G protein-coupled receptor kinase 1 substrate motif;GSK-3, ERK1, ERK2, CDK5 substrate motif;MAPKAPK2 kinase substrate motif;WW domain binding motif								nucleic acid binding transcription factor activity;sequence-specific DNA binding transcription factor activity	biological regulation;biosynthetic process;cellular metabolic process;cellular nitrogen compound metabolic process;cellular process;macromolecule metabolic process;metabolic process;nitrogen compound metabolic process;nucleobase-containing compound metabolic process;primary metabolic process;RNA metabolic process	cell part;intracellular membrane-bounded organelle;intracellular organelle;macromolecular complex;nucleus;organelle;protein complex;transcription elongation factor complex		AF-4	AATGTGA,MIR-23A,MIR-23B;ACACTAC,MIR-142-3P;ATF2_UP.V1_DN;BLALOCK_ALZHEIMERS_DISEASE_UP;chr4q21;CREIGHTON_ENDOCRINE_THERAPY_RESISTANCE_4;DACOSTA_UV_RESPONSE_VIA_ERCC3_COMMON_DN;DACOSTA_UV_RESPONSE_VIA_ERCC3_DN;DAZARD_RESPONSE_TO_UV_NHEK_DN;DNA_BINDING;DOANE_RESPONSE_TO_ANDROGEN_UP;ENK_UV_RESPONSE_KERATINOCYTE_DN;FLECHNER_BIOPSY_KIDNEY_TRANSPLANT_OK_VS_DONOR_UP;FOSTER_TOLERANT_MACROPHAGE_DN;FULCHER…	Acetylation;Completeproteome;Nucleus;Phosphoprotein;Proto-oncogene;Referenceproteome		9.99154	10.1157	9.7734	14.0541	13.5121
+	5.66792	6.11859	Aff1_S197_M2	0.999962	Not Defined	5;7;8;14;16;17;19;20;21;22;23;24;26;29;31;34;7;13;36	Aff1	Mus musculus	AF4/FMR2 family member 1	O88573	AFF1_MOUSE	181	FALSE	_KLS[Phospho (STY)]PLISSLPSPVPPLS[Phospho (STY)]PVHSR_.3;_KLS[Phospho (STY)]PLISSLPSPVPPLS[Phospho (STY)]PVHSR_.4	46.1740570068359;41.9723663330078;24.6145629882813;21.556957244873;54.0077934265137;62.1927185058594;28.7685279846191;40.0246620178223;71.0108108520508;55.6276702880859;38.6353988647461;26.8876876831055;16.2758407592773;17.1931476593018;20.6697463989258;21.5153713226318;26.1325702667236;21.8431415557861;26.8846607208252	0.981160759925842;0.923689186573029;0.949427962303162;0.810285925865173;0.998495995998383;0.989143490791321;0.960779190063477;0.999552845954895;0.999961733818054;0.999857902526855;0.958442986011505;0.791786670684814;0.849177539348602;0.973840594291687;0.888519823551178;0.851176142692566;0.791205585002899;0.885334432125092;0.960600912570953	_KLS[Phospho (STY): 98.1%]PLIS[Phospho (STY): 1%]S[Phospho (STY): 0.9%]LPS[Phospho (STY): 0%]PVPPLS[Phospho (STY): 100%]PVHS[Phospho (STY): 0%]R_;_KLS[Phospho (STY): 92.4%]PLIS[Phospho (STY): 6.8%]S[Phospho (STY): 0.8%]LPS[Phospho (STY): 0%]PVPPLS[Phospho (STY): 100%]PVHS[Phospho (STY): 0%]R_;_KLS[Phospho (STY): 94.9%]PLIS[Phospho (STY): 3.9%]S[Phospho (STY): 1.2%]LPS[Phospho (STY): 0%]PVPPLS[Pho…	0.721413064006331;0.591004452630771;1.34100310904577;1.98874115871596;0.65767518852494;1.06548002524615;0.674338302065574;0.763163738208179;0.689738789985763;0.840553839607504;0.742983017029743;1.25627534138246;2.24307207807823;0.742235179844899;1.02025704081262;0.690662597547563;0.591004452630771;0.615201140917165;0.782839175540819	2	_KLS[Phospho (STY)]PLISSLPSPVPPLS[Phospho (STY)]PVHSR_.3;_KLS[Phospho (STY)]PLISSLPSPVPPLS[Phospho (STY)]PVHSR_.4	2	LSPLISSLPSPVPPLSPVHSRLQGTSKAHSS	S		Color2 [A=255, R=169, G=169, B=169]	2	4		CDK4 kinase substrate motif;ERK1,2 kinase substrate motif;G protein-coupled receptor kinase 1 substrate motif;GSK3 kinase substrate motif;GSK-3, ERK1, ERK2, CDK5 substrate motif;WW domain binding motif								nucleic acid binding transcription factor activity;sequence-specific DNA binding transcription factor activity	biological regulation;biosynthetic process;cellular metabolic process;cellular nitrogen compound metabolic process;cellular process;macromolecule metabolic process;metabolic process;nitrogen compound metabolic process;nucleobase-containing compound metabolic process;primary metabolic process;RNA metabolic process	cell part;intracellular membrane-bounded organelle;intracellular organelle;macromolecular complex;nucleus;organelle;protein complex;transcription elongation factor complex		AF-4	AATGTGA,MIR-23A,MIR-23B;ACACTAC,MIR-142-3P;ATF2_UP.V1_DN;BLALOCK_ALZHEIMERS_DISEASE_UP;chr4q21;CREIGHTON_ENDOCRINE_THERAPY_RESISTANCE_4;DACOSTA_UV_RESPONSE_VIA_ERCC3_COMMON_DN;DACOSTA_UV_RESPONSE_VIA_ERCC3_DN;DAZARD_RESPONSE_TO_UV_NHEK_DN;DNA_BINDING;DOANE_RESPONSE_TO_ANDROGEN_UP;ENK_UV_RESPONSE_KERATINOCYTE_DN;FLECHNER_BIOPSY_KIDNEY_TRANSPLANT_OK_VS_DONOR_UP;FOSTER_TOLERANT_MACROPHAGE_DN;FULCHER…	Acetylation;Completeproteome;Nucleus;Phosphoprotein;Proto-oncogene;Referenceproteome		9.99154	10.1157	9.7734	15.8181	16.0212
	0.0235965	-0.0149272	Aff1_S197_M3	0.999998	Not Defined	1;7;16;17;19;21;23;25;30;31;33;34;36	Aff1	Mus musculus	AF4/FMR2 family member 1	O88573	AFF1_MOUSE	181	FALSE	_KLS[Phospho (STY)]PLISSLPS[Phospho (STY)]PVPPLS[Phospho (STY)]PVHSR_.3	30.8402614593506;47.0125999450684;41.6609420776367;26.7028865814209;39.7471580505371;42.7576713562012;44.604175567627;55.5426406860352;66.0136260986328;56.8946914672852;56.8256378173828;81.194709777832;46.0494041442871	0.944942891597748;0.974816262722015;0.961990416049957;0.910049676895142;0.997035562992096;0.954153597354889;0.987688004970551;0.997126877307892;0.999895870685577;0.958068192005157;0.98283988237381;0.999998211860657;0.997727513313293	_KLS[Phospho (STY): 99.9%]PLIS[Phospho (STY): 0.6%]S[Phospho (STY): 5.1%]LPS[Phospho (STY): 94.5%]PVPPLS[Phospho (STY): 99.1%]PVHS[Phospho (STY): 0.9%]R_;_KLS[Phospho (STY): 98.3%]PLIS[Phospho (STY): 4.1%]S[Phospho (STY): 0.1%]LPS[Phospho (STY): 97.5%]PVPPLS[Phospho (STY): 99.9%]PVHS[Phospho (STY): 0.1%]R_;_KLS[Phospho (STY): 99.2%]PLIS[Phospho (STY): 2.8%]S[Phospho (STY): 1.8%]LPS[Phospho (STY):…	1.21916014889849;0.591004452630771;0.65767518852494;1.06548002524615;0.674338302065574;0.689738789985763;0.742983017029743;0.633472511044409;0.627439553429089;1.02025704081262;0.637459414740307;0.690662597547563;0.782839175540819	3	_KLS[Phospho (STY)]PLISSLPS[Phospho (STY)]PVPPLS[Phospho (STY)]PVHSR_.3	1	LSPLISSLPSPVPPLSPVHSRLQGTSKAHSS	S		Color2 [A=255, R=169, G=169, B=169]	2	4		CDK4 kinase substrate motif;ERK1,2 kinase substrate motif;G protein-coupled receptor kinase 1 substrate motif;GSK3 kinase substrate motif;GSK-3, ERK1, ERK2, CDK5 substrate motif;WW domain binding motif								nucleic acid binding transcription factor activity;sequence-specific DNA binding transcription factor activity	biological regulation;biosynthetic process;cellular metabolic process;cellular nitrogen compound metabolic process;cellular process;macromolecule metabolic process;metabolic process;nitrogen compound metabolic process;nucleobase-containing compound metabolic process;primary metabolic process;RNA metabolic process	cell part;intracellular membrane-bounded organelle;intracellular organelle;macromolecular complex;nucleus;organelle;protein complex;transcription elongation factor complex		AF-4	AATGTGA,MIR-23A,MIR-23B;ACACTAC,MIR-142-3P;ATF2_UP.V1_DN;BLALOCK_ALZHEIMERS_DISEASE_UP;chr4q21;CREIGHTON_ENDOCRINE_THERAPY_RESISTANCE_4;DACOSTA_UV_RESPONSE_VIA_ERCC3_COMMON_DN;DACOSTA_UV_RESPONSE_VIA_ERCC3_DN;DAZARD_RESPONSE_TO_UV_NHEK_DN;DNA_BINDING;DOANE_RESPONSE_TO_ANDROGEN_UP;ENK_UV_RESPONSE_KERATINOCYTE_DN;FLECHNER_BIOPSY_KIDNEY_TRANSPLANT_OK_VS_DONOR_UP;FOSTER_TOLERANT_MACROPHAGE_DN;FULCHER…	Acetylation;Completeproteome;Nucleus;Phosphoprotein;Proto-oncogene;Referenceproteome		9.99154	10.1157	9.7734	14.0541	13.5121
	0.184183	-0.159115	Aff4_S1040_M1	0.999815	Not Defined	2;3;6;7;8;9;10;12;14;16;17;18;26;27;28;31;35;36	Aff4	Mus musculus	AF4/FMR2 family member 4	Q9ESC8	AFF4_MOUSE	1031	FALSE	_NSYSNSQAPS[Phospho (STY)]PGLGSK_.2	31.6851825714111;11.8534669876099;17.7606830596924;15.7071628570557;20.6744956970215;13.9942569732666;19.9528484344482;15.5866689682007;12.2076225280762;16.0886840820313;14.7253255844116;11.2727947235107;13.3554525375366;15.8425054550171;16.8273143768311;18.0006122589111;29.4691295623779;19.116641998291	0.999815165996552;0.909706056118011;0.917567014694214;0.996237695217133;0.945201933383942;0.910596609115601;0.897162735462189;0.994840621948242;0.786226332187653;0.917380630970001;0.885378837585449;0.981198668479919;0.983970642089844;0.99925696849823;0.7678102850914;0.947578907012939;0.99805474281311;0.904537200927734	_NS[Phospho (STY): 0%]Y[Phospho (STY): 0%]S[Phospho (STY): 0%]NS[Phospho (STY): 0%]QAPS[Phospho (STY): 100%]PGLGS[Phospho (STY): 0%]K_;_NS[Phospho (STY): 0%]Y[Phospho (STY): 0%]S[Phospho (STY): 0%]NS[Phospho (STY): 0%]QAPS[Phospho (STY): 91%]PGLGS[Phospho (STY): 9%]K_;_NS[Phospho (STY): 0%]Y[Phospho (STY): 0%]S[Phospho (STY): 0%]NS[Phospho (STY): 0%]QAPS[Phospho (STY): 91.8%]PGLGS[Phospho (STY): …	2.06267972945673;1.34546915391638;0.952855674126816;0.591004452630771;1.34100310904577;1.79415336907869;1.33969932890793;1.56484242241856;1.98874115871596;0.65767518852494;1.06548002524615;1.43348017645385;2.24307207807823;3.0286339608682;0.860286486522901;1.02025704081262;1.85937673024172;0.782839175540819	1	_NSYSNSQAPS[Phospho (STY)]PGLGSK_.2	1	LTEHLKNSYSNSQAPSPGLGSKAVGMPSPVS	S		Color2 [A=255, R=169, G=169, B=169]	2	4		DNA dependent Protein kinase substrate motif;ERK1,2 kinase substrate motif;GSK-3, ERK1, ERK2, CDK5 substrate motif;MAPKAPK2 kinase substrate motif;WW domain binding motif									anatomical structure development;biological regulation;biosynthetic process;cell development;cellular metabolic process;cellular nitrogen compound metabolic process;cellular process;developmental process;macromolecule metabolic process;metabolic process;nitrogen compound metabolic process;nucleobase-containing compound metabolic process;primary metabolic process;RNA metabolic process	cell part;intracellular membrane-bounded organelle;intracellular non-membrane-bounded organelle;intracellular organelle;macromolecular complex;mitochondrion;nucleolus;nucleoplasm;nucleus;organelle;protein complex;transcription elongation factor complex		AF-4	AAANWWTGC_UNKNOWN;ACAGGGT,MIR-10A,MIR-10B;ACEVEDO_LIVER_CANCER_UP;ACEVEDO_LIVER_TUMOR_VS_NORMAL_ADJACENT_TISSUE_UP;ACTGTGA,MIR-27A,MIR-27B;ACTTTAT,MIR-142-5P;ATACTGT,MIR-144;ATGCTGC,MIR-103,MIR-107;BIOPOLYMER_METABOLIC_PROCESS;BUYTAERT_PHOTODYNAMIC_THERAPY_STRESS_UP;CACGTG_V$MYC_Q2;CACTGTG,MIR-128A,MIR-128B;CACTTTG,MIR-520G,MIR-520H;CAGCTG_V$AP4_Q5;CAGCTTT,MIR-320;CATRRAGC_UNKNOWN;CATTTCA,MIR-203…	Acetylation;Completeproteome;Nucleus;Phosphoprotein;Proto-oncogene;Referenceproteome;Transcription;Transcriptionregulation		13.0007	12.8366	12.0453	12.1203	12.0898
	1.00702	-0.751224	Aff4_S1059_M1	0.999994	Not Defined	2;8;9;10;13;14;15;16;17;18;20;23;26;27;28;29;31;32;33;35;36	Aff4	Mus musculus	AF4/FMR2 family member 4	Q9ESC8	AFF4_MOUSE	1058	FALSE	_LS[Phospho (STY)]PGNSGSYSSGGSSASASGSSVTIPQK_.3	35.3128662109375;20.0361881256104;23.9051723480225;26.5797348022461;20.6778163909912;23.7998294830322;18.6158256530762;14.265193939209;24.2841110229492;11.9199647903442;28.3069019317627;27.1936626434326;26.4504089355469;22.3422927856445;21.0146408081055;24.6107501983643;26.7949676513672;23.2269744873047;21.2689723968506;30.0287742614746;23.2110977172852	0.999994039535522;0.979714155197144;0.997612535953522;0.93686431646347;0.984909653663635;0.999485373497009;0.997841775417328;0.8409743309021;0.998201906681061;0.995968878269196;0.836290061473846;0.823985993862152;0.999901473522186;0.987494468688965;0.904292225837708;0.922722458839417;0.99021989107132;0.999493360519409;0.888422966003418;0.999942898750305;0.999306738376617	_LS[Phospho (STY): 100%]PGNS[Phospho (STY): 0%]GS[Phospho (STY): 0%]Y[Phospho (STY): 0%]S[Phospho (STY): 0%]S[Phospho (STY): 0%]GGS[Phospho (STY): 0%]S[Phospho (STY): 0%]AS[Phospho (STY): 0%]AS[Phospho (STY): 0%]GS[Phospho (STY): 0%]S[Phospho (STY): 0%]VT[Phospho (STY): 0%]IPQK_;_LS[Phospho (STY): 98%]PGNS[Phospho (STY): 0%]GS[Phospho (STY): 0%]Y[Phospho (STY): 0%]S[Phospho (STY): 0%]S[Phospho (S…	2.06267972945673;1.34100310904577;1.79415336907869;1.33969932890793;0.615201140917165;1.98874115871596;1.12961913706254;0.65767518852494;1.06548002524615;1.43348017645385;0.763163738208179;0.742983017029743;2.24307207807823;3.0286339608682;0.860286486522901;0.742235179844899;1.02025704081262;0.639720965894767;0.637459414740307;1.85937673024172;0.782839175540819	1	_LS[Phospho (STY)]PGNSGSYSSGGSSASASGSSVTIPQK_.3	1	GSKAVGMPSPVSPKLSPGNSGSYSSGGSSAS	S		Color2 [A=255, R=169, G=169, B=169]	2	4		ERK1,2 kinase substrate motif;G protein-coupled receptor kinase 1 substrate motif;GSK3 kinase substrate motif;GSK-3, ERK1, ERK2, CDK5 substrate motif;MAPKAPK2 kinase substrate motif;PKA kinase substrate motif;PKC kinase substrate motif;WW domain binding motif									anatomical structure development;biological regulation;biosynthetic process;cell development;cellular metabolic process;cellular nitrogen compound metabolic process;cellular process;developmental process;macromolecule metabolic process;metabolic process;nitrogen compound metabolic process;nucleobase-containing compound metabolic process;primary metabolic process;RNA metabolic process	cell part;intracellular membrane-bounded organelle;intracellular non-membrane-bounded organelle;intracellular organelle;macromolecular complex;mitochondrion;nucleolus;nucleoplasm;nucleus;organelle;protein complex;transcription elongation factor complex		AF-4	AAANWWTGC_UNKNOWN;ACAGGGT,MIR-10A,MIR-10B;ACEVEDO_LIVER_CANCER_UP;ACEVEDO_LIVER_TUMOR_VS_NORMAL_ADJACENT_TISSUE_UP;ACTGTGA,MIR-27A,MIR-27B;ACTTTAT,MIR-142-5P;ATACTGT,MIR-144;ATGCTGC,MIR-103,MIR-107;BIOPOLYMER_METABOLIC_PROCESS;BUYTAERT_PHOTODYNAMIC_THERAPY_STRESS_UP;CACGTG_V$MYC_Q2;CACTGTG,MIR-128A,MIR-128B;CACTTTG,MIR-520G,MIR-520H;CAGCTG_V$AP4_Q5;CAGCTTT,MIR-320;CATRRAGC_UNKNOWN;CATTTCA,MIR-203…	Acetylation;Completeproteome;Nucleus;Phosphoprotein;Proto-oncogene;Referenceproteome;Transcription;Transcriptionregulation		15.0034	14.496	13.9522	13.8274	13.9744
[truncated: 6,087 more rows]
[truncated: 31 more columns]

## Sheet: WT_TNF15-WT
Significant	=-LOG(P-value)	Difference	PTM_collapse_key	PTM_localization	R_Condition	R_Replicate	PG_Genes	PG_Organisms	PG_ProteinDescriptions	PG_ProteinGroups	PG_ProteinNames	PEP_PeptidePosition	EG_IsDecoy	EG_PrecursorId	EG_PTMAssayCandidateScore	EG_PTMAssayProbability	EG_PTMLocalizationProbabilities	EG_NormalizationFactor	PTM_0_num	PTM_group	PTM_collapse_key_num	PTM_seq	PTM_0_aa	PhosphoSitePlus kinase uniprot	Symbol color	Symbol type	Symbol size	Show label	Motifs	PhosphoSitePlus kinase	Regulatory site	Regulatory site function	Regulatory site process	Regulatory site protInteract	Regulatory site otherInteract	Regulatory site notes	GOMF name	GOBP slim name	GOCC slim name	KEGG name	Pfam	GSEA	Keywords	Corum	WT1_Phos500ug_01	WT2_Phos500ug_02	WT3_Phos500ug_03	WT1_GLK1h_Phos500ug_22	WT2_GLK1h_Phos500ug_23
[truncated: 6,209 more rows]
[truncated: 31 more columns]

## Sheet: WT_TNF30-WT
Significant	=-LOG(P-value)	Difference	PTM_collapse_key	PTM_localization	R_Condition	R_Replicate	PG_Genes	PG_Organisms	PG_ProteinDescriptions	PG_ProteinGroups	PG_ProteinNames	PEP_PeptidePosition	EG_IsDecoy	EG_PrecursorId	EG_PTMAssayCandidateScore	EG_PTMAssayProbability	EG_PTMLocalizationProbabilities	EG_NormalizationFactor	PTM_0_num	PTM_group	PTM_collapse_key_num	PTM_seq	PTM_0_aa	PhosphoSitePlus kinase uniprot	Symbol color	Symbol type	Symbol size	Show label	Motifs	PhosphoSitePlus kinase	Regulatory site	Regulatory site function	Regulatory site process	Regulatory site protInteract	Regulatory site otherInteract	Regulatory site notes	GOMF name	GOBP slim name	GOCC slim name	KEGG name	Pfam	GSEA	Keywords	Corum	WT1_Phos500ug_01	WT2_Phos500ug_02	WT3_Phos500ug_03	WT1_GLK1h_Phos500ug_22	WT2_GLK1h_Phos500ug_23
[truncated: 6,209 more rows]
[truncated: 31 more columns]

## Sheet: WT_TNF5_Amis-WT_TNF5-REG
Significant	=-LOG(P-value)	Difference	PTM_collapse_key	PTM_localization	R_Condition	R_Replicate	PG_Genes	PG_Organisms	PG_ProteinDescriptions	PG_ProteinGroups	PG_ProteinNames	PEP_PeptidePosition	EG_IsDecoy	EG_PrecursorId	EG_PTMAssayCandidateScore	EG_PTMAssayProbability	EG_PTMLocalizationProbabilities	EG_NormalizationFactor	PTM_0_num	PTM_group	PTM_collapse_key_num	PTM_seq	PTM_0_aa	PhosphoSitePlus kinase uniprot	Symbol color	Symbol type	Symbol size	Show label	Motifs	PhosphoSitePlus kinase	Regulatory site	Regulatory site function	Regulatory site process	Regulatory site protInteract	Regulatory site otherInteract	Regulatory site notes	GOMF name	GOBP slim name	GOCC slim name	KEGG name	Pfam	GSEA	Keywords	Corum	WT1_Phos500ug_01	WT2_Phos500ug_02	WT3_Phos500ug_03	WT1_GLK1h_Phos500ug_22	WT2_GLK1h_Phos500ug_23
[truncated: 1,602 more rows]
[truncated: 31 more columns]

## Sheet: WT_TNF15_Amis-WT_TNF15-REG
Significant	=-LOG(P-value)	Difference	PTM_collapse_key	PTM_localization	R_Condition	R_Replicate	PG_Genes	PG_Organisms	PG_ProteinDescriptions	PG_ProteinGroups	PG_ProteinNames	PEP_PeptidePosition	EG_IsDecoy	EG_PrecursorId	EG_PTMAssayCandidateScore	EG_PTMAssayProbability	EG_PTMLocalizationProbabilities	EG_NormalizationFactor	PTM_0_num	PTM_group	PTM_collapse_key_num	PTM_seq	PTM_0_aa	PhosphoSitePlus kinase uniprot	Symbol color	Symbol type	Symbol size	Show label	Motifs	PhosphoSitePlus kinase	Regulatory site	Regulatory site function	Regulatory site process	Regulatory site protInteract	Regulatory site otherInteract	Regulatory site notes	GOMF name	GOBP slim name	GOCC slim name	KEGG name	Pfam	GSEA	Keywords	Corum	WT1_Phos500ug_01	WT2_Phos500ug_02	WT3_Phos500ug_03	WT1_GLK1h_Phos500ug_22	WT2_GLK1h_Phos500ug_23
[truncated: 2,389 more rows]
[truncated: 31 more columns]

[truncated: 1 more sheets: WT_TNF30_Amis-WT_TNF30-REG]
